# Supplementary material for: Human-iPSC-Derived Cardiac Stromal Cells Enhance Maturation in 3D Cardiac Microtissues and Reveal Non-cardiomyocyte Contributions to Heart Disease
Source: Cell Stem Cell. 2020 Jun 4;26(6):862–879.e11. doi: 10.1016/j.stem.2020.05.004 (PMC7284308; doi:10.1016/j.stem.2020.05.004)
Supplement: Table S1 — GO Biological Process Terms Identified in Gene Clusters of Cell-Lineage-Specific Signature Genes, Related to Figure 1 [file mmc2.csv]

Cluster,"ID","Description","GeneRatio","BgRatio","pvalue","p.adjust","qvalue","geneID","Count"
cluster 1,"GO:0055001","muscle cell development","59/1461","155/14669",6.82730761900834e-21,3.58638469226508e-17,3.18152535045789e-17,"CACNA2D2/XK/HDAC9/MAP2K4/MEF2A/NEBL/CAPN3/MYOM1/MYL2/BVES/PROX1/TNNT2/CASQ2/MYOG/LDB3/SMO/CSRP3/TNNT3/MYH11/MYO18B/MYBPC3/FHOD3/AGT/ALPK3/TMOD1/TRIM54/MYPN/TPM1/AFG3L2/CASQ1/ACTA1/ANK2/AKAP6/HOMER1/OBSCN/SORBS2/TTN/KLHL40/ACTC1/MAML1/PDLIM5/LMOD3/CFL2/CHRNB1/LMOD2…
cluster 1,"GO:0055002","striated muscle cell development","56/1461","143/14669",1.37991696949909e-20,3.62435192038936e-17,3.21520653893288e-17,"CACNA2D2/XK/HDAC9/MAP2K4/MEF2A/NEBL/CAPN3/MYOM1/MYL2/BVES/PROX1/TNNT2/CASQ2/MYOG/LDB3/SMO/CSRP3/TNNT3/MYH11/MYO18B/MYBPC3/FHOD3/AGT/ALPK3/TMOD1/MYPN/TPM1/AFG3L2/CASQ1/ACTA1/AKAP6/HOMER1/OBSCN/SORBS2/TTN/KLHL40/ACTC1/MAML1/PDLIM5/LMOD3/CFL2/CHRNB1/LMOD2/TC…
cluster 1,"GO:0006119","oxidative phosphorylation","50/1461","121/14669",1.0189725981206e-19,1.78422101930917e-16,1.582804102414e-16,"NDUFAB1/UQCRC1/NDUFS1/NDUFB4/SDHA/COQ9/DLD/ATP5F1D/NDUFC1/ATP5F1B/ATP5PB/NDUFA8/DNAJC15/MYOG/NDUFA1/SLC25A23/COX7C/NDUFA10/COX4I1/COX5B/NDUFB5/UQCRC2/NIPSNAP2/NDUFB9/ATP5F1A/ATP5PF/COX6A2/PINK1/NDUFS2/COX7A1/NDUFS4/ATP5F1C/ATP5MG/NDUFV1/ATP5PD/NDUFA3/CYCS/UQCRH/COX…
cluster 1,"GO:0003012","muscle system process","101/1461","405/14669",9.24907809660545e-19,1.21115609593742e-15,1.07443125967416e-15,"CACNA1G/SCN4A/ATP1A2/PTGER3/KCNQ1/KCNH2/CAMK2B/MAP2K4/MEF2A/PRKACA/PPP1R12B/CHRNA3/CACNA1S/SMPX/MYH7/SNTA1/MYOM1/DMPK/MYL7/SGCA/PPARGC1A/CRYAB/MYL2/TNNC1/TNNI3K/CHRNB4/TNNT2/CASQ2/KCNIP2/KCNJ8/MYOG/MKKS/CSRP3/TNNI3/GAMT/CNN1/HRC/TRPM4/TNNT3/GATA5/CKMT2/MYH11/MYBPC3…
cluster 1,"GO:0015980","energy derivation by oxidation of organic compounds","75/1461","254/14669",1.27299806649223e-18,1.21115609593742e-15,1.07443125967416e-15,"NDUFAB1/UQCRC1/MDH1/NDUFS1/PHKA2/PPP1R3F/NDUFB4/PYGM/SDHA/PGM1/GNAS/COQ9/DLD/ACO2/PYGB/GYS1/NDUFC1/PPARGC1A/NNT/SLC25A12/MTFR1L/NDUFA8/DLST/ESRRB/DNAJC15/CISD1/NDUFA1/SLC25A23/COX7C/DYRK2/NDUFA10/COX4I1/PDHA1/PPP1R1A/COX5B/SUCLA2/NDUFB5…
cluster 1,"GO:0060047","heart contraction","69/1461","222/14669",1.49183023456737e-18,1.21115609593742e-15,1.07443125967416e-15,"CACNA1G/ATP1A2/KCNQ1/KCNH2/MEF2A/PRKACA/PEBP1/MYH7/SNTA1/DMPK/MYL2/GLP1R/BVES/TNNC1/TNNI3K/TNNT2/CASQ2/KCNIP2/TBX2/KCNJ8/POPDC2/THRA/CSRP3/TNNI3/HRC/TRPM4/TNNT3/MYBPC3/CYP2J2/AGT/FOXN4/TPM1/CASQ1/TRPC1/CORIN/CAMK2D/ANK2/CACNA1B/CACNA1C/TTN/ATP2B2/CACNA1D/RNF207/ACTC1/MY…
cluster 1,"GO:0008016","regulation of heart contraction","64/1461","196/14669",1.61395253599123e-18,1.21115609593742e-15,1.07443125967416e-15,"CACNA1G/ATP1A2/KCNQ1/KCNH2/MEF2A/PRKACA/PEBP1/MYH7/SNTA1/DMPK/ATP1A3/MYL2/GLP1R/BVES/TNNI3K/TNNT2/CASQ2/KCNIP2/TBX2/POPDC2/THRA/CSRP3/ATP1B2/FGF13/TNNI3/HRC/TRPM4/CYP2J2/AGT/FOXN4/TPM1/CASQ1/TRPC1/CORIN/CAMK2D/ANK2/CACNA1B/CACNA1C/ATP2B2/CACNA1D/RNF207/MYL…
cluster 1,"GO:0006091","generation of precursor metabolites and energy","106/1461","440/14669",1.86107257544785e-18,1.22202677985344e-15,1.08407477519837e-15,"NDUFAB1/UQCRC1/MDH1/NDUFS1/PHKA2/PPP1R3F/NDUFB4/PYGM/MAOB/SDHA/PGM1/OXCT1/GNAS/COQ9/DLD/ATP5F1D/ACO2/PYGB/GYS1/ETFB/ENO3/NDUFC1/PPARGC1A/ATP5F1B/NNT/SLC25A12/ATP5PB/MTFR1L/NDUFA8/DLST/ESRRB/DNAJC15/MYOG/CISD1/NDUFA1/SLC25A23/COX6B1/COX7C/DY…
cluster 1,"GO:0003015","heart process","70/1461","230/14669",3.00591907985636e-18,1.75445476960949e-15,1.55639810134785e-15,"CACNA1G/ATP1A2/KCNQ1/KCNH2/MEF2A/PRKACA/PEBP1/MYH7/SNTA1/DMPK/MYL2/GLP1R/BVES/TNNC1/TNNI3K/TNNT2/CASQ2/KCNIP2/TBX2/KCNJ8/POPDC2/THRA/CSRP3/TNNI3/HRC/TRPM4/TNNT3/MYBPC3/CYP2J2/AGT/FOXN4/TPM1/CASQ1/TRPC1/CORIN/CAMK2D/ANK2/CACNA1B/CACNA1C/TTN/ATP2B2/CACNA1D/RNF207/ACTC1/MYL3/A…
cluster 1,"GO:0006936","muscle contraction","86/1461","324/14669",6.26567209827485e-18,3.29135755322378e-15,2.91980319779608e-15,"CACNA1G/SCN4A/ATP1A2/PTGER3/KCNQ1/KCNH2/PRKACA/PPP1R12B/CHRNA3/CACNA1S/SMPX/MYH7/SNTA1/MYOM1/DMPK/MYL7/SGCA/CRYAB/MYL2/TNNC1/TNNI3K/CHRNB4/TNNT2/CASQ2/KCNIP2/KCNJ8/MKKS/CSRP3/TNNI3/GAMT/CNN1/HRC/TRPM4/TNNT3/CKMT2/MYH11/MYBPC3/AGT/TMOD1/TPM1/MYOCD/CASQ1/ACTA1/CAMK2D/ANK…
cluster 1,"GO:0045333","cellular respiration","57/1461","170/14669",3.12359208826266e-17,1.49165720360398e-14,1.32326719375491e-14,"NDUFAB1/UQCRC1/MDH1/NDUFS1/NDUFB4/SDHA/COQ9/DLD/ACO2/NDUFC1/PPARGC1A/NNT/SLC25A12/MTFR1L/NDUFA8/DLST/DNAJC15/CISD1/NDUFA1/SLC25A23/COX7C/NDUFA10/COX4I1/PDHA1/COX5B/SUCLA2/NDUFB5/FASTKD1/UQCRC2/SIRT3/PRDM16/MDH2/NDUFB9/DLAT/SDHAF4/COX6A2/PINK1/NDUFS2/SUCLG1/NDUFS4/IDH…
cluster 1,"GO:0046034","ATP metabolic process","68/1461","236/14669",2.15245747248402e-16,8.69758392535275e-14,7.71573217059658e-14,"NDUFAB1/UQCRC1/ATP1A2/NDUFS1/NDUFB4/SDHA/PGM1/COQ9/DLD/MYH7/ATP5F1D/ENO3/NDUFC1/PPARGC1A/ATP5F1B/SLC25A12/ATP5PB/NDUFA8/ESRRB/DNAJC15/MYOG/NDUFA1/SLC25A23/COX7C/NDUFA10/COX4I1/ATP5MC2/COX5B/NDUFB5/UQCRC2/NIPSNAP2/NDUFB9/ATP5F1A/PFKM/ATP5MC3/ATP5PF/HK1/COX6A2/PINK1/N…
cluster 1,"GO:1903522","regulation of blood circulation","68/1461","236/14669",2.15245747248402e-16,8.69758392535275e-14,7.71573217059658e-14,"CACNA1G/ATP1A2/KCNQ1/KCNH2/MEF2A/PRKACA/PEBP1/MYH7/SNTA1/DMPK/ATP1A3/MYL2/GLP1R/BVES/HRH2/TNNI3K/TNNT2/CASQ2/KCNIP2/TBX2/POPDC2/THRA/CSRP3/ATP1B2/FGF13/TNNI3/HRC/TRPM4/CYP2J2/KCNMB4/AGT/FOXN4/TPM1/CASQ1/TRPC1/CORIN/CAMK2D/ANK2/CACNA1B/CACNA1C/ATP2B2/CACNA1…
cluster 1,"GO:0051146","striated muscle cell differentiation","69/1461","243/14669",2.97427266597778e-16,1.11598959388438e-13,9.9000790167546e-14,"CACNA2D2/XK/HDAC9/MAP2K4/MEF2A/NEBL/CAPN3/MYOM1/DMPK/KAT2A/HDAC5/MYL2/RBM24/BVES/SMYD1/BCL9/PROX1/TNNT2/CASQ2/MYOG/LDB3/BMP2/SMO/CSRP3/TNNT3/RBM38/MYH11/MYO18B/MYBPC3/FHOD3/AGT/ALPK3/TMOD1/FLOT1/MYPN/TPM1/MYOCD/AFG3L2/CASQ1/ACTA1/AKAP6/HOMER1/OBSCN/SOR…
cluster 1,"GO:0044057","regulation of system process","110/1461","499/14669",4.08123465748602e-16,1.4292483770516e-13,1.26790356692566e-13,"CACNA1G/ATP1A2/PTGER3/KCNQ1/KCNH2/CAMK2B/MEF2A/SCT/FGF10/PRKACA/PPP1R12B/CHRNA3/IGSF9B/GNAS/PEBP1/RAB11FIP3/MYH7/SNTA1/DMPK/ATP1A3/SGCA/PPARGC1A/MYL2/CUX2/GLP1R/BVES/HRH2/TNNC1/SLC25A12/TNNI3K/CHRNB4/TNNT2/CASQ2/KCNIP2/TBX2/POPDC2/MYOG/INHA/THRA/CSRP3/ATP1B2/…
cluster 1,"GO:0006941","striated muscle contraction","53/1461","160/14669",7.3332929157312e-16,2.407611730396e-13,2.13582156170671e-13,"CACNA1G/ATP1A2/KCNQ1/KCNH2/PRKACA/SMPX/MYH7/SNTA1/DMPK/MYL2/TNNC1/TNNI3K/TNNT2/CASQ2/KCNJ8/CSRP3/TNNI3/HRC/TRPM4/TNNT3/MYBPC3/TPM1/CASQ1/CAMK2D/ANK2/CACNA1C/HOMER1/TTN/CACNA1D/RNF207/TNNI1/ACTC1/MYL3/LMOD3/ADORA1/CACNB2/CHRNB1/VEGFB/TCAP/ATP2A2/NPPA/SLC8A1/NKX2-5…
cluster 1,"GO:0030239","myofibril assembly","31/1461","63/14669",2.52140182930601e-15,7.79113165255557e-13,6.91160736739177e-13,"MEF2A/NEBL/CAPN3/MYOM1/MYL2/PROX1/TNNT2/CASQ2/LDB3/CSRP3/TNNT3/MYH11/MYBPC3/FHOD3/TMOD1/MYPN/TPM1/CASQ1/ACTA1/OBSCN/TTN/ACTC1/LMOD3/CFL2/LMOD2/TCAP/MYOZ1/NKX2-5/MYH6/NRAP/KLHL41",31
cluster 1,"GO:0014706","striated muscle tissue development","84/1461","348/14669",6.57411938967326e-15,1.91854717521965e-12,1.70196646421541e-12,"PAX7/ISL1/XK/HDAC9/ERBB3/MAP2K4/MEF2A/NEBL/MYH7/DDX17/ASB2/BMP7/MYOM1/NDRG4/FGF8/KAT2A/MYL2/BMP5/RBM24/BVES/TNNC1/SMYD1/ID2/BCL9/PROX1/TNNT2/TBX2/POPDC2/MYOG/BMP2/SMO/CSRP3/TNNI3/MYH11/MYO18B/MYBPC3/FHOD3/AGT/ALPK3/FLOT1/TPM1/MYOCD/CASQ1/ACTA1/TENM4/JPH…
cluster 1,"GO:0009167","purine ribonucleoside monophosphate metabolic process","71/1461","271/14669",1.06142209643352e-14,2.93455277503436e-12,2.60327735230537e-12,"NDUFAB1/UQCRC1/ATP1A2/NDUFS1/NDUFB4/SDHA/NT5C2/PGM1/COQ9/DLD/MYH7/ATP5F1D/ENO3/NDUFC1/PPARGC1A/ATP5F1B/SLC25A12/ATP5PB/NDUFA8/ESRRB/DNAJC15/MYOG/NDUFA1/SLC25A23/COX7C/NDUFA10/COX4I1/ATP5MC2/COX5B/NDUFB5/UQCRC2/NIPSNAP2/NDUFB9/ATP5F1A/…
cluster 1,"GO:0009126","purine nucleoside monophosphate metabolic process","71/1461","272/14669",1.30041570105411e-14,3.41554183881863e-12,3.02996858345608e-12,"NDUFAB1/UQCRC1/ATP1A2/NDUFS1/NDUFB4/SDHA/NT5C2/PGM1/COQ9/DLD/MYH7/ATP5F1D/ENO3/NDUFC1/PPARGC1A/ATP5F1B/SLC25A12/ATP5PB/NDUFA8/ESRRB/DNAJC15/MYOG/NDUFA1/SLC25A23/COX7C/NDUFA10/COX4I1/ATP5MC2/COX5B/NDUFB5/UQCRC2/NIPSNAP2/NDUFB9/ATP5F1A/PFKM…
cluster 1,"GO:0060537","muscle tissue development","85/1461","363/14669",2.91569544553712e-14,7.29340389305071e-12,6.47006703628713e-12,"PAX7/ISL1/XK/HDAC9/ERBB3/MAP2K4/MEF2A/NEBL/MYH7/DDX17/ASB2/BMP7/MYOM1/NDRG4/FGF8/KAT2A/PPARGC1A/MYL2/BMP5/RBM24/BVES/TNNC1/SMYD1/ID2/BCL9/PROX1/TNNT2/TBX2/POPDC2/MYOG/BMP2/SMO/CSRP3/TNNI3/MYH11/MYO18B/MYBPC3/FHOD3/AGT/ALPK3/FLOT1/TPM1/MYOCD/CASQ1/ACTA1/TENM4/JPH…
cluster 1,"GO:0009205","purine ribonucleoside triphosphate metabolic process","69/1461","265/14669",3.528220080856e-14,8.07409736359957e-12,7.16262968101542e-12,"NDUFAB1/UQCRC1/ATP1A2/NDUFS1/NDUFB4/SDHA/PGM1/COQ9/DLD/MYH7/ATP5F1D/GTPBP1/ENO3/NDUFC1/PPARGC1A/ATP5F1B/SLC25A12/ATP5PB/NDUFA8/ESRRB/DNAJC15/MYOG/NDUFA1/SLC25A23/COX7C/NDUFA10/COX4I1/ATP5MC2/COX5B/NDUFB5/UQCRC2/NIPSNAP2/NDUFB9/ATP5F1A/PF…
cluster 1,"GO:0009199","ribonucleoside triphosphate metabolic process","70/1461","271/14669",3.53520349062993e-14,8.07409736359957e-12,7.16262968101542e-12,"NDUFAB1/UQCRC1/ATP1A2/NDUFS1/CTPS2/NDUFB4/SDHA/PGM1/COQ9/DLD/MYH7/ATP5F1D/GTPBP1/ENO3/NDUFC1/PPARGC1A/ATP5F1B/SLC25A12/ATP5PB/NDUFA8/ESRRB/DNAJC15/MYOG/NDUFA1/SLC25A23/COX7C/NDUFA10/COX4I1/ATP5MC2/COX5B/NDUFB5/UQCRC2/NIPSNAP2/NDUFB9/ATP5F1A/P…
cluster 1,"GO:0048738","cardiac muscle tissue development","57/1461","198/14669",6.17384603645717e-14,1.35130055122956e-11,1.1987551054121e-11,"ISL1/ERBB3/MAP2K4/MEF2A/NEBL/MYH7/BMP7/MYOM1/NDRG4/FGF8/KAT2A/MYL2/BMP5/BVES/TNNC1/ID2/PROX1/TNNT2/TBX2/BMP2/CSRP3/TNNI3/MYH11/MYO18B/MYBPC3/FHOD3/AGT/ALPK3/TPM1/MYOCD/TENM4/JPH2/AKAP6/POU4F1/SORBS2/TTN/TNNI1/ACTC1/MYL3/FOXH1/MAML1/PDLIM5/TBX20/TCAP/NPPA/…
cluster 1,"GO:0042692","muscle cell differentiation","78/1461","325/14669",8.64080181476305e-14,1.81560527731801e-11,1.61064545827183e-11,"CACNA2D2/XK/HDAC9/MAP2K4/CTNNA2/MEF2A/FGF10/NEBL/SMARCD3/CAPN3/MYOM1/DMPK/KAT2A/HDAC5/MYL2/RBM24/BVES/SMYD1/BCL9/PROX1/TNNT2/CASQ2/TBX2/MYOG/LDB3/BMP2/SMO/CSRP3/TNNT3/RBM38/MYH11/MYO18B/MYBPC3/FHOD3/AGT/ALPK3/TMOD1/FLOT1/TRIM54/MYPN/TPM1/MYOCD/AFG3L2/CASQ1/ACT…
cluster 1,"GO:0060048","cardiac muscle contraction","43/1461","126/14669",1.2288577097979e-13,2.48276521137244e-11,2.20249112602238e-11,"CACNA1G/ATP1A2/KCNQ1/KCNH2/PRKACA/MYH7/SNTA1/MYL2/TNNC1/TNNI3K/TNNT2/CASQ2/KCNJ8/CSRP3/TNNI3/HRC/TRPM4/TNNT3/MYBPC3/TPM1/CAMK2D/ANK2/CACNA1C/TTN/CACNA1D/RNF207/ACTC1/MYL3/ADORA1/CACNB2/VEGFB/TCAP/ATP2A2/NPPA/SLC8A1/NKX2-5/CTNNA3/SCN5A/MYH6/MYL4/PLN/RYR2/DMD",43
cluster 1,"GO:0009161","ribonucleoside monophosphate metabolic process","71/1461","284/14669",1.34848382733277e-13,2.62355020184408e-11,2.32738319828544e-11,"NDUFAB1/UQCRC1/ATP1A2/NDUFS1/NDUFB4/SDHA/NT5C2/PGM1/COQ9/DLD/MYH7/ATP5F1D/ENO3/NDUFC1/PPARGC1A/ATP5F1B/SLC25A12/ATP5PB/NDUFA8/ESRRB/DNAJC15/MYOG/NDUFA1/SLC25A23/COX7C/NDUFA10/COX4I1/ATP5MC2/COX5B/NDUFB5/UQCRC2/NIPSNAP2/NDUFB9/ATP5F1A/PFKM/AT…
cluster 1,"GO:0009144","purine nucleoside triphosphate metabolic process","69/1461","272/14669",1.40049145646401e-13,2.62742200743051e-11,2.33081792397224e-11,"NDUFAB1/UQCRC1/ATP1A2/NDUFS1/NDUFB4/SDHA/PGM1/COQ9/DLD/MYH7/ATP5F1D/GTPBP1/ENO3/NDUFC1/PPARGC1A/ATP5F1B/SLC25A12/ATP5PB/NDUFA8/ESRRB/DNAJC15/MYOG/NDUFA1/SLC25A23/COX7C/NDUFA10/COX4I1/ATP5MC2/COX5B/NDUFB5/UQCRC2/NIPSNAP2/NDUFB9/ATP5F1A/PFKM…
cluster 1,"GO:0009150","purine ribonucleotide metabolic process","98/1461","461/14669",1.92317783148352e-13,3.48360453406308e-11,3.09034782576317e-11,"NDUFAB1/UQCRC1/ATP1A2/NDUFS1/NDUFB4/SDHA/ACACB/NT5C2/ADCY2/PGM1/COQ9/PDPR/DLD/MYH7/ATP5F1D/GTPBP1/ENO3/NDUFC1/PPARGC1A/PDHX/ATP5F1B/ACOT13/SLC25A12/ATP5PB/NDUFA8/ACOT2/DLST/ESRRB/DNAJC15/MYOG/NDUFA1/SLC25A23/COX7C/NDUFA10/ACSS2/COX4I1/PDHA1/ATP5MC2…
cluster 1,"GO:0042775","mitochondrial ATP synthesis coupled electron transport","33/1461","82/14669",4.35182349279795e-13,7.62004293588921e-11,6.75983249214615e-11,"NDUFAB1/UQCRC1/NDUFS1/NDUFB4/SDHA/COQ9/DLD/NDUFC1/NDUFA8/DNAJC15/NDUFA1/COX7C/NDUFA10/COX4I1/COX5B/NDUFB5/NDUFB9/COX6A2/PINK1/NDUFS2/NDUFS4/NDUFV1/NDUFA3/CYCS/UQCRH/COX5A/CYC1/NDUFB1/UQCR10/NDUFA6/NDUFA4/NDUFS3/UQCRHL",33
cluster 1,"GO:0009141","nucleoside triphosphate metabolic process","71/1461","291/14669",4.87576649723633e-13,8.26206497096208e-11,7.32937802487784e-11,"NDUFAB1/UQCRC1/ATP1A2/NDUFS1/CTPS2/NDUFB4/SDHA/PGM1/COQ9/DLD/MYH7/ATP5F1D/GTPBP1/ENO3/NDUFC1/PPARGC1A/ATP5F1B/SLC25A12/ATP5PB/NDUFA8/ESRRB/DNAJC15/MYOG/NDUFA1/SLC25A23/COX7C/NDUFA10/COX4I1/ATP5MC2/COX5B/NDUFB5/UQCRC2/NIPSNAP2/NDUFB9/ATP5F1A/PFKM/…
cluster 1,"GO:0042773","ATP synthesis coupled electron transport","33/1461","83/14669",6.54123948156478e-13,1.07053646043252e-10,9.49685875807258e-11,"NDUFAB1/UQCRC1/NDUFS1/NDUFB4/SDHA/COQ9/DLD/NDUFC1/NDUFA8/DNAJC15/NDUFA1/COX7C/NDUFA10/COX4I1/COX5B/NDUFB5/NDUFB9/COX6A2/PINK1/NDUFS2/NDUFS4/NDUFV1/NDUFA3/CYCS/UQCRH/COX5A/CYC1/NDUFB1/UQCR10/NDUFA6/NDUFA4/NDUFS3/UQCRHL",33
cluster 1,"GO:0009259","ribonucleotide metabolic process","99/1461","477/14669",6.72524332653208e-13,1.07053646043252e-10,9.49685875807258e-11,"NDUFAB1/UQCRC1/ATP1A2/NDUFS1/CTPS2/NDUFB4/SDHA/ACACB/NT5C2/ADCY2/PGM1/COQ9/PDPR/DLD/MYH7/ATP5F1D/GTPBP1/ENO3/NDUFC1/PPARGC1A/PDHX/ATP5F1B/ACOT13/SLC25A12/ATP5PB/NDUFA8/ACOT2/DLST/ESRRB/DNAJC15/MYOG/NDUFA1/SLC25A23/COX7C/NDUFA10/ACSS2/COX4I1/PDHA1/ATP5MC2/…
cluster 1,"GO:0008015","blood circulation","92/1461","430/14669",7.34808367257124e-13,1.13527892741226e-10,1.00711970335829e-10,"CACNA1G/ATP1A2/KCNQ1/KCNH2/MEF2A/PRKACA/PEBP1/MYH7/SNTA1/NCALD/DMPK/MYL2/GNB3/GLP1R/BVES/HRH2/TNNC1/ID2/TNNI3K/TNNT2/CASQ2/KCNIP2/EPHX2/TBX2/KCNJ8/POPDC2/MKKS/THRA/CSRP3/TNNI3/HRC/TRPM4/TNNT3/MYBPC3/CYP2J2/KCNMB4/AGT/FOXN4/TPM1/BBS4/CASQ1/TRPC1/CORIN/CAMK2D/ANK2/ADAMTS1…
cluster 1,"GO:0070252","actin-mediated cell contraction","38/1461","108/14669",1.1047907760821e-12,1.65813312764551e-10,1.47095000472646e-10,"CACNA1G/ATP1A2/KCNQ1/KCNH2/MYH7/SNTA1/MYL2/TNNC1/TNNT2/KCNJ8/TNNI3/TRPM4/TNNT3/MYBPC3/TMOD1/TPM1/ACTA1/CAMK2D/ANK2/CACNA1C/TTN/CACNA1D/RNF207/TNNI1/ACTC1/MYL3/ADORA1/CACNB2/TCAP/DES/CTNNA3/SCN5A/MYH6/MYL4/PLN/RYR2/DMD/ACTN3",38
cluster 1,"GO:0090257","regulation of muscle system process","58/1461","219/14669",1.83566450516466e-12,2.65952593298409e-10,2.35929770563599e-10,"ATP1A2/KCNQ1/CAMK2B/MEF2A/PRKACA/PPP1R12B/CHRNA3/MYH7/DMPK/SGCA/PPARGC1A/MYL2/TNNC1/TNNI3K/CHRNB4/TNNT2/CASQ2/MYOG/FGF13/TNNI3/CNN1/HRC/TRPM4/TNNT3/GATA5/MYBPC3/AGT/TPM1/MYOCD/CASQ1/CAMK2D/ANK2/MLIP/CACNA1C/AKAP6/TRIM63/RNF207/TNNI1/MYL3/ADORA1/HAND2/A…
cluster 1,"GO:0009123","nucleoside monophosphate metabolic process","72/1461","305/14669",1.87326212679253e-12,2.65952593298409e-10,2.35929770563599e-10,"NDUFAB1/UQCRC1/ATP1A2/NDUFS1/NDUFB4/SDHA/NT5C2/PGM1/COQ9/DLD/MYH7/ATP5F1D/ENO3/NDUFC1/PPARGC1A/ATP5F1B/SLC25A12/ATP5PB/NDUFA8/ESRRB/DNAJC15/MYOG/NDUFA1/SLC25A23/COX7C/NDUFA10/COX4I1/ATP5MC2/COX5B/NDUFB5/UQCRC2/NIPSNAP2/NDUFB9/ATP5F1A/PFKM/ATP5MC…
cluster 1,"GO:0003013","circulatory system process","92/1461","438/14669",2.22876645223272e-12,3.08097636146801e-10,2.73317149142223e-10,"CACNA1G/ATP1A2/KCNQ1/KCNH2/MEF2A/PRKACA/PEBP1/MYH7/SNTA1/NCALD/DMPK/MYL2/GNB3/GLP1R/BVES/HRH2/TNNC1/ID2/TNNI3K/TNNT2/CASQ2/KCNIP2/EPHX2/TBX2/KCNJ8/POPDC2/MKKS/THRA/CSRP3/TNNI3/HRC/TRPM4/TNNT3/MYBPC3/CYP2J2/KCNMB4/AGT/FOXN4/TPM1/BBS4/CASQ1/TRPC1/CORIN/CAMK2D/ANK…
cluster 1,"GO:0019693","ribose phosphate metabolic process","99/1461","495/14669",6.78404432529653e-12,8.91749764925566e-10,7.9108203018335e-10,"NDUFAB1/UQCRC1/ATP1A2/NDUFS1/CTPS2/NDUFB4/SDHA/ACACB/NT5C2/ADCY2/PGM1/COQ9/PDPR/DLD/MYH7/ATP5F1D/GTPBP1/ENO3/NDUFC1/PPARGC1A/PDHX/ATP5F1B/ACOT13/SLC25A12/ATP5PB/NDUFA8/ACOT2/DLST/ESRRB/DNAJC15/MYOG/NDUFA1/SLC25A23/COX7C/NDUFA10/ACSS2/COX4I1/PDHA1/ATP5MC2…
cluster 1,"GO:0006163","purine nucleotide metabolic process","98/1461","488/14669",6.79040369256094e-12,8.91749764925566e-10,7.9108203018335e-10,"NDUFAB1/UQCRC1/ATP1A2/NDUFS1/NDUFB4/SDHA/ACACB/NT5C2/ADCY2/PGM1/COQ9/PDPR/DLD/MYH7/ATP5F1D/GTPBP1/ENO3/NDUFC1/PPARGC1A/PDHX/ATP5F1B/ACOT13/SLC25A12/ATP5PB/NDUFA8/ACOT2/DLST/ESRRB/DNAJC15/MYOG/NDUFA1/SLC25A23/COX7C/NDUFA10/ACSS2/COX4I1/PDHA1/ATP5MC2/COX5…
cluster 1,"GO:0022904","respiratory electron transport chain","35/1461","100/14669",1.0239514046592e-11,1.31190651918897e-09,1.16380818188094e-09,"NDUFAB1/UQCRC1/NDUFS1/NDUFB4/SDHA/COQ9/DLD/NDUFC1/PPARGC1A/SLC25A12/NDUFA8/DNAJC15/NDUFA1/COX7C/NDUFA10/COX4I1/COX5B/NDUFB5/NDUFB9/COX6A2/PINK1/NDUFS2/NDUFS4/NDUFV1/NDUFA3/CYCS/UQCRH/COX5A/CYC1/NDUFB1/UQCR10/NDUFA6/NDUFA4/NDUFS3/UQCRHL",35
cluster 1,"GO:0006942","regulation of striated muscle contraction","32/1461","86/14669",1.20566525187551e-11,1.50794275431001e-09,1.3377143032714e-09,"ATP1A2/KCNQ1/PRKACA/MYH7/DMPK/MYL2/TNNI3K/CASQ2/FGF13/TNNI3/HRC/TRPM4/TNNT3/MYBPC3/CASQ1/CAMK2D/ANK2/CACNA1C/RNF207/TNNI1/MYL3/ADORA1/ATP2A2/NPPA/SLC8A1/NKX2-5/CTNNA3/SCN5A/PLN/RYR2/DMD/ACTN3",32
cluster 1,"GO:0006937","regulation of muscle contraction","44/1461","148/14669",1.38210154539463e-11,1.68841381812976e-09,1.49781237245092e-09,"ATP1A2/KCNQ1/PRKACA/PPP1R12B/CHRNA3/MYH7/DMPK/MYL2/TNNC1/TNNI3K/CHRNB4/TNNT2/CASQ2/FGF13/TNNI3/CNN1/HRC/TRPM4/TNNT3/MYBPC3/TPM1/MYOCD/CASQ1/CAMK2D/ANK2/CACNA1C/RNF207/TNNI1/MYL3/ADORA1/ARHGAP42/ATP2A2/NPPA/CHRM2/SLC8A1/NKX2-5/CTNNA3/SCN5A/ADRA2C/NPY2R/PLN…
cluster 1,"GO:0055013","cardiac muscle cell development","29/1461","73/14669",1.67337972398978e-11,1.99778720229962e-09,1.77226125313463e-09,"MAP2K4/MEF2A/NEBL/MYOM1/MYL2/BVES/PROX1/CSRP3/MYH11/MYO18B/MYBPC3/FHOD3/AGT/ALPK3/AKAP6/SORBS2/TTN/ACTC1/MAML1/PDLIM5/TCAP/NPPA/NKX2-6/SLC8A1/NKX2-5/PPARA/MYH6/NRAP/LRRC10",29
cluster 1,"GO:0015985","energy coupled proton transport, down electrochemical gradient","15/1461","21/14669",2.67505368348973e-11,3.05479499986338e-09,2.70994568805699e-09,"ATP5F1D/ATP5F1B/ATP5PB/ATP5MC2/COX5B/ATP5F1A/ATP5MC3/ATP5PF/ATP5MC1/ATP5F1C/ATP5MG/ATP5PD/CYC1/ATP5MF/ATP5PO",15
cluster 1,"GO:0015986","ATP synthesis coupled proton transport","15/1461","21/14669",2.67505368348973e-11,3.05479499986338e-09,2.70994568805699e-09,"ATP5F1D/ATP5F1B/ATP5PB/ATP5MC2/COX5B/ATP5F1A/ATP5MC3/ATP5PF/ATP5MC1/ATP5F1C/ATP5MG/ATP5PD/CYC1/ATP5MF/ATP5PO",15
cluster 1,"GO:0030049","muscle filament sliding","20/1461","38/14669",4.70136247372374e-11,5.14505355718142e-09,4.56423940157346e-09,"MYH7/MYL2/TNNC1/TNNT2/TNNI3/TNNT3/MYBPC3/TMOD1/TPM1/ACTA1/TTN/TNNI1/ACTC1/MYL3/TCAP/DES/MYH6/MYL4/DMD/ACTN3",20
cluster 1,"GO:0033275","actin-myosin filament sliding","20/1461","38/14669",4.70136247372374e-11,5.14505355718142e-09,4.56423940157346e-09,"MYH7/MYL2/TNNC1/TNNT2/TNNI3/TNNT3/MYBPC3/TMOD1/TPM1/ACTA1/TTN/TNNI1/ACTC1/MYL3/TCAP/DES/MYH6/MYL4/DMD/ACTN3",20
cluster 1,"GO:0061337","cardiac conduction","35/1461","105/14669",4.9722747147755e-11,5.3304814442277e-09,4.72873472874568e-09,"CACNA1G/ATP1A2/KCNQ1/KCNH2/MEF2A/PRKACA/DMPK/ATP1A3/TNNI3K/CASQ2/ATP1B2/HRC/TRPM4/AGT/CASQ1/TRPC1/CORIN/CAMK2D/ANK2/CACNA1C/ATP2B2/CACNA1D/RNF207/CACNB2/KCNK3/ATP2A2/NPPA/SLC8A1/NKX2-5/CTNNA3/SCN5A/TRDN/RYR1/PLN/RYR2",35
cluster 1,"GO:0035051","cardiocyte differentiation","41/1461","139/14669",9.00015705394292e-11,9.43763154552113e-09,8.37223738856434e-09,"ISL1/MAP2K4/MEF2A/NEBL/BMP7/MYOM1/KAT2A/FOLR1/MYL2/BVES/PROX1/TBX2/BMP2/CSRP3/MYH11/MYO18B/MYBPC3/FHOD3/AGT/ALPK3/MYOCD/TENM4/AKAP6/SORBS2/TTN/ACTC1/MAML1/VCAM1/PDLIM5/EOMES/HAND2/TCAP/NPPA/NKX2-6/SLC8A1/NKX2-5/PPARA/MYH6/NRAP/DLL1/LRRC10",41
cluster 1,"GO:0007517","muscle organ development","78/1461","370/14669",9.16274907332148e-11,9.43763154552113e-09,8.37223738856434e-09,"ETV1/PAX7/ISL1/FHL1/USP2/XK/HDAC9/BTBD1/ERBB3/MEF2A/MYH7/CAPN3/DDX17/ASB2/MYOM1/FGF8/KAT2A/SGCA/CRYAB/MYL2/RBM24/BVES/FXR1/TNNC1/SMYD1/BCL9/PROX1/TNNT2/TBX2/POPDC2/MYOG/CNTFR/BMP2/SMO/CSRP3/TNNI3/MYBPC3/ITGA7/PAX3/FLOT1/TPM1/MYOCD/UNC45B/CASQ1/ACTA1/ITGB1BP2/JPH2…
cluster 1,"GO:0070296","sarcoplasmic reticulum calcium ion transport","18/1461","32/14669",1.01430854036081e-10,1.0246466850991e-08,9.08976499631034e-09,"ATP1A2/PRKACA/CASQ2/HRC/CASQ1/CAMK2D/ANK2/CACNA1C/AKAP6/SLN/ATP2A2/SLC8A1/DHRS7C/TRDN/RYR1/PLN/RYR2/DMD",18
cluster 1,"GO:0055006","cardiac cell development","29/1461","78/14669",1.12934466378132e-10,1.11932972053647e-08,9.92970968532255e-09,"MAP2K4/MEF2A/NEBL/MYOM1/MYL2/BVES/PROX1/CSRP3/MYH11/MYO18B/MYBPC3/FHOD3/AGT/ALPK3/AKAP6/SORBS2/TTN/ACTC1/MAML1/PDLIM5/TCAP/NPPA/NKX2-6/SLC8A1/NKX2-5/PPARA/MYH6/NRAP/LRRC10",29
cluster 1,"GO:0015672","monovalent inorganic cation transport","91/1461","462/14669",1.16256631170771e-10,1.13091867322233e-08,1.00325166899221e-08,"SCN4A/ATP1A2/FHL1/KCNQ1/KCNH2/ABCC9/DRD4/TMEM38A/ABCB11/KCNQ2/NKAIN1/TESC/ATP5F1D/SLC5A1/KCNK10/SNTA1/KCNA7/ATP1A3/HPN/KCNT1/ATP5F1B/NNT/KLHL24/ATP5PB/CASQ2/KCNIP2/KCNJ8/COX6B1/COX7C/ATP1B2/FGF13/DPP6/TRPM4/COX4I1/COX7B/KCNC3/SNAP25/ATP5MC2/KCNMB4/CO…
cluster 1,"GO:0010927","cellular component assembly involved in morphogenesis","33/1461","98/14669",1.30079952839411e-10,1.24238180411896e-08,1.10213196405756e-08,"MEF2A/NEBL/CAPN3/MYOM1/MYL2/PROX1/TNNT2/CASQ2/LDB3/CSRP3/TNNT3/MYH11/MYBPC3/FHOD3/TMOD1/MYPN/TPM1/CASQ1/ACTA1/ANK2/TENM4/OBSCN/TTN/ACTC1/LMOD3/CFL2/LMOD2/TCAP/MYOZ1/NKX2-5/MYH6/NRAP/KLHL41",33
cluster 1,"GO:0030048","actin filament-based movement","39/1461","130/14669",1.47495347030617e-10,1.38355903205684e-08,1.22737199493335e-08,"CACNA1G/ATP1A2/KCNQ1/KCNH2/MYH7/SNTA1/MYL2/TNNC1/TNNT2/KCNJ8/WIPF3/TNNI3/TRPM4/TNNT3/MYBPC3/TMOD1/TPM1/ACTA1/CAMK2D/ANK2/CACNA1C/TTN/CACNA1D/RNF207/TNNI1/ACTC1/MYL3/ADORA1/CACNB2/TCAP/DES/CTNNA3/SCN5A/MYH6/MYL4/PLN/RYR2/DMD/ACTN3",39
cluster 1,"GO:0022900","electron transport chain","46/1461","171/14669",2.05711900523198e-10,1.89579756745326e-08,1.68178501129492e-08,"NDUFAB1/UQCRC1/NDUFS1/NDUFB4/MAOB/SDHA/COQ9/DLD/ETFB/NDUFC1/PPARGC1A/SLC25A12/NDUFA8/DNAJC15/NDUFA1/COX6B1/COX7C/NDUFA10/COX4I1/COX7B/COX5B/NDUFB5/ETFA/NDUFB9/ATP5F1A/COX6A2/PINK1/NDUFS2/ALDH4A1/COX7A1/HAAO/NDUFS4/COX6C/NDUFV1/NDUFA3/CYCS/UQCRH/COX8A/COX5A/CYC1/N…
cluster 1,"GO:0009060","aerobic respiration","28/1461","77/14669",4.30731006745275e-10,3.90108616971194e-08,3.46070084729824e-08,"UQCRC1/MDH1/SDHA/ACO2/NNT/MTFR1L/DLST/COX7C/COX4I1/PDHA1/COX5B/SUCLA2/UQCRC2/SIRT3/MDH2/DLAT/COX6A2/SUCLG1/IDH3A/PDHB/CYCS/UQCRH/COX5A/IDH2/UQCR10/OGDHL/UQCRHL/ACTN3",28
cluster 1,"GO:0006120","mitochondrial electron transport, NADH to ubiquinone","21/1461","47/14669",7.85614209699026e-10,6.99462956533726e-08,6.20502070711434e-08,"NDUFAB1/NDUFS1/NDUFB4/COQ9/DLD/NDUFC1/NDUFA8/DNAJC15/NDUFA1/NDUFA10/NDUFB5/NDUFB9/PINK1/NDUFS2/NDUFS4/NDUFV1/NDUFA3/NDUFB1/NDUFA6/NDUFA4/NDUFS3",21
cluster 1,"GO:0045214","sarcomere organization","20/1461","43/14669",8.24049762799526e-10,7.21455567330985e-08,6.40011982440965e-08,"CAPN3/MYOM1/PROX1/TNNT2/CASQ2/LDB3/TNNT3/MYBPC3/FHOD3/MYPN/TPM1/CASQ1/OBSCN/TTN/CFL2/LMOD2/TCAP/NKX2-5/MYH6/KLHL41",20
cluster 1,"GO:0014808","release of sequestered calcium ion into cytosol by sarcoplasmic reticulum","16/1461","29/14669",1.66917512323514e-09,1.41422208425068e-07,1.25457356036706e-07,"ATP1A2/PRKACA/CASQ2/HRC/CASQ1/CAMK2D/ANK2/CACNA1C/AKAP6/SLC8A1/DHRS7C/TRDN/RYR1/PLN/RYR2/DMD",16
cluster 1,"GO:1903514","release of sequestered calcium ion into cytosol by endoplasmic reticulum","16/1461","29/14669",1.66917512323514e-09,1.41422208425068e-07,1.25457356036706e-07,"ATP1A2/PRKACA/CASQ2/HRC/CASQ1/CAMK2D/ANK2/CACNA1C/AKAP6/SLC8A1/DHRS7C/TRDN/RYR1/PLN/RYR2/DMD",16
cluster 1,"GO:0010880","regulation of release of sequestered calcium ion into cytosol by sarcoplasmic reticulum","15/1461","26/14669",2.34757735243739e-09,1.95743235434184e-07,1.7364619781521e-07,"ATP1A2/PRKACA/CASQ2/HRC/CASQ1/CAMK2D/ANK2/CACNA1C/AKAP6/SLC8A1/DHRS7C/TRDN/PLN/RYR2/DMD",15
cluster 1,"GO:0055007","cardiac muscle cell differentiation","33/1461","109/14669",2.92853158952732e-09,2.3704124893e-07,2.10282166383743e-07,"MAP2K4/MEF2A/NEBL/MYOM1/KAT2A/MYL2/BVES/PROX1/BMP2/CSRP3/MYH11/MYO18B/MYBPC3/FHOD3/AGT/ALPK3/MYOCD/AKAP6/SORBS2/TTN/ACTC1/MAML1/PDLIM5/TCAP/NPPA/NKX2-6/SLC8A1/NKX2-5/PPARA/MYH6/NRAP/DLL1/LRRC10",33
cluster 1,"GO:0003007","heart morphogenesis","55/1461","241/14669",2.93312034655435e-09,2.3704124893e-07,2.10282166383743e-07,"ISL1/SMARCD3/WNT11/MYH7/BMP7/MYOM1/NDRG4/FGF8/FOLR1/MYL2/BMP5/TNNC1/ID2/PROX1/TNNT2/MSX2/TBX2/SOX4/BMP2/MKKS/SMO/TNNI3/GATA5/MYBPC3/COL2A1/FOXN4/TPM1/BBS4/SFRP2/KDM6A/POU4F1/TTN/NODAL/ZIC3/FZD1/RNF207/TNNI1/ACTC1/MYL3/FOXH1/HEYL/HAND2/TBX20/INSR/TCAP/GNG5/TH/NKX2-5/SLIT3/…
cluster 1,"GO:0042776","mitochondrial ATP synthesis coupled proton transport","12/1461","17/14669",3.50974076739561e-09,2.79343458350442e-07,2.47808969334296e-07,"ATP5F1D/ATP5F1B/ATP5PB/COX5B/ATP5F1A/ATP5PF/ATP5F1C/ATP5MG/ATP5PD/CYC1/ATP5MF/ATP5PO",12
cluster 1,"GO:0048747","muscle fiber development","22/1461","57/14669",8.83164724738635e-09,6.92427507321202e-07,6.14260838400305e-07,"CACNA2D2/XK/HDAC9/MYOM1/MYL2/MYOG/SMO/MYH11/MYO18B/MYBPC3/AFG3L2/ACTA1/HOMER1/TTN/KLHL40/LMOD3/CHRNB1/TCAP/RYR1/MYH6/DMD/KLHL41",22
cluster 1,"GO:0042407","cristae formation","16/1461","32/14669",1.10528852356223e-08,8.29508599154349e-07,7.35867137266185e-07,"ATP5F1D/ATP5F1B/ATP5PB/IMMT/ATP5MC2/AFG3L2/ATP5F1A/ATP5MC3/ATP5PF/PINK1/ATP5MC1/ATP5F1C/ATP5MG/ATP5PD/ATP5MF/ATP5PO",16
cluster 1,"GO:0086065","cell communication involved in cardiac conduction","21/1461","53/14669",1.10537981992775e-08,8.29508599154349e-07,7.35867137266185e-07,"CACNA1G/ATP1A2/KCNQ1/PRKACA/ATP1A3/TNNI3K/CASQ2/ATP1B2/HRC/TRPM4/CAMK2D/ANK2/CACNA1C/CACNA1D/RNF207/CACNB2/SLC8A1/CTNNA3/SCN5A/TRDN/RYR2",21
cluster 1,"GO:1903779","regulation of cardiac conduction","21/1461","53/14669",1.10537981992775e-08,8.29508599154349e-07,7.35867137266185e-07,"PRKACA/DMPK/TNNI3K/CASQ2/HRC/TRPM4/AGT/CASQ1/TRPC1/CORIN/CAMK2D/ANK2/ATP2B2/RNF207/ATP2A2/NPPA/SLC8A1/NKX2-5/TRDN/RYR1/RYR2",21
cluster 1,"GO:0035637","multicellular organismal signaling","41/1461","161/14669",1.1240056330203e-08,8.31605857782485e-07,7.37727640827409e-07,"CACNA1G/SCN4A/ATP1A2/KCNQ1/KCNH2/DMRT3/MEF2A/PRKACA/DMPK/ATP1A3/TNNI3K/CHRNB4/CASQ2/ATP1B2/HRC/TRPM4/KCNMB4/AGT/CASQ1/TRPC1/CORIN/CAMK2D/ANK2/CACNA1C/ATP2B2/CACNA1D/RNF207/CLDN19/CACNB2/KCNK3/ATP2A2/CNTNAP2/NPPA/SLC8A1/NKX2-5/CTNNA3/SCN5A/TRDN/RYR1/PLN/R…
cluster 1,"GO:0002027","regulation of heart rate","28/1461","89/14669",1.79380503832243e-08,1.3087302592094e-06,1.16099048313646e-06,"CACNA1G/KCNQ1/KCNH2/PRKACA/MYH7/SNTA1/BVES/TNNI3K/CASQ2/POPDC2/HRC/TRPM4/AGT/TPM1/CAMK2D/ANK2/CACNA1C/CACNA1D/CACNB2/ATP2A2/NPPA/SLC8A1/CTNNA3/SCN5A/MYH6/PLN/RYR2/DMD",28
cluster 1,"GO:0006754","ATP biosynthetic process","31/1461","106/14669",2.18029412675519e-08,1.56891575997877e-06,1.39180419598345e-06,"PGM1/ATP5F1D/ENO3/PPARGC1A/ATP5F1B/SLC25A12/ATP5PB/ESRRB/MYOG/ATP5MC2/COX5B/NIPSNAP2/ATP5F1A/PFKM/ATP5MC3/ATP5PF/HK1/PINK1/ATP5MC1/PRKAA2/ATP5F1C/ATP5MG/ATP5PD/INSR/CYC1/PPARA/OGDHL/ATP5MF/ATP5PO/ACTN3/CHCHD10",31
cluster 1,"GO:0003205","cardiac chamber development","41/1461","165/14669",2.39744536870988e-08,1.70186223268014e-06,1.50974262407947e-06,"ISL1/LTBP1/SMARCD3/WNT11/MYH7/SALL4/BMP7/FGF8/MYL2/BMP5/TNNC1/ID2/PROX1/TNNT2/MSX2/TBX2/SOX4/SMO/TNNI3/MYBPC3/TPM1/MYOCD/LMO4/ANK2/SFRP2/POU4F1/FZD1/TNNI1/MYL3/FOXH1/MAML1/CRELD1/HEYL/HAND2/TBX20/NKX2-5/SCN5A/SLIT3/NPY2R/MYH6/RYR2",41
cluster 1,"GO:0009152","purine ribonucleotide biosynthetic process","50/1461","223/14669",2.81450765501662e-08,1.97128116157364e-06,1.74874742298366e-06,"ACACB/ADCY2/PGM1/PDPR/DLD/ATP5F1D/ENO3/PPARGC1A/PDHX/ATP5F1B/SLC25A12/ATP5PB/ESRRB/MYOG/ACSS2/PDHA1/ATP5MC2/COX5B/MPC2/NIPSNAP2/DLAT/ATP5F1A/PDK1/PFKM/PANK1/ATP5MC3/ATP5PF/HK1/PINK1/ATP5MC1/PRKAA2/ADCY1/ATP5F1C/HACD1/ATP5MG/ATP5PD/PDHB/INSR/DCAK…
cluster 1,"GO:0010882","regulation of cardiac muscle contraction by calcium ion signaling","13/1461","23/14669",3.96075298464794e-08,2.73760992478364e-06,2.4285669616394e-06,"ATP1A2/PRKACA/CASQ2/TNNI3/HRC/CAMK2D/ANK2/CACNA1C/ATP2A2/SLC8A1/PLN/RYR2/DMD",13
cluster 1,"GO:0007389","pattern specification process","75/1461","399/14669",4.13203371971537e-08,2.81890560125517e-06,2.50068534206151e-06,"PAX6/PAX7/SCMH1/ISL1/OFD1/DMRT3/FGF10/PRKACA/WNT8B/PAX2/SMARCD3/CHRD/BMP7/NDRG4/COBL/FGF8/KAT2A/FOLR1/BMP5/MDFI/IRX4/ACVR2B/OTX1/MSX2/TBX2/BMP2/MKKS/SMO/FEZF1/GATA5/RAX/GDF11/ACVR1B/PCDH8/TBR1/CFC1/SIX3/FOXN4/BBS4/NKD1/CELSR2/SFRP2/KDM6A/GPC3/FEZF2/NODAL/ZIC…
cluster 1,"GO:0009260","ribonucleotide biosynthetic process","51/1461","237/14669",8.39708038092079e-08,5.65511067192011e-06,5.01671725321678e-06,"CTPS2/ACACB/ADCY2/PGM1/PDPR/DLD/ATP5F1D/ENO3/PPARGC1A/PDHX/ATP5F1B/SLC25A12/ATP5PB/ESRRB/MYOG/ACSS2/PDHA1/ATP5MC2/COX5B/MPC2/NIPSNAP2/DLAT/ATP5F1A/PDK1/PFKM/PANK1/ATP5MC3/ATP5PF/HK1/PINK1/ATP5MC1/PRKAA2/ADCY1/ATP5F1C/HACD1/ATP5MG/ATP5PD/PDHB/INSR/DCAKD…
cluster 1,"GO:0003002","regionalization","62/1461","313/14669",8.97920746991474e-08,5.97060466322305e-06,5.2965957987092e-06,"PAX6/PAX7/SCMH1/ISL1/DMRT3/FGF10/PRKACA/WNT8B/PAX2/SMARCD3/CHRD/COBL/FGF8/KAT2A/MDFI/ACVR2B/OTX1/MSX2/BMP2/SMO/FEZF1/GATA5/GDF11/PCDH8/TBR1/CFC1/SIX3/FOXN4/NKD1/CELSR2/SFRP2/KDM6A/GPC3/FEZF2/NODAL/ZIC3/FOXH1/TDRD5/FZD5/EOMES/TBX20/SP8/OTX2/CXXC4/IRX1/MLLT3/HES3/TCAP/SMAD2/…
cluster 1,"GO:0031032","actomyosin structure organization","42/1461","179/14669",9.39486602326717e-08,6.1689039025278e-06,5.47250945855312e-06,"MEF2A/ARHGEF10L/NEBL/WNT11/EPB41L1/CAPN3/MYOM1/MYL2/PROX1/TNNT2/CASQ2/LDB3/MKKS/CSRP3/CNN1/TNNT3/MYH11/MYBPC3/FHOD3/TMOD1/MYPN/TPM1/BBS4/CASQ1/ACTA1/OBSCN/TTN/PPP1R9A/ACTC1/LMOD3/CFL2/LMOD2/FRMD3/TCAP/MYOZ1/NKX2-5/EVL/MYO18A/SRC/MYH6/NRAP/KLHL41",42
cluster 1,"GO:1902600","proton transmembrane transport","36/1461","142/14669",9.8229893810616e-08,6.37039052082921e-06,5.65125068095643e-06,"ATP1A2/DRD4/TESC/ATP5F1D/ATP1A3/ATP5F1B/NNT/ATP5PB/COX6B1/COX7C/COX4I1/COX7B/ATP5MC2/COX5B/COX17/SLC2A12/ATP5F1A/SLC25A27/ATP5MC3/ATP5PF/COX6A2/ATP5MC1/COX7A1/SLC15A2/SLC9B1/COX6C/ATP5F1C/ATP5MG/ATP5PD/ATP2A2/COX8A/COX5A/CYC1/NDUFA4/ATP5MF/ATP5PO",36
cluster 1,"GO:0035019","somatic stem cell population maintenance","21/1461","59/14669",1.00279441823381e-07,6.4239988768076e-06,5.69880730362144e-06,"FGF10/PAX2/SALL4/BMP7/NANOG/NR2E1/BCL9/SOX4/ZSCAN10/RAF1/PRDM16/PRDM14/ZIC3/SMAD2/ZHX2/SOX2/PBX1/LDB1/POU5F1/LBH/TDGF1",21
cluster 1,"GO:0055003","cardiac myofibril assembly","13/1461","25/14669",1.48669062835208e-07,9.40913960329332e-06,8.34696184110925e-06,"MEF2A/NEBL/MYOM1/MYL2/PROX1/CSRP3/MYBPC3/FHOD3/TTN/ACTC1/TCAP/NKX2-5/NRAP",13
cluster 1,"GO:0010881","regulation of cardiac muscle contraction by regulation of the release of sequestered calcium ion","11/1461","18/14669",1.5147997691042e-07,9.47290855607659e-06,8.40353205241137e-06,"ATP1A2/PRKACA/CASQ2/HRC/CAMK2D/ANK2/CACNA1C/SLC8A1/PLN/RYR2/DMD",11
cluster 1,"GO:0046390","ribose phosphate biosynthetic process","51/1461","242/14669",1.68594060090422e-07,1.04191129135881e-05,9.24292141201609e-06,"CTPS2/ACACB/ADCY2/PGM1/PDPR/DLD/ATP5F1D/ENO3/PPARGC1A/PDHX/ATP5F1B/SLC25A12/ATP5PB/ESRRB/MYOG/ACSS2/PDHA1/ATP5MC2/COX5B/MPC2/NIPSNAP2/DLAT/ATP5F1A/PDK1/PFKM/PANK1/ATP5MC3/ATP5PF/HK1/PINK1/ATP5MC1/PRKAA2/ADCY1/ATP5F1C/HACD1/ATP5MG/ATP5PD/PDHB/INSR/DCA…
cluster 1,"GO:0003206","cardiac chamber morphogenesis","33/1461","127/14669",1.78277242564572e-07,1.08894227347872e-05,9.66013895756869e-06,"ISL1/SMARCD3/WNT11/MYH7/BMP7/FGF8/MYL2/BMP5/TNNC1/ID2/PROX1/TNNT2/MSX2/TBX2/SOX4/SMO/TNNI3/MYBPC3/TPM1/SFRP2/POU4F1/FZD1/TNNI1/MYL3/FOXH1/HEYL/HAND2/TBX20/NKX2-5/SLIT3/NPY2R/MYH6/RYR2",33
cluster 1,"GO:0072522","purine-containing compound biosynthetic process","52/1461","250/14669",1.98337445224317e-07,1.19754781581993e-05,1.06235918936243e-05,"ACACB/ADCY2/PGM1/PDPR/DLD/ADA2/ATP5F1D/ENO3/PPARGC1A/PDHX/ATP5F1B/SLC25A12/ATP5PB/ESRRB/MYOG/ACSS2/PDHA1/ATP5MC2/COX5B/MPC2/NIPSNAP2/DLAT/ATP5F1A/PDK1/PFKM/PANK1/ATP5MC3/ATP5PF/HK1/PINK1/ATP5MC1/PRKAA2/ADCY1/ATP5F1C/HACD1/ATP5MG/ATP5PD/PDHB…
cluster 1,"GO:0009206","purine ribonucleoside triphosphate biosynthetic process","31/1461","116/14669",2.11503266467867e-07,1.26076495538223e-05,1.11843988046473e-05,"PGM1/ATP5F1D/ENO3/PPARGC1A/ATP5F1B/SLC25A12/ATP5PB/ESRRB/MYOG/ATP5MC2/COX5B/NIPSNAP2/ATP5F1A/PFKM/ATP5MC3/ATP5PF/HK1/PINK1/ATP5MC1/PRKAA2/ATP5F1C/ATP5MG/ATP5PD/INSR/CYC1/PPARA/OGDHL/ATP5MF/ATP5PO/ACTN3/CHCHD10",31
cluster 1,"GO:0006164","purine nucleotide biosynthetic process","50/1461","237/14669",2.14676502628633e-07,1.26076495538223e-05,1.11843988046473e-05,"ACACB/ADCY2/PGM1/PDPR/DLD/ATP5F1D/ENO3/PPARGC1A/PDHX/ATP5F1B/SLC25A12/ATP5PB/ESRRB/MYOG/ACSS2/PDHA1/ATP5MC2/COX5B/MPC2/NIPSNAP2/DLAT/ATP5F1A/PDK1/PFKM/PANK1/ATP5MC3/ATP5PF/HK1/PINK1/ATP5MC1/PRKAA2/ADCY1/ATP5F1C/HACD1/ATP5MG/ATP5PD/PDHB/INSR/DCAKD/AD…
cluster 1,"GO:0009201","ribonucleoside triphosphate biosynthetic process","32/1461","122/14669",2.16007702235677e-07,1.26076495538223e-05,1.11843988046473e-05,"CTPS2/PGM1/ATP5F1D/ENO3/PPARGC1A/ATP5F1B/SLC25A12/ATP5PB/ESRRB/MYOG/ATP5MC2/COX5B/NIPSNAP2/ATP5F1A/PFKM/ATP5MC3/ATP5PF/HK1/PINK1/ATP5MC1/PRKAA2/ATP5F1C/ATP5MG/ATP5PD/INSR/CYC1/PPARA/OGDHL/ATP5MF/ATP5PO/ACTN3/CHCHD10",32
cluster 1,"GO:0003208","cardiac ventricle morphogenesis","23/1461","72/14669",2.43567596644558e-07,1.39071802736289e-05,1.23372282648222e-05,"ISL1/SMARCD3/MYH7/MYL2/TNNC1/PROX1/TNNT2/SOX4/TNNI3/MYBPC3/TPM1/SFRP2/POU4F1/TNNI1/MYL3/FOXH1/HEYL/HAND2/TBX20/NKX2-5/NPY2R/MYH6/RYR2",23
cluster 1,"GO:0055117","regulation of cardiac muscle contraction","23/1461","72/14669",2.43567596644558e-07,1.39071802736289e-05,1.23372282648222e-05,"ATP1A2/KCNQ1/PRKACA/TNNI3K/CASQ2/FGF13/TNNI3/HRC/TRPM4/CAMK2D/ANK2/CACNA1C/RNF207/ADORA1/ATP2A2/NPPA/SLC8A1/NKX2-5/CTNNA3/SCN5A/PLN/RYR2/DMD",23
cluster 1,"GO:0055008","cardiac muscle tissue morphogenesis","22/1461","67/14669",2.57665318642847e-07,1.45539346110847e-05,1.29109718803835e-05,"ISL1/MYH7/MYOM1/MYL2/TNNC1/PROX1/TNNT2/BMP2/TNNI3/MYBPC3/TPM1/POU4F1/TTN/TNNI1/ACTC1/MYL3/FOXH1/TBX20/TCAP/NKX2-5/MYH6/RYR2",22
cluster 1,"GO:0009145","purine nucleoside triphosphate biosynthetic process","31/1461","117/14669",2.60676060884663e-07,1.45673547641184e-05,1.2922877060878e-05,"PGM1/ATP5F1D/ENO3/PPARGC1A/ATP5F1B/SLC25A12/ATP5PB/ESRRB/MYOG/ATP5MC2/COX5B/NIPSNAP2/ATP5F1A/PFKM/ATP5MC3/ATP5PF/HK1/PINK1/ATP5MC1/PRKAA2/ATP5F1C/ATP5MG/ATP5PD/INSR/CYC1/PPARA/OGDHL/ATP5MF/ATP5PO/ACTN3/CHCHD10",31
cluster 1,"GO:0007007","inner mitochondrial membrane organization","17/1461","43/14669",2.8776483541273e-07,1.59118808465586e-05,1.41156224528771e-05,"ATP5F1D/TIMM9/ATP5F1B/ATP5PB/IMMT/ATP5MC2/AFG3L2/ATP5F1A/ATP5MC3/ATP5PF/PINK1/ATP5MC1/ATP5F1C/ATP5MG/ATP5PD/ATP5MF/ATP5PO",17
cluster 1,"GO:0060415","muscle tissue morphogenesis","24/1461","78/14669",2.94904121687162e-07,1.61367849085694e-05,1.43151375735643e-05,"PAX7/ISL1/MYH7/MYOM1/MYL2/TNNC1/PROX1/TNNT2/BMP2/TNNI3/MYBPC3/TPM1/POU4F1/TTN/FZD1/TNNI1/ACTC1/MYL3/FOXH1/TBX20/TCAP/NKX2-5/MYH6/RYR2",24
cluster 1,"GO:0003231","cardiac ventricle development","32/1461","124/14669",3.22931633956389e-07,1.74882461151847e-05,1.55140351983173e-05,"ISL1/LTBP1/SMARCD3/WNT11/MYH7/SALL4/MYL2/TNNC1/ID2/PROX1/TNNT2/SOX4/TNNI3/MYBPC3/TPM1/MYOCD/LMO4/SFRP2/POU4F1/FZD1/TNNI1/MYL3/FOXH1/HEYL/HAND2/TBX20/NKX2-5/SCN5A/SLIT3/NPY2R/MYH6/RYR2",32
cluster 1,"GO:0034765","regulation of ion transmembrane transport","72/1461","404/14669",6.57862018471684e-07,3.52627467656302e-05,3.12820102661025e-05,"CX3CL1/CACNA1G/SCN4A/CACNA2D2/ATP1A2/FHL1/KCNQ1/KCNH2/CACNB1/DRD4/PRKACA/KCNQ2/CACNA1S/TESC/CAPN3/KCNK10/SNTA1/KCNA7/PPARGC1A/KLHL24/CASQ2/KCNIP2/KCNJ8/ATP1B2/DPP6/CACNG6/HRC/KCNC3/AGT/FXYD6/COX17/CASQ1/TRPC1/CAMK2D/ANK2/NIPSNAP2/CACNA1B/JPH2/CAC…
cluster 1,"GO:0042391","regulation of membrane potential","69/1461","382/14669",6.77366445992852e-07,3.5766174359668e-05,3.17286069895399e-05,"CACNA1G/SCN4A/ATP1A2/FHL1/NDUFS1/KCNQ1/KCNH2/DRD4/CHRNA3/IGSF9B/DLD/RIMS4/SNTA1/SLC1A6/ATP1A3/KCNT1/CUX2/BVES/NNT/RIMS3/CHRNB4/CASQ2/KCNIP2/GOT1/KCNJ8/POPDC2/ATP1B2/FGF13/TRPM4/KCNMB4/CAMK2D/ANK2/CACNA1B/CACNA1C/AKAP6/SLC25A27/CACNA1D/DGKI/RNF207/PPP1R9A/P…
cluster 1,"GO:0009142","nucleoside triphosphate biosynthetic process","33/1461","134/14669",6.8087139462532e-07,3.5766174359668e-05,3.17286069895399e-05,"CTPS2/PGM1/ATP5F1D/ENO3/PPARGC1A/ATP5F1B/SLC25A12/ATP5PB/ESRRB/MYOG/ATP5MC2/COX5B/NIPSNAP2/ATP5F1A/PFKM/ATP5MC3/ATP5PF/HK1/PINK1/ATP5MC1/PRKAA2/SUCLG1/ATP5F1C/ATP5MG/ATP5PD/INSR/CYC1/PPARA/OGDHL/ATP5MF/ATP5PO/ACTN3/CHCHD10",33
cluster 1,"GO:0006099","tricarboxylic acid cycle","14/1461","32/14669",7.4389536535978e-07,3.86899242993557e-05,3.43223010156096e-05,"MDH1/SDHA/ACO2/NNT/DLST/PDHA1/SUCLA2/MDH2/DLAT/SUCLG1/IDH3A/PDHB/IDH2/OGDHL",14
cluster 1,"GO:0002026","regulation of the force of heart contraction","13/1461","28/14669",8.03573849722154e-07,4.13840532606909e-05,3.67122954873062e-05,"ATP1A2/PEBP1/MYH7/MYL2/CSRP3/CAMK2D/MYL3/ATP2A2/SLC8A1/MYH6/MYL4/PLN/RYR2",13
cluster 1,"GO:0009127","purine nucleoside monophosphate biosynthetic process","32/1461","130/14669",1.01132220584228e-06,5.08360750178027e-05,4.50972986070742e-05,"PGM1/ATP5F1D/ENO3/PPARGC1A/ATP5F1B/SLC25A12/ATP5PB/ESRRB/MYOG/ATP5MC2/COX5B/NIPSNAP2/ATP5F1A/PFKM/ATP5MC3/ATP5PF/HK1/PINK1/ATP5MC1/PRKAA2/ATP5F1C/ATP5MG/ATP5PD/INSR/CYC1/ADSSL1/PPARA/OGDHL/ATP5MF/ATP5PO/ACTN3/CHCHD10",32
cluster 1,"GO:0009168","purine ribonucleoside monophosphate biosynthetic process","32/1461","130/14669",1.01132220584228e-06,5.08360750178027e-05,4.50972986070742e-05,"PGM1/ATP5F1D/ENO3/PPARGC1A/ATP5F1B/SLC25A12/ATP5PB/ESRRB/MYOG/ATP5MC2/COX5B/NIPSNAP2/ATP5F1A/PFKM/ATP5MC3/ATP5PF/HK1/PINK1/ATP5MC1/PRKAA2/ATP5F1C/ATP5MG/ATP5PD/INSR/CYC1/ADSSL1/PPARA/OGDHL/ATP5MF/ATP5PO/ACTN3/CHCHD10",32
cluster 1,"GO:1904062","regulation of cation transmembrane transport","54/1461","277/14669",1.01614084844266e-06,5.08360750178027e-05,4.50972986070742e-05,"CX3CL1/ATP1A2/FHL1/KCNQ1/KCNH2/CACNB1/DRD4/PRKACA/TESC/CAPN3/SNTA1/PPARGC1A/KLHL24/CASQ2/KCNIP2/ATP1B2/DPP6/HRC/AGT/FXYD6/COX17/CASQ1/TRPC1/CAMK2D/ANK2/NIPSNAP2/JPH2/CACNA1C/AKAP6/HOMER1/JPH3/CACNA1D/RNF207/PINK1/WNK2/CACNB2/PCSK9/NLGN1/SLN/NP…
cluster 1,"GO:0086001","cardiac muscle cell action potential","21/1461","67/14669",1.14713222357306e-06,5.68479770795215e-05,5.04305298287779e-05,"CACNA1G/ATP1A2/KCNQ1/KCNH2/SNTA1/KCNIP2/KCNJ8/FGF13/TRPM4/CAMK2D/ANK2/CACNA1C/CACNA1D/RNF207/CACNB2/ATP2A2/SLC8A1/CTNNA3/SCN5A/RYR2/DMD",21
cluster 1,"GO:1903115","regulation of actin filament-based movement","16/1461","42/14669",1.16402948532389e-06,5.71462325832375e-05,5.06951159028911e-05,"ATP1A2/TNNC1/TNNT2/FGF13/TRPM4/MYBPC3/CAMK2D/ANK2/CACNA1C/RNF207/ADORA1/ATP2A2/CTNNA3/SCN5A/PLN/RYR2",16
cluster 1,"GO:0033108","mitochondrial respiratory chain complex assembly","26/1461","95/14669",1.21029498291795e-06,5.88674031969261e-05,5.22219872259043e-05,"NDUFAB1/TTC19/NDUFS1/NDUFB4/UQCC1/NDUFAF5/COA1/NDUFC1/NDUFA8/NDUFA1/NDUFA10/NDUFB5/DMAC1/COX17/NDUFB11/NDUFB9/SDHAF4/NDUFS2/NDUFS4/NDUFV1/NDUFA3/COA5/NDUFB1/UQCR10/NDUFA6/NDUFS3",26
cluster 1,"GO:0048644","muscle organ morphogenesis","24/1461","84/14669",1.32928270647002e-06,6.40616702485046e-05,5.68298845151402e-05,"PAX7/ISL1/MYH7/MYOM1/MYL2/TNNC1/PROX1/TNNT2/BMP2/TNNI3/MYBPC3/TPM1/POU4F1/TTN/FZD1/TNNI1/ACTC1/MYL3/FOXH1/TBX20/TCAP/NKX2-5/MYH6/RYR2",24
cluster 1,"GO:0009952","anterior/posterior pattern specification","41/1461","193/14669",2.1602318655805e-06,0.000101553399553399,9.00892522213671e-05,"PAX6/SCMH1/COBL/FGF8/KAT2A/ACVR2B/OTX1/MSX2/BMP2/SMO/FEZF1/GDF11/PCDH8/CFC1/SIX3/NKD1/CELSR2/SFRP2/KDM6A/GPC3/FEZF2/NODAL/ZIC3/FOXH1/TDRD5/FZD5/OTX2/MLLT3/HES3/TCAP/SMAD2/CTNNBIP1/ALX1/PBX1/CYP26C1/HES4/HES5/DLL1/LDB1/TDGF1P3/TDGF1",41
cluster 1,"GO:0010257","NADH dehydrogenase complex assembly","20/1461","64/14669",2.16523524652213e-06,0.000101553399553399,9.00892522213671e-05,"NDUFAB1/NDUFS1/NDUFB4/NDUFAF5/COA1/NDUFC1/NDUFA8/NDUFA1/NDUFA10/NDUFB5/DMAC1/NDUFB11/NDUFB9/NDUFS2/NDUFS4/NDUFV1/NDUFA3/NDUFB1/NDUFA6/NDUFS3",20
cluster 1,"GO:0032981","mitochondrial respiratory chain complex I assembly","20/1461","64/14669",2.16523524652213e-06,0.000101553399553399,9.00892522213671e-05,"NDUFAB1/NDUFS1/NDUFB4/NDUFAF5/COA1/NDUFC1/NDUFA8/NDUFA1/NDUFA10/NDUFB5/DMAC1/NDUFB11/NDUFB9/NDUFS2/NDUFS4/NDUFV1/NDUFA3/NDUFB1/NDUFA6/NDUFS3",20
cluster 1,"GO:0034762","regulation of transmembrane transport","79/1461","471/14669",2.27965594020261e-06,0.000104288711361276,9.25157804956303e-05,"CX3CL1/CACNA1G/SCN4A/CACNA2D2/ATP1A2/FHL1/KCNQ1/KCNH2/CACNB1/MEF2A/DRD4/PRKACA/KCNQ2/CACNA1S/TESC/CAPN3/KCNK10/SNTA1/KCNA7/PPARGC1A/KLHL24/CASQ2/KCNIP2/KCNJ8/ATP1B2/DPP6/CACNG6/HRC/KCNC3/AGT/FXYD6/COX17/CASQ1/TRPC1/CAMK2D/ANK2/NIPSNAP2/GPC3/CACNA1B/J…
cluster 1,"GO:0071804","cellular potassium ion transport","39/1461","180/14669",2.28311475472049e-06,0.000104288711361276,9.25157804956303e-05,"ATP1A2/FHL1/KCNQ1/KCNH2/ABCC9/TMEM38A/KCNQ2/KCNK10/KCNA7/ATP1A3/HPN/KCNT1/KLHL24/CASQ2/KCNIP2/KCNJ8/ATP1B2/DPP6/KCNC3/SNAP25/KCNMB4/ANK2/AKAP6/CACNA1D/RNF207/KCNT2/KCNK5/WNK2/KCNJ4/KCNK3/NPPA/AMIGO1/KCNJ12/KCNH7/KCNQ5/KCNIP4/KCNJ11/STK39/VAMP2",39
cluster 1,"GO:0071805","potassium ion transmembrane transport","39/1461","180/14669",2.28311475472049e-06,0.000104288711361276,9.25157804956303e-05,"ATP1A2/FHL1/KCNQ1/KCNH2/ABCC9/TMEM38A/KCNQ2/KCNK10/KCNA7/ATP1A3/HPN/KCNT1/KLHL24/CASQ2/KCNIP2/KCNJ8/ATP1B2/DPP6/KCNC3/SNAP25/KCNMB4/ANK2/AKAP6/CACNA1D/RNF207/KCNT2/KCNK5/WNK2/KCNJ4/KCNK3/NPPA/AMIGO1/KCNJ12/KCNH7/KCNQ5/KCNIP4/KCNJ11/STK39/VAMP2",39
cluster 1,"GO:0014866","skeletal myofibril assembly","9/1461","15/14669",2.69964799223302e-06,0.000122252162958621,0.000108451376239706,"MYOM1/PROX1/MYH11/MYBPC3/ACTA1/TTN/ACTC1/LMOD3/TCAP",9
cluster 1,"GO:0006101","citrate metabolic process","14/1461","36/14669",4.08333099128165e-06,0.000183331091429081,0.000162635234353611,"MDH1/SDHA/ACO2/NNT/DLST/PDHA1/SUCLA2/MDH2/DLAT/SUCLG1/IDH3A/PDHB/IDH2/OGDHL",14
cluster 1,"GO:0003009","skeletal muscle contraction","15/1461","41/14669",4.5407331760966e-06,0.000202139587915554,0.000179320479666188,"MYH7/DMPK/TNNC1/TNNT2/CASQ2/TNNI3/TNNT3/CASQ1/HOMER1/CHRNB1/TCAP/ATP2A2/MB/DMD/ACTN3",15
cluster 1,"GO:0006836","neurotransmitter transport","48/1461","250/14669",6.1737671157288e-06,0.000272527719822886,0.000241762645036103,"SYN1/ATP1A2/SYT13/SLC6A16/MAOB/DRD4/CAMK2A/CHRNA3/CADPS2/RIMS4/HRH3/SLC6A2/SLC1A6/SLC25A12/RIMS3/CHRNB4/SV2C/RHOT1/PNKD/SLC6A11/SNAP25/SYT4/KCNMB4/FLOT1/CPLX2/CACNA1B/CACNA1D/DGKI/PPP1R9A/BRSK1/CADPS/ADCY1/SLC6A5/CACNB2/PRRT2/NLGN1/SYT9/TRH/ATP2A2/SLC29A2/NPPA/N…
cluster 1,"GO:1901293","nucleoside phosphate biosynthetic process","58/1461","323/14669",6.25980798372746e-06,0.00027402309448767,0.00024308921003475,"CTPS2/ACACB/NMRK2/ADCY2/PGM1/PDPR/DLD/ATP5F1D/ERH/ENO3/PPARGC1A/PDHX/ATP5F1B/SLC25A12/ATP5PB/ESRRB/MYOG/ACSS2/PDHA1/ATP5MC2/COX5B/MPC2/NIPSNAP2/DLAT/ATP5F1A/PDK1/PFKM/NADK2/PANK1/ATP5MC3/ATP5PF/HK1/PINK1/ATP5MC1/PRKAA2/HAAO/SUCLG1/NMNAT3/ADCY1/ATP5…
cluster 1,"GO:0060562","epithelial tube morphogenesis","55/1461","301/14669",6.3559567446717e-06,0.000275932568427772,0.000244783127522067,"FGF10/PRKACA/PAX2/WNT11/SALL4/BMP7/NDRG4/FZD3/COBL/FGF8/KAT2A/FOLR1/BMP5/EPHA4/PROX1/MSX2/TBX2/SOX4/BMP2/MKKS/SMO/EPHA7/AGT/FOXN4/BBS4/LMO4/SFRP2/ADAMTS16/KDM6A/GPC3/EDNRA/NODAL/ZIC3/FZD1/RNF207/FOXH1/KIF26B/HAND2/TBX20/STOX1/BTRC/IRX1/TCAP/MTHFR/IRX3/CTNNBIP…
cluster 1,"GO:0055010","ventricular cardiac muscle tissue morphogenesis","16/1461","47/14669",6.48923843543018e-06,0.00027940958607635,0.000247867632041841,"ISL1/MYH7/MYL2/TNNC1/PROX1/TNNT2/TNNI3/MYBPC3/TPM1/POU4F1/TNNI1/MYL3/FOXH1/NKX2-5/MYH6/RYR2",16
cluster 1,"GO:0043501","skeletal muscle adaptation","11/1461","24/14669",6.74288440496964e-06,0.000287970502270776,0.000255462124611045,"CAMK2B/MYH7/PPARGC1A/TNNC1/MYOG/ACTA1/TRIM63/TNNI1/ATP2A2/MIR208B/ACTN3",11
cluster 1,"GO:0030240","skeletal muscle thin filament assembly","8/1461","13/14669",7.73224594851471e-06,0.000327560386835063,0.000290582791290956,"MYOM1/PROX1/MYBPC3/ACTA1/TTN/ACTC1/LMOD3/TCAP",8
cluster 1,"GO:0006006","glucose metabolic process","38/1461","183/14669",8.81217959492505e-06,0.00037032303529713,0.000328518055298806,"TKTL1/TFAP2B/MDH1/PPP1R3F/FAM3A/ACACB/PGM1/ENO3/SLC25A11/KAT2A/PPARGC1A/GNB3/SLC25A12/ESRRB/GOT1/GOT2/DYRK2/PDHA1/SORD/WDTC1/GALM/MDH2/DLAT/PDK1/PFKM/PGM5/HK1/INPPL1/PDHB/INSR/PPP1R3B/MST1/EPM2AIP1/PRKN/PPARA/KCNJ11/SRC/ACTN3",38
cluster 1,"GO:0009156","ribonucleoside monophosphate biosynthetic process","32/1461","143/14669",8.93661035682773e-06,0.000372571541304889,0.000330512732244581,"PGM1/ATP5F1D/ENO3/PPARGC1A/ATP5F1B/SLC25A12/ATP5PB/ESRRB/MYOG/ATP5MC2/COX5B/NIPSNAP2/ATP5F1A/PFKM/ATP5MC3/ATP5PF/HK1/PINK1/ATP5MC1/PRKAA2/ATP5F1C/ATP5MG/ATP5PD/INSR/CYC1/ADSSL1/PPARA/OGDHL/ATP5MF/ATP5PO/ACTN3/CHCHD10",32
cluster 1,"GO:0009165","nucleotide biosynthetic process","57/1461","320/14669",9.6365740832416e-06,0.000398589950072978,0.000353593978172487,"CTPS2/ACACB/NMRK2/ADCY2/PGM1/PDPR/DLD/ATP5F1D/ERH/ENO3/PPARGC1A/PDHX/ATP5F1B/SLC25A12/ATP5PB/ESRRB/MYOG/ACSS2/PDHA1/ATP5MC2/COX5B/MPC2/NIPSNAP2/DLAT/ATP5F1A/PDK1/PFKM/NADK2/PANK1/ATP5MC3/ATP5PF/HK1/PINK1/ATP5MC1/PRKAA2/HAAO/NMNAT3/ADCY1/ATP5F1C/HACD1/ATP5MG…
cluster 1,"GO:0051279","regulation of release of sequestered calcium ion into cytosol","20/1461","70/14669",9.96639054970347e-06,0.00040901132466869,0.000362838905950142,"CX3CL1/ATP1A2/PRKACA/CAPN3/CASQ2/HRC/CASQ1/TRPC1/CAMK2D/ANK2/JPH2/CACNA1C/AKAP6/JPH3/SLC8A1/DHRS7C/TRDN/PLN/RYR2/DMD",20
cluster 1,"GO:0006813","potassium ion transport","41/1461","205/14669",1.04102141322108e-05,0.000423913603383748,0.000376058898109322,"ATP1A2/FHL1/KCNQ1/KCNH2/ABCC9/TMEM38A/KCNQ2/KCNK10/KCNA7/ATP1A3/HPN/KCNT1/KLHL24/CASQ2/KCNIP2/KCNJ8/ATP1B2/DPP6/KCNC3/SNAP25/KCNMB4/ANK2/AKAP6/CACNA1D/RNF207/KCNT2/ADORA1/KCNK5/WNK2/KCNJ4/KCNK3/NPPA/AMIGO1/KCNJ12/KCNH7/SLC24A3/KCNQ5/KCNIP4/KCNJ11/STK39/VAMP2",41
cluster 1,"GO:0003229","ventricular cardiac muscle tissue development","17/1461","54/14669",1.11184445659966e-05,0.000449270686962923,0.000398553474442647,"ISL1/MYH7/MYL2/TNNC1/ID2/PROX1/TNNT2/TNNI3/MYBPC3/TPM1/POU4F1/TNNI1/MYL3/FOXH1/NKX2-5/MYH6/RYR2",17
cluster 1,"GO:0072350","tricarboxylic acid metabolic process","14/1461","39/14669",1.21785665819966e-05,0.000488351223322352,0.000433222292153467,"MDH1/SDHA/ACO2/NNT/DLST/PDHA1/SUCLA2/MDH2/DLAT/SUCLG1/IDH3A/PDHB/IDH2/OGDHL",14
cluster 1,"GO:0019827","stem cell population maintenance","31/1461","140/14669",1.53475248404712e-05,0.000610761727174206,0.000541814134519665,"FGF10/PAX2/PCM1/SALL4/BMP7/NANOG/NR2E1/BCL9/PROX1/ESRRB/SOX4/SMO/ZSCAN10/RAF1/TET1/PRDM16/PRDM14/NODAL/ZIC3/EOMES/CDH2/SMAD2/ZHX2/SOX2/PBX1/HES5/DLL1/LDB1/POU5F1/LBH/TDGF1",31
cluster 1,"GO:0007519","skeletal muscle tissue development","33/1461","154/14669",1.70660374645193e-05,0.000674044321812933,0.000597952891613986,"PAX7/XK/HDAC9/DDX17/ASB2/MYOM1/RBM24/BVES/SMYD1/BCL9/POPDC2/MYOG/SMO/CSRP3/FLOT1/MYOCD/CASQ1/ACTA1/HOMER1/KLHL40/MYL3/LMOD3/EOMES/HEYL/CFL2/USP19/AKIRIN1/SRPK3/RYR1/SVIL/DLL1/KLHL41/ACTN3",33
cluster 1,"GO:0086003","cardiac muscle cell contraction","18/1461","62/14669",2.15655404809258e-05,0.000845401374226144,0.000749965810754584,"CACNA1G/ATP1A2/KCNQ1/KCNH2/SNTA1/KCNJ8/TRPM4/CAMK2D/ANK2/CACNA1C/CACNA1D/RNF207/ADORA1/CACNB2/CTNNA3/SCN5A/PLN/RYR2",18
cluster 1,"GO:0060070","canonical Wnt signaling pathway","49/1461","269/14669",2.17757174990996e-05,0.000847317363131632,0.000751665507746698,"ISL1/TLE2/FGF10/WNT8B/WNT11/BAMBI/FZD3/DKKL1/AES/KANK1/FGF8/FOLR1/BCL9/STK11/PFDN5/SOX4/BMP2/TRPM4/ZBED3/ANKRD6/DAB2IP/NKD1/SFRP2/RSPO3/KDM6A/GPC3/DIXDC1/FZD1/FZD5/PYGO2/WNK2/AMER2/BTRC/CTNND2/CDH2/MLLT3/AMER3/SOX2/NKX2-5/KREMEN1/PRKN/MITF/SHISA6/FAM53B/SR…
cluster 1,"GO:0014888","striated muscle adaptation","15/1461","46/14669",2.26761462089767e-05,0.000875866147321724,0.000776991480395819,"CAMK2B/MYH7/PPARGC1A/TNNC1/MYOG/ACTA1/MLIP/TRIM63/TNNI1/TCAP/ATP2A2/NPPA/MYH6/MIR208B/ACTN3",15
cluster 1,"GO:0060538","skeletal muscle organ development","34/1461","163/14669",2.32720136059197e-05,0.000892320346510193,0.000791588200026175,"PAX7/XK/HDAC9/DDX17/ASB2/MYOM1/RBM24/BVES/SMYD1/BCL9/POPDC2/MYOG/CNTFR/SMO/CSRP3/FLOT1/MYOCD/CASQ1/ACTA1/HOMER1/KLHL40/MYL3/LMOD3/EOMES/HEYL/CFL2/USP19/AKIRIN1/SRPK3/RYR1/SVIL/DLL1/KLHL41/ACTN3",34
cluster 1,"GO:0098727","maintenance of cell number","31/1461","143/14669",2.39166969471556e-05,0.000910394268575423,0.000807621795461921,"FGF10/PAX2/PCM1/SALL4/BMP7/NANOG/NR2E1/BCL9/PROX1/ESRRB/SOX4/SMO/ZSCAN10/RAF1/TET1/PRDM16/PRDM14/NODAL/ZIC3/EOMES/CDH2/SMAD2/ZHX2/SOX2/PBX1/HES5/DLL1/LDB1/POU5F1/LBH/TDGF1",31
cluster 1,"GO:0010959","regulation of metal ion transport","57/1461","330/14669",2.44462429390531e-05,0.000923856936394575,0.000819564691338039,"CX3CL1/CD4/ATP1A2/FHL1/KCNQ1/KCNH2/CAMK2B/CACNB1/DRD4/CAMK2A/PRKACA/NKAIN1/TESC/CAPN3/SNTA1/HOMER2/KLHL24/CASQ2/KCNIP2/ATP1B2/DPP6/HRC/AGT/FXYD6/TMBIM6/CASQ1/TRPC1/CAMK2D/ANK2/NIPSNAP2/CACNA1B/JPH2/CACNA1C/AKAP6/HOMER1/JPH3/CACNA1D/RNF207/ADORA1/WNK2/CAC…
cluster 1,"GO:0061564","axon development","76/1461","480/14669",2.88893684513001e-05,0.00108397037481914,0.000961603264164703,"ARX/ETV1/PAX6/ISL1/XK/NGFR/PRKCQ/CTNNA2/SPTB/EPHA8/PAX2/USP33/SEMA5B/CRTAC1/BMP7/FZD3/COBL/PTPRZ1/FGF8/LGI1/RND2/GAB1/FOLR1/NR2E1/RPL24/EPHA4/PLPPR4/STK11/PLP1/DOK4/SMO/FEZF1/FGF13/VSTM2L/NREP/EPHA7/TBR1/FLOT1/SEMA6D/MYPN/AFG3L2/ERBB2/LHX9/CNTN4/NCAM1/POU4F1/FEZF2/SEMA3D/…
cluster 1,"GO:0035050","embryonic heart tube development","19/1461","69/14669",2.93187668241889e-05,0.0010922800150884,0.00096897484681362,"NDRG4/FGF8/FOLR1/TBX2/MKKS/SMO/FOXN4/BBS4/NODAL/ZIC3/RNF207/FOXH1/HAND2/TBX20/NKX2-6/NKX2-5/RYR2/DLL1/APELA",19
cluster 1,"GO:0010522","regulation of calcium ion transport into cytosol","22/1461","87/14669",3.06425952211552e-05,0.00113356023025865,0.00100559502627171,"CX3CL1/CD4/ATP1A2/PRKACA/CAPN3/CASQ2/HRC/TMBIM6/CASQ1/TRPC1/CAMK2D/ANK2/JPH2/CACNA1C/AKAP6/JPH3/SLC8A1/DHRS7C/TRDN/PLN/RYR2/DMD",22
cluster 1,"GO:0006086","acetyl-CoA biosynthetic process from pyruvate","8/1461","15/14669",3.21902490836239e-05,0.00117427346136303,0.0010417122272895,"PDPR/DLD/PDHX/PDHA1/MPC2/DLAT/PDK1/PDHB",8
cluster 1,"GO:0038092","nodal signaling pathway","8/1461","15/14669",3.21902490836239e-05,0.00117427346136303,0.0010417122272895,"TGIF2/ACVR1B/CFC1/NODAL/FOXH1/SMAD2/TDGF1P3/TDGF1",8
cluster 1,"GO:0086004","regulation of cardiac muscle cell contraction","13/1461","37/14669",3.24468675108606e-05,0.00117547168989345,0.00104277519034904,"ATP1A2/FGF13/TRPM4/CAMK2D/ANK2/CACNA1C/RNF207/ADORA1/ATP2A2/CTNNA3/SCN5A/PLN/RYR2",13
cluster 1,"GO:0050804","modulation of chemical synaptic transmission","65/1461","395/14669",3.28331031764394e-05,0.00118131706154682,0.00104796069042608,"CX3CL1/CACNA2D2/SYN1/ATP1A2/CAMK2B/DRD4/CAMK2A/PRKACA/CHRNA3/IGSF9B/SYNGR1/LGMN/RIMS4/LGI1/KAT2A/USP46/CUX2/NR2E1/HRH2/EPHA4/RIMS3/CHRNB4/PAIP2/PHF24/RHOT1/PNKD/SNAP25/SYT4/KCNMB4/AGT/FLOT1/ATAD1/CNTN4/CPLX2/EIF4EBP2/HOMER1/JPH3/SORCS3/CACNA1D/D…
cluster 1,"GO:0099177","regulation of trans-synaptic signaling","65/1461","396/14669",3.55598514025518e-05,0.00127072040420139,0.001127271479836,"CX3CL1/CACNA2D2/SYN1/ATP1A2/CAMK2B/DRD4/CAMK2A/PRKACA/CHRNA3/IGSF9B/SYNGR1/LGMN/RIMS4/LGI1/KAT2A/USP46/CUX2/NR2E1/HRH2/EPHA4/RIMS3/CHRNB4/PAIP2/PHF24/RHOT1/PNKD/SNAP25/SYT4/KCNMB4/AGT/FLOT1/ATAD1/CNTN4/CPLX2/EIF4EBP2/HOMER1/JPH3/SORCS3/CACNA1D/DGKI/PPP1…
cluster 1,"GO:0007409","axonogenesis","70/1461","437/14669",4.05958516941869e-05,0.0014408784388484,0.00127822073577643,"ARX/ETV1/PAX6/ISL1/XK/NGFR/PRKCQ/CTNNA2/SPTB/EPHA8/PAX2/USP33/SEMA5B/BMP7/FZD3/COBL/PTPRZ1/FGF8/LGI1/RND2/GAB1/NR2E1/RPL24/EPHA4/PLPPR4/STK11/DOK4/SMO/FEZF1/FGF13/VSTM2L/EPHA7/TBR1/FLOT1/SEMA6D/MYPN/AFG3L2/ERBB2/LHX9/CNTN4/NCAM1/POU4F1/FEZF2/SEMA3D/AUTS2/BRSK1/NEXN/LMX1A/CCKAR/…
cluster 1,"GO:0009124","nucleoside monophosphate biosynthetic process","32/1461","154/14669",4.3279532274066e-05,0.00152582136265549,0.0013535746335379,"PGM1/ATP5F1D/ENO3/PPARGC1A/ATP5F1B/SLC25A12/ATP5PB/ESRRB/MYOG/ATP5MC2/COX5B/NIPSNAP2/ATP5F1A/PFKM/ATP5MC3/ATP5PF/HK1/PINK1/ATP5MC1/PRKAA2/ATP5F1C/ATP5MG/ATP5PD/INSR/CYC1/ADSSL1/PPARA/OGDHL/ATP5MF/ATP5PO/ACTN3/CHCHD10",32
cluster 1,"GO:0001947","heart looping","16/1461","54/14669",4.64567100315839e-05,0.00162691398530607,0.00144325512498121,"NDRG4/FGF8/FOLR1/TBX2/MKKS/SMO/FOXN4/BBS4/NODAL/ZIC3/RNF207/FOXH1/HAND2/TBX20/NKX2-5/DLL1",16
cluster 1,"GO:0032412","regulation of ion transmembrane transporter activity","40/1461","211/14669",4.81230956211844e-05,0.00167411007482173,0.0014851233483094,"ATP1A2/FHL1/CACNB1/DRD4/PRKACA/TESC/PPARGC1A/KLHL24/CASQ2/KCNIP2/ATP1B2/HRC/FXYD6/COX17/CASQ1/CAMK2D/ANK2/NIPSNAP2/JPH2/AKAP6/HOMER1/JPH3/CACNA1D/RNF207/PINK1/WNK2/CACNB2/PCSK9/NLGN1/SLN/NPPA/TRDN/KCNJ11/SHISA6/NLGN3/PLN/RYR2/STK39/DMD/VA…
cluster 1,"GO:0086064","cell communication by electrical coupling involved in cardiac conduction","10/1461","24/14669",4.92948730135807e-05,0.00170359189434434,0.00151127702791635,"ATP1A2/PRKACA/ATP1A3/ATP1B2/HRC/CAMK2D/CACNA1C/SLC8A1/TRDN/RYR2",10
cluster 1,"GO:0003143","embryonic heart tube morphogenesis","17/1461","60/14669",5.12095387892193e-05,0.00175819416509653,0.00155971536442982,"NDRG4/FGF8/FOLR1/TBX2/MKKS/SMO/FOXN4/BBS4/NODAL/ZIC3/RNF207/FOXH1/HAND2/TBX20/NKX2-5/RYR2/DLL1",17
cluster 1,"GO:0006085","acetyl-CoA biosynthetic process","9/1461","20/14669",5.70208963539193e-05,0.00194500499056583,0.00172543751304717,"PDPR/DLD/PDHX/ACSS2/PDHA1/MPC2/DLAT/PDK1/PDHB",9
cluster 1,"GO:0086009","membrane repolarization","14/1461","44/14669",5.76001624971745e-05,0.00195208808772682,0.00173172101443118,"ATP1A2/KCNQ1/KCNH2/SNTA1/CASQ2/KCNIP2/KCNJ8/ATP1B2/ANK2/AKAP6/CACNA1D/RNF207/NPPA/SCN5A",14
cluster 1,"GO:0010644","cell communication by electrical coupling","11/1461","29/14669",5.8410737941229e-05,0.00195347581822794,0.0017329520869869,"ATP1A2/PRKACA/ATP1A3/CASQ2/ATP1B2/HRC/CAMK2D/CACNA1C/SLC8A1/TRDN/RYR2",11
cluster 1,"GO:0086019","cell-cell signaling involved in cardiac conduction","11/1461","29/14669",5.8410737941229e-05,0.00195347581822794,0.0017329520869869,"CACNA1G/KCNQ1/CASQ2/TRPM4/ANK2/CACNA1C/CACNA1D/RNF207/CACNB2/SCN5A/RYR2",11
cluster 1,"GO:0014874","response to stimulus involved in regulation of muscle adaptation","8/1461","16/14669",5.87567445802427e-05,0.00195347581822794,0.0017329520869869,"SGCA/PPARGC1A/MYOG/AGT/CASQ1/TRIM63/SCN5A/ACTN3",8
cluster 1,"GO:0001508","action potential","27/1461","123/14669",6.23729213480332e-05,0.00206066009963031,0.00182803656277884,"CACNA1G/SCN4A/ATP1A2/KCNQ1/KCNH2/SNTA1/CHRNB4/KCNIP2/KCNJ8/FGF13/TRPM4/KCNMB4/CAMK2D/ANK2/CACNA1C/AKAP6/CACNA1D/RNF207/GJD2/CLDN19/CACNB2/ATP2A2/SLC8A1/CTNNA3/SCN5A/RYR2/DMD",27
cluster 1,"GO:0001505","regulation of neurotransmitter levels","54/1461","318/14669",6.36430523200606e-05,0.00208948096148299,0.00185360389882177,"SYN1/CHDH/ATP1A2/SYT13/MAOB/DRD4/CAMK2A/CHRNA3/CADPS2/PEBP1/RIMS4/HRH3/SLC6A2/SLC1A6/RIMS3/CHRNB4/RHOT1/PNKD/SNAP25/SYT4/KCNMB4/AGT/GAD2/FLOT1/BHMT/CPLX2/CACNA1B/CACNA1D/DGKI/PPP1R9A/BRSK1/CADPS/ADCY1/ALDH7A1/ZNF219/SLC6A5/CACNB2/PRRT2/NLGN1/SYT9/TRH/I…
cluster 1,"GO:1990542","mitochondrial transmembrane transport","21/1461","85/14669",6.6622237584799e-05,0.00217370567722329,0.00192832066549791,"MCUR1/ACACB/ATP5F1D/TIMM9/ATP5F1B/SLC25A12/ATP5PB/DNAJC15/SLC25A23/COX5B/AFG3L2/MPC2/ATP5F1A/ATP5PF/ATP5F1C/ATP5MG/ATP5PD/CYC1/CPT1B/ATP5MF/ATP5PO",21
cluster 1,"GO:0043648","dicarboxylic acid metabolic process","24/1461","104/14669",6.79368139595154e-05,0.00220291409709466,0.0019542318089589,"MDH1/SDHA/DLD/FOLR1/SLC25A12/DLST/GOT1/GOT2/GGT7/DGLUCY/SUCLA2/GAD2/ALDH1L1/MDH2/ADHFE1/ALDH4A1/HAAO/SUCLG1/NMNAT3/ATCAY/MTHFR/TH/IDH2/ADSSL1",24
cluster 1,"GO:0007611","learning or memory","42/1461","230/14669",7.73761994520492e-05,0.00249360230504058,0.00221210484323036,"ATP1A2/BRINP1/KCNK10/LGMN/NDRG4/PTPRZ1/KAT2A/MDK/CUX2/GLP1R/HRH2/PAIP2/ATXN1/THRA/FGF13/PPP1R1B/SERPINF1/SNAP25/SYT4/AGT/TBR1/ATAD1/EIF4EBP2/JPH3/AFF2/SORCS3/DGKI/BRSK1/ZNF385A/LMX1A/ADCY1/INSR/GATM/CNTNAP2/NRXN1/TH/CNTN2/PRKN/PRKAR1B/NLGN3/BHLHB9/FOXO6",42
cluster 1,"GO:0043502","regulation of muscle adaptation","21/1461","86/14669",7.99933276411288e-05,0.00256222530548079,0.0022729811390711,"CAMK2B/MEF2A/MYH7/SGCA/PPARGC1A/TNNC1/MYOG/GATA5/AGT/CASQ1/CAMK2D/MLIP/AKAP6/TRIM63/TNNI1/HAND2/ATP2A2/SCN5A/PPARA/MIR208B/ACTN3",21
cluster 1,"GO:0007269","neurotransmitter secretion","32/1461","159/14669",8.27313719350726e-05,0.00261799937816227,0.00232245899528577,"SYN1/SYT13/CAMK2A/CHRNA3/CADPS2/RIMS4/HRH3/RIMS3/CHRNB4/RHOT1/PNKD/SNAP25/SYT4/KCNMB4/CPLX2/CACNA1B/CACNA1D/DGKI/PPP1R9A/BRSK1/CADPS/ADCY1/CACNB2/PRRT2/NLGN1/SYT9/ATP2A2/NRXN1/CHRM2/PRKN/ERC2/VAMP2",32
cluster 1,"GO:0099643","signal release from synapse","32/1461","159/14669",8.27313719350726e-05,0.00261799937816227,0.00232245899528577,"SYN1/SYT13/CAMK2A/CHRNA3/CADPS2/RIMS4/HRH3/RIMS3/CHRNB4/RHOT1/PNKD/SNAP25/SYT4/KCNMB4/CPLX2/CACNA1B/CACNA1D/DGKI/PPP1R9A/BRSK1/CADPS/ADCY1/CACNB2/PRRT2/NLGN1/SYT9/ATP2A2/NRXN1/CHRM2/PRKN/ERC2/VAMP2",32
cluster 1,"GO:0043500","muscle adaptation","23/1461","99/14669",8.56156885509474e-05,0.00269304917340196,0.00238903657872703,"CAMK2B/MEF2A/MYH7/PPARGC1A/TNNC1/MYOG/GATA5/AGT/ACTA1/CAMK2D/MLIP/AKAP6/TRIM63/TNNI1/HAND2/GATM/TCAP/ATP2A2/NPPA/PPARA/MYH6/MIR208B/ACTN3",23
cluster 1,"GO:0051588","regulation of neurotransmitter transport","28/1461","132/14669",8.71654092258989e-05,0.00272547556347409,0.00241780242257553,"SYN1/ATP1A2/MAOB/DRD4/CAMK2A/CHRNA3/RIMS4/HRH3/RIMS3/CHRNB4/RHOT1/PNKD/SYT4/KCNMB4/FLOT1/CPLX2/CACNA1D/DGKI/PPP1R9A/ADCY1/CACNB2/NLGN1/SYT9/TRH/ATP2A2/NPPA/CHRM2/PRKN",28
cluster 1,"GO:0022898","regulation of transmembrane transporter activity","40/1461","217/14669",9.17571808737256e-05,0.00285207379366675,0.00253010924776072,"ATP1A2/FHL1/CACNB1/DRD4/PRKACA/TESC/PPARGC1A/KLHL24/CASQ2/KCNIP2/ATP1B2/HRC/FXYD6/COX17/CASQ1/CAMK2D/ANK2/NIPSNAP2/JPH2/AKAP6/HOMER1/JPH3/CACNA1D/RNF207/PINK1/WNK2/CACNB2/PCSK9/NLGN1/SLN/NPPA/TRDN/KCNJ11/SHISA6/NLGN3/PLN/RYR2/STK39/DMD/VAMP2…
cluster 1,"GO:0014823","response to activity","16/1461","57/14669",9.56315106545445e-05,0.00293773289747557,0.00260609847748642,"UQCRC1/OXCT1/DNMT3B/PEBP1/CAPN3/HDAC5/PPARGC1A/MYOG/GOT2/AGT/HADH/FNDC5/PRKAA2/TH/ADSSL1/RYR2",16
cluster 1,"GO:0099132","ATP hydrolysis coupled cation transmembrane transport","16/1461","57/14669",9.56315106545445e-05,0.00293773289747557,0.00260609847748642,"ATP1A2/ABCB11/ATP5F1D/ATP1A3/ATP5F1B/ATP5PB/ATP5MC2/ATP5F1A/ATP5MC3/ATP2B2/ATP5MC1/ATP5F1C/ATP5MG/ATP5PD/ATP2A2/ATP5PO",16
cluster 1,"GO:0050890","cognition","46/1461","262/14669",9.67662337444721e-05,0.00295530828988205,0.00262168982121651,"ATP1A2/BRINP1/KCNK10/LGMN/HRH3/NDRG4/PTPRZ1/KAT2A/MDK/CUX2/GLP1R/SOBP/HRH2/PAIP2/ATXN1/THRA/FGF13/PPP1R1B/SERPINF1/SNAP25/SYT4/AGT/TBR1/ATAD1/BBS4/EIF4EBP2/JPH3/AFF2/SORCS3/DGKI/BRSK1/ZNF385A/LMX1A/ADORA1/ADCY1/INSR/GATM/CNTNAP2/NRXN1/TH/CNTN2/PRKN/PRKAR1B/NLGN3/BHLHB9/FOXO6",46
cluster 1,"GO:0003300","cardiac muscle hypertrophy","20/1461","81/14669",9.94308354939964e-05,0.00301913398179169,0.00267831036648568,"MAP2K4/MEF2A/MYH7/CSRP3/GATA5/AGT/CAMK2D/MLIP/AKAP6/SORBS2/TTN/TRIM63/PDLIM5/HAND2/TCAP/ATP2A2/NPPA/PPARA/MYH6/RYR2",20
cluster 1,"GO:0043462","regulation of ATPase activity","19/1461","75/14669",0.00010177665991851,0.00307260226753986,0.00272574273115091,"FGF10/SNRNP70/TNNC1/TNNT2/DNAJC15/ATP1B2/TNNI3/TNNT3/MYBPC3/DNAJB2/TPM1/MYL3/SLN/MYH6/MYL4/PLN/RYR2/GTF2H4/DYNLL2",19
cluster 1,"GO:0048562","embryonic organ morphogenesis","46/1461","263/14669",0.000106220592851324,0.00317695167518914,0.00281831235605966,"PAX6/FGF10/MYO3B/PAX2/WNT11/GNAS/BMP7/NDRG4/FZD3/HPN/FGF8/FOLR1/SOBP/MDFI/OTX1/ID2/PROX1/TBX2/MKKS/SMO/SIX3/FBN2/COL2A1/FOXN4/BBS4/WDPCP/KDM6A/NODAL/ZIC3/RNF207/FOXH1/FZD5/HAND2/TBX20/STOX1/RBPMS2/TCAP/SMAD2/DSCAML1/TH/ALX1/NKX2-5/HMX3/RYR2/DLL1/SLC44A4",46
cluster 1,"GO:1904064","positive regulation of cation transmembrane transport","26/1461","120/14669",0.000106442698426288,0.00317695167518914,0.00281831235605966,"CX3CL1/KCNQ1/KCNH2/DRD4/TESC/CAPN3/ATP1B2/AGT/COX17/CASQ1/TRPC1/ANK2/NIPSNAP2/JPH2/AKAP6/RNF207/PINK1/WNK2/CACNB2/NPPA/AMIGO1/TRDN/KCNJ11/NLGN3/RYR2/DMD",26
cluster 1,"GO:0051282","regulation of sequestering of calcium ion","24/1461","107/14669",0.000109542351885,0.00325099420594298,0.00288399638296103,"CX3CL1/ATP1A2/PRKACA/CAPN3/CASQ2/SLC25A23/HRC/CCL21/CASQ1/TRPC1/CAMK2D/ANK2/JPH2/CACNA1C/AKAP6/JPH3/SLC8A1/DHRS7C/TRDN/RYR1/TRPV1/PLN/RYR2/DMD",24
cluster 1,"GO:0060314","regulation of ryanodine-sensitive calcium-release channel activity","10/1461","26/14669",0.000110828771225406,0.0032646877473045,0.00289614408955624,"PRKACA/CASQ2/HRC/CAMK2D/JPH2/AKAP6/JPH3/TRDN/PLN/DMD",10
cluster 1,"GO:0050879","multicellular organismal movement","15/1461","52/14669",0.00011186822663522,0.0032646877473045,0.00289614408955624,"MYH7/DMPK/TNNC1/TNNT2/CASQ2/TNNI3/TNNT3/CASQ1/HOMER1/CHRNB1/TCAP/ATP2A2/MB/DMD/ACTN3",15
cluster 1,"GO:0050881","musculoskeletal movement","15/1461","52/14669",0.00011186822663522,0.0032646877473045,0.00289614408955624,"MYH7/DMPK/TNNC1/TNNT2/CASQ2/TNNI3/TNNT3/CASQ1/HOMER1/CHRNB1/TCAP/ATP2A2/MB/DMD/ACTN3",15
cluster 1,"GO:0045165","cell fate commitment","40/1461","219/14669",0.000112839166055305,0.00327482949883158,0.0029051409603189,"ARX/PAX6/PAX7/ISL1/DMRT3/FGF10/WNT8B/PAX2/WNT11/FGF8/MYL2/NANOG/NR2E1/ID2/PROX1/TBX2/MYOG/BMP2/SMO/FGF13/TBR1/FOXN4/LMO4/SFRP2/PRDM14/TENM4/POU4F1/FEZF2/NODAL/EOMES/SMAD2/DSCAML1/SOX12/SOX2/NKX2-5/MITF/HES5/DLL1/POU5F1/MIAT",40
cluster 1,"GO:0030901","midbrain development","21/1461","88/14669",0.000114072121067077,0.00329242226354591,0.00292074771523395,"MAOB/FZD3/PITX3/KAT2A/RAD1/OTX1/ATP5PB/PLP1/COX6B1/SYPL2/SFRP2/ATP5PF/FZD1/LMX1A/PHOX2A/OTX2/NDRG2/CKB/HES3/CCDC14/NDUFS3",21
cluster 1,"GO:0014897","striated muscle hypertrophy","20/1461","82/14669",0.000119373356800524,0.00340797958300627,0.00302326001462197,"MAP2K4/MEF2A/MYH7/CSRP3/GATA5/AGT/CAMK2D/MLIP/AKAP6/SORBS2/TTN/TRIM63/PDLIM5/HAND2/TCAP/ATP2A2/NPPA/PPARA/MYH6/RYR2",20
cluster 1,"GO:1901019","regulation of calcium ion transmembrane transporter activity","20/1461","82/14669",0.000119373356800524,0.00340797958300627,0.00302326001462197,"ATP1A2/CACNB1/DRD4/PRKACA/CASQ2/HRC/CASQ1/CAMK2D/ANK2/NIPSNAP2/JPH2/AKAP6/JPH3/CACNB2/SLN/NPPA/TRDN/PLN/RYR2/DMD",20
cluster 1,"GO:0051705","multi-organism behavior","17/1461","64/14669",0.000124172202102042,0.00352581933860554,0.00312779709078656,"DRD4/PCM1/BRINP1/NR2E1/CNTFR/ATXN1/MKKS/BBS4/UBR3/EIF4EBP2/POU4F1/HAND2/CNTNAP2/NRXN1/TH/GRID1/NLGN3",17
cluster 1,"GO:0019318","hexose metabolic process","40/1461","221/14669",0.000138209333830743,0.00390329908931664,0.00346266395511432,"TKTL1/TFAP2B/MDH1/PPP1R3F/FAM3A/ACACB/PGM1/ENO3/SLC25A11/KAT2A/PPARGC1A/GNB3/SLC25A12/ESRRB/GOT1/GOT2/DYRK2/PDHA1/SORD/WDTC1/GALM/MDH2/DLAT/PDK1/PFKM/PGM5/HK1/INPPL1/PDHB/INSR/PPP1R3B/MST1/EPM2AIP1/MPI/PRKN/PPARA/KCNJ11/MAN2A2/SRC/ACTN3",40
cluster 1,"GO:0050768","negative regulation of neurogenesis","46/1461","266/14669",0.000139832483297893,0.00392363051868434,0.00348070021265354,"CX3CL1/PAX6/ISL1/NGFR/PCM1/CBFA2T2/BRINP1/SEMA5B/BMP7/KANK1/PITX3/NR2E1/ID2/EPHA4/FGF13/SYT4/SOX3/EPHA7/GDF11/KIAA0319/SEMA6D/SIX3/CNTN4/DIXDC1/FEZF2/SEMA3D/LMX1A/TERT/PRTG/NLGN1/LINGO1/ID4/ADCY6/IRX3/ZHX2/SOX2/IDH2/RGMA/CNTN2/INPP5J/PBX1/RTN4RL1/SEMA4D/…
cluster 1,"GO:0086012","membrane depolarization during cardiac muscle cell action potential","9/1461","22/14669",0.000140423098707911,0.00392363051868434,0.00348070021265354,"CACNA1G/ATP1A2/TRPM4/ANK2/CACNA1C/CACNA1D/CACNB2/SLC8A1/SCN5A",9
cluster 1,"GO:0014883","transition between fast and slow fiber","6/1461","10/14669",0.000142475360358637,0.00393906877875748,0.00349439568037499,"MYH7/TNNC1/TNNI1/ATP2A2/MIR208B/ACTN3",6
cluster 1,"GO:0086067","AV node cell to bundle of His cell communication","6/1461","10/14669",0.000142475360358637,0.00393906877875748,0.00349439568037499,"CACNA1G/TRPM4/CACNA1C/CACNB2/SCN5A/RYR2",6
cluster 1,"GO:0061371","determination of heart left/right asymmetry","16/1461","59/14669",0.000149610064403882,0.00411466842049002,0.00365017225194812,"NDRG4/FGF8/FOLR1/TBX2/MKKS/SMO/FOXN4/BBS4/NODAL/ZIC3/RNF207/FOXH1/HAND2/TBX20/NKX2-5/DLL1",16
cluster 1,"GO:0007411","axon guidance","44/1461","252/14669",0.000154690237571093,0.00423222821854663,0.00375446097438175,"ARX/ETV1/PAX6/ISL1/PRKCQ/SPTB/EPHA8/USP33/SEMA5B/BMP7/FZD3/FGF8/LGI1/GAB1/RPL24/EPHA4/DOK4/SMO/FEZF1/VSTM2L/EPHA7/TBR1/SEMA6D/MYPN/ERBB2/LHX9/CNTN4/NCAM1/FEZF2/SEMA3D/NEXN/LMX1A/OTX2/NRTN/LAMB2/DSCAML1/NRXN1/EPHB3/CNTN2/SLIT3/SEMA4D/EVL/SRC/DOK6",44
cluster 1,"GO:0055074","calcium ion homeostasis","61/1461","384/14669",0.00015766028422901,0.00429113716608802,0.00380671981609941,"TSPOAP1/CX3CL1/TFAP2B/CD4/ATP1A2/XK/MCUR1/PTGER3/DRD4/PRKACA/CAPN3/DMPK/CCKBR/GLP1R/CASQ2/GOT1/EPHX2/TRIM24/SLC25A23/CSRP3/TNNI3/HRC/TRPM4/IMMT/PDE6B/AGT/CIB2/CCL21/TMBIM6/AFG3L2/SYPL2/CASQ1/TRPC1/CAMK2D/ANK2/JPH2/CACNA1C/AKAP6/EDNRA/SLC25A27/JPH3/ATP2B2/CACNA1D/PTH1…
cluster 1,"GO:0051209","release of sequestered calcium ion into cytosol","23/1461","103/14669",0.000162178314459343,0.00439135405079861,0.0038956234297966,"CX3CL1/ATP1A2/PRKACA/CAPN3/CASQ2/HRC/CCL21/CASQ1/TRPC1/CAMK2D/ANK2/JPH2/CACNA1C/AKAP6/JPH3/SLC8A1/DHRS7C/TRDN/RYR1/TRPV1/PLN/RYR2/DMD",23
cluster 1,"GO:0070050","neuron cellular homeostasis","11/1461","32/14669",0.000164461843636266,0.00443034904934003,0.0039302163658718,"TSPOAP1/CX3CL1/SLC6A2/DNAJB2/ATP2B2/CACNA1D/HAAO/ADORA1/CACNB2/NELL2/PRKN",11
cluster 1,"GO:0097485","neuron projection guidance","44/1461","253/14669",0.000169621374210536,0.004535883033719,0.00402383684316211,"ARX/ETV1/PAX6/ISL1/PRKCQ/SPTB/EPHA8/USP33/SEMA5B/BMP7/FZD3/FGF8/LGI1/GAB1/RPL24/EPHA4/DOK4/SMO/FEZF1/VSTM2L/EPHA7/TBR1/SEMA6D/MYPN/ERBB2/LHX9/CNTN4/NCAM1/FEZF2/SEMA3D/NEXN/LMX1A/OTX2/NRTN/LAMB2/DSCAML1/NRXN1/EPHB3/CNTN2/SLIT3/SEMA4D/EVL/SRC/DOK6",44
cluster 1,"GO:0014896","muscle hypertrophy","20/1461","84/14669",0.000170106407318226,0.004535883033719,0.00402383684316211,"MAP2K4/MEF2A/MYH7/CSRP3/GATA5/AGT/CAMK2D/MLIP/AKAP6/SORBS2/TTN/TRIM63/PDLIM5/HAND2/TCAP/ATP2A2/NPPA/PPARA/MYH6/RYR2",20
cluster 1,"GO:0051208","sequestering of calcium ion","24/1461","110/14669",0.00017246974605046,0.0045562496873184,0.0040419043485444,"CX3CL1/ATP1A2/PRKACA/CAPN3/CASQ2/SLC25A23/HRC/CCL21/CASQ1/TRPC1/CAMK2D/ANK2/JPH2/CACNA1C/AKAP6/JPH3/SLC8A1/DHRS7C/TRDN/RYR1/TRPV1/PLN/RYR2/DMD",24
cluster 1,"GO:0060401","cytosolic calcium ion transport","29/1461","144/14669",0.000172604928188913,0.0045562496873184,0.0040419043485444,"CX3CL1/CD4/ATP1A2/MCUR1/PRKACA/CAPN3/CASQ2/SLC25A23/HRC/CCL21/TMBIM6/AFG3L2/CASQ1/TRPC1/CAMK2D/ANK2/JPH2/CACNA1C/AKAP6/JPH3/ATP2A2/SLC8A1/DHRS7C/TRDN/RYR1/TRPV1/PLN/RYR2/DMD",29
cluster 1,"GO:0007512","adult heart development","7/1461","14/14669",0.000174989121163386,0.00459608926735632,0.00407724652310689,"MYH7/SCUBE1/HAND2/TCAP/NKX2-5/MYH6/APELA",7
cluster 1,"GO:0051961","negative regulation of nervous system development","48/1461","284/14669",0.000178269631534395,0.0046589570868168,0.00413301732811085,"CX3CL1/PAX6/ISL1/NGFR/PRKACA/PCM1/CBFA2T2/BRINP1/SEMA5B/CHRD/BMP7/KANK1/PITX3/NR2E1/ID2/EPHA4/FGF13/SYT4/SOX3/EPHA7/GDF11/KIAA0319/SEMA6D/SIX3/CNTN4/DIXDC1/FEZF2/SEMA3D/LMX1A/TERT/PRTG/NLGN1/LINGO1/ID4/ADCY6/IRX3/ZHX2/SOX2/IDH2/RGMA/CNTN2/IN…
cluster 1,"GO:0003197","endocardial cushion development","13/1461","43/14669",0.000188659133296155,0.00490607142180546,0.00435223545128754,"ISL1/ERBB3/BMP7/FGF8/BMP5/RBM24/MSX2/TBX2/BMP2/GATA5/CRELD1/HEYL/TBX20",13
cluster 1,"GO:0034767","positive regulation of ion transmembrane transport","27/1461","131/14669",0.000191524261125627,0.00495604405760059,0.00439656678248977,"CX3CL1/KCNQ1/KCNH2/DRD4/TESC/CAPN3/ATP1B2/AGT/COX17/CASQ1/TRPC1/ANK2/NIPSNAP2/JPH2/AKAP6/RNF207/PINK1/WNK2/CACNB2/NPPA/AMIGO1/TRDN/KCNJ11/NLGN3/RYR2/STK39/DMD",27
cluster 1,"GO:0023061","signal release","64/1461","411/14669",0.00019605138895881,0.00504832326568936,0.00447842878700027,"CACNA2D2/SYN1/TFAP2B/ISL1/SYT13/SCT/CAMK2A/CHRNA3/CADPS2/OXCT1/GNAS/RAB11FIP3/RIMS4/HRH3/CDK16/GLP1R/ACVR2B/RIMS3/CHRNB4/FGF23/INHA/SOX4/RHOT1/PNKD/TRPM4/RAF1/SNAP25/SYT4/KCNMB4/AGT/HADH/SIRT3/MPC2/CPLX2/CACNA1B/CACNA1C/SLC25A4/PFKM/CACNA1D/DGKI/PPP1R9A/BRSK1/CCKAR/ADORA1/CAD…
cluster 1,"GO:0045665","negative regulation of neuron differentiation","38/1461","210/14669",0.000201682694199233,0.00516799606160279,0.00458459197545574,"PAX6/ISL1/NGFR/CBFA2T2/SEMA5B/BMP7/KANK1/NR2E1/ID2/EPHA4/FGF13/SOX3/EPHA7/GDF11/KIAA0319/SEMA6D/SIX3/CNTN4/DIXDC1/FEZF2/SEMA3D/LMX1A/NLGN1/LINGO1/ID4/ADCY6/IRX3/ZHX2/SOX2/RGMA/CNTN2/INPP5J/PBX1/RTN4RL1/SEMA4D/NLGN3/HES5/DLL1",38
cluster 1,"GO:0006874","cellular calcium ion homeostasis","59/1461","372/14669",0.000209545163968663,0.00531369699070466,0.00471384503649033,"TSPOAP1/CX3CL1/CD4/ATP1A2/XK/MCUR1/PTGER3/DRD4/PRKACA/CAPN3/DMPK/CCKBR/GLP1R/CASQ2/GOT1/EPHX2/SLC25A23/CSRP3/TNNI3/HRC/TRPM4/IMMT/PDE6B/AGT/CIB2/CCL21/TMBIM6/AFG3L2/SYPL2/CASQ1/TRPC1/CAMK2D/ANK2/JPH2/CACNA1C/AKAP6/EDNRA/SLC25A27/JPH3/ATP2B2/CACNA1D/PTH1R/AD…
cluster 1,"GO:0072132","mesenchyme morphogenesis","14/1461","49/14669",0.000210288524587623,0.00531369699070466,0.00471384503649033,"ISL1/WNT11/BMP7/FGF8/BMP5/MSX2/TBX2/BMP2/GATA5/ACTA1/ACTC1/HEYL/TBX20/SMAD2",14
cluster 1,"GO:0014850","response to muscle activity","9/1461","23/14669",0.000210403383603002,0.00531369699070466,0.00471384503649033,"CAPN3/PPARGC1A/MYOG/GOT2/AGT/FNDC5/PRKAA2/ADSSL1/RYR2",9
cluster 1,"GO:0030534","adult behavior","26/1461","125/14669",0.000214200739430924,0.00538371523555332,0.0047759590705651,"ATP1A2/DMRT3/DRD4/CHRNA3/SEZ6L/HOMER2/USP46/ID2/EPHA4/CHRNB4/PPP1R1B/UNC79/TMOD1/BBS4/SDK1/HOMER1/LGI4/CHRNB1/TRH/CNTNAP2/NRXN1/CNTN2/PRKN/PPARA/NLGN3/DMBX1",26
cluster 1,"GO:0051283","negative regulation of sequestering of calcium ion","23/1461","105/14669",0.000219526839111221,0.00549130707548212,0.00487140509646805,"CX3CL1/ATP1A2/PRKACA/CAPN3/CASQ2/HRC/CCL21/CASQ1/TRPC1/CAMK2D/ANK2/JPH2/CACNA1C/AKAP6/JPH3/SLC8A1/DHRS7C/TRDN/RYR1/TRPV1/PLN/RYR2/DMD",23
cluster 1,"GO:0001708","cell fate specification","18/1461","73/14669",0.000222048229283663,0.00551649401876416,0.0048937487392806,"PAX6/ISL1/DMRT3/PAX2/MYL2/NANOG/SMO/LMO4/SFRP2/PRDM14/TENM4/POU4F1/NODAL/EOMES/SOX2/DLL1/POU5F1/MIAT",18
cluster 1,"GO:0014902","myotube differentiation","21/1461","92/14669",0.000222634062817057,0.00551649401876416,0.0048937487392806,"XK/HDAC9/DMPK/HDAC5/RBM24/SMYD1/BCL9/MYOG/SMO/RBM38/FLOT1/MYOCD/ACTA1/HOMER1/KLHL40/PLPP7/MAML1/LMOD3/NKX2-5/RYR1/KLHL41",21
cluster 1,"GO:0048741","skeletal muscle fiber development","10/1461","28/14669",0.000227386823023132,0.00560780742413387,0.00497475396848731,"XK/HDAC9/MYOG/SMO/ACTA1/HOMER1/KLHL40/LMOD3/RYR1/KLHL41",10
cluster 1,"GO:0071772","response to BMP","30/1461","154/14669",0.00024835171414045,0.00606786769478969,0.00538287901346278,"TNMD/TFAP2B/ZFYVE16/CHRD/BMP7/CHRDL1/FGF8/BMP5/ACVR2B/MSX2/SMAD9/BMP2/GATA5/CFC1/COL2A1/SFRP2/GPC3/NODAL/FZD1/HEYL/RBPMS2/SMAD2/RGMA/NKX2-5/VWC2/MYH6/HES5/RYR2/TDGF1P3/TDGF1",30
cluster 1,"GO:0071773","cellular response to BMP stimulus","30/1461","154/14669",0.00024835171414045,0.00606786769478969,0.00538287901346278,"TNMD/TFAP2B/ZFYVE16/CHRD/BMP7/CHRDL1/FGF8/BMP5/ACVR2B/MSX2/SMAD9/BMP2/GATA5/CFC1/COL2A1/SFRP2/GPC3/NODAL/FZD1/HEYL/RBPMS2/SMAD2/RGMA/NKX2-5/VWC2/MYH6/HES5/RYR2/TDGF1P3/TDGF1",30
cluster 1,"GO:2001257","regulation of cation channel activity","28/1461","140/14669",0.000250144803922219,0.00608338266205286,0.00539664252906269,"CACNB1/DRD4/PRKACA/PPARGC1A/KLHL24/CASQ2/KCNIP2/HRC/CASQ1/CAMK2D/ANK2/NIPSNAP2/JPH2/AKAP6/HOMER1/JPH3/RNF207/PINK1/CACNB2/NLGN1/NPPA/TRDN/KCNJ11/SHISA6/NLGN3/PLN/DMD/VAMP2",28
cluster 1,"GO:0035994","response to muscle stretch","8/1461","19/14669",0.000262503019836417,0.0062678561963668,0.00556029123835319,"CSRP3/RAF1/TTN/TCAP/NPPA/SLC8A1/RYR2/DMD",8
cluster 1,"GO:0086014","atrial cardiac muscle cell action potential","8/1461","19/14669",0.000262503019836417,0.0062678561963668,0.00556029123835319,"KCNQ1/TRPM4/ANK2/CACNA1C/RNF207/CACNB2/SCN5A/RYR2",8
cluster 1,"GO:0086026","atrial cardiac muscle cell to AV node cell signaling","8/1461","19/14669",0.000262503019836417,0.0062678561963668,0.00556029123835319,"KCNQ1/TRPM4/ANK2/CACNA1C/RNF207/CACNB2/SCN5A/RYR2",8
cluster 1,"GO:0086066","atrial cardiac muscle cell to AV node cell communication","8/1461","19/14669",0.000262503019836417,0.0062678561963668,0.00556029123835319,"KCNQ1/TRPM4/ANK2/CACNA1C/RNF207/CACNB2/SCN5A/RYR2",8
cluster 1,"GO:0032409","regulation of transporter activity","40/1461","228/14669",0.000272642738194837,0.00643556833984295,0.00570907071457608,"ATP1A2/FHL1/CACNB1/DRD4/PRKACA/TESC/PPARGC1A/KLHL24/CASQ2/KCNIP2/ATP1B2/HRC/FXYD6/COX17/CASQ1/CAMK2D/ANK2/NIPSNAP2/JPH2/AKAP6/HOMER1/JPH3/CACNA1D/RNF207/PINK1/WNK2/CACNB2/PCSK9/NLGN1/SLN/NPPA/TRDN/KCNJ11/SHISA6/NLGN3/PLN/RYR2/STK39/DMD/VAMP2",40
cluster 1,"GO:0043270","positive regulation of ion transport","40/1461","228/14669",0.000272642738194837,0.00643556833984295,0.00570907071457608,"CX3CL1/CD4/FHL1/KCNQ1/KCNH2/DRD4/CAMK2A/TESC/CAPN3/ATP1B2/SYT4/AGT/COX17/CASQ1/TRPC1/ANK2/NIPSNAP2/JPH2/AKAP6/HOMER1/CACNA1D/RNF207/PINK1/ADORA1/WNK2/CACNB2/TRH/LPAR3/NPPA/AMIGO1/NKX2-5/SCN5A/NPY2R/TRDN/KCNJ11/SLC38A3/NLGN3/RYR2/STK39/DMD",40
cluster 1,"GO:0048880","sensory system development","54/1461","336/14669",0.000273492405230057,0.00643556833984295,0.00570907071457608,"PAX6/TFAP2B/ISL1/SDK2/FGF10/PAX2/DCX/SMARCD3/BMP7/MYOM1/CHRDL1/LIM2/PITX3/CRYAB/NR2E1/RPL24/ACVR2B/MFN2/PROX1/TGIF2/TBX2/PFDN5/BFSP1/SERPINF1/PDE6B/RAX/GDF11/TMOD1/SIX3/FBN2/FOXN4/BBS4/NKD1/UNC45B/WDPCP/SDK1/CACNA1C/POU4F1/SDHAF4/CPAMD8/FZD5/PYGO2/SALL2/LAMB2/TH/…
cluster 1,"GO:0021953","central nervous system neuron differentiation","31/1461","162/14669",0.000275053554684703,0.00643556833984295,0.00570907071457608,"ARX/PAX6/PAX7/ISL1/DMRT3/GBA2/LHX5/FGF8/NR2E1/EPHA4/PROX1/SOX4/ZC4H2/SMO/TBR1/FOXN4/LMO4/SFRP2/POU4F1/FEZF2/FZD1/LMX1A/EOMES/TBX20/PHOX2A/DCLK2/ID4/EPHB3/CNTN2/HES5/LDB1",31
cluster 1,"GO:0005977","glycogen metabolic process","17/1461","68/14669",0.000275652555961291,0.00643556833984295,0.00570907071457608,"PHKA2/PPP1R3F/PYGM/PGM1/PYGB/GYS1/ESRRB/DYRK2/PPP1R1A/PFKM/PGM5/PPP1R3A/AGL/UGP2/INSR/PPP1R3B/EPM2AIP1",17
cluster 1,"GO:0070588","calcium ion transmembrane transport","46/1461","274/14669",0.000281473481723335,0.00654239026324194,0.00580383373818912,"CX3CL1/CACNA1G/CACNA2D2/ATP1A2/MCUR1/CACNB1/DRD4/PRKACA/CACNA1S/TRPM3/CAPN3/CASQ2/SLC25A23/CACNG6/HRC/TRPM4/CCL21/AFG3L2/CASQ1/TRPC1/CAMK2D/ANK2/NIPSNAP2/CACNA1B/JPH2/CACNA1C/AKAP6/JPH3/ATP2B2/CACNA1D/CACHD1/CACNB2/PKD1L2/SLN/ATP2A2/NPPA/ORAI3/SLC8A1/DHR…
cluster 1,"GO:0014733","regulation of skeletal muscle adaptation","7/1461","15/14669",0.000299938134233177,0.00694085911509639,0.00615732028866346,"CAMK2B/MYH7/TNNC1/TNNI1/ATP2A2/MIR208B/ACTN3",7
cluster 1,"GO:0086005","ventricular cardiac muscle cell action potential","11/1461","34/14669",0.000302495160450849,0.00696932928880837,0.00618257652500419,"KCNQ1/KCNH2/SNTA1/KCNJ8/TRPM4/ANK2/CACNA1C/RNF207/CTNNA3/SCN5A/RYR2",11
cluster 1,"GO:0032414","positive regulation of ion transmembrane transporter activity","20/1461","88/14669",0.000330940370808358,0.00753947329113631,0.0066883581832658,"DRD4/TESC/ATP1B2/COX17/CASQ1/ANK2/NIPSNAP2/JPH2/AKAP6/RNF207/PINK1/WNK2/CACNB2/NPPA/TRDN/KCNJ11/NLGN3/RYR2/STK39/DMD",20
cluster 1,"GO:0006073","cellular glucan metabolic process","17/1461","69/14669",0.000332336873557398,0.00753947329113631,0.0066883581832658,"PHKA2/PPP1R3F/PYGM/PGM1/PYGB/GYS1/ESRRB/DYRK2/PPP1R1A/PFKM/PGM5/PPP1R3A/AGL/UGP2/INSR/PPP1R3B/EPM2AIP1",17
cluster 1,"GO:0044042","glucan metabolic process","17/1461","69/14669",0.000332336873557398,0.00753947329113631,0.0066883581832658,"PHKA2/PPP1R3F/PYGM/PGM1/PYGB/GYS1/ESRRB/DYRK2/PPP1R1A/PFKM/PGM5/PPP1R3A/AGL/UGP2/INSR/PPP1R3B/EPM2AIP1",17
cluster 1,"GO:0086002","cardiac muscle cell action potential involved in contraction","14/1461","51/14669",0.000332982639166881,0.00753947329113631,0.0066883581832658,"CACNA1G/KCNQ1/KCNH2/SNTA1/KCNJ8/TRPM4/ANK2/CACNA1C/CACNA1D/RNF207/CACNB2/CTNNA3/SCN5A/RYR2",14
cluster 1,"GO:1903169","regulation of calcium ion transmembrane transport","26/1461","129/14669",0.0003610786304333,0.00814054096852414,0.007221572608666,"CX3CL1/ATP1A2/CACNB1/DRD4/PRKACA/CAPN3/CASQ2/HRC/CASQ1/TRPC1/CAMK2D/ANK2/NIPSNAP2/JPH2/CACNA1C/AKAP6/JPH3/CACNB2/SLN/NPPA/SLC8A1/DHRS7C/TRDN/PLN/RYR2/DMD",26
cluster 1,"GO:0019932","second-messenger-mediated signaling","56/1461","356/14669",0.000370890109960806,0.00832600746847911,0.00738610218981775,"CD4/ATP1A2/PTGER3/ERBB3/SCT/PRKACA/ADGRL1/ADCY2/GNAS/PEBP1/HOMER2/NCALD/DMPK/PPP2R1A/ADGRD1/GLP1R/PPP2CA/CASQ2/DYRK2/TNNI3/HRC/TRPM4/AGT/GNAL/CASQ1/CAMK2D/ANK2/EIF4EBP2/JPH2/CACNA1C/AKAP6/JPH3/PPP1R9A/PTH1R/VCAM1/NDUFS4/ADCY1/RCAN2/PDE3A/ADCY5/NUDT4/ADGR…
cluster 1,"GO:1901379","regulation of potassium ion transmembrane transport","18/1461","76/14669",0.000379159687402169,0.0084754290975472,0.00751865592891109,"FHL1/KCNQ1/KCNH2/KLHL24/CASQ2/KCNIP2/ATP1B2/DPP6/ANK2/AKAP6/CACNA1D/RNF207/WNK2/NPPA/AMIGO1/KCNIP4/STK39/VAMP2",18
cluster 1,"GO:0007368","determination of left/right symmetry","23/1461","109/14669",0.000389996194539791,0.00868072038100644,0.00770077231591281,"OFD1/FGF10/NDRG4/FGF8/FOLR1/ACVR2B/TBX2/MKKS/SMO/CFC1/FOXN4/BBS4/NODAL/ZIC3/RNF207/FOXH1/HAND2/TBX20/SMAD2/NKX2-5/DLL1/TDGF1P3/TDGF1",23
cluster 1,"GO:0006084","acetyl-CoA metabolic process","11/1461","35/14669",0.000401825146822917,0.0088688550263058,0.00786766884115458,"ACACB/PDPR/DLD/PDHX/DLST/ACSS2/PDHA1/MPC2/DLAT/PDK1/PDHB",11
cluster 1,"GO:0086010","membrane depolarization during action potential","11/1461","35/14669",0.000401825146822917,0.0088688550263058,0.00786766884115458,"CACNA1G/SCN4A/ATP1A2/KCNH2/TRPM4/ANK2/CACNA1C/CACNA1D/CACNB2/SLC8A1/SCN5A",11
cluster 1,"GO:0072175","epithelial tube formation","26/1461","130/14669",0.000409432938417928,0.0089989591025497,0.00798308574488513,"FGF10/PRKACA/PAX2/SALL4/BMP7/FZD3/COBL/FGF8/KAT2A/FOLR1/BMP5/PROX1/SOX4/BBS4/LMO4/SFRP2/KDM6A/NODAL/FZD1/IRX1/TCAP/MTHFR/IRX3/ALX1/HES5/TRIM71",26
cluster 1,"GO:0007423","sensory organ development","73/1461","496/14669",0.000413355532333568,0.00904731921395097,0.00802598658614345,"PAX6/TFAP2B/KCNQ1/SDK2/FGF10/MYO3B/PAX2/DCX/SMARCD3/BMP7/MYOM1/CHRDL1/FZD3/LIM2/HPN/FGF8/PITX3/CRYAB/BMP5/SOBP/NR2E1/RPL24/ACVR2B/OTX1/MFN2/PLPPR4/PROX1/TGIF2/ESRRB/TBX2/PFDN5/BMP2/BFSP1/SERPINF1/PDE6B/RAX/SOX3/GDF11/TMOD1/SIX3/FBN2/COL2A1/FOXN4/BBS4/NKD1/UNC45B/P…
cluster 1,"GO:0048167","regulation of synaptic plasticity","31/1461","166/14669",0.000428459779749397,0.00933900092540907,0.00828474096942818,"CX3CL1/CAMK2B/CAMK2A/SYNGR1/LGMN/RIMS4/KAT2A/NR2E1/HRH2/EPHA4/RIMS3/PAIP2/SNAP25/SYT4/AGT/CNTN4/CPLX2/EIF4EBP2/JPH3/SORCS3/DGKI/PPP1R9A/BRSK1/LRRTM1/ADORA1/PRRT2/NLGN1/CNTN2/SHISA6/NLGN3/VAMP2",31
cluster 1,"GO:0006090","pyruvate metabolic process","22/1461","103/14669",0.000433050568120164,0.00940006047245958,0.00833890763404943,"PGM1/PDPR/DLD/SLC16A8/ENO3/PPARGC1A/PDHX/SLC25A12/ESRRB/MYOG/PDHA1/MPC2/DLAT/PDK1/PFKM/HK1/PRKAA2/PDHB/INSR/PPARA/OGDHL/ACTN3",22
cluster 1,"GO:0021915","neural tube development","30/1461","159/14669",0.000439483391516605,0.00950043726599477,0.00842795310480404,"PAX6/PAX7/PRKACA/PAX2/CHRD/CECR2/SALL4/BMP7/FZD3/COBL/FGF8/KAT2A/FOLR1/BMP5/PROX1/SOX4/SMO/BBS4/LMO4/SFRP2/KDM6A/NODAL/FZD1/SALL2/HES3/MTHFR/ALX1/ZFP36L1/HES5/TRIM71",30
cluster 1,"GO:0009798","axis specification","18/1461","77/14669",0.000449524785055319,0.00967767908153931,0.00858518646867946,"PAX6/FGF10/COBL/MDFI/IRX4/SMO/SIX3/KDM6A/GPC3/NODAL/TDRD5/FZD5/OTX2/CXXC4/SMAD2/DLL1/LDB1/TDGF1",18
cluster 1,"GO:0009855","determination of bilateral symmetry","24/1461","117/14669",0.000457030414160711,0.00978900587590517,0.00868394581795509,"OFD1/FGF10/WNT8B/NDRG4/FGF8/FOLR1/ACVR2B/TBX2/MKKS/SMO/CFC1/FOXN4/BBS4/NODAL/ZIC3/RNF207/FOXH1/HAND2/TBX20/SMAD2/NKX2-5/DLL1/TDGF1P3/TDGF1",24
cluster 1,"GO:0061351","neural precursor cell proliferation","27/1461","138/14669",0.000461272406795425,0.00978900587590517,0.00868394581795509,"ARX/CX3CL1/PAX6/LIMS2/PCM1/DCT/SMARCD3/LHX5/FZD3/PTPRZ1/FGF8/PITX3/NR2E1/ID2/PTBP2/PROX1/SMO/FGF13/ORC3/TMEM14B/SIX3/DIXDC1/FABP7/CDH2/ID4/GNG5/TRIM71",27
cluster 1,"GO:0043268","positive regulation of potassium ion transport","12/1461","41/14669",0.000461768558176348,0.00978900587590517,0.00868394581795509,"FHL1/KCNQ1/KCNH2/ATP1B2/ANK2/AKAP6/RNF207/ADORA1/WNK2/NPPA/AMIGO1/STK39",12
cluster 1,"GO:0007006","mitochondrial membrane organization","25/1461","124/14669",0.000462149906191601,0.00978900587590517,0.00868394581795509,"CAMK2A/PPP1R13B/ATP5F1D/TIMM9/ATP5F1B/TFDP2/ATP5PB/MFN2/RHOT1/IMMT/ATP5MC2/RHOT2/AFG3L2/ATP5F1A/ATP5MC3/ATP5PF/PINK1/ATP5MC1/ATP5F1C/MOAP1/ATP5MG/ACAA2/ATP5PD/ATP5MF/ATP5PO",25
cluster 1,"GO:0031000","response to caffeine","7/1461","16/14669",0.000487523659518794,0.0102030349938336,0.00905123606915371,"CACNA1S/DNMT3B/PPARGC1A/CASQ2/SLC8A1/RYR1/RYR2",7
cluster 1,"GO:0036270","response to diuretic","7/1461","16/14669",0.000487523659518794,0.0102030349938336,0.00905123606915371,"CACNA1S/DNMT3B/PPARGC1A/CASQ2/SLC8A1/RYR1/RYR2",7
cluster 1,"GO:0048739","cardiac muscle fiber development","7/1461","16/14669",0.000487523659518794,0.0102030349938336,0.00905123606915371,"MYOM1/MYH11/MYO18B/MYBPC3/TTN/TCAP/MYH6",7
cluster 1,"GO:0010830","regulation of myotube differentiation","13/1461","47/14669",0.000497333710629582,0.0103670396108619,0.00919672655370576,"HDAC9/DMPK/HDAC5/RBM24/SMYD1/MYOG/RBM38/FLOT1/MYOCD/PLPP7/MAML1/LMOD3/NKX2-5",13
cluster 1,"GO:0010721","negative regulation of cell development","49/1461","305/14669",0.000518076726412835,0.0107245474099218,0.0095138760575358,"CX3CL1/PAX6/ISL1/NGFR/PCM1/CBFA2T2/BRINP1/SEMA5B/BMP7/KANK1/PITX3/NR2E1/ID2/EPHA4/FGF13/SYT4/SOX3/EPHA7/GDF11/KIAA0319/SEMA6D/SIX3/CNTN4/DIXDC1/FEZF2/SEMA3D/NODAL/LMX1A/TERT/PRTG/NLGN1/LINGO1/ID4/ADCY6/IRX3/ZHX2/SOX2/IDH2/RGMA/CNTN2/INPP5J/PBX1/RTN4RL1…
cluster 1,"GO:0007498","mesoderm development","24/1461","118/14669",0.000520609097569019,0.0107245474099218,0.0095138760575358,"MATK/PRKACA/PAX2/WNT11/CHRD/BMP7/FGF8/PPP2CA/ACVR2B/SMO/GDF11/SFRP2/KDM6A/POU4F1/NODAL/FOXH1/IKZF3/EOMES/TBX20/SMAD2/IRX3/MIXL1/ZFP36L1/APELA",24
cluster 1,"GO:0009799","specification of symmetry","24/1461","118/14669",0.000520609097569019,0.0107245474099218,0.0095138760575358,"OFD1/FGF10/WNT8B/NDRG4/FGF8/FOLR1/ACVR2B/TBX2/MKKS/SMO/CFC1/FOXN4/BBS4/NODAL/ZIC3/RNF207/FOXH1/HAND2/TBX20/SMAD2/NKX2-5/DLL1/TDGF1P3/TDGF1",24
cluster 1,"GO:0003207","cardiac chamber formation","6/1461","12/14669",0.00052563886740617,0.0107438948267884,0.00953103938565273,"SMARCD3/TBX2/SOX4/HAND2/TBX20/NKX2-5",6
cluster 1,"GO:0071415","cellular response to purine-containing compound","6/1461","12/14669",0.00052563886740617,0.0107438948267884,0.00953103938565273,"CACNA1S/PPARGC1A/CASQ2/SLC8A1/RYR1/RYR2",6
cluster 1,"GO:0005996","monosaccharide metabolic process","42/1461","251/14669",0.000543791279522364,0.0110718433772519,0.00982196652160549,"TKTL1/TFAP2B/MDH1/PPP1R3F/FAM3A/ACACB/PGM1/ENO3/SLC25A11/KAT2A/PPARGC1A/GNB3/SLC25A12/ESRRB/GOT1/GOT2/DYRK2/PDHA1/SORD/WDTC1/GALM/MDH2/DLAT/PDK1/PFKM/PGM5/UGT2B4/HK1/INPPL1/PDHB/INSR/PPP1R3B/MST1/GAL3ST3/EPM2AIP1/MPI/PRKN/PPARA/KCNJ11/MAN2A2/SRC/ACTN3",42
cluster 1,"GO:0006733","oxidoreduction coenzyme metabolic process","29/1461","154/14669",0.00056119261790093,0.0113820263391258,0.0100971335884878,"MDH1/NMRK2/PGM1/COQ9/DLD/ENO3/PPARGC1A/PDHX/COQ5/NNT/SLC25A12/ESRRB/MYOG/PDHA1/MPC2/MDH2/PFKM/NADK2/HK1/PRKAA2/HAAO/COQ8A/NMNAT3/PDHB/INSR/IDH2/PPARA/OGDHL/ACTN3",29
cluster 1,"GO:0051924","regulation of calcium ion transport","36/1461","206/14669",0.00058014933455025,0.0117137741426054,0.0103914310878624,"CX3CL1/CD4/ATP1A2/CAMK2B/CACNB1/DRD4/CAMK2A/PRKACA/CAPN3/HOMER2/CASQ2/HRC/AGT/TMBIM6/CASQ1/TRPC1/CAMK2D/ANK2/NIPSNAP2/CACNA1B/JPH2/CACNA1C/AKAP6/HOMER1/JPH3/CACNA1D/CACNB2/SLN/LPAR3/NPPA/SLC8A1/DHRS7C/TRDN/PLN/RYR2/DMD",36
cluster 1,"GO:0014904","myotube cell development","10/1461","31/14669",0.000582009337753666,0.0117137741426054,0.0103914310878624,"XK/HDAC9/MYOG/SMO/ACTA1/HOMER1/KLHL40/LMOD3/RYR1/KLHL41",10
cluster 1,"GO:0034764","positive regulation of transmembrane transport","31/1461","169/14669",0.000588955139772343,0.0118083257603974,0.0104753089745768,"CX3CL1/KCNQ1/KCNH2/MEF2A/DRD4/TESC/CAPN3/ATP1B2/AGT/COX17/CASQ1/TRPC1/ANK2/NIPSNAP2/GPC3/JPH2/AKAP6/RNF207/PINK1/TERT/WNK2/CACNB2/INSR/NPPA/AMIGO1/TRDN/KCNJ11/NLGN3/RYR2/STK39/DMD",31
cluster 1,"GO:0060485","mesenchyme development","42/1461","252/14669",0.000591250106117012,0.0118092654275006,0.0104761425646588,"ISL1/ERBB3/FGF10/PAX2/SEMA5B/WNT11/BAMBI/DDX17/BMP7/HPN/FGF8/FOLR1/BMP5/RBM24/PPP2CA/MSX2/TBX2/BMP2/SMO/GATA5/DAB2IP/SEMA6D/ACTA1/SFRP2/EDNRA/SEMA3D/NODAL/ACTC1/FOXH1/EOMES/CRELD1/HEYL/HAND2/TBX20/NRTN/SMAD2/ALX1/NKX2-5/ZFP36L1/CYP26C1/SEMA4D/DACT3",42
cluster 1,"GO:0072507","divalent inorganic cation homeostasis","63/1461","420/14669",0.000609328802655589,0.0121242583346584,0.0107555765923297,"TSPOAP1/CX3CL1/TFAP2B/CD4/ATP1A2/XK/MCUR1/PTGER3/DRD4/PRKACA/CAPN3/DMPK/CCKBR/GLP1R/SLC30A3/CASQ2/GOT1/EPHX2/TRIM24/SLC25A23/CSRP3/TNNI3/HRC/TRPM4/IMMT/PDE6B/AGT/CIB2/CCL21/TMBIM6/AFG3L2/SYPL2/CASQ1/TRPC1/CAMK2D/ANK2/JPH2/CACNA1C/AKAP6/EDNRA/SLC25A27/JPH…
cluster 1,"GO:0016055","Wnt signaling pathway","66/1461","445/14669",0.000622990990019665,0.0123493270587672,0.0109552377867609,"CALCOCO1/ISL1/TLE2/FGF10/CAMK2A/WNT8B/WNT11/BAMBI/FZD3/DKKL1/AES/PPP2R1A/KANK1/FBXW4/FGF8/FOLR1/MDFI/PPP2CA/STRN/BCL9/MARK1/STK11/PFDN5/SOX4/BMP2/TRPM4/ZBED3/AGO4/ANKRD6/DAB2IP/SIX3/NKD1/CELSR2/SFRP2/RSPO3/KDM6A/GPC3/DIXDC1/FZD1/PRKAA2/FZD5/PYGO2/TERT/WNK2/AMER2/NDRG2/B…
cluster 1,"GO:0198738","cell-cell signaling by wnt","66/1461","446/14669",0.000662042983433533,0.0130732696869021,0.0115974560710001,"CALCOCO1/ISL1/TLE2/FGF10/CAMK2A/WNT8B/WNT11/BAMBI/FZD3/DKKL1/AES/PPP2R1A/KANK1/FBXW4/FGF8/FOLR1/MDFI/PPP2CA/STRN/BCL9/MARK1/STK11/PFDN5/SOX4/BMP2/TRPM4/ZBED3/AGO4/ANKRD6/DAB2IP/SIX3/NKD1/CELSR2/SFRP2/RSPO3/KDM6A/GPC3/DIXDC1/FZD1/PRKAA2/FZD5/PYGO2/TERT/WNK2/AMER2/ND…
cluster 1,"GO:0051592","response to calcium ion","26/1461","134/14669",0.000664489435827689,0.0130732696869021,0.0115974560710001,"SYT13/MEF2A/RASGRP2/ADD1/PEBP1/CAPN3/LGMN/SLC25A12/TNNT2/CASQ2/KCNIP2/SLC25A23/SYT4/KCNMB4/TRPC1/CAMK2D/HOMER1/TTN/PRKAA2/ADCY1/ENDOG/NLGN1/SYT9/SCN5A/RYR1/RYR2",26
cluster 1,"GO:0010038","response to metal ion","51/1461","325/14669",0.000701946271288195,0.0137586707577496,0.0122054836723992,"CACNA1G/TFAP2B/SYT13/MEF2A/RASGRP2/MAOB/ADD1/PEBP1/CAPN3/ATP5F1D/LGMN/PPARGC1A/PPP2CA/TNNC1/SLC30A3/ID2/SLC25A12/TNNT2/CASQ2/FGF23/KCNIP2/GOT1/MYOG/SLC25A23/SERPINF1/SYT4/KCNMB4/SORD/ACTA1/TRPC1/CAMK2D/PAM/HOMER1/TTN/PRKAA2/VCAM1/HAAO/TERT/ADCY1/APBB1/ENDOG/NLGN1/SYT9/K…
cluster 1,"GO:0006112","energy reserve metabolic process","18/1461","80/14669",0.000732307656065668,0.0142474522863443,0.0126390876935778,"PHKA2/PPP1R3F/PYGM/PGM1/GNAS/PYGB/GYS1/ESRRB/DYRK2/PPP1R1A/PFKM/PGM5/PPP1R3A/AGL/UGP2/INSR/PPP1R3B/EPM2AIP1",18
cluster 1,"GO:2000177","regulation of neural precursor cell proliferation","18/1461","80/14669",0.000732307656065668,0.0142474522863443,0.0126390876935778,"CX3CL1/PAX6/LIMS2/DCT/SMARCD3/LHX5/FZD3/PTPRZ1/PITX3/NR2E1/ID2/PTBP2/PROX1/SMO/SIX3/CDH2/GNG5/TRIM71",18
cluster 1,"GO:0003279","cardiac septum development","22/1461","107/14669",0.000749440083046842,0.0145269695802401,0.0128870508745324,"ISL1/LTBP1/WNT11/SALL4/BMP7/FGF8/BMP5/ID2/PROX1/MSX2/TBX2/SOX4/SMO/LMO4/ANK2/FZD1/MAML1/CRELD1/HEYL/TBX20/NKX2-5/SLIT3",22
cluster 1,"GO:0060828","regulation of canonical Wnt signaling pathway","38/1461","225/14669",0.000815585306619327,0.0157509912340857,0.0139728953266399,"ISL1/TLE2/FGF10/WNT11/BAMBI/DKKL1/AES/KANK1/FOLR1/STK11/PFDN5/SOX4/BMP2/TRPM4/ZBED3/ANKRD6/DAB2IP/NKD1/SFRP2/RSPO3/GPC3/FZD1/WNK2/AMER2/BTRC/CTNND2/CDH2/MLLT3/AMER3/SOX2/NKX2-5/KREMEN1/PRKN/SHISA6/FAM53B/SRC/DACT3/LGR4",38
cluster 1,"GO:0046928","regulation of neurotransmitter secretion","21/1461","101/14669",0.000839969029965119,0.016162481005153,0.0143379328924449,"SYN1/CAMK2A/CHRNA3/RIMS4/RIMS3/CHRNB4/RHOT1/PNKD/SYT4/KCNMB4/CPLX2/CACNA1D/DGKI/PPP1R9A/ADCY1/CACNB2/NLGN1/SYT9/ATP2A2/CHRM2/PRKN",21
cluster 1,"GO:0007613","memory","22/1461","108/14669",0.000854419482055372,0.0163805311650981,0.0145313678334965,"BRINP1/KCNK10/LGMN/KAT2A/MDK/CUX2/HRH2/PAIP2/ATXN1/FGF13/PPP1R1B/SERPINF1/SYT4/ATAD1/EIF4EBP2/JPH3/SORCS3/LMX1A/ADCY1/INSR/TH/FOXO6",22
cluster 1,"GO:0072503","cellular divalent inorganic cation homeostasis","60/1461","401/14669",0.000865168264321774,0.0165237932375482,0.0146584573552207,"TSPOAP1/CX3CL1/CD4/ATP1A2/XK/MCUR1/PTGER3/DRD4/PRKACA/CAPN3/DMPK/CCKBR/GLP1R/SLC30A3/CASQ2/GOT1/EPHX2/SLC25A23/CSRP3/TNNI3/HRC/TRPM4/IMMT/PDE6B/AGT/CIB2/CCL21/TMBIM6/AFG3L2/SYPL2/CASQ1/TRPC1/CAMK2D/ANK2/JPH2/CACNA1C/AKAP6/EDNRA/SLC25A27/JPH3/ATP…
cluster 1,"GO:0007178","transmembrane receptor protein serine/threonine kinase signaling pathway","49/1461","312/14669",0.000868183311167581,0.0165237932375482,0.0146584573552207,"TFAP2B/ZFYVE16/LTBP1/FGF10/CHRD/BAMBI/BMP7/CHRDL1/ASPN/FGF8/FOLR1/BMP5/ACVR2B/STK11/TGIF2/GOT1/MSX2/SMAD9/INHA/BMP2/RASL11B/NREP/GDF11/ACVR1B/CFC1/FBN2/MYOCD/PRDM16/LEFTY2/SFRP2/GPC3/DUSP15/NODAL/RBPMS/FZD1/FOXH1/TBX20/…
cluster 1,"GO:0086091","regulation of heart rate by cardiac conduction","11/1461","38/14669",0.000876326145282714,0.0166185604374372,0.0147425264874276,"CACNA1G/KCNQ1/KCNH2/TRPM4/CAMK2D/ANK2/CACNA1C/CACNA1D/CACNB2/CTNNA3/SCN5A",11
cluster 1,"GO:0006122","mitochondrial electron transport, ubiquinol to cytochrome c","6/1461","13/14669",0.00089413601818363,0.0166556613599951,0.0147754391657295,"UQCRC1/CYCS/UQCRH/CYC1/UQCR10/UQCRHL",6
cluster 1,"GO:0006123","mitochondrial electron transport, cytochrome c to oxygen","6/1461","13/14669",0.00089413601818363,0.0166556613599951,0.0147754391657295,"COX7C/COX4I1/COX5B/COX6A2/CYCS/COX5A",6
cluster 1,"GO:0006883","cellular sodium ion homeostasis","6/1461","13/14669",0.00089413601818363,0.0166556613599951,0.0147754391657295,"ATP1A2/ATP1A3/C7/ATP1B2/AGT/SLC8A1",6
cluster 1,"GO:0014819","regulation of skeletal muscle contraction","6/1461","13/14669",0.00089413601818363,0.0166556613599951,0.0147754391657295,"MYH7/DMPK/CASQ2/CASQ1/DMD/ACTN3",6
cluster 1,"GO:0019646","aerobic electron transport chain","6/1461","13/14669",0.00089413601818363,0.0166556613599951,0.0147754391657295,"COX7C/COX4I1/COX5B/COX6A2/CYCS/COX5A",6
cluster 1,"GO:0035148","tube formation","27/1461","144/14669",0.000915784017027583,0.0169986340687134,0.0150796944146591,"FGF10/PRKACA/PAX2/SALL4/BMP7/FZD3/COBL/FGF8/KAT2A/FOLR1/BMP5/PROX1/SOX4/DAB2IP/BBS4/LMO4/SFRP2/KDM6A/NODAL/FZD1/IRX1/TCAP/MTHFR/IRX3/ALX1/HES5/TRIM71",27
cluster 1,"GO:0048568","embryonic organ development","59/1461","394/14669",0.000932581200114954,0.0171731976933383,0.015234551922893,"PAX6/SCT/FGF10/MYO3B/PAX2/WNT11/GNAS/BMP7/NDRG4/FZD3/HPN/COBL/FGF8/FOLR1/BMP5/SOBP/MDFI/TFEB/WDR48/OTX1/ID2/PROX1/TBX2/MKKS/SMO/SIX3/FBN2/COL2A1/FOXN4/BBS4/VASH2/WDPCP/RSPO3/KDM6A/NODAL/ZIC3/RNF207/FOXH1/FZD5/EOMES/HAND2/TBX20/STOX1/RBPMS2/TCAP/SMAD2/DSCAML1/NKX2-6…
cluster 1,"GO:0019362","pyridine nucleotide metabolic process","26/1461","137/14669",0.000937943027793581,0.0171731976933383,0.015234551922893,"MDH1/NMRK2/PGM1/DLD/ENO3/PPARGC1A/PDHX/NNT/SLC25A12/ESRRB/MYOG/PDHA1/MPC2/MDH2/PFKM/NADK2/HK1/PRKAA2/HAAO/NMNAT3/PDHB/INSR/IDH2/PPARA/OGDHL/ACTN3",26
cluster 1,"GO:0046496","nicotinamide nucleotide metabolic process","26/1461","137/14669",0.000937943027793581,0.0171731976933383,0.015234551922893,"MDH1/NMRK2/PGM1/DLD/ENO3/PPARGC1A/PDHX/NNT/SLC25A12/ESRRB/MYOG/PDHA1/MPC2/MDH2/PFKM/NADK2/HK1/PRKAA2/HAAO/NMNAT3/PDHB/INSR/IDH2/PPARA/OGDHL/ACTN3",26
cluster 1,"GO:0032411","positive regulation of transporter activity","20/1461","95/14669",0.000938265322289759,0.0171731976933383,0.015234551922893,"DRD4/TESC/ATP1B2/COX17/CASQ1/ANK2/NIPSNAP2/JPH2/AKAP6/RNF207/PINK1/WNK2/CACNB2/NPPA/TRDN/KCNJ11/NLGN3/RYR2/STK39/DMD",20
cluster 1,"GO:0035176","social behavior","13/1461","50/14669",0.000945748140648702,0.0171903632623793,0.0152497797073459,"DRD4/PCM1/BRINP1/NR2E1/ATXN1/MKKS/BBS4/EIF4EBP2/CNTNAP2/NRXN1/TH/GRID1/NLGN3",13
cluster 1,"GO:0051703","intraspecies interaction between organisms","13/1461","50/14669",0.000945748140648702,0.0171903632623793,0.0152497797073459,"DRD4/PCM1/BRINP1/NR2E1/ATXN1/MKKS/BBS4/EIF4EBP2/CNTNAP2/NRXN1/TH/GRID1/NLGN3",13
cluster 1,"GO:0097479","synaptic vesicle localization","29/1461","159/14669",0.000956179443711837,0.0173200366131665,0.0153648145093006,"SYN1/SYT13/CAMK2A/CADPS2/RIMS4/SYNDIG1/RIMS3/SNAP25/SYT4/CPLX2/CACNA1D/DGKI/AP3S2/PINK1/BRSK1/CADPS/ADCY1/CACNB2/PRRT2/NLGN1/CDH2/SYT9/ATP2A2/CHRM2/SLC2A4/PRKN/ERC2/NLGN3/VAMP2",29
cluster 1,"GO:0006635","fatty acid beta-oxidation","16/1461","69/14669",0.00100421756662148,0.0181020219592387,0.0160585231924714,"ACACB/CRAT/DECR1/ECH1/ETFB/ACAD10/ECHDC2/ACADS/HADHB/HADH/ETFA/AUH/ACAA2/ECI1/PPARA/CPT1B",16
cluster 1,"GO:0003203","endocardial cushion morphogenesis","10/1461","33/14669",0.00100968826081419,0.0181020219592387,0.0160585231924714,"ISL1/BMP7/FGF8/BMP5/MSX2/TBX2/BMP2/GATA5/HEYL/TBX20",10
cluster 1,"GO:0060306","regulation of membrane repolarization","10/1461","33/14669",0.00100968826081419,0.0181020219592387,0.0160585231924714,"KCNQ1/KCNH2/SNTA1/CASQ2/ANK2/AKAP6/CACNA1D/RNF207/NPPA/SCN5A",10
cluster 1,"GO:0006816","calcium ion transport","55/1461","363/14669",0.00103767304539234,0.0185404643110407,0.0164474707194841,"CX3CL1/CACNA1G/CACNA2D2/CD4/ATP1A2/MCUR1/CAMK2B/CACNB1/DRD4/CAMK2A/PRKACA/CACNA1S/TRPM3/CAPN3/HOMER2/CASQ2/BSPRY/SLC25A23/CACNG6/HRC/TRPM4/AGT/CCL21/TMBIM6/AFG3L2/CASQ1/TRPC1/CAMK2D/ANK2/NIPSNAP2/CACNA1B/JPH2/CACNA1C/AKAP6/HOMER1/JPH3/ATP2B2/CACNA1D/CACHD1/CACNB2/PKD1L2/…
cluster 1,"GO:0098901","regulation of cardiac muscle cell action potential","9/1461","28/14669",0.00112414587104551,0.0200174178325494,0.0177576940985494,"FGF13/TRPM4/CAMK2D/ANK2/CACNA1C/RNF207/ATP2A2/CTNNA3/RYR2",9
cluster 1,"GO:0001654","eye development","51/1461","332/14669",0.00114182248407296,0.0201533117541132,0.0178782472442733,"PAX6/TFAP2B/SDK2/FGF10/PAX2/DCX/SMARCD3/BMP7/MYOM1/CHRDL1/LIM2/PITX3/CRYAB/NR2E1/RPL24/ACVR2B/MFN2/PROX1/TGIF2/TBX2/PFDN5/BFSP1/SERPINF1/PDE6B/RAX/GDF11/TMOD1/SIX3/FBN2/FOXN4/BBS4/NKD1/UNC45B/WDPCP/SDK1/CACNA1C/SDHAF4/CPAMD8/FZD5/PYGO2/SALL2/LAMB2/TH/MAB21L1/SOX2/SIX6/FOXE3/MI…
cluster 1,"GO:0150063","visual system development","51/1461","332/14669",0.00114182248407296,0.0201533117541132,0.0178782472442733,"PAX6/TFAP2B/SDK2/FGF10/PAX2/DCX/SMARCD3/BMP7/MYOM1/CHRDL1/LIM2/PITX3/CRYAB/NR2E1/RPL24/ACVR2B/MFN2/PROX1/TGIF2/TBX2/PFDN5/BFSP1/SERPINF1/PDE6B/RAX/GDF11/TMOD1/SIX3/FBN2/FOXN4/BBS4/NKD1/UNC45B/WDPCP/SDK1/CACNA1C/SDHAF4/CPAMD8/FZD5/PYGO2/SALL2/LAMB2/TH/MAB21L1/SOX2/SIX…
cluster 1,"GO:0006839","mitochondrial transport","38/1461","229/14669",0.00114328705553507,0.0201533117541132,0.0178782472442733,"MCUR1/CAMK2A/ACACB/PPP1R13B/ATP5F1D/TIMM9/ATP5F1B/TMEM14C/TFDP2/SLC25A12/ATP5PB/MFN2/DNAJC15/SLC25A23/RHOT1/MTX2/COX5B/UQCRC2/RHOT2/AFG3L2/MPC2/IMMP1L/ATP5F1A/TOMM70/ATP5PF/PINK1/FZD5/ATP5F1C/MOAP1/ATP5MG/ACAA2/ATP5PD/CYC1/PRKN/SREBF2/CPT1B/ATP5MF/ATP5PO",38
cluster 1,"GO:0060402","calcium ion transport into cytosol","25/1461","132/14669",0.00119998656518496,0.0210820382171123,0.018702131751712,"CX3CL1/CD4/ATP1A2/PRKACA/CAPN3/CASQ2/HRC/CCL21/TMBIM6/CASQ1/TRPC1/CAMK2D/ANK2/JPH2/CACNA1C/AKAP6/JPH3/SLC8A1/DHRS7C/TRDN/RYR1/TRPV1/PLN/RYR2/DMD",25
cluster 1,"GO:0097553","calcium ion transmembrane import into cytosol","23/1461","118/14669",0.00124079766939796,0.0217263671911583,0.0192737237979817,"CX3CL1/ATP1A2/PRKACA/CAPN3/CASQ2/HRC/CCL21/CASQ1/TRPC1/CAMK2D/ANK2/JPH2/CACNA1C/AKAP6/JPH3/SLC8A1/DHRS7C/TRDN/RYR1/TRPV1/PLN/RYR2/DMD",23
cluster 1,"GO:0030900","forebrain development","53/1461","351/14669",0.00137048582499635,0.0239174818561656,0.0212174881876512,"ARX/PAX6/ISL1/FGF10/PCM1/DCT/LHX5/PEBP1/CHRD/CRTAC1/FGF8/KAT2A/PPARGC1A/MDK/NR2E1/OTX1/ID2/PROX1/BMP2/MKKS/SMO/FEZF1/FGF13/RAX/SOX3/TBR1/DAB2IP/TMEM14B/SIX3/BBS4/DIXDC1/POU4F1/FEZF2/LMX1A/CCKAR/EOMES/FABP7/OTX2/TRAPPC9/DCLK2/CDH2/ID4/CNTNAP2/NKX2-6/TH/SOX2/EPHB3/SLC8A1/S…
cluster 1,"GO:0043266","regulation of potassium ion transport","19/1461","91/14669",0.00138034025669994,0.0239304533612039,0.0212289953670683,"FHL1/KCNQ1/KCNH2/KLHL24/CASQ2/KCNIP2/ATP1B2/DPP6/ANK2/AKAP6/CACNA1D/RNF207/ADORA1/WNK2/NPPA/AMIGO1/KCNIP4/STK39/VAMP2",19
cluster 1,"GO:0051153","regulation of striated muscle cell differentiation","19/1461","91/14669",0.00138034025669994,0.0239304533612039,0.0212289953670683,"HDAC9/DMPK/KAT2A/HDAC5/RBM24/SMYD1/PROX1/MYOG/BMP2/RBM38/FLOT1/MYOCD/AKAP6/PLPP7/MAML1/LMOD3/NKX2-5/PPARA/DLL1",19
cluster 1,"GO:0042074","cell migration involved in gastrulation","6/1461","14/14669",0.00143349619094881,0.0246083512779546,0.0218303668294819,"WNT11/FGF8/GPC3/NODAL/MIXL1/APELA",6
cluster 1,"GO:0071599","otic vesicle development","6/1461","14/14669",0.00143349619094881,0.0246083512779546,0.0218303668294819,"FGF10/FGF8/PROX1/COL2A1/STOX1/TCAP",6
cluster 1,"GO:2000095","regulation of Wnt signaling pathway, planar cell polarity pathway","6/1461","14/14669",0.00143349619094881,0.0246083512779546,0.0218303668294819,"ANKRD6/NKD1/SFRP2/RSPO3/GPC3/MLLT3",6
cluster 1,"GO:0019722","calcium-mediated signaling","32/1461","186/14669",0.00148633105122622,0.0253724469244561,0.0225082053432258,"CD4/ATP1A2/ERBB3/PRKACA/ADGRL1/HOMER2/NCALD/DMPK/CASQ2/DYRK2/TNNI3/HRC/TRPM4/CASQ1/CAMK2D/ANK2/JPH2/CACNA1C/AKAP6/JPH3/PPP1R9A/VCAM1/RCAN2/NUDT4/ATP2A2/C10orf71/SLC8A1/TRDN/PLN/RYR2/DMD/ACTN3",32
cluster 1,"GO:0140115","export across plasma membrane","9/1461","29/14669",0.00148766679092566,0.0253724469244561,0.0225082053432258,"ATP1A2/KCNQ1/KCNH2/ATP1A3/KCNIP2/ATP1B2/KCNT2/NPPA/SLC8A1",9
cluster 1,"GO:0021536","diencephalon development","15/1461","65/14669",0.00150345084933987,0.0255586644387778,0.0226734011583294,"ARX/PAX6/ISL1/FGF10/FGF8/OTX1/BMP2/SMO/RAX/SOX3/SIX3/POU4F1/CNTNAP2/NKX2-6/SOX2",15
cluster 1,"GO:0019395","fatty acid oxidation","19/1461","92/14669",0.00158055826754097,0.0266269941578142,0.0236211294070843,"ALDH3A2/ACACB/CRAT/DECR1/ECH1/ETFB/PPARGC1A/ACAD10/ECHDC2/FABP3/ACADS/HADHB/HADH/ETFA/AUH/ACAA2/ECI1/PPARA/CPT1B",19
cluster 1,"GO:0014877","response to muscle inactivity involved in regulation of muscle adaptation","5/1461","10/14669",0.00159746505326578,0.0266269941578142,0.0236211294070843,"SGCA/MYOG/CASQ1/SCN5A/ACTN3",5
cluster 1,"GO:0014894","response to denervation involved in regulation of muscle adaptation","5/1461","10/14669",0.00159746505326578,0.0266269941578142,0.0236211294070843,"SGCA/MYOG/CASQ1/SCN5A/ACTN3",5
cluster 1,"GO:0030241","skeletal muscle myosin thick filament assembly","5/1461","10/14669",0.00159746505326578,0.0266269941578142,0.0236211294070843,"MYOM1/MYH11/MYBPC3/TTN/TCAP",5
cluster 1,"GO:0071688","striated muscle myosin thick filament assembly","5/1461","10/14669",0.00159746505326578,0.0266269941578142,0.0236211294070843,"MYOM1/MYH11/MYBPC3/TTN/TCAP",5
cluster 1,"GO:0086070","SA node cell to atrial cardiac muscle cell communication","5/1461","10/14669",0.00159746505326578,0.0266269941578142,0.0236211294070843,"CACNA1G/ANK2/CACNA1D/SCN5A/RYR2",5
cluster 1,"GO:0002009","morphogenesis of an epithelium","65/1461","453/14669",0.00160994862544677,0.0266269941578142,0.0236211294070843,"FGF10/PRKACA/PAX2/DLG3/WNT11/SALL4/BMP7/NDRG4/FZD3/COBL/FGF8/KAT2A/FOLR1/BMP5/EPHA4/PROX1/MSX2/TBX2/SOX4/BMP2/MKKS/SMO/ANKRD6/EPHA7/AGT/PCDH8/FOXN4/BBS4/NKD1/LMO4/CELSR2/SFRP2/ADAMTS16/RSPO3/KDM6A/GPC3/EDNRA/NODAL/ZIC3/FZD1/RNF207/BRSK1/FOXH1/KIF26B/FZD5/HAND2/T…
cluster 1,"GO:0030509","BMP signaling pathway","26/1461","142/14669",0.00161191398099846,0.0266269941578142,0.0236211294070843,"TFAP2B/ZFYVE16/CHRD/BMP7/CHRDL1/FGF8/BMP5/ACVR2B/MSX2/SMAD9/BMP2/CFC1/SFRP2/GPC3/NODAL/FZD1/RBPMS2/SMAD2/RGMA/NKX2-5/VWC2/MYH6/HES5/RYR2/TDGF1P3/TDGF1",26
cluster 1,"GO:0072524","pyridine-containing compound metabolic process","26/1461","142/14669",0.00161191398099846,0.0266269941578142,0.0236211294070843,"MDH1/NMRK2/PGM1/DLD/ENO3/PPARGC1A/PDHX/NNT/SLC25A12/ESRRB/MYOG/PDHA1/MPC2/MDH2/PFKM/NADK2/HK1/PRKAA2/HAAO/NMNAT3/PDHB/INSR/IDH2/PPARA/OGDHL/ACTN3",26
cluster 1,"GO:0051480","regulation of cytosolic calcium ion concentration","45/1461","289/14669",0.00164549455682369,0.0270964981410497,0.0240376320840075,"TSPOAP1/CX3CL1/CD4/ATP1A2/PTGER3/PRKACA/CAPN3/CCKBR/GLP1R/CASQ2/GOT1/HRC/TRPM4/PDE6B/AGT/CIB2/CCL21/TMBIM6/CASQ1/TRPC1/CAMK2D/ANK2/JPH2/CACNA1C/AKAP6/EDNRA/JPH3/ATP2B2/CACNA1D/PTH1R/ADORA1/CACNB2/RIC3/KCNK3/LPAR3/ADCY5/SLC8A1/DHRS7C/NPY2R/TRDN…
cluster 1,"GO:0010907","positive regulation of glucose metabolic process","10/1461","35/14669",0.00166536281495597,0.0272528064391394,0.0241762950707004,"KAT2A/PPARGC1A/SLC25A12/ESRRB/DYRK2/INSR/EPM2AIP1/PPARA/SRC/ACTN3",10
cluster 1,"GO:0055078","sodium ion homeostasis","10/1461","35/14669",0.00166536281495597,0.0272528064391394,0.0241762950707004,"TFAP2B/ATP1A2/UPK3A/ATP1A3/C7/ATP1B2/AGT/CORIN/ADORA1/SLC8A1",10
cluster 1,"GO:0008038","neuron recognition","12/1461","47/14669",0.00174230664034213,0.0284234061544013,0.0252147482732744,"CRTAC1/EPHA4/VSTM2L/MYPN/CNTN4/FEZF2/NEXN/CNTNAP2/DSCAML1/AMIGO1/EPHB3/CNTN2",12
cluster 1,"GO:0007601","visual perception","30/1461","173/14669",0.00181006183831182,0.0294373214757028,0.0261142048499477,"PAX6/ZIC2/MYO3B/PAX2/SEMA5B/ABCC6/ABLIM1/CRX/NR2E1/IMPG1/REEP6/CRYZ/VSX2/GJA3/MKKS/AIPL1/PDE6B/RAX/SIX3/COL2A1/BBS4/DRAM2/GJD2/CLDN19/CACNB2/LAMB2/TH/COL18A1/SIX6/CNGA1",30
cluster 1,"GO:0006732","coenzyme metabolic process","50/1461","331/14669",0.00182826035651145,0.0296415174467736,0.0262953495720474,"MDH1/ACACB/NMRK2/PGM1/COQ9/PDPR/DLD/ENO3/PPARGC1A/FOLR1/PDHX/COQ5/ACOT13/NNT/SLC25A12/ACOT2/DLST/ESRRB/MYOG/GAMT/ACSS2/PDHA1/SUCLA2/MPC2/ALDH1L1/MDH2/DLAT/PDK1/PFKM/NADK2/PANK1/HK1/ACOT11/PRKAA2/HAAO/COQ8A/SUCLG1/NMNAT3/HACD1/PCBD1/ACSF2/PDHB/INSR/DCAKD/PCCA/MTHFR/I…
cluster 1,"GO:0009954","proximal/distal pattern formation","9/1461","30/14669",0.00193988284235033,0.0313544756026655,0.0278149355241616,"FGF10/SIX3/NODAL/SP8/IRX1/IRX3/PBX1/HES5/DLL1",9
cluster 1,"GO:0015837","amine transport","17/1461","80/14669",0.00197681288191142,0.0318533683088365,0.0282575092935804,"ATP1A2/SYT13/DRD4/CHRNA3/HRH3/SYT4/AGT/PINK1/ADORA1/SYT9/TRH/TH/ADRA2C/NPY2R/PRKN/SLC38A3/STK39",17
cluster 1,"GO:0030111","regulation of Wnt signaling pathway","46/1461","300/14669",0.00201612235019979,0.0323874333504571,0.0287312848682905,"ISL1/TLE2/FGF10/WNT11/BAMBI/DKKL1/AES/PPP2R1A/KANK1/FOLR1/MDFI/PPP2CA/STK11/PFDN5/SOX4/BMP2/TRPM4/ZBED3/ANKRD6/DAB2IP/SIX3/NKD1/SFRP2/RSPO3/GPC3/DIXDC1/FZD1/TERT/WNK2/AMER2/BTRC/CXXC4/CTNND2/CDH2/MLLT3/AMER3/CTNNBIP1/SOX2/NKX2-5/KREMEN1/PRKN/SHISA6/FAM53B/S…
cluster 1,"GO:0009108","coenzyme biosynthetic process","34/1461","205/14669",0.00203991340534817,0.032669710726506,0.028981696551593,"ACACB/NMRK2/PGM1/COQ9/PDPR/DLD/ENO3/PPARGC1A/PDHX/COQ5/ESRRB/MYOG/ACSS2/PDHA1/MPC2/DLAT/PDK1/PFKM/NADK2/PANK1/HK1/PRKAA2/HAAO/COQ8A/NMNAT3/HACD1/PCBD1/PDHB/INSR/DCAKD/IDH2/PPARA/OGDHL/ACTN3",34
cluster 1,"GO:0034440","lipid oxidation","19/1461","94/14669",0.0020554658811504,0.032818730315146,0.0291138936357473,"ALDH3A2/ACACB/CRAT/DECR1/ECH1/ETFB/PPARGC1A/ACAD10/ECHDC2/FABP3/ACADS/HADHB/HADH/ETFA/AUH/ACAA2/ECI1/PPARA/CPT1B",19
cluster 1,"GO:0070509","calcium ion import","15/1461","67/14669",0.002074571166185,0.0330234010180903,0.0292954594982488,"CACNA1G/MCUR1/CACNA1S/SLC25A23/AFG3L2/CACNA1B/CACNA1C/HOMER1/CACNA1D/CACNB2/SLN/ATP2A2/SLC8A1/TRPV1/PLN",15
cluster 1,"GO:0045823","positive regulation of heart contraction","10/1461","36/14669",0.00210315302634458,0.033276695323458,0.0295201599480895,"KCNQ1/HRC/TRPM4/TPM1/RNF207/ATP2A2/NPPA/NKX2-5/RYR2/APELA",10
cluster 1,"GO:0099622","cardiac muscle cell membrane repolarization","10/1461","36/14669",0.00210315302634458,0.033276695323458,0.0295201599480895,"KCNQ1/KCNH2/SNTA1/KCNIP2/KCNJ8/ANK2/CACNA1D/RNF207/NPPA/SCN5A",10
cluster 1,"GO:0048641","regulation of skeletal muscle tissue development","12/1461","48/14669",0.00211617315206199,0.0333821548582032,0.0296137143802069,"HDAC9/DDX17/RBM24/MYOG/FLOT1/MYOCD/LMOD3/USP19/AKIRIN1/DLL1/KLHL41/ACTN3",12
cluster 1,"GO:1901861","regulation of muscle tissue development","24/1461","130/14669",0.00213060414311028,0.0335091723465817,0.0297263931344129,"HDAC9/ERBB3/DDX17/FGF8/KAT2A/PPARGC1A/RBM24/TBX2/MYOG/BMP2/FLOT1/MYOCD/JPH2/AKAP6/LMOD3/TBX20/USP19/AKIRIN1/NKX2-5/FGF3/PPARA/DLL1/KLHL41/ACTN3",24
cluster 1,"GO:0021762","substantia nigra development","11/1461","42/14669",0.00215033170089561,0.0337184848501631,0.0299120767945478,"MAOB/RAD1/ATP5PB/PLP1/COX6B1/SYPL2/ATP5PF/NDRG2/CKB/CCDC14/NDUFS3",11
cluster 1,"GO:0007379","segment specification","6/1461","15/14669",0.00218920156209257,0.0339122965535388,0.0300840095068515,"COBL/IRX1/MLLT3/IRX3/HES5/DLL1",6
cluster 1,"GO:0021542","dentate gyrus development","6/1461","15/14669",0.00218920156209257,0.0339122965535388,0.0300840095068515,"MDK/NR2E1/PROX1/SMO/FEZF2/LMX1A",6
cluster 1,"GO:0097091","synaptic vesicle clustering","6/1461","15/14669",0.00218920156209257,0.0339122965535388,0.0300840095068515,"SYN1/SYNDIG1/BRSK1/NLGN1/CDH2/NLGN3",6
cluster 1,"GO:0060411","cardiac septum morphogenesis","16/1461","74/14669",0.00219497065071448,0.0339122965535388,0.0300840095068515,"ISL1/WNT11/BMP7/FGF8/BMP5/ID2/PROX1/MSX2/TBX2/SOX4/SMO/FZD1/HEYL/TBX20/NKX2-5/SLIT3",16
cluster 1,"GO:0071277","cellular response to calcium ion","16/1461","74/14669",0.00219497065071448,0.0339122965535388,0.0300840095068515,"SYT13/MEF2A/RASGRP2/ADD1/CAPN3/LGMN/SLC25A23/SYT4/CAMK2D/PRKAA2/ADCY1/ENDOG/NLGN1/SYT9/SCN5A/RYR1",16
cluster 1,"GO:0050808","synapse organization","54/1461","367/14669",0.00222517857075014,0.0342781907101187,0.0304085986501338,"CX3CL1/CACNA2D2/SYN1/CAMK2B/CTNNA2/CACNB1/SDK2/ADGRL1/IGSF9B/DLG3/SEZ6L/LGMN/SYNDIG1/CUX2/EPHA4/IGSF21/ZC4H2/ARHGEF9/EPHA7/PCDH8/DAB2IP/AFG3L2/ERBB2/SDK1/POU4F1/HOMER1/PTPRD/LHFPL4/FZD1/PPP1R9A/LMX1A/LRRTM1/PDLIM5/FZD5/BSN/CAMKV/CACNB2/NLGN1/CTNND2/CHRNB1/CDH2/INSR/LAMB2/…
cluster 1,"GO:0090092","regulation of transmembrane receptor protein serine/threonine kinase signaling pathway","35/1461","214/14669",0.00225367686133302,0.0346156858262641,0.0307079946602686,"TFAP2B/LTBP1/FGF10/CHRD/BAMBI/BMP7/CHRDL1/ASPN/FOLR1/BMP5/ACVR2B/STK11/GOT1/MSX2/INHA/BMP2/RASL11B/NREP/GDF11/ACVR1B/FBN2/MYOCD/PRDM16/LEFTY2/SFRP2/GPC3/NODAL/RBPMS/FZD1/TBX20/RBPMS2/SMAD2/VWC2/ADAMTSL2/HES…
cluster 1,"GO:1902803","regulation of synaptic vesicle transport","17/1461","81/14669",0.00227466503110519,0.0348361965259345,0.030903612375948,"SYN1/CAMK2A/RIMS4/RIMS3/SYT4/CPLX2/CACNA1D/DGKI/PINK1/ADCY1/CACNB2/NLGN1/SYT9/ATP2A2/CHRM2/SLC2A4/PRKN",17
cluster 1,"GO:0003215","cardiac right ventricle morphogenesis","7/1461","20/14669",0.00231219318058015,0.0352056544277899,0.0312313629608797,"ISL1/SMARCD3/SOX4/FOXH1/HAND2/TBX20/NKX2-5",7
cluster 1,"GO:0060039","pericardium development","7/1461","20/14669",0.00231219318058015,0.0352056544277899,0.0312313629608797,"BMP7/BMP5/BMP2/HAND2/TBX20/SMAD2/NKX2-6",7
cluster 1,"GO:0055123","digestive system development","24/1461","131/14669",0.00236807882191535,0.0359523643107553,0.031893778352964,"SCT/FGF10/CBFA2T2/WNT11/COBL/CCKBR/HRH2/ACVR2B/ID2/TBX2/SMO/GATA5/MYOCD/WDPCP/SFRP2/NODAL/ZIC3/RBPMS2/INSR/SMAD2/NKX2-6/EPHB3/MIXL1/LGR4",24
cluster 1,"GO:0098693","regulation of synaptic vesicle cycle","21/1461","110/14669",0.00257913414388453,0.0390437799937332,0.0346362106930891,"SYN1/CAMK2A/RIMS4/RIMS3/SYT4/CPLX2/CACNA1D/DGKI/BRSK1/BSN/ADCY1/CACNB2/NLGN1/CDH2/SYT9/ATP2A2/NRXN1/CHRM2/SLC2A4/PRKAR1B/NLGN3",21
cluster 1,"GO:0050953","sensory perception of light stimulus","30/1461","177/14669",0.00259439044801561,0.0391618765040977,0.0347409755395193,"PAX6/ZIC2/MYO3B/PAX2/SEMA5B/ABCC6/ABLIM1/CRX/NR2E1/IMPG1/REEP6/CRYZ/VSX2/GJA3/MKKS/AIPL1/PDE6B/RAX/SIX3/COL2A1/BBS4/DRAM2/GJD2/CLDN19/CACNB2/LAMB2/TH/COL18A1/SIX6/CNGA1",30
cluster 1,"GO:0005978","glycogen biosynthetic process","11/1461","43/14669",0.00263395769589247,0.0395319422186375,0.035069265322454,"PPP1R3F/PGM1/GYS1/ESRRB/DYRK2/PGM5/AGL/UGP2/INSR/PPP1R3B/EPM2AIP1",11
cluster 1,"GO:0009250","glucan biosynthetic process","11/1461","43/14669",0.00263395769589247,0.0395319422186375,0.035069265322454,"PPP1R3F/PGM1/GYS1/ESRRB/DYRK2/PGM5/AGL/UGP2/INSR/PPP1R3B/EPM2AIP1",11
cluster 1,"GO:0006600","creatine metabolic process","5/1461","11/14669",0.00268952618268872,0.0400228924579712,0.0355047932332278,"CKM/GAMT/CKMT2/CKB/GATM",5
cluster 1,"GO:0014870","response to muscle inactivity","5/1461","11/14669",0.00268952618268872,0.0400228924579712,0.0355047932332278,"SGCA/MYOG/CASQ1/SCN5A/ACTN3",5
cluster 1,"GO:0031034","myosin filament assembly","5/1461","11/14669",0.00268952618268872,0.0400228924579712,0.0355047932332278,"MYOM1/MYH11/MYBPC3/TTN/TCAP",5
cluster 1,"GO:0007369","gastrulation","29/1461","170/14669",0.00274675708044582,0.0407590817615307,0.0361578756917444,"PRKACA/WNT8B/PAX2/WNT11/CHRD/DLD/BMP7/MMP15/FGF8/NANOG/ACVR2B/TGIF2/MKKS/ITGA7/CFC1/SFRP2/KDM6A/GPC3/TENM4/NODAL/EOMES/TBX20/OTX2/SMAD2/SOX2/MIXL1/LDB1/POU5F1/APELA",29
cluster 1,"GO:0021846","cell proliferation in forebrain","8/1461","26/14669",0.0028799206181104,0.0423759748093388,0.0375922411215532,"ARX/PCM1/DCT/LHX5/FGF8/SIX3/DIXDC1/FABP7",8
cluster 1,"GO:0048596","embryonic camera-type eye morphogenesis","8/1461","26/14669",0.0028799206181104,0.0423759748093388,0.0375922411215532,"PAX6/PAX2/BMP7/PROX1/TBX2/SIX3/FZD5/TH",8
cluster 1,"GO:0099623","regulation of cardiac muscle cell membrane repolarization","8/1461","26/14669",0.0028799206181104,0.0423759748093388,0.0375922411215532,"KCNQ1/KCNH2/SNTA1/ANK2/CACNA1D/RNF207/NPPA/SCN5A",8
cluster 1,"GO:0003151","outflow tract morphogenesis","16/1461","76/14669",0.00292366627186075,0.0426611636835681,0.0378452356301974,"ISL1/WNT11/BMP7/FGF8/FOLR1/MSX2/TBX2/SFRP2/FZD1/FOXH1/HEYL/HAND2/TBX20/NKX2-5/NPY2R/RYR1",16
cluster 1,"GO:0051952","regulation of amine transport","16/1461","76/14669",0.00292366627186075,0.0426611636835681,0.0378452356301974,"ATP1A2/SYT13/DRD4/CHRNA3/HRH3/SYT4/AGT/PINK1/ADORA1/SYT9/TRH/ADRA2C/NPY2R/PRKN/SLC38A3/STK39",16
cluster 1,"GO:0072028","nephron morphogenesis","16/1461","76/14669",0.00292366627186075,0.0426611636835681,0.0378452356301974,"PAX2/WNT11/BMP7/FGF8/BMP2/SMO/AGT/ADAMTS16/GPC3/KIF26B/IRX1/IRX3/CTNNBIP1/PBX1/HES5/LGR4",16
cluster 1,"GO:0072080","nephron tubule development","18/1461","90/14669",0.00300295801601524,0.0436967824324876,0.0387639455806953,"TFAP2B/PAX2/WNT11/FGF8/BMP2/SMO/AGT/ADAMTS16/GPC3/KIF26B/HEYL/IRX1/IRX3/CTNNBIP1/PBX1/HES5/DLL1/LGR4",18
cluster 1,"GO:0090090","negative regulation of canonical Wnt signaling pathway","23/1461","126/14669",0.00302674245249009,0.0439212102290896,0.038963038200563,"ISL1/TLE2/WNT11/DKKL1/AES/STK11/PFDN5/BMP2/ANKRD6/DAB2IP/NKD1/SFRP2/GPC3/FZD1/AMER2/CDH2/MLLT3/SOX2/NKX2-5/KREMEN1/PRKN/SHISA6/DACT3",23
cluster 1,"GO:0099504","synaptic vesicle cycle","31/1461","187/14669",0.00315632608886499,0.0455762816729847,0.0404312721485072,"SYN1/SYT13/CAMK2A/CADPS2/RIMS4/SYNDIG1/RIMS3/PACSIN1/SNAP25/SYT4/CPLX2/CACNA1D/DGKI/BRSK1/CADPS/BSN/ADCY1/CACNB2/PRRT2/NLGN1/CDH2/SYT9/ATP2A2/NRXN1/TH/CHRM2/SLC2A4/ERC2/PRKAR1B/NLGN3/VAMP2",31
cluster 1,"GO:0033762","response to glucagon","9/1461","32/14669",0.00316981811658632,0.0455762816729847,0.0404312721485072,"PRKACA/ADCY2/GLP1R/CDO1/ADCY1/ADCY5/ADCY6/CYC1/PRKAR1B",9
cluster 1,"GO:0010447","response to acidic pH","7/1461","21/14669",0.0031736207157286,0.0455762816729847,0.0404312721485072,"LGMN/SERPINF1/SST/RAB11B/SLC38A3/TRPV1/SRC",7
cluster 1,"GO:0021515","cell differentiation in spinal cord","11/1461","44/14669",0.00320166197663242,0.0455762816729847,0.0404312721485072,"PAX6/PAX7/ISL1/DMRT3/LHX5/SOX4/ZC4H2/FOXN4/LMO4/TBX20/PHOX2A",11
cluster 1,"GO:0001696","gastric acid secretion","6/1461","16/14669",0.00321020830363684,0.0455762816729847,0.0404312721485072,"PTGER3/KCNQ1/SCT/CCKBR/HRH2/TRPV1",6
cluster 1,"GO:0005980","glycogen catabolic process","6/1461","16/14669",0.00321020830363684,0.0455762816729847,0.0404312721485072,"PYGM/PGM1/PYGB/PFKM/AGL/PPP1R3B",6
cluster 1,"GO:0055119","relaxation of cardiac muscle","6/1461","16/14669",0.00321020830363684,0.0455762816729847,0.0404312721485072,"ATP1A2/HRC/CAMK2D/ATP2A2/SLC8A1/PLN",6
cluster 1,"GO:0070593","dendrite self-avoidance","6/1461","16/14669",0.00321020830363684,0.0455762816729847,0.0404312721485072,"VSTM2L/MYPN/CNTN4/NEXN/DSCAML1/CNTN2",6
cluster 1,"GO:0030178","negative regulation of Wnt signaling pathway","27/1461","157/14669",0.0033585848292821,0.0474346184562466,0.0420798252438814,"ISL1/TLE2/WNT11/DKKL1/AES/MDFI/STK11/PFDN5/BMP2/ANKRD6/DAB2IP/SIX3/NKD1/SFRP2/GPC3/FZD1/AMER2/CXXC4/CDH2/MLLT3/CTNNBIP1/SOX2/NKX2-5/KREMEN1/PRKN/SHISA6/DACT3",27
cluster 1,"GO:0007204","positive regulation of cytosolic calcium ion concentration","39/1461","251/14669",0.0033591620151768,0.0474346184562466,0.0420798252438814,"CX3CL1/CD4/ATP1A2/PTGER3/PRKACA/CAPN3/CCKBR/GLP1R/CASQ2/HRC/TRPM4/AGT/CIB2/CCL21/TMBIM6/CASQ1/TRPC1/CAMK2D/ANK2/JPH2/CACNA1C/AKAP6/EDNRA/JPH3/CACNA1D/PTH1R/CACNB2/RIC3/LPAR3/ADCY5/SLC8A1/DHRS7C/NPY2R/TRDN/RYR1/TRPV1/PLN/RYR2/DMD",39
cluster 1,"GO:0051963","regulation of synapse assembly","19/1461","98/14669",0.00337055083009792,0.0474678378297704,0.0421092945529659,"ADGRL1/SYNDIG1/CUX2/ARHGEF9/EPHA7/PTPRD/LHFPL4/FZD1/PPP1R9A/LRRTM1/PDLIM5/NLGN1/NRXN1/AMIGO1/EPHB3/NLGN3/LRRTM3/BHLHB9/COLQ",19
cluster 1,"GO:0072073","kidney epithelium development","24/1461","135/14669",0.00355533891752931,0.0499363511598435,0.0442991426622636,"TFAP2B/PAX2/WNT11/BMP7/FGF8/EPHA4/BMP2/SMO/EPHA7/GDF11/AGT/ADAMTS16/GPC3/KIF26B/HEYL/IRX1/LAMB2/SMAD2/IRX3/CTNNBIP1/PBX1/HES5/DLL1/LGR4",24
cluster 2,"GO:0031424","keratinization","18/698","65/14669",7.65156747051382e-10,3.38887923269057e-06,3.24265375118828e-06,"PKP2/CDH3/DSP/KRT18/PPL/DSC2/DSG1/DSC3/DSC1/KRT24/KRT8/KRT19/DSG4/SFN/PKP3/KRT16/KAZN/SPRR2F",18
cluster 2,"GO:0070268","cornification","16/698","55/14669",3.04743462797101e-09,6.74854398364181e-06,6.45735358537437e-06,"PKP2/DSP/KRT18/PPL/DSC2/DSG1/DSC3/DSC1/KRT24/KRT8/KRT19/DSG4/PKP3/KRT16/KAZN/SPRR2F",16
cluster 2,"GO:0009913","epidermal cell differentiation","28/698","175/14669",1.53403624969457e-08,2.26474884996575e-05,2.16702804956854e-05,"USH1C/MCOLN3/PKP2/CDH3/DSP/ESRP1/SLC9A3R1/EXPH5/KRT18/RIPOR2/PPL/DSC2/DSG1/DSC3/DSC1/CTSV/PITX2/KRT24/KRT8/KRT19/DSG4/SFN/ALOX15B/PKP3/SLITRK6/KRT16/KAZN/SPRR2F",28
cluster 2,"GO:0008544","epidermis development","34/698","274/14669",2.96422174507668e-07,0.000328213452723616,0.000314051493307335,"USH1C/LAMA3/MCOLN3/PKP2/CDH3/DSP/ESRP1/SLC9A3R1/EXPH5/KRT18/RIPOR2/IGFBP5/PPL/LAMA5/DSC2/DSG1/DSC3/DSC1/EDAR/CTSV/PITX2/KRT24/KLK7/BNC1/KRT8/KRT19/DSG4/SFN/ALOX15B/PKP3/SLITRK6/KRT16/KAZN/SPRR2F",34
cluster 2,"GO:0030216","keratinocyte differentiation","21/698","127/14669",5.49672630812966e-07,0.000486900016374125,0.000465890949821684,"PKP2/CDH3/DSP/EXPH5/KRT18/PPL/DSC2/DSG1/DSC3/DSC1/CTSV/KRT24/KRT8/KRT19/DSG4/SFN/ALOX15B/PKP3/KRT16/KAZN/SPRR2F",21
cluster 2,"GO:0034330","cell junction organization","31/698","280/14669",1.0783645868024e-05,0.00796012792491308,0.00761665934467803,"CDH1/EPHA3/ARHGAP6/LAMA3/PKP2/CDH3/SLK/MPP5/DSP/TGFBR1/CDH6/EPB41L5/TGFB3/PTK2B/PARD6B/FLNC/NECTIN2/LAMA5/NPHP4/DSG1/LAMC1/CDH24/MARVELD3/GJA1/CDH12/CXADR/PLEKHA7/EFNA5/PKP3/S100A10/OCLN",31
cluster 2,"GO:0043062","extracellular structure organization","36/698","374/14669",4.73244133079992e-05,0.0240150243678414,0.0229788090705825,"DCN/TLL1/CDH1/LAMA3/FBLN1/ITGA8/CST3/TGFBR1/VTN/APOC3/ITGB6/TTR/APOE/LAMA5/LAMC1/STAM/CTSV/LUM/ADAMTSL4/ADAMTS5/APOA2/NPHS1/PDPN/SPINT1/TNXB/NPNT/KLK7/FGG/FGA/FGB/ADAMTS20/VWA1/WT1/CD47/EGFL6/DDR1",36
cluster 2,"GO:0043588","skin development","26/698","233/14669",4.77475472640112e-05,0.0240150243678414,0.0229788090705825,"PKP2/CDH3/DSP/EXPH5/KRT18/IGFBP5/PPL/LAMA5/DSC2/DSG1/DSC3/DSC1/EDAR/CTSV/FRAS1/SLITRK5/KRT24/KRT8/KRT19/DSG4/SFN/ALOX15B/PKP3/KRT16/KAZN/SPRR2F",26
cluster 2,"GO:0048839","inner ear development","21/698","168/14669",4.88000043600299e-05,0.0240150243678414,0.0229788090705825,"USH1C/MCOLN3/NTN1/ITGA8/MYO3A/ESRP1/GSDME/SLC9A3R1/LIN7A/RIPOR2/TGFB3/HPCA/CXCL14/GABRB2/FRZB/GABRB3/ROR2/MAF/SLC17A8/USH1G/SLITRK6",21
cluster 2,"GO:0043583","ear development","23/698","195/14669",5.46971960622622e-05,0.0242253881359759,0.0231800959312282,"USH1C/MCOLN3/NTN1/ITGA8/MYO3A/ESRP1/GSDME/SLC9A3R1/LIN7A/RIPOR2/TGFB3/RDH10/HPCA/CXCL14/GABRB2/FRZB/GABRB3/ROR2/MAF/SLC17A8/USH1G/SLITRK6/DDR1",23
cluster 2,"GO:0060113","inner ear receptor cell differentiation","10/698","49/14669",8.48906480086809e-05,0.0333686575099896,0.0319288457974874,"USH1C/MCOLN3/ESRP1/GSDME/SLC9A3R1/RIPOR2/GABRB2/GABRB3/USH1G/SLITRK6",10
cluster 2,"GO:0030198","extracellular matrix organization","32/698","327/14669",9.0409548457863e-05,0.0333686575099896,0.0319288457974874,"DCN/TLL1/CDH1/LAMA3/FBLN1/ITGA8/CST3/TGFBR1/VTN/ITGB6/TTR/LAMA5/LAMC1/CTSV/LUM/ADAMTSL4/ADAMTS5/NPHS1/PDPN/SPINT1/TNXB/NPNT/KLK7/FGG/FGA/FGB/ADAMTS20/VWA1/WT1/CD47/EGFL6/DDR1",32
cluster 2,"GO:0045216","cell-cell junction organization","19/698","151/14669",0.000100793715340588,0.0343396434802664,0.0328579350575875,"CDH1/PKP2/CDH3/MPP5/DSP/TGFBR1/CDH6/TGFB3/PARD6B/NPHP4/DSG1/CDH24/MARVELD3/GJA1/CDH12/CXADR/PLEKHA7/PKP3/OCLN",19
cluster 2,"GO:0034329","cell junction assembly","25/698","232/14669",0.000116851229709773,0.0358464941759222,0.0342997672166136,"CDH1/EPHA3/ARHGAP6/LAMA3/PKP2/CDH3/SLK/MPP5/CDH6/EPB41L5/PTK2B/PARD6B/FLNC/LAMA5/NPHP4/DSG1/LAMC1/CDH24/MARVELD3/GJA1/CDH12/EFNA5/PKP3/S100A10/OCLN",25
cluster 2,"GO:0034698","response to gonadotropin","7/698","25/14669",0.000121403796034959,0.0358464941759222,0.0342997672166136,"TGFBR3/HMGCS1/CTSV/STAR/FSHR/EFNA5/WT1",7
cluster 3,"GO:0001525","angiogenesis","71/621","470/14669",3.089569181246e-21,1.39401361457819e-17,1.22639635605038e-17,"PLXND1/STAB1/FLT4/HDAC7/CALCRL/TIE1/RORA/VASH1/MCAM/RAPGEF3/NRCAM/ANGPT2/CD40/PPP1R16B/FLT1/RGCC/PRKD2/RASIP1/PIK3CG/CAV1/ENG/PGF/PLCG1/RHOJ/PTPRB/KDR/DLL4/RAMP2/VAV3/APLNR/DYSF/ACVRL1/SLC12A6/HSPG2/ADAM15/RHOB/NOTCH1/HHEX/ROBO4/GHRL/TAL1/JAK1/TGFBR2/ESM1/SOX17/NOS3/VEGFD/JCAD/…
cluster 3,"GO:0050900","leukocyte migration","50/621","342/14669",1.21450456457752e-14,2.73992229768689e-11,2.41047195422202e-11,"SELE/FYN/DAPK2/SLC12A2/APOB/ANGPT2/PDGFB/FLT1/MAPK3/TNFRSF10A/PIK3CG/CAV1/DOCK8/GATA3/PDE4D/PGF/TNFSF18/CXCR4/PREX1/PLCG1/RIPK3/PLVAP/MPP1/SWAP70/VAV3/DYSF/VAV1/NLRP12/ITGA9/ESAM/MERTK/KIT/TNFRSF14/F11R/FCER1G/JAML/VEGFD/INPP5D/CXCL11/S1PR1/IL16/STAT5B/SELP/SPNS2/PDE4B…
cluster 3,"GO:1901342","regulation of vasculature development","46/621","300/14669",2.44397045509227e-14,3.67573156445878e-11,3.23375880215893e-11,"CFLAR/PLXND1/STAB1/HDAC7/TIE1/VASH1/RAPGEF3/ANGPT2/PDGFB/CD40/PPP1R16B/FLT1/RGCC/PRKD2/ENG/RAPGEF2/PGF/PLCG1/RHOJ/KDR/DLL4/RAMP2/APLNR/ACVRL1/HSPG2/RHOB/NOTCH1/HHEX/GHRL/KIT/JAK1/TGFBR2/NOS3/VEGFD/JCAD/EFNA1/SMAD1/MMRN2/PTPRM/JUP/CHRNA7/GPR4/CDH5/MAP3…
cluster 3,"GO:0045765","regulation of angiogenesis","42/621","270/14669",2.06558669809199e-13,2.32998179544777e-10,2.04982301013287e-10,"PLXND1/STAB1/HDAC7/TIE1/VASH1/RAPGEF3/ANGPT2/CD40/PPP1R16B/FLT1/RGCC/PRKD2/ENG/PGF/PLCG1/RHOJ/KDR/DLL4/RAMP2/APLNR/ACVRL1/HSPG2/RHOB/NOTCH1/HHEX/GHRL/JAK1/TGFBR2/NOS3/VEGFD/JCAD/EFNA1/SMAD1/MMRN2/PTPRM/JUP/CHRNA7/GPR4/CDH5/MAP3K3/MIR126/ECSCR",42
cluster 3,"GO:1904018","positive regulation of vasculature development","33/621","178/14669",5.77397786724633e-13,5.21043762740309e-10,4.58393063944967e-10,"CFLAR/HDAC7/RAPGEF3/ANGPT2/PDGFB/CD40/PPP1R16B/FLT1/PRKD2/ENG/RAPGEF2/PGF/PLCG1/RHOJ/KDR/RAMP2/APLNR/ACVRL1/RHOB/NOTCH1/GHRL/KIT/JAK1/TGFBR2/NOS3/VEGFD/JCAD/SMAD1/JUP/CHRNA7/CDH5/MAP3K3/MIR126",33
cluster 3,"GO:0050878","regulation of body fluid levels","52/621","432/14669",8.58259511283665e-12,5.81001530406921e-09,5.11141463970815e-09,"TFPI/PRKAR2B/CD9/FYN/PRKCH/LCP2/HYAL2/DOCK9/PDGFB/PROCR/CD40/MAPK3/PIK3CG/CAV1/DOCK8/GATA3/WFS1/VWF/SH2B3/OAS2/SLC29A1/GNAI2/STAT5A/AVPR2/ADORA2A/ADCY4/DOCK6/VAV3/APLNR/ARRB1/ENTPD1/MMRN1/VAV1/PRKACB/DGKZ/FERMT3/FLI1/MERTK/DGKE/DMTN/FCER1G/KALRN/NOS3/CLEC1B…
cluster 3,"GO:0042060","wound healing","55/621","474/14669",9.01376487776695e-12,5.81001530406921e-09,5.11141463970815e-09,"CFLAR/TFPI/PRKAR2B/CD9/FYN/PRKCH/LCP2/MCAM/DOCK9/PDGFB/PROCR/CD40/CCM2L/MAPK3/PIK3CG/CAV1/DOCK8/GATA3/VWF/SH2B3/MACF1/ADORA2A/DOCK6/VAV3/DYSF/ARRB1/ENTPD1/MMRN1/ACVRL1/VAV1/PRKACB/ADAM15/ITGA9/GSN/NOTCH1/DGKZ/FERMT3/MERTK/DGKE/CD109/DMTN/FCER1G/JAML/SELENON/TGFBR2/NOS3/CLEC1…
cluster 3,"GO:0001667","ameboidal-type cell migration","47/621","374/14669",2.01127689309761e-11,1.13436016770705e-08,9.97963837351459e-09,"SEMA3F/PLXND1/SEMA3G/FLT4/HDAC7/HYAL2/VASH1/ARHGAP4/ANGPT2/PPM1F/PDGFB/CD40/ARHGEF7/RGCC/PRKD2/GATA3/ARHGDIB/PKN1/PLCG1/STAT5A/RHOJ/MACF1/KDR/DLL4/ACVRL1/SEMA6C/RHOB/NOTCH1/KIT/DMTN/TGFBR2/SOX17/NOS3/JCAD/SEMA6B/EFNA1/PTK2/PLEKHG5/MMRN2/PTPRM/JUP/PRKX/FGF16/M…
cluster 3,"GO:0001936","regulation of endothelial cell proliferation","25/621","121/14669",3.31457563658744e-11,1.57505737899166e-08,1.3856712803699e-08,"FLT4/VASH1/PDGFB/PPP1R16B/FLT1/RGCC/PRKD2/CAV1/PGF/PLCG1/STAT5A/KDR/DLL4/APLNR/DYSF/ACVRL1/BMP6/GHRL/VEGFD/JCAD/APLN/EGFL7/PTPRM/NRARP/MIR126",25
cluster 3,"GO:0003158","endothelium development","24/621","112/14669",3.65133272586589e-11,1.57505737899166e-08,1.3856712803699e-08,"RAPGEF3/PPP1R16B/PRKD2/ENG/RAPGEF1/RAPGEF2/PDE4D/KDR/ACVRL1/RHOB/NOTCH1/ZEB1/BMP6/F11R/SOX17/S1PR1/APOLD1/CDH5/CLDN5/PDE2A/GJA4/SOX18/NOTCH4/GPX1",24
cluster 3,"GO:0043542","endothelial cell migration","32/621","195/14669",3.83990052502398e-11,1.57505737899166e-08,1.3856712803699e-08,"PLXND1/FLT4/HDAC7/VASH1/ANGPT2/PDGFB/CD40/RGCC/PRKD2/GATA3/PLCG1/STAT5A/RHOJ/KDR/DLL4/ACVRL1/RHOB/NOTCH1/NOS3/JCAD/EFNA1/PTK2/PLEKHG5/MMRN2/PTPRM/JUP/PRKX/FGF16/MAP3K3/MIR126/SOX18/GPX1",32
cluster 3,"GO:0001935","endothelial cell proliferation","26/621","136/14669",8.37134602874982e-11,3.0376791899348e-08,2.67242633101067e-08,"FLT4/VASH1/PDGFB/PPP1R16B/FLT1/RGCC/PRKD2/CAV1/PGF/PLCG1/STAT5A/KDR/DLL4/APLNR/DYSF/ACVRL1/BMP6/GHRL/VEGFD/JCAD/APLN/EGFL7/PTPRM/PRKX/NRARP/MIR126",26
cluster 3,"GO:0045766","positive regulation of angiogenesis","28/621","157/14669",8.75217851709937e-11,3.0376791899348e-08,2.67242633101067e-08,"HDAC7/RAPGEF3/ANGPT2/CD40/PPP1R16B/FLT1/PRKD2/ENG/PGF/PLCG1/RHOJ/KDR/RAMP2/APLNR/ACVRL1/RHOB/GHRL/JAK1/TGFBR2/NOS3/VEGFD/JCAD/SMAD1/JUP/CHRNA7/CDH5/MAP3K3/MIR126",28
cluster 3,"GO:0043535","regulation of blood vessel endothelial cell migration","21/621","92/14669",1.763270456965e-10,5.68276878701864e-08,4.99946834076318e-08,"HDAC7/VASH1/ANGPT2/PDGFB/CD40/RGCC/PRKD2/PLCG1/STAT5A/RHOJ/KDR/DLL4/ACVRL1/NOTCH1/NOS3/JCAD/EFNA1/MMRN2/JUP/MAP3K3/MIR126",21
cluster 3,"GO:0030335","positive regulation of cell migration","51/621","458/14669",2.3852144778896e-10,6.73103483406562e-08,5.92169008008153e-08,"SEMA3F/SEMA3G/DAPK2/FLT4/HDAC7/MCAM/NOX4/PPM1F/PDGFB/CD40/ARHGEF7/FLT1/MAPK3/PRKD2/CAV1/DOCK8/GATA3/RAPGEF2/GNAI2/PGF/TNFSF18/PREX1/PLCG1/ATP8A1/STAT5A/RHOJ/KDR/DOCK4/PLVAP/SWAP70/DYSF/SEMA6C/RHOB/NOTCH1/FERMT3/KIT/TNFRSF14/DMTN/TGFBR2/NOS3/VEGFD/JCAD/…
cluster 3,"GO:0010594","regulation of endothelial cell migration","27/621","153/14669",2.4416556123673e-10,6.73103483406562e-08,5.92169008008153e-08,"FLT4/HDAC7/VASH1/ANGPT2/PDGFB/CD40/RGCC/PRKD2/GATA3/PLCG1/STAT5A/RHOJ/KDR/DLL4/ACVRL1/RHOB/NOTCH1/NOS3/JCAD/EFNA1/PTK2/MMRN2/PTPRM/JUP/FGF16/MAP3K3/MIR126",27
cluster 3,"GO:0010631","epithelial cell migration","37/621","270/14669",2.53607252170026e-10,6.73103483406562e-08,5.92169008008153e-08,"PLXND1/FLT4/HDAC7/VASH1/ANGPT2/PPM1F/PDGFB/CD40/RGCC/PRKD2/GATA3/PKN1/PLCG1/STAT5A/RHOJ/MACF1/KDR/DLL4/ACVRL1/RHOB/NOTCH1/KIT/TGFBR2/NOS3/JCAD/EFNA1/PTK2/PLEKHG5/MMRN2/PTPRM/JUP/PRKX/FGF16/MAP3K3/MIR126/SOX18/GPX1",37
cluster 3,"GO:0090132","epithelium migration","37/621","273/14669",3.4886692197434e-10,8.74493084415679e-08,7.6934337003815e-08,"PLXND1/FLT4/HDAC7/VASH1/ANGPT2/PPM1F/PDGFB/CD40/RGCC/PRKD2/GATA3/PKN1/PLCG1/STAT5A/RHOJ/MACF1/KDR/DLL4/ACVRL1/RHOB/NOTCH1/KIT/TGFBR2/NOS3/JCAD/EFNA1/PTK2/PLEKHG5/MMRN2/PTPRM/JUP/PRKX/FGF16/MAP3K3/MIR126/SOX18/GPX1",37
cluster 3,"GO:0043534","blood vessel endothelial cell migration","23/621","116/14669",4.85268792994386e-10,1.15238568104772e-07,1.01382194924201e-07,"HDAC7/VASH1/ANGPT2/PDGFB/CD40/RGCC/PRKD2/PLCG1/STAT5A/RHOJ/KDR/DLL4/ACVRL1/NOTCH1/NOS3/JCAD/EFNA1/MMRN2/JUP/MAP3K3/MIR126/SOX18/GPX1",23
cluster 3,"GO:0090130","tissue migration","37/621","278/14669",5.86868522967436e-10,1.32397538781454e-07,1.16477957900537e-07,"PLXND1/FLT4/HDAC7/VASH1/ANGPT2/PPM1F/PDGFB/CD40/RGCC/PRKD2/GATA3/PKN1/PLCG1/STAT5A/RHOJ/MACF1/KDR/DLL4/ACVRL1/RHOB/NOTCH1/KIT/TGFBR2/NOS3/JCAD/EFNA1/PTK2/PLEKHG5/MMRN2/PTPRM/JUP/PRKX/FGF16/MAP3K3/MIR126/SOX18/GPX1",37
cluster 3,"GO:2000147","positive regulation of cell motility","51/621","473/14669",7.47657070542135e-10,1.60639462013624e-07,1.41324050777664e-07,"SEMA3F/SEMA3G/DAPK2/FLT4/HDAC7/MCAM/NOX4/PPM1F/PDGFB/CD40/ARHGEF7/FLT1/MAPK3/PRKD2/CAV1/DOCK8/GATA3/RAPGEF2/GNAI2/PGF/TNFSF18/PREX1/PLCG1/ATP8A1/STAT5A/RHOJ/KDR/DOCK4/PLVAP/SWAP70/DYSF/SEMA6C/RHOB/NOTCH1/FERMT3/KIT/TNFRSF14/DMTN/TGFBR2/NOS3/VEGFD/JCAD/…
cluster 3,"GO:0007599","hemostasis","38/621","299/14669",1.30198951400006e-09,2.67026213053103e-07,2.34918777860967e-07,"TFPI/PRKAR2B/CD9/FYN/PRKCH/LCP2/DOCK9/PDGFB/PROCR/CD40/MAPK3/PIK3CG/CAV1/DOCK8/GATA3/VWF/SH2B3/AVPR2/ADORA2A/DOCK6/VAV3/ARRB1/ENTPD1/MMRN1/VAV1/PRKACB/DGKZ/FERMT3/FLI1/MERTK/DGKE/DMTN/FCER1G/NOS3/CLEC1B/SELP/PEAR1/LYN",38
cluster 3,"GO:0060326","cell chemotaxis","32/621","224/14669",1.47035638017114e-09,2.88445564666617e-07,2.53762650326104e-07,"DAPK2/SLC12A2/PDGFB/FLT1/MAPK3/PRKD2/PIK3CG/PDE4D/PGF/CXCR4/PREX1/KDR/DOCK4/MPP1/SWAP70/VAV3/DYSF/VAV1/ITGA9/NOTCH1/KIT/FCER1G/JAML/VEGFD/CXCL11/S1PR1/PLEKHG5/IL16/PDE4B/FGF16/GPSM3/LYN",32
cluster 3,"GO:0051272","positive regulation of cellular component movement","51/621","485/14669",1.78861793816604e-09,3.36260172375216e-07,2.95827993194042e-07,"SEMA3F/SEMA3G/DAPK2/FLT4/HDAC7/MCAM/NOX4/PPM1F/PDGFB/CD40/ARHGEF7/FLT1/MAPK3/PRKD2/CAV1/DOCK8/GATA3/RAPGEF2/GNAI2/PGF/TNFSF18/PREX1/PLCG1/ATP8A1/STAT5A/RHOJ/KDR/DOCK4/PLVAP/SWAP70/DYSF/SEMA6C/RHOB/NOTCH1/FERMT3/KIT/TNFRSF14/DMTN/TGFBR2/NO…
cluster 3,"GO:0045446","endothelial cell differentiation","20/621","99/14669",4.69839065022415e-09,8.47965544552455e-07,7.46005521768222e-07,"RAPGEF3/PPP1R16B/ENG/RAPGEF1/RAPGEF2/PDE4D/ACVRL1/NOTCH1/ZEB1/BMP6/F11R/SOX17/S1PR1/APOLD1/CDH5/CLDN5/PDE2A/SOX18/NOTCH4/GPX1",20
cluster 3,"GO:0010632","regulation of epithelial cell migration","30/621","211/14669",5.39143214040607e-09,9.35620839135085e-07,8.23121076982644e-07,"FLT4/HDAC7/VASH1/ANGPT2/PPM1F/PDGFB/CD40/RGCC/PRKD2/GATA3/PLCG1/STAT5A/RHOJ/MACF1/KDR/DLL4/ACVRL1/RHOB/NOTCH1/TGFBR2/NOS3/JCAD/EFNA1/PTK2/MMRN2/PTPRM/JUP/FGF16/MAP3K3/MIR126",30
cluster 3,"GO:0001938","positive regulation of endothelial cell proliferation","19/621","91/14669",6.41594181985159e-09,1.07217516633964e-06,9.43256007900989e-07,"FLT4/PDGFB/PPP1R16B/PRKD2/PGF/PLCG1/STAT5A/KDR/APLNR/DYSF/ACVRL1/BMP6/GHRL/VEGFD/JCAD/APLN/EGFL7/NRARP/MIR126",19
cluster 3,"GO:0030595","leukocyte chemotaxis","26/621","167/14669",8.3549501505118e-09,1.34634053853962e-06,1.18445552697669e-06,"DAPK2/SLC12A2/PDGFB/FLT1/MAPK3/PIK3CG/PDE4D/PGF/CXCR4/PREX1/MPP1/SWAP70/VAV3/DYSF/VAV1/ITGA9/KIT/FCER1G/JAML/VEGFD/CXCL11/S1PR1/IL16/PDE4B/GPSM3/LYN",26
cluster 3,"GO:0007596","blood coagulation","36/621","294/14669",9.70078591178321e-09,1.50930848392986e-06,1.32782808251668e-06,"TFPI/PRKAR2B/CD9/FYN/PRKCH/LCP2/DOCK9/PDGFB/PROCR/CD40/MAPK3/PIK3CG/CAV1/DOCK8/GATA3/VWF/SH2B3/ADORA2A/DOCK6/VAV3/ARRB1/ENTPD1/MMRN1/VAV1/PRKACB/DGKZ/FERMT3/MERTK/DGKE/DMTN/FCER1G/NOS3/CLEC1B/SELP/PEAR1/LYN",36
cluster 3,"GO:0050817","coagulation","36/621","296/14669",1.16132534601873e-08,1.74663332041218e-06,1.53661679994268e-06,"TFPI/PRKAR2B/CD9/FYN/PRKCH/LCP2/DOCK9/PDGFB/PROCR/CD40/MAPK3/PIK3CG/CAV1/DOCK8/GATA3/VWF/SH2B3/ADORA2A/DOCK6/VAV3/ARRB1/ENTPD1/MMRN1/VAV1/PRKACB/DGKZ/FERMT3/MERTK/DGKE/DMTN/FCER1G/NOS3/CLEC1B/SELP/PEAR1/LYN",36
cluster 3,"GO:0046777","protein autophosphorylation","30/621","221/14669",1.60766575180947e-08,2.33993157166591e-06,2.05857641768201e-06,"FYN/DAPK2/FLT4/TNK2/NLK/PDGFB/RASSF2/MYLK2/BMX/FLT1/MAPK3/EEF2K/PRKD2/CAV1/ENG/STK25/KDR/RIPK3/MINK1/NLRP12/TAOK2/KIT/PTK2/MAP3K11/FES/PRKX/PIM3/CALM1/MAP3K3/LYN",30
cluster 3,"GO:0002040","sprouting angiogenesis","21/621","117/14669",1.78568342793968e-08,2.51781363339495e-06,2.21506980485544e-06,"FLT4/HDAC7/PPP1R16B/PGF/RHOJ/KDR/DLL4/RAMP2/APLNR/ACVRL1/NOTCH1/GHRL/JAK1/ESM1/VEGFD/JCAD/SMAD1/MMRN2/NRARP/MAP3K3/MIR126",21
cluster 3,"GO:0030168","platelet activation","23/621","146/14669",4.84530223825249e-08,6.62484960575613e-06,5.8282726444817e-06,"CD9/FYN/PRKCH/LCP2/PDGFB/CD40/MAPK3/PIK3CG/VWF/VAV3/ARRB1/VAV1/DGKZ/FERMT3/MERTK/DGKE/DMTN/FCER1G/NOS3/CLEC1B/SELP/PEAR1/LYN",23
cluster 3,"GO:0001570","vasculogenesis","16/621","74/14669",5.9970309517204e-08,7.95841283945954e-06,7.00148721948533e-06,"HDAC7/TIE1/RASIP1/CAV1/ENG/RAPGEF2/KDR/RAMP2/APLNR/NOTCH1/TGFBR2/SOX17/PTK2/EGFL7/FZD4/SOX18",16
cluster 3,"GO:0002768","immune response-regulating cell surface receptor signaling pathway","33/621","275/14669",6.59392645428877e-08,8.50051318907169e-06,7.47840501026254e-06,"CD79B/FYN/PRKCH/LCP2/ICAM3/CD40/BMX/MAPK3/PRKD2/RAPGEF1/GATA3/PLEKHA1/ICAM2/PDE4D/EIF2B2/PLCG1/PLD2/THEMIS2/VAV3/SKAP1/VAV1/BCL10/PRKACB/KIT/FCER1G/INPP5D/PTK2/KLHL6/PDE4B/ADA/CALM1/LYN/CLEC12B",33
cluster 3,"GO:0051056","regulation of small GTPase mediated signal transduction","34/621","306/14669",2.69988220537855e-07,3.38385236407445e-05,2.97697537908845e-05,"ARHGAP31/PREX2/ARHGAP4/ARHGEF7/RAPGEF1/DNMBP/ARHGDIB/ARFGEF3/RASGRF2/PLEKHG1/ARAP3/PREX1/RHOJ/STARD8/VAV3/ARRB1/ARHGAP29/LPAR6/VAV1/ITPKB/RHOB/NOTCH1/FGD5/KALRN/FBP1/RHOH/SPRY3/PLEKHG5/GPR4/ARHGAP45/ITSN2/ARHGEF15/ADGRG1/ARHGEF28",34
cluster 3,"GO:0035023","regulation of Rho protein signal transduction","20/621","127/14669",3.64143652439678e-07,4.44058421569684e-05,3.90664498819353e-05,"PREX2/ARHGEF7/DNMBP/ARHGDIB/RASGRF2/PLEKHG1/ARAP3/PREX1/VAV3/ARRB1/LPAR6/VAV1/FGD5/KALRN/PLEKHG5/GPR4/ITSN2/ARHGEF15/ADGRG1/ARHGEF28",20
cluster 3,"GO:0007266","Rho protein signal transduction","25/621","189/14669",4.18287601474323e-07,4.9666148890846e-05,4.36942533285228e-05,"PREX2/ARHGAP4/ARHGEF7/DNMBP/ARHGDIB/RASGRF2/PLEKHG1/ARAP3/PREX1/RHOJ/VAV3/ARRB1/ARHGAP29/LPAR6/VAV1/RHOB/FGD5/KALRN/RHOH/PLEKHG5/GPR4/ITSN2/ARHGEF15/ADGRG1/ARHGEF28",25
cluster 3,"GO:0061028","establishment of endothelial barrier","11/621","40/14669",5.39813705599793e-07,6.2452293324776e-05,5.49429820193473e-05,"RAPGEF3/PPP1R16B/ENG/RAPGEF1/RAPGEF2/PDE4D/F11R/CDH5/CLDN5/PDE2A/SOX18",11
cluster 3,"GO:0001776","leukocyte homeostasis","15/621","77/14669",6.54531500879791e-07,7.36458671306807e-05,6.4790631987168e-05,"PKN1/RIPK3/BCL10/ITPKB/BCL2L11/MERTK/FCER1G/SPTA1/RAG1/STAT5B/SPNS2/PDE4B/TNFRSF4/ADA/LYN",15
cluster 3,"GO:0001885","endothelial cell development","13/621","58/14669",6.7367108478341e-07,7.36458671306807e-05,6.4790631987168e-05,"RAPGEF3/PPP1R16B/ENG/RAPGEF1/RAPGEF2/PDE4D/F11R/CDH5/CLDN5/PDE2A/SOX18/NOTCH4/GPX1",13
cluster 3,"GO:0043087","regulation of GTPase activity","42/621","439/14669",6.85533337652613e-07,7.36458671306807e-05,6.4790631987168e-05,"PLXND1/ARHGAP31/PREX2/TNK2/PLXNA2/RAPGEF3/DOCK9/ARHGAP4/CD40/ARHGEF7/RASIP1/AGFG2/DOCK8/RAPGEF1/GIT1/RAPGEF2/ARHGDIB/TBC1D30/ARAP3/PREX1/DOCK4/STARD8/RIN2/VAV3/TBC1D4/ARRB1/ARHGAP29/VAV1/RASGRP3/FGD5/F11R/ARHGAP27/RGS12/KALRN/SGSM1/RHOH/PTK2/S1PR1/ARHGAP45/RGP…
cluster 3,"GO:1903672","positive regulation of sprouting angiogenesis","11/621","41/14669",7.09795732877804e-07,7.44790313196431e-05,6.55236158796132e-05,"HDAC7/PPP1R16B/RHOJ/KDR/APLNR/GHRL/JAK1/JCAD/SMAD1/MAP3K3/MIR126",11
cluster 3,"GO:0097529","myeloid leukocyte migration","22/621","157/14669",7.65284130091412e-07,7.84764089766466e-05,6.90403458032229e-05,"DAPK2/PDGFB/FLT1/MAPK3/PIK3CG/PDE4D/PGF/PREX1/MPP1/SWAP70/VAV3/DYSF/VAV1/ITGA9/KIT/FCER1G/JAML/VEGFD/CXCL11/STAT5B/PDE4B/LYN",22
cluster 3,"GO:0050673","epithelial cell proliferation","36/621","350/14669",7.98154021525308e-07,8.00282432249376e-05,7.04055863198114e-05,"CFLAR/FLT4/VASH1/PDGFB/PPP1R16B/FLT1/RGCC/PRKD2/CAV1/GATA3/PGF/PLCG1/STAT5A/KDR/DLL4/APLNR/DYSF/ACVRL1/IGFBP4/NOTCH1/BTBD10/BMP6/CD109/GHRL/KIT/JAML/VEGFD/JCAD/NLRC3/APLN/EGFL7/PTPRM/PRKX/NRARP/MIR126/GPX1",36
cluster 3,"GO:0007265","Ras protein signal transduction","40/621","413/14669",9.29292072383568e-07,9.11514310998838e-05,8.01913136146095e-05,"PREX2/PLD1/RAPGEF3/ARHGAP4/ARHGEF7/RAB3D/RAPGEF1/DNMBP/RAPGEF2/ARHGDIB/ARFGEF3/RASGRF2/PLEKHG1/ARAP3/PREX1/RHOJ/VAV3/ARRB1/ARHGAP29/LPAR6/VAV1/ITPKB/RHOB/RALB/NOTCH1/RASGRP3/RAB3C/GRAP/FGD5/KALRN/RALGDS/FBP1/RHOH/SPRY3/PLEKHG5/GPR4/ITSN2/ARHGEF15/ADGRG1/ARH…
cluster 3,"GO:0046578","regulation of Ras protein signal transduction","26/621","211/14669",9.88603737583579e-07,9.49059588080236e-05,8.34943940521316e-05,"PREX2/ARHGEF7/RAPGEF1/DNMBP/ARHGDIB/ARFGEF3/RASGRF2/PLEKHG1/ARAP3/PREX1/VAV3/ARRB1/LPAR6/VAV1/ITPKB/NOTCH1/FGD5/KALRN/FBP1/SPRY3/PLEKHG5/GPR4/ITSN2/ARHGEF15/ADGRG1/ARHGEF28",26
cluster 3,"GO:0071887","leukocyte apoptotic process","16/621","90/14669",1.01938374697609e-06,9.58220722157523e-05,8.43003532861147e-05,"DOCK8/RAPGEF2/PKN1/RIPK3/BCL10/ITPKB/BCL2L11/MERTK/FCER1G/RAG1/EFNA1/GIMAP8/HCLS1/TNFRSF4/ADA/LYN",16
cluster 3,"GO:0002429","immune response-activating cell surface receptor signaling pathway","29/621","253/14669",1.08088365234221e-06,9.95295314156742e-05,8.75620247686887e-05,"CD79B/FYN/PRKCH/LCP2/ICAM3/BMX/MAPK3/PRKD2/RAPGEF1/GATA3/PLEKHA1/ICAM2/PDE4D/EIF2B2/PLCG1/PLD2/THEMIS2/VAV3/SKAP1/VAV1/BCL10/PRKACB/FCER1G/INPP5D/PTK2/KLHL6/PDE4B/ADA/LYN",29
cluster 3,"GO:1903670","regulation of sprouting angiogenesis","14/621","71/14669",1.32284591688594e-06,0.000119373615539787,0.000105020041106882,"HDAC7/PPP1R16B/RHOJ/KDR/DLL4/APLNR/NOTCH1/GHRL/JAK1/JCAD/SMAD1/MMRN2/MAP3K3/MIR126",14
cluster 3,"GO:0002764","immune response-regulating signaling pathway","39/621","405/14669",1.4692658813633e-06,0.000129986816798259,0.000114357102964314,"CD79B/FYN/PRKCH/LCP2/ICAM3/APOB/CD40/RNF125/BMX/MAPK3/PRKD2/CAV1/RAPGEF1/GATA3/PLEKHA1/ICAM2/PDE4D/EIF2B2/PLCG1/PLD2/SEC14L1/THEMIS2/VAV3/SKAP1/VAV1/BCL10/PRKACB/KIT/FCER1G/INPP5D/PTK2/KLHL6/RPS6KA3/PDE4B/TLR5/ADA/CALM1/LYN/CLEC12B",39
cluster 3,"GO:0048017","inositol lipid-mediated signaling","21/621","152/14669",1.72040458539918e-06,0.000147097303236525,0.000129410211483981,"FYN/PREX2/PLD1/PDGFB/PPP1R16B/FLT1/MAPK3/PIK3CG/GATA3/PLEKHA1/KDR/PLD2/PIK3C2B/GSN/KIT/NLRC3/PTK2/SELP/HCLS1/PEAR1/MIR126",21
cluster 3,"GO:0050678","regulation of epithelial cell proliferation","32/621","302/14669",1.72787169138649e-06,0.000147097303236525,0.000129410211483981,"CFLAR/FLT4/VASH1/PDGFB/PPP1R16B/FLT1/RGCC/PRKD2/CAV1/GATA3/PGF/PLCG1/STAT5A/KDR/DLL4/APLNR/DYSF/ACVRL1/NOTCH1/BMP6/CD109/GHRL/JAML/VEGFD/JCAD/NLRC3/APLN/EGFL7/PTPRM/NRARP/MIR126/GPX1",32
cluster 3,"GO:2000106","regulation of leukocyte apoptotic process","14/621","73/14669",1.878998577049e-06,0.000157000769993428,0.00013812287785676,"DOCK8/RAPGEF2/RIPK3/BCL10/ITPKB/MERTK/FCER1G/RAG1/EFNA1/GIMAP8/HCLS1/TNFRSF4/ADA/LYN",14
cluster 3,"GO:0042110","T cell activation","36/621","369/14669",2.76707526761448e-06,0.00022700079286321,0.000199706044673191,"FYN/PRDM1/RORA/FKBP1A/PIK3CG/CAV1/DOCK8/GATA3/TNFSF18/PREX1/ADORA2A/DLL4/RIPK3/FLOT2/VAV1/BCL10/ITPKB/GSN/ZEB1/KIT/TNFRSF14/FCER1G/JAML/TGFBR2/SPTA1/RAG1/NLRC3/RHOH/CHD7/STAT5B/JAG2/TNFRSF4/ADA/NRARP/PNP/LYN",36
cluster 3,"GO:0010595","positive regulation of endothelial cell migration","16/621","99/14669",3.76878893941187e-06,0.000303656708832613,0.000267144794934627,"FLT4/HDAC7/PDGFB/CD40/PRKD2/GATA3/PLCG1/STAT5A/RHOJ/KDR/RHOB/NOS3/JCAD/FGF16/MAP3K3/MIR126",16
cluster 3,"GO:0050920","regulation of chemotaxis","23/621","186/14669",3.90527529199395e-06,0.000309133370482048,0.000271962938616975,"SEMA3F/SEMA3G/DAPK2/ANGPT2/PPM1F/PDGFB/MAPK3/PRKD2/PGF/CXCR4/KDR/MPP1/SWAP70/DYSF/SEMA6C/NOTCH1/VEGFD/SEMA6B/S1PR1/IL16/FGF16/GPSM3/LYN",23
cluster 3,"GO:0014065","phosphatidylinositol 3-kinase signaling","18/621","123/14669",4.10903415925185e-06,0.000319654519423178,0.000281219016597799,"FYN/PREX2/PDGFB/PPP1R16B/FLT1/MAPK3/PIK3CG/GATA3/PLEKHA1/KDR/PIK3C2B/KIT/NLRC3/PTK2/SELP/HCLS1/PEAR1/MIR126",18
cluster 3,"GO:0043536","positive regulation of blood vessel endothelial cell migration","12/621","58/14669",4.44877286193691e-06,0.000340218019543378,0.00029930994580489,"HDAC7/PDGFB/CD40/PRKD2/PLCG1/STAT5A/RHOJ/KDR/NOS3/JCAD/MAP3K3/MIR126",12
cluster 3,"GO:0050679","positive regulation of epithelial cell proliferation","22/621","176/14669",5.28864080499294e-06,0.000397705788535469,0.000349885341677691,"CFLAR/FLT4/PDGFB/PPP1R16B/PRKD2/PGF/PLCG1/STAT5A/KDR/APLNR/DYSF/ACVRL1/NOTCH1/BMP6/GHRL/JAML/VEGFD/JCAD/APLN/EGFL7/NRARP/MIR126",22
cluster 3,"GO:0043547","positive regulation of GTPase activity","35/621","368/14669",6.70304354696666e-06,0.00049580545055596,0.000436189425636087,"ARHGAP31/PREX2/RAPGEF3/DOCK9/ARHGAP4/CD40/ARHGEF7/AGFG2/DOCK8/RAPGEF1/GIT1/RAPGEF2/ARHGDIB/TBC1D30/ARAP3/PREX1/DOCK4/STARD8/RIN2/VAV3/TBC1D4/ARRB1/ARHGAP29/VAV1/RASGRP3/F11R/ARHGAP27/RGS12/KALRN/SGSM1/S1PR1/ARHGAP45/RGPD4/ARHGEF15/TBC1D8",35
cluster 3,"GO:0030593","neutrophil chemotaxis","13/621","71/14669",7.47752792205821e-06,0.000544171064263333,0.000478739521121927,"DAPK2/PIK3CG/PDE4D/PREX1/MPP1/VAV3/DYSF/VAV1/ITGA9/FCER1G/JAML/CXCL11/PDE4B",13
cluster 3,"GO:2000107","negative regulation of leukocyte apoptotic process","10/621","43/14669",9.29579372464471e-06,0.000665755893422174,0.000585704897838516,"DOCK8/BCL10/ITPKB/MERTK/FCER1G/RAG1/EFNA1/HCLS1/TNFRSF4/ADA",10
cluster 3,"GO:0048010","vascular endothelial growth factor receptor signaling pathway","14/621","84/14669",1.04969259514999e-05,0.000740033279580744,0.000651051114524773,"FYN/FLT4/FLT1/PRKD2/GRB10/PGF/KDR/VAV3/VAV1/HHEX/VEGFD/PTK2/MMRN2/FZD4",14
cluster 3,"GO:0050865","regulation of cell activation","39/621","441/14669",1.13180355759362e-05,0.000777326654749982,0.000683860305865571,"CD9/FYN/PRDM1/ADGRF5/RORA/PDGFB/CD40/CAV1/DOCK8/GATA3/TNFSF18/PKN1/ADORA2A/RIPK3/FLOT2/VAV3/VAV1/BCL10/ITPKB/GSN/ZEB1/MERTK/SAMSN1/TNFRSF14/DMTN/FCER1G/TGFBR2/SPTA1/NOS3/RAG1/INPP5D/STAT5B/SELP/FES/TNFRSF4/ADA/NRARP/PNP/LYN",39
cluster 3,"GO:0010952","positive regulation of peptidase activity","21/621","171/14669",1.13704696838428e-05,0.000777326654749982,0.000683860305865571,"CASP10/CFLAR/FYN/PPM1F/MAPK3/TNFRSF10A/CARD8/CAV1/TNFSF10/HIP1R/ARRB1/NLRP12/BCL10/GSN/BCL2L11/IFI16/EFNA1/SOX7/ACER2/CASP12/LYN",21
cluster 3,"GO:0050851","antigen receptor-mediated signaling pathway","20/621","158/14669",1.16383204720094e-05,0.000783762715965771,0.000689522490179853,"CD79B/FYN/PRKCH/LCP2/BMX/PRKD2/GATA3/PLEKHA1/PDE4D/EIF2B2/PLCG1/THEMIS2/VAV3/SKAP1/BCL10/INPP5D/KLHL6/PDE4B/ADA/LYN",20
cluster 3,"GO:0048872","homeostasis of number of cells","25/621","230/14669",1.50695376925878e-05,0.000982083603860266,0.000863997123496888,"ADGRF5/RASSF2/GATA3/PKN1/RIPK3/BCL10/ITPKB/NOTCH1/BCL2L11/MERTK/KIT/DMTN/FCER1G/TAL1/SPTA1/NOS3/RAG1/INPP5D/STAT5B/HCLS1/SPNS2/PDE4B/TNFRSF4/ADA/LYN",25
cluster 3,"GO:0002757","immune response-activating signal transduction","35/621","382/14669",1.5080303693121e-05,0.000982083603860266,0.000863997123496888,"CD79B/FYN/PRKCH/LCP2/ICAM3/APOB/RNF125/BMX/MAPK3/PRKD2/CAV1/RAPGEF1/GATA3/PLEKHA1/ICAM2/PDE4D/EIF2B2/PLCG1/PLD2/SEC14L1/THEMIS2/VAV3/SKAP1/VAV1/BCL10/PRKACB/FCER1G/INPP5D/PTK2/KLHL6/RPS6KA3/PDE4B/TLR5/ADA/LYN",35
cluster 3,"GO:0031348","negative regulation of defense response","20/621","161/14669",1.54298564111642e-05,0.000982083603860266,0.000863997123496888,"TNFRSF1B/CALCRL/RORA/SAMHD1/RNF125/GATA3/NMI/ADORA2A/SEC14L1/NLRP12/GHRL/DCST1/IFI16/NLRC3/CDH5/APOD/ADA/MIR126/GPX1/CLEC12B",20
cluster 3,"GO:0018108","peptidyl-tyrosine phosphorylation","33/621","351/14669",1.55782897250487e-05,0.000982083603860266,0.000863997123496888,"FYN/FLT4/TNK2/TIE1/HYAL2/NOX4/PDGFB/CSF2RB/CD40/BMX/FLT1/MAPK3/EHD4/CAV1/TNFSF18/STAT5A/KDR/SH3BP5/MERTK/SAMSN1/GHRL/KIT/TNFRSF14/DMTN/TAL1/JAK1/EFNA1/PTK2/STAT5B/HCLS1/FES/FGF16/LYN",33
cluster 3,"GO:0002260","lymphocyte homeostasis","11/621","55/14669",1.56715468701106e-05,0.000982083603860266,0.000863997123496888,"PKN1/RIPK3/BCL10/BCL2L11/SPTA1/RAG1/STAT5B/SPNS2/TNFRSF4/ADA/LYN",11
cluster 3,"GO:0048015","phosphatidylinositol-mediated signaling","19/621","149/14669",1.72425920365842e-05,0.00106573390779545,0.000937589251189026,"FYN/PREX2/PDGFB/PPP1R16B/FLT1/MAPK3/PIK3CG/GATA3/PLEKHA1/KDR/PIK3C2B/GSN/KIT/NLRC3/PTK2/SELP/HCLS1/PEAR1/MIR126",19
cluster 3,"GO:0018212","peptidyl-tyrosine modification","33/621","354/14669",1.85520457203399e-05,0.00113117338229964,0.000995160233448105,"FYN/FLT4/TNK2/TIE1/HYAL2/NOX4/PDGFB/CSF2RB/CD40/BMX/FLT1/MAPK3/EHD4/CAV1/TNFSF18/STAT5A/KDR/SH3BP5/MERTK/SAMSN1/GHRL/KIT/TNFRSF14/DMTN/TAL1/JAK1/EFNA1/PTK2/STAT5B/HCLS1/FES/FGF16/LYN",33
cluster 3,"GO:0071621","granulocyte chemotaxis","14/621","89/14669",2.077300847888e-05,0.00123326071390404,0.00108497250656311,"DAPK2/MAPK3/PIK3CG/PDE4D/PREX1/MPP1/VAV3/DYSF/VAV1/ITGA9/FCER1G/JAML/CXCL11/PDE4B",14
cluster 3,"GO:1904019","epithelial cell apoptotic process","14/621","89/14669",2.077300847888e-05,0.00123326071390404,0.00108497250656311,"CFLAR/CD40/RGCC/PIK3CG/GATA3/WFS1/PLCG1/KDR/RAMP2/GSN/TGFBR2/JAG2/MIR126/ECSCR",14
cluster 3,"GO:0045860","positive regulation of protein kinase activity","40/621","470/14669",2.14115839309163e-05,0.00125466320384798,0.00110380154481867,"PRKAR2B/FYN/LCP2/NOX4/PDGFB/CD40/RASSF2/PSMD10/FLT1/RGCC/MAPK3/TNFRSF10A/PIK3CG/RAPGEF1/RAPGEF2/STK25/PILRB/CXCR4/PKN1/RIPK3/ARRB1/DUSP6/MINK1/PRKACB/RALB/TAOK2/GHRL/KIT/TAL1/TGFBR2/MAP4K2/EFNA1/PTK2/MAP3K11/FZD4/CHRNA7/TCIM/MAPK11/CALM1/MAP3K3…
cluster 3,"GO:0001937","negative regulation of endothelial cell proliferation","9/621","38/14669",2.23018516392476e-05,0.00129007634097801,0.00113495657937385,"VASH1/FLT1/RGCC/CAV1/DLL4/ACVRL1/GHRL/PTPRM/MIR126",9
cluster 3,"GO:0010634","positive regulation of epithelial cell migration","18/621","139/14669",2.31317575127363e-05,0.00132114544174008,0.00116228990780184,"FLT4/HDAC7/PPM1F/PDGFB/CD40/PRKD2/GATA3/PLCG1/STAT5A/RHOJ/KDR/RHOB/TGFBR2/NOS3/JCAD/FGF16/MAP3K3/MIR126",18
cluster 3,"GO:1990266","neutrophil migration","13/621","80/14669",2.85904285922347e-05,0.00159543148780464,0.00140359559082477,"DAPK2/PIK3CG/PDE4D/PREX1/MPP1/VAV3/DYSF/VAV1/ITGA9/FCER1G/JAML/CXCL11/PDE4B",13
cluster 3,"GO:0072511","divalent inorganic cation transport","36/621","410/14669",2.86413897411737e-05,0.00159543148780464,0.00140359559082477,"FYN/HOMER3/CALCRL/SLC24A1/FKBP1A/PDGFB/PIK3CG/CAV1/WFS1/PDE4D/GNAI2/TRPM6/KCNJ2/PLCG1/ADORA2A/RAMP2/APLNR/DYSF/SLC24A4/CACNG8/TMEM163/PKD1L1/GRIN2C/SELENON/NOS3/CXCL11/CHD7/IL16/CYSLTR1/CHRNA7/PDE4B/TCN2/PDE2A/GJA4/CALM1/LYN",36
cluster 3,"GO:0006816","calcium ion transport","33/621","363/14669",3.08543569244052e-05,0.00169774217613313,0.00149360436408128,"FYN/HOMER3/CALCRL/SLC24A1/FKBP1A/PDGFB/PIK3CG/CAV1/WFS1/PDE4D/GNAI2/TRPM6/PLCG1/ADORA2A/RAMP2/APLNR/DYSF/SLC24A4/CACNG8/PKD1L1/GRIN2C/SELENON/NOS3/CXCL11/CHD7/IL16/CYSLTR1/CHRNA7/PDE4B/PDE2A/GJA4/CALM1/LYN",33
cluster 3,"GO:0031589","cell-substrate adhesion","30/621","316/14669",3.14036073864605e-05,0.00170714550033385,0.00150187702541969,"ANGPT2/PPM1F/ARHGEF7/VWF/PREX1/MACF1/KDR/LYVE1/MMRN1/ACVRL1/SKAP1/MINK1/ITGA10/ADAM15/NOTCH1/FERMT3/TAOK2/UTRN/BCL2L11/MERTK/DMTN/EFNA1/PTK2/MMRN2/JUP/FZD4/ACER2/PRKX/PARVB/APOD",30
cluster 3,"GO:0040013","negative regulation of locomotion","29/621","301/14669",3.23671439403087e-05,0.00173857801736515,0.00152953007266797,"SEMA3F/SEMA3G/TIE1/HYAL2/VASH1/ARHGAP4/ANGPT2/RGCC/ENG/GATA3/ARHGDIB/ARAP3/TMIGD3/ADORA2A/DLL4/ACVRL1/SEMA6C/ADAM15/RHOB/NOTCH1/GHRL/SEMA6B/MMRN2/PTPRM/JUP/MCTP1/APOD/ADA/ADGRG1",29
cluster 3,"GO:0045601","regulation of endothelial cell differentiation","8/621","31/14669",3.27544319756939e-05,0.00173868231852154,0.00152962183257389,"ACVRL1/NOTCH1/ZEB1/BMP6/APOLD1/CDH5/CLDN5/NOTCH4",8
cluster 3,"GO:0043491","protein kinase B signaling","23/621","212/14669",3.38004773000621e-05,0.00177334597183581,0.00156011750181804,"FYN/HYAL2/NOX4/PDGFB/CD40/PIK3CG/ENG/RAPGEF1/GATA3/PLEKHA1/KDR/PIK3C2B/VAV1/MERTK/KIT/MYORG/PTK2/MTM1/HCLS1/PEAR1/FGF16/MIR126/GPX1",23
cluster 3,"GO:0070227","lymphocyte apoptotic process","11/621","60/14669",3.70375074821073e-05,0.00192084176734791,0.00168987829056294,"DOCK8/PKN1/RIPK3/BCL10/BCL2L11/RAG1/EFNA1/GIMAP8/TNFRSF4/ADA/LYN",11
cluster 3,"GO:0030098","lymphocyte differentiation","27/621","273/14669",3.81754026897918e-05,0.00195735701064023,0.00172200291319623,"CD79B/PRDM1/RORA/ITM2A/MFNG/LYL1/GATA3/PREX1/DLL4/RIPK3/VAV1/ITPKB/ZEB1/HHEX/MERTK/KIT/FCER1G/TGFBR2/RAG1/RHOH/INPP5D/CHD7/STAT5B/JAG2/ADA/NRARP/PNP",27
cluster 3,"GO:0033628","regulation of cell adhesion mediated by integrin","9/621","41/14669",4.27844303700576e-05,0.0021690264025809,0.00190822101626833,"PIK3CG/SWAP70/SKAP1/FERMT3/EFNA1/PTK2/ACER2/ADA/LYN",9
cluster 3,"GO:0008593","regulation of Notch signaling pathway","14/621","95/14669",4.40370401089677e-05,0.00220772361079625,0.00194226524270078,"MFNG/DLL4/ARRB1/NOTCH1/KIT/GDPD5/EGFL7/TCIM/JAG2/PEAR1/MAML3/NRARP/MIR126/NOTCH4",14
cluster 3,"GO:0008360","regulation of cell shape","18/621","146/14669",4.50435431220833e-05,0.00221451857051776,0.00194824317129117,"PLXND1/FYN/PLXNA2/PALMD/ARAP3/RHOJ/KDR/RHOB/TAOK2/FGD5/KIT/DMTN/SPTA1/RHOH/PTK2/SYNE3/FES/PARVB",18
cluster 3,"GO:0051271","negative regulation of cellular component movement","28/621","291/14669",4.51541907109118e-05,0.00221451857051776,0.00194824317129117,"SEMA3F/CD9/SEMA3G/TIE1/HYAL2/VASH1/ARHGAP4/ANGPT2/RGCC/ENG/GATA3/ARHGDIB/ARAP3/TMIGD3/DLL4/ACVRL1/SEMA6C/ADAM15/RHOB/NOTCH1/SEMA6B/MMRN2/PTPRM/JUP/MCTP1/APOD/ADA/ADGRG1",28
cluster 3,"GO:0032102","negative regulation of response to external stimulus","27/621","277/14669",4.91890341796794e-05,0.00238646152923348,0.0020995115777201,"SEMA3F/TFPI/CD9/SEMA3G/TNFRSF1B/CALCRL/RORA/ANGPT2/PDGFB/RNF125/CARD8/GATA3/ADORA2A/SEC14L1/NLRP12/SEMA6C/NOTCH1/CD109/GHRL/NOS3/SEMA6B/NLRC3/CDH5/APOD/ADA/MIR126/GPX1",27
cluster 3,"GO:0034329","cell junction assembly","24/621","232/14669",4.98699623568323e-05,0.00239375819312795,0.00210593088519165,"CD9/PRKCH/HDAC7/ARVCF/PPM1F/ARHGEF7/PARD6A/CAV1/RAPGEF1/RAPGEF2/MACF1/KDR/RAMP2/ACVRL1/TAOK2/F11R/DMTN/PTK2/FRMPD2/JUP/CDH5/CLDN5/GJA4/APOD",24
cluster 3,"GO:0070231","T cell apoptotic process","9/621","42/14669",5.24314106865917e-05,0.00249021605282002,0.00219079057838379,"DOCK8/RIPK3/BCL10/BCL2L11/RAG1/EFNA1/GIMAP8/TNFRSF4/ADA",9
cluster 3,"GO:0043537","negative regulation of blood vessel endothelial cell migration","8/621","33/14669",5.34867974771704e-05,0.00251387948142701,0.00221160869831589,"VASH1/ANGPT2/RGCC/DLL4/ACVRL1/NOTCH1/MMRN2/JUP",8
cluster 3,"GO:0035924","cellular response to vascular endothelial growth factor stimulus","10/621","52/14669",5.43921928273093e-05,0.00253007808285381,0.00222585956757226,"FLT4/FLT1/PRKD2/PGF/KDR/DLL4/RAMP2/NOTCH1/VEGFD/JCAD",10
cluster 3,"GO:0002043","blood vessel endothelial cell proliferation involved in sprouting angiogenesis","7/621","25/14669",5.81034463130713e-05,0.00267513009963855,0.00235347041940485,"PPP1R16B/DLL4/APLNR/ACVRL1/JCAD/NRARP/MIR126",7
cluster 3,"GO:0032103","positive regulation of response to external stimulus","25/621","250/14669",6.12365156328733e-05,0.00279090059126792,0.00245532057896401,"DAPK2/HYAL2/SCARF1/MGST2/PPM1F/PDGFB/MAPK3/PRKD2/PIK3CG/PGF/KDR/SWAP70/DYSF/NLRP12/BMP6/GHRL/FCER1G/VEGFD/S1PR1/IL16/STAT5B/PDE2A/FGF16/UNC13B/GPSM3",25
cluster 3,"GO:0070838","divalent metal ion transport","35/621","409/14669",6.24829337209788e-05,0.00281922996949056,0.00248024361117696,"FYN/HOMER3/CALCRL/SLC24A1/FKBP1A/PDGFB/PIK3CG/CAV1/WFS1/PDE4D/GNAI2/TRPM6/KCNJ2/PLCG1/ADORA2A/RAMP2/APLNR/DYSF/SLC24A4/CACNG8/TMEM163/PKD1L1/GRIN2C/SELENON/NOS3/CXCL11/CHD7/IL16/CYSLTR1/CHRNA7/PDE4B/PDE2A/GJA4/CALM1/LYN",35
cluster 3,"GO:0090049","regulation of cell migration involved in sprouting angiogenesis","9/621","43/14669",6.38496622353423e-05,0.00285237302976103,0.00250940152464279,"HDAC7/RHOJ/KDR/DLL4/NOTCH1/JCAD/MMRN2/MAP3K3/MIR126",9
cluster 3,"GO:0003014","renal system process","14/621","99/14669",7.00720498499437e-05,0.00309965773453869,0.00272695252821607,"PRKAR2B/HYAL2/ADGRF5/MCAM/PDGFB/WFS1/GNAI2/PKN1/AVPR2/ADORA2A/ADCY4/PRKACB/KLHL3/GSN",14
cluster 3,"GO:0002253","activation of immune response","37/621","447/14669",7.80024512597356e-05,0.00341696174838764,0.00300610366581975,"CD79B/FYN/PRKCH/LCP2/ICAM3/APOB/RNF125/BMX/RGCC/MAPK3/PRKD2/CAV1/RAPGEF1/GATA3/PLEKHA1/ICAM2/PDE4D/EIF2B2/PLCG1/PLD2/SEC14L1/THEMIS2/VAV3/SKAP1/VAV1/BCL10/PRKACB/FCER1G/IFI16/INPP5D/PTK2/KLHL6/RPS6KA3/PDE4B/TLR5/ADA/LYN",37
cluster 3,"GO:0097531","mast cell migration","5/621","12/14669",8.26923705313789e-05,0.00358757669074598,0.00315620373758937,"PGF/SWAP70/KIT/VEGFD/STAT5B",5
cluster 3,"GO:0010950","positive regulation of endopeptidase activity","18/621","153/14669",8.37130908819675e-05,0.00359727110532797,0.00316473248837994,"CASP10/FYN/PPM1F/TNFRSF10A/CARD8/TNFSF10/HIP1R/ARRB1/NLRP12/BCL10/GSN/BCL2L11/IFI16/EFNA1/SOX7/ACER2/CASP12/LYN",18
cluster 3,"GO:0009617","response to bacterium","37/621","449/14669",8.55474655694707e-05,0.00364141664763634,0.00320356993706528,"CFLAR/TFPI/NOS2/CD79B/SELE/STAB1/TNFRSF1B/APOB/MGST2/CSF2RB/CD40/MAPK3/CARD8/CAV1/OAS2/PDE4D/CYP1A1/BCL10/NOTCH1/BMP6/TNFRSF14/FCER1G/NOS3/VEGFD/CXCL11/RNASE6/CHD7/KLHL6/SELP/RPS6KA3/PDE4B/TLR5/UNC13B/LY6G6C/FER1L6/GPX1/LYN",37
cluster 3,"GO:0016525","negative regulation of angiogenesis","14/621","101/14669",8.75137793326976e-05,0.00365613122545492,0.00321651522284213,"STAB1/TIE1/VASH1/ANGPT2/RGCC/DLL4/HSPG2/NOTCH1/HHEX/GHRL/MMRN2/PTPRM/GPR4/ECSCR",14
cluster 3,"GO:0097530","granulocyte migration","14/621","101/14669",8.75137793326976e-05,0.00365613122545492,0.00321651522284213,"DAPK2/MAPK3/PIK3CG/PDE4D/PREX1/MPP1/VAV3/DYSF/VAV1/ITGA9/FCER1G/JAML/CXCL11/PDE4B",14
cluster 3,"GO:0042246","tissue regeneration","10/621","55/14669",8.96994704853222e-05,0.00371306431953921,0.00326660263834042,"CFLAR/DYSF/ADAM15/GSN/NOTCH1/SELENON/TGFBR2/APOD/GPX1/SPAAR",10
cluster 3,"GO:1901343","negative regulation of vasculature development","15/621","114/14669",9.09058068785107e-05,0.00372879091487127,0.00328043825587429,"STAB1/TIE1/VASH1/ANGPT2/PDGFB/RGCC/DLL4/HSPG2/NOTCH1/HHEX/GHRL/MMRN2/PTPRM/GPR4/ECSCR",15
cluster 3,"GO:0002521","leukocyte differentiation","35/621","417/14669",9.21243272687004e-05,0.00374472941113853,0.00329446029521355,"CD79B/PRDM1/RORA/ITM2A/PIR/MFNG/RASSF2/LYL1/GATA3/PREX1/DLL4/RIPK3/VAV1/ITPKB/ZEB1/HHEX/MERTK/CD109/KIT/FCER1G/TAL1/TGFBR2/IFI16/RAG1/RHOH/INPP5D/CHD7/STAT5B/NRROS/HCLS1/JAG2/ADA/NRARP/PNP/LYN",35
cluster 3,"GO:0035162","embryonic hemopoiesis","6/621","19/14669",9.50112144795223e-05,0.00382759464046076,0.00336736174626202,"GATA3/SH2B3/KDR/KIT/TAL1/TGFBR2",6
cluster 3,"GO:1904035","regulation of epithelial cell apoptotic process","11/621","67/14669",0.000106176275544541,0.00423446490974907,0.00372530962454828,"CFLAR/CD40/RGCC/GATA3/WFS1/PLCG1/KDR/RAMP2/GSN/MIR126/ECSCR",11
cluster 3,"GO:0045785","positive regulation of cell adhesion","31/621","354/14669",0.000106987810219724,0.00423446490974907,0.00372530962454828,"FYN/PPM1F/ARHGEF7/PRKD2/CAV1/DOCK8/GATA3/TNFSF18/PREX1/KDR/FLOT2/VAV3/DYSF/MMRN1/SKAP1/VAV1/BCL10/ITPKB/UTRN/TNFRSF14/DMTN/TGFBR2/SPTA1/RAG1/MMRN2/STAT5B/JUP/ADA/PNP/ADGRG1/LYN",31
cluster 3,"GO:2000181","negative regulation of blood vessel morphogenesis","14/621","103/14669",0.000108613494931828,0.00426142686202095,0.00374902965114805,"STAB1/TIE1/VASH1/ANGPT2/RGCC/DLL4/HSPG2/NOTCH1/HHEX/GHRL/MMRN2/PTPRM/GPR4/ECSCR",14
cluster 3,"GO:0019932","second-messenger-mediated signaling","31/621","356/14669",0.000118571149073733,0.00461200883293691,0.00405745737892056,"PRKAR2B/NOS2/SELE/HOMER3/CALCRL/RAPGEF3/FKBP1A/RAPGEF2/PDE4D/GNAI2/NR5A2/CXCR4/PLCG1/KDR/ADORA2A/PDE11A/ADCY4/RAMP2/APLNR/DMTN/GRIN2C/SELENON/ADGRL4/NOS3/CXCL11/SELP/MCTP1/PDE2A/ADA/CALM1/ADGRG1",31
cluster 3,"GO:0051249","regulation of lymphocyte activation","30/621","340/14669",0.000120344467602116,0.00464097639163033,0.00408294185629852,"FYN/PRDM1/CD40/CAV1/DOCK8/GATA3/TNFSF18/PKN1/ADORA2A/RIPK3/FLOT2/VAV3/VAV1/BCL10/ITPKB/GSN/ZEB1/MERTK/SAMSN1/TNFRSF14/TGFBR2/SPTA1/RAG1/INPP5D/STAT5B/TNFRSF4/ADA/NRARP/PNP/LYN",30
cluster 3,"GO:0038083","peptidyl-tyrosine autophosphorylation","8/621","37/14669",0.000128065991828157,0.00489689622990376,0.00430808969834059,"FYN/TNK2/BMX/MAPK3/CAV1/KDR/PTK2/LYN",8
cluster 3,"GO:0002694","regulation of leukocyte activation","34/621","408/14669",0.000132834914495631,0.00503656415297721,0.0044309638439896,"FYN/PRDM1/ADGRF5/RORA/CD40/CAV1/DOCK8/GATA3/TNFSF18/PKN1/ADORA2A/RIPK3/FLOT2/VAV3/VAV1/BCL10/ITPKB/GSN/ZEB1/MERTK/SAMSN1/TNFRSF14/FCER1G/TGFBR2/SPTA1/RAG1/INPP5D/STAT5B/FES/TNFRSF4/ADA/NRARP/PNP/LYN",34
cluster 3,"GO:0031532","actin cytoskeleton reorganization","13/621","93/14669",0.000142306031613558,0.00535070678866979,0.00470733372995376,"RAPGEF3/ARHGDIB/GMFG/MINK1/CDC42BPA/GSN/KIT/F11R/DMTN/S1PR1/HCLS1/FES/PARVB",13
cluster 3,"GO:0070228","regulation of lymphocyte apoptotic process","9/621","48/14669",0.000157215699500809,0.00586245649708802,0.00515755026374555,"DOCK8/RIPK3/BCL10/RAG1/EFNA1/GIMAP8/TNFRSF4/ADA/LYN",9
cluster 3,"GO:0010543","regulation of platelet activation","7/621","29/14669",0.000162768696664643,0.00601977343730222,0.00529595129527498,"CD9/PDGFB/DMTN/FCER1G/NOS3/SELP/LYN",7
cluster 3,"GO:0051924","regulation of calcium ion transport","21/621","206/14669",0.000178248981623364,0.00652391997487514,0.00573947886927355,"FYN/HOMER3/FKBP1A/PDGFB/PIK3CG/CAV1/WFS1/PDE4D/GNAI2/PLCG1/ADORA2A/APLNR/DYSF/SELENON/NOS3/CXCL11/CHD7/IL16/PDE4B/CALM1/LYN",21
cluster 3,"GO:0030856","regulation of epithelial cell differentiation","15/621","121/14669",0.000179292126969086,0.00652391997487514,0.00573947886927355,"PRKCH/CAV1/GATA3/ACVRL1/NOTCH1/ZEB1/BMP6/CD109/STAT5B/APOLD1/CDH5/PRKX/CLDN5/GDF3/NOTCH4",15
cluster 3,"GO:0010596","negative regulation of endothelial cell migration","9/621","49/14669",0.000185461216195695,0.00669440805979982,0.00588946733704394,"VASH1/ANGPT2/RGCC/DLL4/ACVRL1/NOTCH1/MMRN2/PTPRM/JUP",9
cluster 3,"GO:2001056","positive regulation of cysteine-type endopeptidase activity","16/621","135/14669",0.000187681518711866,0.0067077882688908,0.00590123869960508,"CASP10/FYN/PPM1F/TNFRSF10A/CARD8/TNFSF10/HIP1R/ARRB1/NLRP12/BCL10/GSN/BCL2L11/IFI16/SOX7/ACER2/CASP12",16
cluster 3,"GO:0030217","T cell differentiation","20/621","192/14669",0.000188805210582698,0.0067077882688908,0.00590123869960508,"PRDM1/RORA/GATA3/PREX1/DLL4/RIPK3/VAV1/ITPKB/ZEB1/KIT/FCER1G/TGFBR2/RAG1/RHOH/CHD7/STAT5B/JAG2/ADA/NRARP/PNP",20
cluster 3,"GO:0010810","regulation of cell-substrate adhesion","20/621","193/14669",0.000202496441618046,0.0071314435837221,0.00627395337677679,"ANGPT2/PPM1F/ARHGEF7/PREX1/MACF1/KDR/MMRN1/ACVRL1/SKAP1/MINK1/ADAM15/NOTCH1/UTRN/DMTN/PTK2/MMRN2/JUP/FZD4/ACER2/APOD",20
cluster 3,"GO:0050663","cytokine secretion","18/621","164/14669",0.000203891006715459,0.0071314435837221,0.00627395337677679,"NOS2/LCP2/HYAL2/RGCC/MAPK3/CARD8/GATA3/DYSF/NLRP12/NOTCH1/GHRL/TNFRSF14/MAPK11/TNFRSF4/TLR5/SCAMP5/PNP/LYN",18
cluster 3,"GO:1901888","regulation of cell junction assembly","12/621","84/14669",0.000206580509908128,0.00716993277465747,0.00630781459808542,"PRKCH/PPM1F/CAV1/RAPGEF1/RAPGEF2/MACF1/KDR/ACVRL1/DMTN/PTK2/CLDN5/APOD",12
cluster 3,"GO:0032970","regulation of actin filament-based process","30/621","354/14669",0.000244031621392302,0.00840511966200052,0.00739448167352649,"RAPGEF3/NOX4/PPM1F/MYLK2/RGCC/CAV1/ARHGDIB/PDE4D/KCNJ2/PREX1/GMFG/HIP1R/SWAP70/SPTBN5/SSH2/RHOB/ABRACL/GSN/TAOK2/F11R/DMTN/SPTA1/S1PR1/JUP/HCLS1/FES/PDE4B/KANK3/ARHGEF15/SHANK3",30
cluster 3,"GO:0070232","regulation of T cell apoptotic process","7/621","31/14669",0.000254758189434362,0.00870809811157457,0.00766102976361229,"DOCK8/RIPK3/RAG1/EFNA1/GIMAP8/TNFRSF4/ADA",7
cluster 3,"GO:0007595","lactation","8/621","41/14669",0.000272990022654337,0.00919202225534604,0.00808676649983901,"CAV1/OAS2/SLC29A1/STAT5A/KALRN/APLN/STAT5B/APRT",8
cluster 3,"GO:1903727","positive regulation of phospholipid metabolic process","8/621","41/14669",0.000272990022654337,0.00919202225534604,0.00808676649983901,"ADGRF5/PDGFB/FLT1/VAV3/DGKZ/KIT/PTK2/LYN",8
cluster 3,"GO:0022604","regulation of cell morphogenesis","36/621","459/14669",0.000280481315398942,0.00937430885244463,0.0082471348176952,"SEMA3F/PLXND1/SEMA3G/FYN/PLXNA2/ARHGAP4/NRCAM/PALMD/ARHGEF7/EEF2K/RAPGEF2/STK25/ARAP3/PREX1/RHOJ/MACF1/KDR/SSH2/SEMA6C/RHOB/TAOK2/FGD5/KIT/DMTN/KALRN/SPTA1/SEMA6B/RHOH/EFNA1/PTK2/FZD4/SYNE3/FES/PARVB/ITSN2/SHANK3",36
cluster 3,"GO:0090050","positive regulation of cell migration involved in sprouting angiogenesis","6/621","23/14669",0.000305839931837841,0.010146689503326,0.00892664383096361,"HDAC7/RHOJ/KDR/JCAD/MAP3K3/MIR126",6
cluster 3,"GO:0090218","positive regulation of lipid kinase activity","7/621","32/14669",0.000314311857591768,0.010351643076307,0.00910695363026168,"PDGFB/FLT1/VAV3/DGKZ/KIT/PTK2/LYN",7
cluster 3,"GO:0045862","positive regulation of proteolysis","28/621","328/14669",0.000345863319504546,0.0113082267942356,0.00994851699352895,"CASP10/CFLAR/FYN/TNFRSF1B/RNF19A/PPM1F/PSMD10/MAPK3/TNFRSF10A/CARD8/CAV1/TNFSF10/HIP1R/RNF144B/ARRB1/NLRP12/BCL10/GSN/RNF144A/BCL2L11/IFI16/EFNA1/PTK2/SOX7/ACER2/CASP12/ECSCR/LYN",28
cluster 3,"GO:0002685","regulation of leukocyte migration","17/621","157/14669",0.000356294644416903,0.0115654779540221,0.0101748360779715,"DAPK2/MAPK3/DOCK8/PGF/TNFSF18/RIPK3/PLVAP/MPP1/SWAP70/DYSF/TNFRSF14/VEGFD/SELP/APOD/ADA/GPSM3/LYN",17
cluster 3,"GO:2000116","regulation of cysteine-type endopeptidase activity","21/621","217/14669",0.000363984043954024,0.0117306857594325,0.0103201791710573,"CASP10/CFLAR/FYN/PPM1F/TNFRSF10A/CARD8/TNFSF10/ADORA2A/HIP1R/ARRB1/NLRP12/BCL10/GSN/BCL2L11/IFI16/RAG1/SOX7/ACER2/RPS6KA3/CASP12/GPX1",21
cluster 3,"GO:0042987","amyloid precursor protein catabolic process","7/621","33/14669",0.000384533989161084,0.0122407259680855,0.0107688917566373,"FKBP1A/APH1A/FLOT2/EFNA1/CHRNA7/CLN3/LYN",7
cluster 3,"GO:0003176","aortic valve development","6/621","24/14669",0.000393316745111144,0.0122407259680855,0.0107688917566373,"TNFRSF1B/GATA3/DLL4/NOTCH1/NOS3/EFNA1",6
cluster 3,"GO:0050926","regulation of positive chemotaxis","6/621","24/14669",0.000393316745111144,0.0122407259680855,0.0107688917566373,"ANGPT2/PGF/KDR/VEGFD/S1PR1/IL16",6
cluster 3,"GO:0003222","ventricular trabecula myocardium morphogenesis","5/621","16/14669",0.00039596866389103,0.0122407259680855,0.0107688917566373,"CCM2L/ENG/DLL4/NOTCH1/CHD7",5
cluster 3,"GO:0045603","positive regulation of endothelial cell differentiation","5/621","16/14669",0.00039596866389103,0.0122407259680855,0.0107688917566373,"ACVRL1/NOTCH1/BMP6/CDH5/CLDN5",5
cluster 3,"GO:0002064","epithelial cell development","19/621","188/14669",0.000398141393248177,0.0122407259680855,0.0107688917566373,"PRDM1/RAPGEF3/PDGFB/PPP1R16B/ENG/RAPGEF1/RAPGEF2/PDE4D/MYO7A/NOTCH1/BMP6/F11R/GPR4/CDH5/CLDN5/PDE2A/SOX18/NOTCH4/GPX1",19
cluster 3,"GO:0001952","regulation of cell-matrix adhesion","13/621","103/14669",0.000398800247630444,0.0122407259680855,0.0107688917566373,"PPM1F/MACF1/KDR/ACVRL1/SKAP1/MINK1/ADAM15/UTRN/DMTN/PTK2/JUP/ACER2/APOD",13
cluster 3,"GO:0022407","regulation of cell-cell adhesion","28/621","333/14669",0.000441161601508764,0.0133976930137472,0.0117867442037236,"CD9/FYN/PPM1F/CCM2L/RGCC/CAV1/DOCK8/GATA3/ADORA2A/FLOT2/SWAP70/SKAP1/MINK1/VAV1/BCL10/ITPKB/FERMT3/TNFRSF14/DMTN/TGFBR2/SPTA1/RAG1/PTK2/STAT5B/ADA/NRARP/PNP/LYN",28
cluster 3,"GO:0007411","axon guidance","23/621","252/14669",0.000452781445317814,0.0133976930137472,0.0117867442037236,"SEMA3F/PLXND1/SEMA3G/FYN/LYPLA2/PLXNA2/NRCAM/MAPK3/GRB10/GATA3/UNC5A/CXCR4/PLCG1/SPTBN5/SEMA6C/GDF7/ROBO4/SPTA1/SEMA6B/EFNA1/PTK2/PTPRM/SHANK3",23
cluster 3,"GO:0031952","regulation of protein autophosphorylation","8/621","44/14669",0.0004528318393663,0.0133976930137472,0.0117867442037236,"PDGFB/RASSF2/EEF2K/CAV1/ENG/NLRP12/TAOK2/CALM1",8
cluster 3,"GO:0043949","regulation of cAMP-mediated signaling","8/621","44/14669",0.0004528318393663,0.0133976930137472,0.0117867442037236,"RAPGEF2/PDE4D/GNAI2/PDE11A/APLNR/CXCL11/PDE2A/CALM1",8
cluster 3,"GO:2000351","regulation of endothelial cell apoptotic process","8/621","44/14669",0.0004528318393663,0.0133976930137472,0.0117867442037236,"CD40/RGCC/GATA3/PLCG1/KDR/RAMP2/MIR126/ECSCR",8
cluster 3,"GO:0032623","interleukin-2 production","9/621","55/14669",0.000457919495486676,0.0133976930137472,0.0117867442037236,"HOMER3/HDAC7/PRKD2/GATA3/PDE4D/FCER1G/STAT5B/PDE4B/PNP",9
cluster 3,"GO:0038093","Fc receptor signaling pathway","14/621","118/14669",0.000460248762661973,0.0133976930137472,0.0117867442037236,"FYN/LCP2/MAPK3/RAPGEF1/PLCG1/PLD2/VAV3/VAV1/BCL10/KIT/FCER1G/PTK2/CALM1/LYN",14
cluster 3,"GO:0050921","positive regulation of chemotaxis","14/621","118/14669",0.000460248762661973,0.0133976930137472,0.0117867442037236,"DAPK2/PPM1F/PDGFB/MAPK3/PRKD2/PGF/KDR/SWAP70/DYSF/VEGFD/S1PR1/IL16/FGF16/GPSM3",14
cluster 3,"GO:0038084","vascular endothelial growth factor signaling pathway","7/621","34/14669",0.000466760478012883,0.0134141609986887,0.0118012320656157,"FLT4/FLT1/PRKD2/PGF/KDR/VEGFD/JCAD",7
cluster 3,"GO:0061384","heart trabecula morphogenesis","7/621","34/14669",0.000466760478012883,0.0134141609986887,0.0118012320656157,"FKBP1A/CCM2L/ENG/DLL4/NOTCH1/S1PR1/CHD7",7
cluster 3,"GO:0097485","neuron projection guidance","23/621","253/14669",0.000478767867857273,0.0136721558213419,0.0120282053943356,"SEMA3F/PLXND1/SEMA3G/FYN/LYPLA2/PLXNA2/NRCAM/MAPK3/GRB10/GATA3/UNC5A/CXCR4/PLCG1/SPTBN5/SEMA6C/GDF7/ROBO4/SPTA1/SEMA6B/EFNA1/PTK2/PTPRM/SHANK3",23
cluster 3,"GO:0003013","circulatory system process","34/621","438/14669",0.00049516249463598,0.0140514036213682,0.0123618521500979,"NOS2/FYN/NOX4/PDGFB/MYLK2/RENBP/PIK3CG/CAV1/PDE4D/GNAI2/TMIGD3/KCNJ2/AVPR2/ADORA2A/DOCK4/DLL4/RAMP2/HTR1B/ACVRL1/FLI1/GHRL/F11R/NOS3/SCN3B/CHD7/APLN/PTPRM/JUP/PDE4B/PDE2A/ADA/CALM1/TBC1D8/GPX1",34
cluster 3,"GO:0050863","regulation of T cell activation","23/621","255/14669",0.000534677176331531,0.0149825785757835,0.0131810619189249,"FYN/PRDM1/CAV1/DOCK8/GATA3/TNFSF18/ADORA2A/RIPK3/FLOT2/VAV1/BCL10/ITPKB/GSN/ZEB1/TNFRSF14/TGFBR2/SPTA1/RAG1/STAT5B/ADA/NRARP/PNP/LYN",23
cluster 3,"GO:0060396","growth hormone receptor signaling pathway","5/621","17/14669",0.000541538474635113,0.0149825785757835,0.0131810619189249,"STAT5A/GHRL/PTK2/STAT5B/LYN",5
cluster 3,"GO:0033632","regulation of cell-cell adhesion mediated by integrin","4/621","10/14669",0.000544579540431847,0.0149825785757835,0.0131810619189249,"SWAP70/SKAP1/FERMT3/ADA",4
cluster 3,"GO:0060123","regulation of growth hormone secretion","4/621","10/14669",0.000544579540431847,0.0149825785757835,0.0131810619189249,"ARHGEF7/GHRL/KALRN/CHD7",4
cluster 3,"GO:0070278","extracellular matrix constituent secretion","4/621","10/14669",0.000544579540431847,0.0149825785757835,0.0131810619189249,"TNFRSF1B/RGCC/ENG/NOTCH1",4
cluster 3,"GO:1902532","negative regulation of intracellular signal transduction","36/621","476/14669",0.000555192821936382,0.015182000076224,0.0133565048262973,"HOMER3/YBX3/HDAC7/HYAL2/RORA/SESN1/MECOM/RASSF2/RNF125/PSMD10/CARD8/CAV1/RAPGEF1/PLEKHA1/WFS1/PDE4D/GNAI2/ARAP3/PDE11A/SEC14L1/APLNR/ARRB1/DUSP6/NLRP12/FOXO1/FBP1/NLRC3/RHOH/SPRY3/EFNA1/MTM1/PDE2A/CALM1/GPX1/SPAAR/LYN",36
cluster 3,"GO:0050728","negative regulation of inflammatory response","13/621","107/14669",0.00057842052079728,0.0157218878905863,0.0138314761187479,"TNFRSF1B/CALCRL/RORA/GATA3/ADORA2A/NLRP12/GHRL/NLRC3/CDH5/APOD/ADA/MIR126/GPX1",13
cluster 3,"GO:0043280","positive regulation of cysteine-type endopeptidase activity involved in apoptotic process","14/621","121/14669",0.000594561779985761,0.015917514846963,0.0140035807409242,"CASP10/PPM1F/TNFRSF10A/CARD8/TNFSF10/HIP1R/ARRB1/NLRP12/BCL10/GSN/BCL2L11/SOX7/ACER2/CASP12",14
cluster 3,"GO:0006898","receptor-mediated endocytosis","23/621","257/14669",0.000596201243159741,0.015917514846963,0.0140035807409242,"SELE/CD9/STAB1/MSR1/TNK2/CALCRL/SCARF1/APOB/CAV1/HIP1R/RAMP2/HTR1B/ARRB1/CACNG8/HSPG2/FCHO2/FCER1G/ARHGAP27/TGFBR2/APLN/LDLRAD3/AP2A2/CLN3",23
cluster 3,"GO:2000146","negative regulation of cell motility","23/621","257/14669",0.000596201243159741,0.015917514846963,0.0140035807409242,"TIE1/HYAL2/VASH1/ARHGAP4/ANGPT2/RGCC/ENG/GATA3/ARHGDIB/ARAP3/TMIGD3/DLL4/ACVRL1/ADAM15/RHOB/NOTCH1/MMRN2/PTPRM/JUP/MCTP1/APOD/ADA/ADGRG1",23
cluster 3,"GO:0038095","Fc-epsilon receptor signaling pathway","9/621","57/14669",0.000600992999069529,0.0159510612458925,0.0140330934953015,"LCP2/MAPK3/PLCG1/VAV3/VAV1/BCL10/FCER1G/CALM1/LYN",9
cluster 3,"GO:0002576","platelet degranulation","14/621","122/14669",0.000646146978955378,0.0170492115148928,0.0149992013397398,"CD9/PDGFB/SCG3/VWF/PHACTR2/MMRN1/FERMT3/CD109/DMTN/FCER1G/VEGFD/SELP/CALM1/LYN",14
cluster 3,"GO:0014066","regulation of phosphatidylinositol 3-kinase signaling","12/621","95/14669",0.000654983339904714,0.0171818885444772,0.0151159251822563,"FYN/PDGFB/PPP1R16B/FLT1/MAPK3/KDR/KIT/NLRC3/PTK2/SELP/HCLS1/MIR126",12
cluster 3,"GO:0019933","cAMP-mediated signaling","15/621","137/14669",0.000691919335353572,0.018045896191418,0.015876043891806,"CALCRL/RAPGEF3/RAPGEF2/PDE4D/GNAI2/ADORA2A/PDE11A/ADCY4/RAMP2/APLNR/ADGRL4/CXCL11/PDE2A/CALM1/ADGRG1",15
cluster 3,"GO:0070262","peptidyl-serine dephosphorylation","5/621","18/14669",0.000723895851319145,0.018477406950123,0.0162556694682983,"PPP2R2C/PPM1F/PPP1R16B/SWAP70/PPP2R2A",5
cluster 3,"GO:0071378","cellular response to growth hormone stimulus","5/621","18/14669",0.000723895851319145,0.018477406950123,0.0162556694682983,"STAT5A/GHRL/PTK2/STAT5B/LYN",5
cluster 3,"GO:1903587","regulation of blood vessel endothelial cell proliferation involved in sprouting angiogenesis","5/621","18/14669",0.000723895851319145,0.018477406950123,0.0162556694682983,"PPP1R16B/DLL4/APLNR/JCAD/MIR126",5
cluster 3,"GO:0043410","positive regulation of MAPK cascade","36/621","483/14669",0.000724845086474242,0.018477406950123,0.0162556694682983,"CFLAR/FLT4/TIE1/NOX4/PDGFB/CD40/RASSF2/FLT1/MAPK3/PRKD2/PIK3CG/RAPGEF1/RAPGEF2/GNAI2/STK25/CXCR4/PKN1/KDR/ARRB1/DUSP6/MINK1/IGFBP4/NOTCH1/TAOK2/MERTK/GHRL/KIT/JCAD/MAP4K2/EFNA1/MAP3K11/FZD4/CHRNA7/MAPK11/MAP3K3/MIR126",36
cluster 3,"GO:0030336","negative regulation of cell migration","22/621","245/14669",0.000743437762919925,0.0188448943050264,0.0165789698638145,"TIE1/HYAL2/VASH1/ARHGAP4/ANGPT2/RGCC/ENG/ARHGDIB/ARAP3/TMIGD3/DLL4/ACVRL1/ADAM15/RHOB/NOTCH1/MMRN2/PTPRM/JUP/MCTP1/APOD/ADA/ADGRG1",22
cluster 3,"GO:0002042","cell migration involved in sprouting angiogenesis","9/621","59/14669",0.000778702075118654,0.019628512642097,0.0172683653353275,"HDAC7/RHOJ/KDR/DLL4/NOTCH1/JCAD/MMRN2/MAP3K3/MIR126",9
cluster 3,"GO:0045746","negative regulation of Notch signaling pathway","7/621","37/14669",0.000800179303117679,0.020037467285361,0.0176281469608754,"DLL4/ARRB1/GDPD5/EGFL7/TCIM/PEAR1/NRARP",7
cluster 3,"GO:0043281","regulation of cysteine-type endopeptidase activity involved in apoptotic process","19/621","199/14669",0.000803807973991654,0.020037467285361,0.0176281469608754,"CASP10/CFLAR/PPM1F/TNFRSF10A/CARD8/TNFSF10/ADORA2A/HIP1R/ARRB1/NLRP12/BCL10/GSN/BCL2L11/RAG1/SOX7/ACER2/RPS6KA3/CASP12/GPX1",19
cluster 3,"GO:0002551","mast cell chemotaxis","4/621","11/14669",0.000827210005638165,0.0205075359639528,0.0180416942236063,"PGF/SWAP70/KIT/VEGFD",4
cluster 3,"GO:0034330","cell junction organization","24/621","280/14669",0.000845236031003786,0.0208399178791753,0.0183341102842409,"CD9/PRKCH/HDAC7/ARVCF/PPM1F/ARHGEF7/PARD6A/CAV1/RAPGEF1/RAPGEF2/MACF1/KDR/RAMP2/ACVRL1/TAOK2/F11R/DMTN/PTK2/FRMPD2/JUP/CDH5/CLDN5/GJA4/APOD",24
cluster 3,"GO:0052547","regulation of peptidase activity","29/621","366/14669",0.000912771520519832,0.0223696370149716,0.0196798948263013,"CASP10/CFLAR/TFPI/FYN/PPM1F/RENBP/MAPK3/TNFRSF10A/CARD8/CAV1/TNFSF10/PZP/ADORA2A/HIP1R/ARRB1/NLRP12/BCL10/GSN/BCL2L11/CD109/IFI16/RAG1/EFNA1/SOX7/ACER2/RPS6KA3/CASP12/GPX1/LYN",29
cluster 3,"GO:0070233","negative regulation of T cell apoptotic process","5/621","19/14669",0.000948497507333292,0.0223696370149716,0.0196798948263013,"DOCK8/RAG1/EFNA1/TNFRSF4/ADA",5
cluster 3,"GO:0071902","positive regulation of protein serine/threonine kinase activity","25/621","299/14669",0.000950405940043138,0.0223696370149716,0.0196798948263013,"NOX4/PDGFB/CD40/PSMD10/FLT1/MAPK3/PIK3CG/RAPGEF1/RAPGEF2/CXCR4/PKN1/ARRB1/DUSP6/RALB/TAOK2/GHRL/KIT/MAP4K2/MAP3K11/FZD4/CHRNA7/TCIM/MAPK11/CALM1/MAP3K3",25
cluster 3,"GO:0001782","B cell homeostasis","6/621","28/14669",0.000953066906396562,0.0223696370149716,0.0196798948263013,"PKN1/BCL10/BCL2L11/SPNS2/ADA/LYN",6
cluster 3,"GO:0003091","renal water homeostasis","6/621","28/14669",0.000953066906396562,0.0223696370149716,0.0196798948263013,"PRKAR2B/HYAL2/WFS1/AVPR2/ADCY4/PRKACB",6
cluster 3,"GO:0043552","positive regulation of phosphatidylinositol 3-kinase activity","6/621","28/14669",0.000953066906396562,0.0223696370149716,0.0196798948263013,"PDGFB/FLT1/VAV3/KIT/PTK2/LYN",6
cluster 3,"GO:0042982","amyloid precursor protein metabolic process","8/621","49/14669",0.000956857257067711,0.0223696370149716,0.0196798948263013,"ITM2A/FKBP1A/APH1A/FLOT2/EFNA1/CHRNA7/CLN3/LYN",8
cluster 3,"GO:0071320","cellular response to cAMP","8/621","49/14669",0.000956857257067711,0.0223696370149716,0.0196798948263013,"RAPGEF3/NOX4/EEF2K/PIK3CG/RAPGEF1/RAPGEF2/DMTN/PDE2A",8
cluster 3,"GO:0072577","endothelial cell apoptotic process","8/621","49/14669",0.000956857257067711,0.0223696370149716,0.0196798948263013,"CD40/RGCC/GATA3/PLCG1/KDR/RAMP2/MIR126/ECSCR",8
cluster 3,"GO:0072678","T cell migration","8/621","49/14669",0.000956857257067711,0.0223696370149716,0.0196798948263013,"SLC12A2/PIK3CG/DOCK8/RIPK3/TNFRSF14/CXCL11/S1PR1/APOD",8
cluster 3,"GO:0051896","regulation of protein kinase B signaling","18/621","187/14669",0.000994352546019876,0.0230692421390195,0.0202953788974996,"FYN/HYAL2/NOX4/PDGFB/PIK3CG/ENG/RAPGEF1/GATA3/PLEKHA1/VAV1/KIT/MYORG/PTK2/MTM1/HCLS1/FGF16/MIR126/GPX1",18
cluster 3,"GO:0014068","positive regulation of phosphatidylinositol 3-kinase signaling","9/621","61/14669",0.000997008470103899,0.0230692421390195,0.0202953788974996,"FYN/PDGFB/FLT1/KDR/KIT/PTK2/SELP/HCLS1/MIR126",9
cluster 3,"GO:0050867","positive regulation of cell activation","23/621","267/14669",0.00100529676840086,0.0231423419337995,0.0203596891172914,"FYN/CD40/CAV1/DOCK8/GATA3/FLOT2/VAV3/VAV1/BCL10/ITPKB/TNFRSF14/DMTN/FCER1G/TGFBR2/SPTA1/RAG1/INPP5D/STAT5B/SELP/TNFRSF4/ADA/PNP/LYN",23
cluster 3,"GO:0090257","regulation of muscle system process","20/621","219/14669",0.00103361269962721,0.0236734035569441,0.0208268954864773,"TNFRSF1B/CALCRL/MYLK2/PIK3CG/CAV1/PDE4D/KCNJ2/DOCK4/NOTCH1/FOXO1/UTRN/GHRL/KIT/SELENON/NOS3/PTK2/JUP/PDE4B/ADA/CALM1",20
cluster 3,"GO:0010522","regulation of calcium ion transport into cytosol","11/621","87/14669",0.00107804242882167,0.0245663001961786,0.0216124295538889,"FYN/FKBP1A/CAV1/PDE4D/PLCG1/APLNR/SELENON/CXCL11/CHD7/CALM1/LYN",11
cluster 3,"GO:0002790","peptide secretion","36/621","494/14669",0.00108434688693329,0.0245857947429296,0.0216295800614939,"ICA1/NOS2/BAIAP3/LCP2/HYAL2/RAPGEF3/CD40/ARHGEF7/RGCC/MAPK3/CARD8/RAB3D/GATA3/ADORA2A/DYSF/ARRB1/NLRP12/NOTCH1/RAB3C/BMP6/GHRL/TNFRSF14/DMTN/KALRN/CHD7/APLN/SNCG/EXOC3L1/MAPK11/TNFRSF4/TLR5/PIM3/UNC13B/SCAMP5/PNP/LYN",36
cluster 3,"GO:0033627","cell adhesion mediated by integrin","9/621","62/14669",0.00112340606894546,0.0253440409154097,0.0222966541368071,"PIK3CG/SWAP70/SKAP1/FERMT3/EFNA1/PTK2/ACER2/ADA/LYN",9
cluster 3,"GO:0030947","regulation of vascular endothelial growth factor receptor signaling pathway","6/621","29/14669",0.00115923165676141,0.0258933328480568,0.0227798987891989,"FLT1/PRKD2/GRB10/HHEX/MMRN2/FZD4",6
cluster 3,"GO:0070229","negative regulation of lymphocyte apoptotic process","6/621","29/14669",0.00115923165676141,0.0258933328480568,0.0227798987891989,"DOCK8/BCL10/RAG1/EFNA1/TNFRSF4/ADA",6
cluster 3,"GO:0038094","Fc-gamma receptor signaling pathway","10/621","75/14669",0.00119046256357264,0.026240314066969,0.0230851587221304,"FYN/MAPK3/RAPGEF1/PLCG1/PLD2/VAV3/VAV1/FCER1G/PTK2/LYN",10
cluster 3,"GO:0072676","lymphocyte migration","10/621","75/14669",0.00119046256357264,0.026240314066969,0.0230851587221304,"SLC12A2/PIK3CG/DOCK8/GATA3/RIPK3/TNFRSF14/CXCL11/S1PR1/SPNS2/APOD",10
cluster 3,"GO:1903589","positive regulation of blood vessel endothelial cell proliferation involved in sprouting angiogenesis","4/621","12/14669",0.00119946882319156,0.026240314066969,0.0230851587221304,"PPP1R16B/APLNR/JCAD/MIR126",4
cluster 3,"GO:0009410","response to xenobiotic stimulus","21/621","238/14669",0.00121356490130042,0.026240314066969,0.0230851587221304,"CFLAR/PRKAR2B/RORA/MGST2/PDGFB/PON3/STAT5A/ADORA2A/HTR1B/CYP1A1/PRKACB/FOXO1/SELENON/ACSM1/CYP2S1/STAT5B/PDE2A/ADA/CALM1/PPP2R2A/GPX1",21
cluster 3,"GO:0043951","negative regulation of cAMP-mediated signaling","5/621","20/14669",0.00122103053654626,0.026240314066969,0.0230851587221304,"PDE4D/GNAI2/PDE11A/APLNR/PDE2A",5
cluster 3,"GO:0101023","vascular endothelial cell proliferation","5/621","20/14669",0.00122103053654626,0.026240314066969,0.0230851587221304,"FLT1/PLCG1/GHRL/APLN/MIR126",5
cluster 3,"GO:1905562","regulation of vascular endothelial cell proliferation","5/621","20/14669",0.00122103053654626,0.026240314066969,0.0230851587221304,"FLT1/PLCG1/GHRL/APLN/MIR126",5
cluster 3,"GO:0071560","cellular response to transforming growth factor beta stimulus","20/621","222/14669",0.00122129121322329,0.026240314066969,0.0230851587221304,"CFLAR/FYN/HYAL2/NOX4/NLK/PARD6A/CAV1/ENG/TGFBRAP1/ACVRL1/ZEB1/CD109/F11R/TGFBR2/PTK2/SMAD1/NRROS/CDH5/CLDN5/PDE2A",20
cluster 3,"GO:0045747","positive regulation of Notch signaling pathway","8/621","51/14669",0.0012544536024754,0.0268250931486683,0.0235996235217498,"MFNG/DLL4/NOTCH1/KIT/JAG2/MAML3/MIR126/NOTCH4",8
cluster 3,"GO:0001569","branching involved in blood vessel morphogenesis","6/621","30/14669",0.00139788249377229,0.0297511594900971,0.0261738574181495,"PLXND1/ENG/DLL4/TGFBR2/NRARP/NOTCH4",6
cluster 3,"GO:0007159","leukocyte cell-cell adhesion","23/621","274/14669",0.00141930890181567,0.0299739207755703,0.0263698337170296,"SELE/FYN/CAV1/DOCK8/GATA3/ADORA2A/FLOT2/SKAP1/VAV1/BCL10/ITPKB/FERMT3/TNFRSF14/TGFBR2/SPTA1/RAG1/STAT5B/SELP/SELL/ADA/NRARP/PNP/LYN",23
cluster 3,"GO:0019935","cyclic-nucleotide-mediated signaling","16/621","162/14669",0.00142163542685551,0.0299739207755703,0.0263698337170296,"PRKAR2B/CALCRL/RAPGEF3/RAPGEF2/PDE4D/GNAI2/ADORA2A/PDE11A/ADCY4/RAMP2/APLNR/ADGRL4/CXCL11/PDE2A/CALM1/ADGRG1",16
cluster 3,"GO:0051251","positive regulation of lymphocyte activation","20/621","225/14669",0.00143736966513003,0.0300982200941208,0.0264791871908664,"FYN/CD40/CAV1/DOCK8/GATA3/FLOT2/VAV3/VAV1/BCL10/ITPKB/TNFRSF14/TGFBR2/SPTA1/RAG1/INPP5D/STAT5B/TNFRSF4/ADA/PNP/LYN",20
cluster 3,"GO:0006909","phagocytosis","19/621","209/14669",0.00144087223854834,0.0300982200941208,0.0264791871908664,"FYN/MSR1/ICAM3/MAPK3/RAPGEF1/PLCG1/CD93/ADORA2A/PLD2/VAV3/DYSF/MYO7A/VAV1/GSN/MERTK/FCER1G/PTK2/PEAR1/LYN",19
cluster 3,"GO:0050818","regulation of coagulation","10/621","77/14669",0.00146084062130553,0.0303747137480671,0.0267224350373183,"TFPI/CD9/PDGFB/PROCR/CAV1/DMTN/FCER1G/NOS3/SELP/LYN",10
cluster 3,"GO:0007219","Notch signaling pathway","17/621","178/14669",0.00147997227530844,0.0306313527806958,0.0269482155972387,"PLXND1/MFNG/APH1A/DLL4/ARRB1/NOTCH1/KIT/GDPD5/TGFBR2/EGFL7/TCIM/JAG2/PEAR1/MAML3/NRARP/MIR126/NOTCH4",17
cluster 3,"GO:0052548","regulation of endopeptidase activity","27/621","343/14669",0.00148819301528579,0.030660853356025,0.0269741690009262,"CASP10/CFLAR/TFPI/FYN/PPM1F/RENBP/TNFRSF10A/CARD8/TNFSF10/PZP/ADORA2A/HIP1R/ARRB1/NLRP12/BCL10/GSN/BCL2L11/CD109/IFI16/RAG1/EFNA1/SOX7/ACER2/RPS6KA3/CASP12/GPX1/LYN",27
cluster 3,"GO:0006644","phospholipid metabolic process","32/621","431/14669",0.00149505190824589,0.0306621555000248,0.02697531457414,"FYN/ADGRF5/PLD1/CETP/PDGFB/BMX/MTMR8/FLT1/GDPD3/PLA2G4C/PIK3CG/PLEKHA1/PLCG1/PLD2/PIK3C2B/VAV3/PLCB2/PCTP/VAV1/DGKZ/MTMR12/DGKE/AGPAT5/KIT/FDPS/TTC7B/INPP5D/PTK2/MTM1/CLN3/FGF16/LYN",32
cluster 3,"GO:0001783","B cell apoptotic process","5/621","21/14669",0.00154737158362673,0.0313082537458467,0.0275437254748946,"PKN1/BCL10/BCL2L11/ADA/LYN",5
cluster 3,"GO:0003180","aortic valve morphogenesis","5/621","21/14669",0.00154737158362673,0.0313082537458467,0.0275437254748946,"GATA3/DLL4/NOTCH1/NOS3/EFNA1",5
cluster 3,"GO:2000114","regulation of establishment of cell polarity","5/621","21/14669",0.00154737158362673,0.0313082537458467,0.0275437254748946,"DOCK8/GATA3/FLOT2/GSN/CDH5",5
cluster 3,"GO:0010633","negative regulation of epithelial cell migration","9/621","65/14669",0.00158212808280017,0.0318685799535462,0.0280366776327041,"VASH1/ANGPT2/RGCC/DLL4/ACVRL1/NOTCH1/MMRN2/PTPRM/JUP",9
cluster 3,"GO:0002431","Fc receptor mediated stimulatory signaling pathway","10/621","78/14669",0.00161361556129554,0.0322958896052134,0.0284126072464679,"FYN/MAPK3/RAPGEF1/PLCG1/PLD2/VAV3/VAV1/FCER1G/PTK2/LYN",10
cluster 3,"GO:0090066","regulation of anatomical structure size","34/621","470/14669",0.00166890362601536,0.0322958896052134,0.0284126072464679,"SEMA3F/SEMA3G/SLC12A2/ARHGAP4/NRCAM/CAV1/PREX1/AVPR2/MACF1/ADORA2A/DOCK4/GMFG/HIP1R/SWAP70/VAV3/HTR1B/SPTBN5/SLC12A6/SSH2/VAV1/SEMA6C/GSN/DMTN/SPTA1/NOS3/SEMA6B/APLN/LRRC8C/PTPRM/HCLS1/KANK3/LRRC8B/GPX1/SHANK3",34
cluster 3,"GO:1903039","positive regulation of leukocyte cell-cell adhesion","17/621","180/14669",0.00167051979207099,0.0322958896052134,0.0284126072464679,"FYN/CAV1/DOCK8/GATA3/FLOT2/SKAP1/VAV1/BCL10/ITPKB/TNFRSF14/TGFBR2/SPTA1/RAG1/STAT5B/ADA/PNP/LYN",17
cluster 3,"GO:0043403","skeletal muscle tissue regeneration","6/621","31/14669",0.0016722323268134,0.0322958896052134,0.0284126072464679,"CFLAR/DYSF/SELENON/TGFBR2/GPX1/SPAAR",6
cluster 3,"GO:0030252","growth hormone secretion","4/621","13/14669",0.00167491980665336,0.0322958896052134,0.0284126072464679,"ARHGEF7/GHRL/KALRN/CHD7",4
cluster 3,"GO:0035723","interleukin-15-mediated signaling pathway","4/621","13/14669",0.00167491980665336,0.0322958896052134,0.0284126072464679,"STAT5A/IL15RA/JAK1/STAT5B",4
cluster 3,"GO:0042226","interleukin-6 biosynthetic process","4/621","13/14669",0.00167491980665336,0.0322958896052134,0.0284126072464679,"NLRP12/BCL10/GHRL/INPP5D",4
cluster 3,"GO:0045026","plasma membrane fusion","4/621","13/14669",0.00167491980665336,0.0322958896052134,0.0284126072464679,"CD9/TIE1/IZUMO1/MYMX",4
cluster 3,"GO:0071350","cellular response to interleukin-15","4/621","13/14669",0.00167491980665336,0.0322958896052134,0.0284126072464679,"STAT5A/IL15RA/JAK1/STAT5B",4
cluster 3,"GO:0072109","glomerular mesangium development","4/621","13/14669",0.00167491980665336,0.0322958896052134,0.0284126072464679,"CFLAR/PDGFB/NOTCH1/GPR4",4
cluster 3,"GO:0071559","response to transforming growth factor beta","20/621","228/14669",0.00168521028444815,0.0323560374614045,0.0284655228786293,"CFLAR/FYN/HYAL2/NOX4/NLK/PARD6A/CAV1/ENG/TGFBRAP1/ACVRL1/ZEB1/CD109/F11R/TGFBR2/PTK2/SMAD1/NRROS/CDH5/CLDN5/PDE2A",20
cluster 3,"GO:0007043","cell-cell junction assembly","13/621","120/14669",0.0016962614219208,0.0324302183716383,0.0285307842197294,"CD9/PRKCH/HDAC7/ARVCF/PARD6A/CAV1/RAMP2/F11R/FRMPD2/JUP/CDH5/CLDN5/GJA4",13
cluster 3,"GO:0050730","regulation of peptidyl-tyrosine phosphorylation","19/621","213/14669",0.00179548689439553,0.0341824340401377,0.0300723121419745,"FYN/TNK2/HYAL2/NOX4/PDGFB/CD40/EHD4/CAV1/TNFSF18/SH3BP5/SAMSN1/GHRL/KIT/TNFRSF14/DMTN/TAL1/EFNA1/HCLS1/LYN",19
cluster 3,"GO:0003170","heart valve development","8/621","54/14669",0.00183423125911178,0.034773325382825,0.0305921542596662,"TNFRSF1B/PRDM1/GATA3/DLL4/NOTCH1/TGFBR2/NOS3/EFNA1",8
cluster 3,"GO:0090287","regulation of cellular response to growth factor stimulus","21/621","247/14669",0.001922453256245,0.036293343481914,0.0319294042250601,"CFLAR/FLT1/PRKD2/CAV1/GRB10/ENG/GATA3/ACVRL1/NOTCH1/ZEB1/HHEX/CD109/TGFBR2/JCAD/SPRY3/APLN/MMRN2/NRROS/FZD4/GDF3/FGF16",21
cluster 3,"GO:0072012","glomerulus vasculature development","5/621","22/14669",0.00193354584160734,0.036350661822218,0.0319798305644793,"CFLAR/ANGPT2/PDGFB/NOTCH1/GPR4",5
cluster 3,"GO:0048013","ephrin receptor signaling pathway","10/621","80/14669",0.00195801016196915,0.0366578500033394,0.0322500822047856,"FYN/ARHGEF7/GIT1/VAV3/KALRN/EFNA1/PTK2/AP2A2/ARHGEF28/LYN",10
cluster 3,"GO:0007162","negative regulation of cell adhesion","20/621","231/14669",0.00196844226274914,0.0367008739236534,0.0322879328961592,"PLXND1/CD9/PLXNA2/ANGPT2/PPM1F/CCM2L/RGCC/ARHGDIB/ADORA2A/SWAP70/ACVRL1/ADAM15/NOTCH1/TNFRSF14/DMTN/PTK2/FZD4/ACER2/APOD/NRARP",20
cluster 3,"GO:0030857","negative regulation of epithelial cell differentiation","6/621","32/14669",0.00198559858894146,0.036717298497147,0.032302382566429,"CAV1/ACVRL1/NOTCH1/ZEB1/GDF3/NOTCH4",6
cluster 3,"GO:1905314","semi-lunar valve development","6/621","32/14669",0.00198559858894146,0.036717298497147,0.032302382566429,"TNFRSF1B/GATA3/DLL4/NOTCH1/NOS3/EFNA1",6
cluster 3,"GO:0002687","positive regulation of leukocyte migration","12/621","108/14669",0.0020322200215133,0.0374260274982368,0.0329258934527461,"DAPK2/MAPK3/DOCK8/PGF/TNFSF18/PLVAP/SWAP70/DYSF/TNFRSF14/VEGFD/SELP/GPSM3",12
cluster 3,"GO:0007589","body fluid secretion","10/621","81/14669",0.00215117174773455,0.0393698882985673,0.0346360229502374,"CAV1/OAS2/SLC29A1/STAT5A/KALRN/CEL/APLN/STAT5B/ADA/APRT",10
cluster 3,"GO:0050727","regulation of inflammatory response","24/621","300/14669",0.00215522216528061,0.0393698882985673,0.0346360229502374,"NOS2/SELE/TNFRSF1B/CALCRL/HYAL2/RORA/MGST2/PIK3CG/GATA3/ADORA2A/NLRP12/GHRL/FCER1G/DNASE1L3/NLRC3/STAT5B/CDH5/PDE2A/APOD/ADA/MIR126/GPSM3/GPX1/LYN",24
cluster 3,"GO:0071900","regulation of protein serine/threonine kinase activity","33/621","460/14669",0.00221817263056796,0.0403564310851719,0.0355039430809498,"PRKAR2B/HYAL2/NOX4/PDGFB/CD40/PSMD10/FLT1/MAPK3/PIK3CG/CAV1/RAPGEF1/CCNJ/RAPGEF2/CXCR4/PKN1/ARRB1/DUSP6/RALB/TAOK2/HHEX/GHRL/KIT/MAP4K2/SPRY3/MAP3K11/FZD4/CHRNA7/TCIM/MAPK11/UVRAG/CALM1/MAP3K3/LYN",33
cluster 3,"GO:0032147","activation of protein kinase activity","24/621","301/14669",0.00225143662598642,0.0405898337403399,0.0357092812231293,"PRKAR2B/PDGFB/RGCC/MAPK3/TNFRSF10A/RAPGEF1/STK25/PILRB/CXCR4/PKN1/RIPK3/ARRB1/DUSP6/MINK1/PRKACB/TAOK2/GHRL/KIT/TGFBR2/MAP4K2/MAP3K11/CHRNA7/MAPK11/MAP3K3",24
cluster 3,"GO:0033631","cell-cell adhesion mediated by integrin","4/621","14/14669",0.00226698539507217,0.0405898337403399,0.0357092812231293,"SWAP70/SKAP1/FERMT3/ADA",4
cluster 3,"GO:0070672","response to interleukin-15","4/621","14/14669",0.00226698539507217,0.0405898337403399,0.0357092812231293,"STAT5A/IL15RA/JAK1/STAT5B",4
cluster 3,"GO:1990000","amyloid fibril formation","4/621","14/14669",0.00226698539507217,0.0405898337403399,0.0357092812231293,"FKBP1A/RIPK3/GSN/CHRNA7",4
cluster 3,"GO:0050852","T cell receptor signaling pathway","13/621","124/14669",0.00227901267738521,0.0406438940725773,0.0357568412998528,"FYN/LCP2/PRKD2/GATA3/PDE4D/EIF2B2/PLCG1/THEMIS2/SKAP1/BCL10/INPP5D/PDE4B/ADA",13
cluster 3,"GO:0006195","purine nucleotide catabolic process","7/621","44/14669",0.00230584031336596,0.0409604389523907,0.0360353245822754,"SAMHD1/PDE4D/PDE4B/PDE2A/ADA/PNP/GPX1",7
cluster 3,"GO:0043029","T cell homeostasis","6/621","33/14669",0.00234139072222598,0.041267011479233,0.0363050345950419,"RIPK3/BCL2L11/RAG1/STAT5B/SPNS2/TNFRSF4",6
cluster 3,"GO:2000249","regulation of actin cytoskeleton reorganization","6/621","33/14669",0.00234139072222598,0.041267011479233,0.0363050345950419,"RAPGEF3/ARHGDIB/GMFG/F11R/HCLS1/FES",6
cluster 3,"GO:0007160","cell-matrix adhesion","18/621","202/14669",0.00236849902102585,0.0414211921816613,0.036440676492405,"PPM1F/ARHGEF7/MACF1/KDR/LYVE1/ACVRL1/SKAP1/MINK1/ITGA10/ADAM15/TAOK2/UTRN/BCL2L11/DMTN/PTK2/JUP/ACER2/APOD",18
cluster 3,"GO:0070374","positive regulation of ERK1 and ERK2 cascade","18/621","202/14669",0.00236849902102585,0.0414211921816613,0.036440676492405,"CFLAR/FLT4/TIE1/NOX4/PDGFB/FLT1/MAPK3/PRKD2/RAPGEF1/RAPGEF2/GNAI2/KDR/ARRB1/NOTCH1/MERTK/KIT/CHRNA7/MIR126",18
cluster 3,"GO:0050927","positive regulation of positive chemotaxis","5/621","23/14669",0.00238568637209887,0.0415606830537069,0.0365633948757766,"PGF/KDR/VEGFD/S1PR1/IL16",5
cluster 3,"GO:0002262","myeloid cell homeostasis","14/621","140/14669",0.0024556818542679,0.0424522472278037,0.0373477566946733,"ADGRF5/GATA3/ITPKB/BCL2L11/MERTK/KIT/DMTN/FCER1G/TAL1/INPP5D/STAT5B/HCLS1/PDE4B/LYN",14
cluster 3,"GO:0051897","positive regulation of protein kinase B signaling","14/621","140/14669",0.0024556818542679,0.0424522472278037,0.0373477566946733,"FYN/NOX4/PDGFB/PIK3CG/ENG/GATA3/VAV1/KIT/MYORG/PTK2/HCLS1/FGF16/MIR126/GPX1",14
cluster 3,"GO:0050870","positive regulation of T cell activation","16/621","171/14669",0.0024823709606346,0.0427498388335241,0.0376095656591124,"FYN/CAV1/DOCK8/GATA3/FLOT2/VAV1/BCL10/ITPKB/TNFRSF14/TGFBR2/SPTA1/RAG1/STAT5B/ADA/PNP/LYN",16
cluster 3,"GO:0043062","extracellular structure organization","28/621","374/14669",0.00255647225183965,0.0438585657806102,0.0385849784338095,"CFLAR/TNFRSF1B/ICAM3/APOB/CETP/KIF9/PDGFB/RGCC/ENG/ICAM2/VWF/LAMA4/TCF15/KDR/RAMP2/BCAN/HSPG2/PRKACB/ITGA10/ADAM15/ITGA9/CSGALNACT1/NOTCH1/ABCA5/F11R/MPZL3/MMP10/PTK2",28
cluster 3,"GO:0010812","negative regulation of cell-substrate adhesion","8/621","57/14669",0.00260724656982932,0.0445602141025375,0.0392022600272184,"ANGPT2/ACVRL1/ADAM15/NOTCH1/DMTN/FZD4/ACER2/APOD",8
cluster 3,"GO:0042113","B cell activation","17/621","188/14669",0.00265216745160086,0.0451569039306531,0.0397272034160351,"CD79B/ITM2A/MFNG/CD40/LYL1/PKN1/SWAP70/VAV3/HHEX/SAMSN1/KIT/RAG1/INPP5D/STAT5B/TNFRSF4/ADA/LYN",17
cluster 3,"GO:0051279","regulation of release of sequestered calcium ion into cytosol","9/621","70/14669",0.00267017870112449,0.0452926552611793,0.0398466319032071,"FKBP1A/PDE4D/PLCG1/APLNR/SELENON/CXCL11/CHD7/CALM1/LYN",9
cluster 3,"GO:0018105","peptidyl-serine phosphorylation","21/621","254/14669",0.00269291002356839,0.0455071536567063,0.0400353388483201,"PRKCH/MAST4/CSNK2A2/MKNK1/RAPGEF3/NLK/SH2D3C/PPM1F/PDGFB/RASSF2/MAPK3/PRKD2/CAV1/PDE4D/PKN1/ARRB1/DMTN/TGFBR2/RPS6KA3/HCLS1/PRKX",21
cluster 3,"GO:0008015","blood circulation","31/621","430/14669",0.0027646496982947,0.0465451471593496,0.0409485232217962,"NOS2/PDGFB/MYLK2/RENBP/PIK3CG/CAV1/PDE4D/TMIGD3/KCNJ2/AVPR2/ADORA2A/DOCK4/DLL4/RAMP2/HTR1B/ACVRL1/FLI1/GHRL/F11R/NOS3/SCN3B/CHD7/APLN/PTPRM/JUP/PDE4B/PDE2A/ADA/CALM1/TBC1D8/GPX1",31
cluster 3,"GO:0018209","peptidyl-serine modification","22/621","272/14669",0.00283012066228144,0.0474702766848098,0.0417624144686492,"PRKCH/MAST4/CSNK2A2/MKNK1/RAPGEF3/NLK/SH2D3C/PPM1F/PDGFB/RASSF2/MAPK3/PRKD2/CAV1/PDE4D/PKN1/ARRB1/GALNT1/DMTN/TGFBR2/RPS6KA3/HCLS1/PRKX",22
cluster 3,"GO:0050804","modulation of chemical synaptic transmission","29/621","395/14669",0.00287459204367223,0.0479193200330648,0.0421574645027732,"PRKAR2B/BAIAP3/FYN/RNF19A/SLC24A1/GIT1/RAPGEF2/GNAI2/KCNC4/PCDH17/PLCG1/ADORA2A/LRRC4/HTR1B/CACNG8/GRIK4/DGKE/NRGN/GHRL/KIT/GRIN2C/CEL/PLEKHG5/SNCG/CHRNA7/MCTP1/CALM1/UNC13B/SHANK3",29
cluster 3,"GO:0032878","regulation of establishment or maintenance of cell polarity","5/621","24/14669",0.00290999416867459,0.0479193200330648,0.0421574645027732,"DOCK8/GATA3/FLOT2/GSN/CDH5",5
cluster 3,"GO:0061437","renal system vasculature development","5/621","24/14669",0.00290999416867459,0.0479193200330648,0.0421574645027732,"CFLAR/ANGPT2/PDGFB/NOTCH1/GPR4",5
cluster 3,"GO:0061440","kidney vasculature development","5/621","24/14669",0.00290999416867459,0.0479193200330648,0.0421574645027732,"CFLAR/ANGPT2/PDGFB/NOTCH1/GPR4",5
cluster 3,"GO:1902991","regulation of amyloid precursor protein catabolic process","5/621","24/14669",0.00290999416867459,0.0479193200330648,0.0421574645027732,"FKBP1A/FLOT2/EFNA1/CHRNA7/LYN",5
cluster 3,"GO:0042326","negative regulation of phosphorylation","30/621","414/14669",0.0029780931694226,0.048251552969035,0.0424497494975343,"PRKAR2B/HYAL2/MECOM/PPM1F/RASSF2/PSMD10/PARD6A/CAV1/GRB10/ENG/RAPGEF1/PDE4D/PKN1/ADORA2A/GMFG/SH3BP5/ARRB1/DUSP6/NLRP12/FOXO1/HHEX/SAMSN1/CD109/DMTN/FBP1/RHOH/SPRY3/EFNA1/CALM1/LYN",30
cluster 3,"GO:0099177","regulation of trans-synaptic signaling","29/621","396/14669",0.00298129980995222,0.048251552969035,0.0424497494975343,"PRKAR2B/BAIAP3/FYN/RNF19A/SLC24A1/GIT1/RAPGEF2/GNAI2/KCNC4/PCDH17/PLCG1/ADORA2A/LRRC4/HTR1B/CACNG8/GRIK4/DGKE/NRGN/GHRL/KIT/GRIN2C/CEL/PLEKHG5/SNCG/CHRNA7/MCTP1/CALM1/UNC13B/SHANK3",29
cluster 3,"GO:1905564","positive regulation of vascular endothelial cell proliferation","4/621","15/14669",0.00298879820623266,0.048251552969035,0.0424497494975343,"PLCG1/GHRL/APLN/MIR126",4
cluster 3,"GO:2000353","positive regulation of endothelial cell apoptotic process","4/621","15/14669",0.00298879820623266,0.048251552969035,0.0424497494975343,"CD40/RGCC/PLCG1/ECSCR",4
cluster 3,"GO:0032663","regulation of interleukin-2 production","7/621","46/14669",0.00299433396084437,0.048251552969035,0.0424497494975343,"HOMER3/HDAC7/PRKD2/GATA3/PDE4D/STAT5B/PDE4B",7
cluster 3,"GO:0050853","B cell receptor signaling pathway","7/621","46/14669",0.00299433396084437,0.048251552969035,0.0424497494975343,"CD79B/PRKCH/BMX/PLEKHA1/VAV3/KLHL6/LYN",7
cluster 3,"GO:0002250","adaptive immune response","23/621","291/14669",0.0030722069994424,0.0493302419269897,0.0433987360737864,"CD79B/FYN/PRDM1/RORA/CD40/RNF125/BMX/PRKD2/PIK3CG/GATA3/TNFSF18/PKN1/RIPK3/SWAP70/SKAP1/BCL10/SAMSN1/FCER1G/RAG1/INPP5D/KLHL6/ADA/LYN",23
cluster 3,"GO:0002696","positive regulation of leukocyte activation","21/621","257/14669",0.00309500222801972,0.0495200356483156,0.0435657088535363,"FYN/CD40/CAV1/DOCK8/GATA3/FLOT2/VAV3/VAV1/BCL10/ITPKB/TNFRSF14/FCER1G/TGFBR2/SPTA1/RAG1/INPP5D/STAT5B/TNFRSF4/ADA/PNP/LYN",21
cluster 3,"GO:0009612","response to mechanical stimulus","17/621","191/14669",0.00312679796563406,0.0498519873531481,0.0438577464326058,"FYN/ANGPT2/CD40/MAPK3/TNFRSF10A/ENG/KCNJ2/BCL10/BMP6/KIT/PKD1L1/ANKRD23/TGFBR2/JUP/PDE2A/TLR5/SHANK3",17
cluster 4,"GO:0030198","extracellular matrix organization","59/488","327/14669",4.16741585386715e-27,1.78990510923594e-23,1.44017118402588e-23,"ITGA3/CD44/TIMP2/TNC/ELN/COL11A1/FAP/COL5A3/COL4A4/ITGB5/COL16A1/B4GALT1/MMP2/CCDC80/TIMP1/ITGB8/AEBP1/SH3PXD2A/COL1A1/LOX/ITGA4/FN1/MFAP2/MMP8/TGFBI/P4HA1/MMP19/LRP1/SOX9/COL5A1/LOXL2/ADAM19/ITGA11/ADAMTS14/FGF2/P3H4/ADAM12/MMP3/ITGB1/PLOD2/ABI3BP/MMP14/…
cluster 4,"GO:0043062","extracellular structure organization","61/488","374/14669",1.52346770824146e-25,3.27164690344854e-22,2.63239183481933e-22,"ITGA3/CD44/TIMP2/TNC/ELN/COL11A1/FAP/COL5A3/COL4A4/ITGB5/COL16A1/B4GALT1/MMP2/CCDC80/TIMP1/ITGB8/AEBP1/SH3PXD2A/COL1A1/LOX/ITGA4/FN1/SDC1/MFAP2/MMP8/TGFBI/P4HA1/MMP19/LRP1/SOX9/COL5A1/LOXL2/ADAM19/ITGA11/ADAMTS14/FGF2/P3H4/ADAM12/MMP3/ITGB1/PLOD2/ABI3B…
cluster 4,"GO:0032963","collagen metabolic process","20/488","93/14669",2.10010369300334e-11,3.00664845381645e-08,2.4191720786421e-08,"MRC2/FAP/MMP2/COL1A1/P3H3/ERRFI1/MMP8/MMP19/ID1/COL5A1/IL6/ADAMTS14/P3H4/RCN3/MMP3/ITGB1/PLOD2/MMP14/LARP6/MFAP4",20
cluster 4,"GO:0030199","collagen fibril organization","15/488","50/14669",4.21497995697025e-11,4.2069826994101e-08,3.38497008814738e-08,"COL11A1/COL5A3/AEBP1/COL1A1/LOX/P4HA1/COL5A1/LOXL2/ADAMTS14/P3H4/PLOD2/COL1A2/GREM1/COL3A1/NF1",15
cluster 4,"GO:0001525","angiogenesis","46/488","470/14669",4.89753515647275e-11,4.2069826994101e-08,3.38497008814738e-08,"HSPB6/TNFRSF12A/PKM/JMJD6/PTGS2/FAP/COL4A4/B4GALT1/MMP2/ITGB8/SHB/VEGFA/WNT5A/FN1/F3/TNFAIP3/TGFBI/NPPB/TWIST1/MMP19/EREG/IL1B/C3/ID1/ADM2/LOXL2/GPNMB/IL6/FGF2/ECM1/ADAM12/ITGB1/VEGFC/NUS1/THY1/PRKCA/MMP14/RUNX1/ZC3H12A/BMPER/SPRED1/GREM1/CSPG4/CCBE1/THBS2/NF1",46
cluster 4,"GO:0006024","glycosaminoglycan biosynthetic process","20/488","103/14669",1.49601111092737e-10,1.07089462023884e-07,8.61649908276235e-08,"CHPF2/B4GALT1/XYLT1/CEMIP/DSE/UST/SDC1/SLC35D1/CHPF/HS3ST3B1/IL1B/GALNT5/EXT2/HS3ST3A1/CSGALNACT2/HAS2/CHST11/CSPG4/EXT1/CHSY3",20
cluster 4,"GO:0001501","skeletal system development","45/488","471/14669",1.78366624673385e-10,1.09440664710313e-07,8.80567862861238e-08,"CD44/COL11A1/EVC/MMP2/SIX4/TIMP1/XYLT1/ITGB8/AEBP1/COL1A1/VDR/RAB23/WNT5A/PRRX1/SLC35D1/TGFBI/TWIST1/SNAI1/SOX9/GDF5/FGFRL1/LRRC17/LOXL2/TBX3/FGF2/OSR1/PDGFC/KLF10/MMP14/DHRS3/COL1A2/TNFRSF11B/FBN1/GREM1/SMAD3/BMP1/COL3A1/HAS2/CHST11/RARG/FAM20C/EXT1/TMEM119/SI…
cluster 4,"GO:0006023","aminoglycan biosynthetic process","20/488","106/14669",2.57076888896976e-10,1.38018154726564e-07,1.11050450822207e-07,"CHPF2/B4GALT1/XYLT1/CEMIP/DSE/UST/SDC1/SLC35D1/CHPF/HS3ST3B1/IL1B/GALNT5/EXT2/HS3ST3A1/CSGALNACT2/HAS2/CHST11/CSPG4/EXT1/CHSY3",20
cluster 4,"GO:0001503","ossification","37/488","353/14669",6.26703610157484e-10,2.8546733584218e-07,2.29689176783256e-07,"MRC2/TNC/COL11A1/SBNO2/FSTL3/PTGS2/MMP2/XYLT1/COL1A1/WNT5A/TWIST1/SNAI1/SOX9/GDF5/ID1/GPNMB/IL6/ITGA11/SEMA7A/ECM1/OSR1/EGFR/NOCT/EXT2/KLF10/MMP14/DHRS3/GREM1/SMAD3/BMP1/CEBPB/ZHX3/FAM20C/EXT1/TMEM119/NF1/TWIST2",37
cluster 4,"GO:0030203","glycosaminoglycan metabolic process","23/488","148/14669",6.7251946208425e-10,2.8546733584218e-07,2.29689176783256e-07,"CD44/CHPF2/B4GALT1/XYLT1/CEMIP/DSE/UST/SDC1/SLC35D1/CHPF/HS3ST3B1/IL1B/GALNT5/FGF2/EXT2/HS3ST3A1/IL15/CSGALNACT2/HAS2/CHST11/CSPG4/EXT1/CHSY3",23
cluster 4,"GO:0010469","regulation of signaling receptor activity","40/488","405/14669",7.31115411935736e-10,2.8546733584218e-07,2.29689176783256e-07,"CRLF1/IL11/TIMP1/CACNG7/VEGFA/STC2/WNT5A/ERRFI1/NPPB/INHBA/CXCL6/EREG/IL1B/GDF5/ADM2/LIF/GPNMB/IL6/FGF5/FGF2/INHBE/FGF7/CNIH3/PDGFC/TSLP/ITGB1/LYPD1/VEGFC/CXCL5/IL15/TNFRSF11B/FBN1/GREM1/BMP1/GDNF/SOCS5/CLCF1/BDNF/METRNL/NPTXR",40
cluster 4,"GO:0006022","aminoglycan metabolic process","23/488","155/14669",1.70860878706552e-09,6.11539561703869e-07,4.92049355082115e-07,"CD44/CHPF2/B4GALT1/XYLT1/CEMIP/DSE/UST/SDC1/SLC35D1/CHPF/HS3ST3B1/IL1B/GALNT5/FGF2/EXT2/HS3ST3A1/IL15/CSGALNACT2/HAS2/CHST11/CSPG4/EXT1/CHSY3",23
cluster 4,"GO:2000147","positive regulation of cell motility","42/488","473/14669",6.7104313583484e-09,2.06104967720676e-06,1.6583361534881e-06,"ITGA3/MYLK/PTGS2/SEMA3C/CASS4/BDKRB1/CEMIP/SYDE1/CREB3/COL1A1/VEGFA/WNT5A/ITGA4/FN1/IL1R1/F3/TWIST1/TNFAIP6/SNAI1/SOX9/IL1B/GPNMB/IL6/SEMA7A/FGF2/FGF7/PDGFC/EGFR/VEGFC/NUS1/THY1/PRKCA/MMP14/ZC3H12A/F2RL1/SMAD3/ADAM9/HAS2/LRRC15/ZNF703/IRS2/TWIST2",42
cluster 4,"GO:0045765","regulation of angiogenesis","30/488","270/14669",7.13924004451139e-09,2.06104967720676e-06,1.6583361534881e-06,"HSPB6/TNFRSF12A/PKM/PTGS2/ITGB8/VEGFA/WNT5A/F3/TNFAIP3/NPPB/TWIST1/IL1B/C3/ID1/ADM2/GPNMB/IL6/FGF2/ECM1/ADAM12/ITGB1/VEGFC/PRKCA/RUNX1/ZC3H12A/BMPER/SPRED1/GREM1/THBS2/NF1",30
cluster 4,"GO:0030166","proteoglycan biosynthetic process","14/488","60/14669",7.19807803448229e-09,2.06104967720676e-06,1.6583361534881e-06,"CHPF2/XYLT1/DSE/UST/SLC35D1/CHPF/HS3ST3B1/EXT2/CSGALNACT2/CHST11/CSPG4/FOXL1/EXT1/CHSY3",14
cluster 4,"GO:0030335","positive regulation of cell migration","41/488","458/14669",8.11133594362338e-09,2.1773867423664e-06,1.75194183571813e-06,"ITGA3/MYLK/PTGS2/SEMA3C/CASS4/BDKRB1/CEMIP/SYDE1/CREB3/COL1A1/VEGFA/WNT5A/ITGA4/FN1/IL1R1/F3/TNFAIP6/SNAI1/SOX9/IL1B/GPNMB/IL6/SEMA7A/FGF2/FGF7/PDGFC/EGFR/VEGFC/NUS1/THY1/PRKCA/MMP14/ZC3H12A/F2RL1/SMAD3/ADAM9/HAS2/LRRC15/ZNF703/IRS2/TWIST2",41
cluster 4,"GO:0051272","positive regulation of cellular component movement","42/488","485/14669",1.39289807956382e-08,3.51911603042741e-06,2.83150736545388e-06,"ITGA3/MYLK/PTGS2/SEMA3C/CASS4/BDKRB1/CEMIP/SYDE1/CREB3/COL1A1/VEGFA/WNT5A/ITGA4/FN1/IL1R1/F3/TWIST1/TNFAIP6/SNAI1/SOX9/IL1B/GPNMB/IL6/SEMA7A/FGF2/FGF7/PDGFC/EGFR/VEGFC/NUS1/THY1/PRKCA/MMP14/ZC3H12A/F2RL1/SMAD3/ADAM9/HAS2/LRRC15/ZNF703/IRS…
cluster 4,"GO:0071229","cellular response to acid chemical","24/488","189/14669",1.78775795407899e-08,4.26578911820514e-06,3.43228617733411e-06,"TNC/COL16A1/MMP2/COL1A1/PTK7/VEGFA/WNT5A/PTGER2/SOX9/SH3BP4/OSR1/PDGFC/EGFR/PID1/BRINP3/ZC3H12A/COL1A2/ABCA1/COL3A1/CEBPB/RARG/SHMT2/AKR1C1/CPEB1",24
cluster 4,"GO:0050673","epithelial cell proliferation","34/488","350/14669",2.18761316378313e-08,4.80787023155682e-06,3.86844873970983e-06,"PTPRN/FAP/B4GALT1/SIX4/VDR/VEGFA/WNT5A/ITGA4/ERRFI1/F3/TNFAIP3/TWIST1/EREG/SOX9/GDF5/ID1/LOXL2/FGF2/FGF7/ECM1/DUSP10/OSR1/EGFR/VEGFC/PRKCA/MMP14/XDH/BMPER/HTRA1/SMAD3/HAS2/CEBPB/ZNF703/NF1",34
cluster 4,"GO:1901342","regulation of vasculature development","31/488","300/14669",2.23882199374008e-08,4.80787023155682e-06,3.86844873970983e-06,"HSPB6/TNFRSF12A/PKM/PTGS2/ITGB8/VEGFA/WNT5A/F3/TNFAIP3/NPPB/TWIST1/IL1B/C3/ID1/ADM2/GPNMB/IL6/FGF2/ECM1/ADAM12/ITGB1/VEGFC/PRKCA/XDH/RUNX1/ZC3H12A/BMPER/SPRED1/GREM1/THBS2/NF1",31
cluster 4,"GO:0045766","positive regulation of angiogenesis","21/488","157/14669",5.6541494048392e-08,1.15030220541765e-05,9.25541851696865e-06,"HSPB6/PKM/PTGS2/ITGB8/VEGFA/WNT5A/F3/TWIST1/IL1B/C3/ADM2/FGF2/ECM1/ADAM12/ITGB1/VEGFC/PRKCA/RUNX1/ZC3H12A/BMPER/GREM1",21
cluster 4,"GO:0030206","chondroitin sulfate biosynthetic process","9/488","25/14669",5.89211839794836e-08,1.15030220541765e-05,9.25541851696865e-06,"CHPF2/XYLT1/DSE/SLC35D1/CHPF/CSGALNACT2/CHST11/CSPG4/CHSY3",9
cluster 4,"GO:1903510","mucopolysaccharide metabolic process","17/488","107/14669",8.29605358606742e-08,1.54919783270259e-05,1.24649628938487e-05,"CD44/CHPF2/B4GALT1/XYLT1/CEMIP/DSE/UST/SLC35D1/CHPF/IL1B/FGF2/IL15/CSGALNACT2/HAS2/CHST11/CSPG4/CHSY3",17
cluster 4,"GO:0006029","proteoglycan metabolic process","15/488","85/14669",1.15351455343853e-07,2.06431041959104e-05,1.66095977146434e-05,"CHPF2/COL11A1/XYLT1/DSE/UST/SLC35D1/CHPF/HS3ST3B1/EXT2/CSGALNACT2/CHST11/CSPG4/FOXL1/EXT1/CHSY3",15
cluster 4,"GO:0022617","extracellular matrix disassembly","13/488","64/14669",1.45228878196131e-07,2.49503212740953e-05,2.00752171418062e-05,"CD44/TIMP2/FAP/MMP2/TIMP1/MMP8/MMP19/LRP1/MMP3/MMP14/HTRA1/BMP1/DPP4",13
cluster 4,"GO:0048771","tissue remodeling","19/488","138/14669",1.52782362304715e-07,2.52384710037981e-05,2.03070645929708e-05,"SEMA3C/TIMP1/VDR/TNFAIP3/GDF5/LIF/TMBIM1/GPNMB/IL6/P3H4/EGFR/PRKCA/MMP14/IL15/TNFRSF11B/GREM1/CSPG4/NF1/SIGLEC15",19
cluster 4,"GO:0042060","wound healing","39/488","474/14669",1.81367947309909e-07,2.88509382850393e-05,2.32136830806406e-05,"TNFRSF12A/IFRD1/PLAUR/CD44/TNC/DCBLD2/MYLK/PKM/LMAN1/FAP/B4GALT1/TIMP1/PLAT/P2RX1/COL1A1/PTK7/LOX/WNT5A/FN1/SDC1/F3/TNFAIP3/EREG/COL5A1/MICAL1/SERPINE2/IL6/FGF2/DUSP10/EGFR/PRKCA/F2RL1/COL1A2/SMAD3/COL3A1/C1QTNF1/PRKG1/NF1/SERPINB2",39
cluster 4,"GO:0050678","regulation of epithelial cell proliferation","29/488","302/14669",3.10424374324156e-07,4.76168817043661e-05,3.83129030415867e-05,"PTPRN/B4GALT1/SIX4/VDR/VEGFA/WNT5A/ITGA4/ERRFI1/F3/TNFAIP3/TWIST1/EREG/SOX9/GDF5/ID1/FGF2/FGF7/ECM1/DUSP10/OSR1/EGFR/VEGFC/PRKCA/XDH/HTRA1/SMAD3/HAS2/ZNF703/NF1",29
cluster 4,"GO:0050650","chondroitin sulfate proteoglycan biosynthetic process","9/488","30/14669",3.55674585109135e-07,5.26766325187495e-05,4.23840168026603e-05,"CHPF2/XYLT1/DSE/SLC35D1/CHPF/CSGALNACT2/CHST11/CSPG4/CHSY3",9
cluster 4,"GO:0050679","positive regulation of epithelial cell proliferation","21/488","176/14669",4.05702862770358e-07,5.80831265199562e-05,4.67341227535117e-05,"PTPRN/B4GALT1/VEGFA/WNT5A/ITGA4/F3/TNFAIP3/TWIST1/SOX9/ID1/FGF2/FGF7/ECM1/OSR1/EGFR/VEGFC/PRKCA/HTRA1/HAS2/ZNF703/NF1",21
cluster 4,"GO:0034103","regulation of tissue remodeling","12/488","59/14669",4.33177030796427e-07,6.00159789442146e-05,4.82893104280023e-05,"VDR/TNFAIP3/TMBIM1/GPNMB/IL6/EGFR/PRKCA/IL15/TNFRSF11B/GREM1/NF1/SIGLEC15",12
cluster 4,"GO:1904018","positive regulation of vasculature development","21/488","178/14669",4.90686510327463e-07,6.58593300580142e-05,5.29909149146402e-05,"HSPB6/PKM/PTGS2/ITGB8/VEGFA/WNT5A/F3/TWIST1/IL1B/C3/ADM2/FGF2/ECM1/ADAM12/ITGB1/VEGFC/PRKCA/RUNX1/ZC3H12A/BMPER/GREM1",21
cluster 4,"GO:0001704","formation of primary germ layer","16/488","111/14669",7.81117061410461e-07,0.000101663569053271,8.17992763193156e-05,"ITGA3/COL11A1/ITGB5/MMP2/WNT5A/ITGA4/FN1/MMP8/INHBA/SNAI1/COL5A1/ITGB1/EXT2/MMP14/SMAD3/POFUT2",16
cluster 4,"GO:0001667","ameboidal-type cell migration","32/488","374/14669",1.01686252089106e-06,0.000125148877903701,0.000100695733388359,"ITGA3/PTGS2/SEMA3C/FAP/TNS1/SH3BP1/TIMP1/SYDE1/VEGFA/WNT5A/ITGA4/TWIST1/SOX9/ID1/LOXL2/SEMA7A/FGF2/FGF7/DUSP10/ITGB1/VEGFC/NUS1/PRKCA/ZC3H12A/BMPER/SPRED1/GREM1/ADAM9/GDNF/HAS2/NF1/DPP4",32
cluster 4,"GO:0060541","respiratory system development","21/488","186/14669",1.0198395172595e-06,0.000125148877903701,0.000100695733388359,"ITGA3/TNC/FSTL3/JMJD6/SIX4/PTK7/VEGFA/LOX/WNT5A/ERRFI1/SOX9/ID1/FGFRL1/LIF/FGF7/RCN3/EGFR/MMP14/RARG/MSC/ALDH1A3",21
cluster 4,"GO:0061041","regulation of wound healing","16/488","116/14669",1.42804878832091e-06,0.000170374154051064,0.000137084332516303,"TNFRSF12A/PLAUR/MYLK/FAP/PLAT/F3/TNFAIP3/SERPINE2/FGF2/DUSP10/PRKCA/F2RL1/SMAD3/C1QTNF1/PRKG1/SERPINB2",16
cluster 4,"GO:0032675","regulation of interleukin-6 production","15/488","103/14669",1.51131521744296e-06,0.000175435104295067,0.000141156411347517,"WNT5A/MMP8/TNFAIP3/TWIST1/EREG/IL1B/IL6/TSLP/SPON2/ZC3H12A/F2RL1/ADORA2B/SOCS5/CEBPB/ZBTB20",15
cluster 4,"GO:0009101","glycoprotein biosynthetic process","28/488","309/14669",1.5924904492806e-06,0.00017999332841211,0.000144823992935962,"PGM3/CHPF2/FUT8/B4GALT1/PMM1/UGGT2/XYLT1/DSE/UST/SLC35D1/ST6GALNAC5/CHPF/HS3ST3B1/GFPT2/GALNT5/GALNT2/EXT2/NUS1/IL15/CSGALNACT2/CHST11/GXYLT2/CSPG4/FOXL1/EXT1/POFUT2/CHSY3/GFPT1",28
cluster 4,"GO:0030574","collagen catabolic process","9/488","36/14669",1.95883685781167e-06,0.000215723187289772,0.000173572507535647,"MRC2/FAP/MMP2/MMP8/MMP19/ADAMTS14/MMP3/ITGB1/MMP14",9
cluster 4,"GO:0031589","cell-substrate adhesion","28/488","316/14669",2.47162640557473e-06,0.000260692941306609,0.000209755511625415,"ITGA3/TNFRSF12A/CD44/ACTN1/COL5A3/ITGB5/COL16A1/CASS4/CCDC80/COL1A1/VEGFA/ITGA4/FN1/GBP1/ID1/ITGA11/ITGB1/THY1/ABI3BP/MMP14/EDIL3/GREM1/SMAD3/COL3A1/ADAM9/ANTXR1/HAS2/NF1",28
cluster 4,"GO:0030204","chondroitin sulfate metabolic process","9/488","37/14669",2.51288818183577e-06,0.000260692941306609,0.000209755511625415,"CHPF2/XYLT1/DSE/SLC35D1/CHPF/CSGALNACT2/CHST11/CSPG4/CHSY3",9
cluster 4,"GO:0050730","regulation of peptidyl-tyrosine phosphorylation","22/488","213/14669",2.5492674120786e-06,0.000260692941306609,0.000209755511625415,"CRLF1/MVP/CD44/CASS4/IL11/VEGFA/ERRFI1/EREG/LIF/IL6/FGF7/PDGFC/TSLP/EGFR/THY1/IL15/GREM1/SOCS5/PRNP/CSPG4/CLCF1/BDNF",22
cluster 4,"GO:0032635","interleukin-6 production","15/488","108/14669",2.78299144093033e-06,0.000277975540437111,0.000223661221556286,"WNT5A/MMP8/TNFAIP3/TWIST1/EREG/IL1B/IL6/TSLP/SPON2/ZC3H12A/F2RL1/ADORA2B/SOCS5/CEBPB/ZBTB20",15
cluster 4,"GO:0001101","response to acid chemical","27/488","303/14669",3.36238330281745e-06,0.000328214461036385,0.000264083836917457,"TNC/ASNS/PTGS2/COL16A1/MMP2/COL1A1/PTK7/VEGFA/WNT5A/DUSP1/PTGER2/SOX9/SH3BP4/OSR1/PDGFC/EGFR/PID1/BRINP3/ZC3H12A/COL1A2/ABCA1/COL3A1/CEBPB/RARG/SHMT2/AKR1C1/CPEB1",27
cluster 4,"GO:0032611","interleukin-1 beta production","11/488","61/14669",4.58088696359458e-06,0.000437220211303083,0.000351790687753942,"PANX1/WNT5A/ERRFI1/TNFAIP3/MR1/ZC3H12A/F2RL1/ABCA1/SMAD3/SUCNR1/S1PR3",11
cluster 4,"GO:0001655","urogenital system development","27/488","311/14669",5.47748223293115e-06,0.000511430134574767,0.00041150055310556,"ITGA3/CRLF1/TNC/FSTL3/JMJD6/COL4A4/SIX4/VEGFA/WNT5A/SDC1/SOX9/GLIS2/LIF/FGF2/OSR1/KIRREL3/BMPER/FBN1/GREM1/SMAD3/GDNF/EMX2/HAS2/RARG/NF1/MMP17/FOXD1",27
cluster 4,"GO:0051216","cartilage development","20/488","191/14669",5.90080403923011e-06,0.000539233049967943,0.000433870989043504,"CD44/COL11A1/EVC/TIMP1/ITGB8/COL1A1/WNT5A/PRRX1/TGFBI/SNAI1/SOX9/GDF5/LOXL2/FGF2/OSR1/GREM1/SMAD3/BMP1/CHST11/RARG",20
cluster 4,"GO:0009100","glycoprotein metabolic process","30/488","369/14669",6.22515705065773e-06,0.000557021865261978,0.000448184004326959,"PGM3/CHPF2/FUT8/COL11A1/B4GALT1/PMM1/UGGT2/XYLT1/DSE/UST/SLC35D1/ST6GALNAC5/CHPF/HS3ST3B1/GFPT2/GALNT5/GALNT2/EXT2/NUS1/PTX3/IL15/CSGALNACT2/CHST11/GXYLT2/CSPG4/FOXL1/EXT1/POFUT2/CHSY3/GFPT1",30
cluster 4,"GO:0072001","renal system development","25/488","278/14669",6.60224730983587e-06,0.00057238368752852,0.000460544242670456,"ITGA3/CRLF1/FSTL3/JMJD6/COL4A4/SIX4/VEGFA/WNT5A/SDC1/SOX9/GLIS2/LIF/FGF2/OSR1/KIRREL3/BMPER/FBN1/GREM1/SMAD3/GDNF/EMX2/HAS2/NF1/MMP17/FOXD1",25
cluster 4,"GO:0085029","extracellular matrix assembly","7/488","23/14669",6.66337238100721e-06,0.00057238368752852,0.000460544242670456,"LOX/SOX9/MFAP4/SMAD3/ANTXR1/HAS2/THSD4",7
cluster 4,"GO:0061448","connective tissue development","23/488","245/14669",7.62411181385961e-06,0.000641567738918334,0.000516210253506253,"CD44/COL11A1/EVC/TIMP1/ITGB8/COL1A1/WNT5A/PRRX1/TGFBI/SNAI1/SOX9/GDF5/COL5A1/LOXL2/FGF2/OSR1/GREM1/SMAD3/BMP1/CHST11/RARG/SELENOM/FOXD1",23
cluster 4,"GO:0050654","chondroitin sulfate proteoglycan metabolic process","9/488","42/14669",7.76752559342337e-06,0.000641567738918334,0.000516210253506253,"CHPF2/XYLT1/DSE/SLC35D1/CHPF/CSGALNACT2/CHST11/CSPG4/CHSY3",9
cluster 4,"GO:0050918","positive chemotaxis","10/488","53/14669",8.1616400775399e-06,0.000661400832698752,0.000532168110716256,"VEGFA/WNT5A/F3/GPNMB/FGF2/FGF7/VEGFC/F2RL1/SMAD3/GDNF",10
cluster 4,"GO:0002521","leukocyte differentiation","32/488","417/14669",1.01089948010091e-05,0.000804039493895078,0.00064693625597881,"SBNO2/FSTL3/JMJD6/OSTM1/IL11/SH3PXD2A/VEGFA/ITGA4/INHBA/LIF/LRRC17/IL6/DUSP10/NFKBIZ/ITGB1/PRKCA/SH3RF1/KLF10/MMP14/RUNX1/ZC3H12A/IL15/F2RL1/FBN1/IL7R/SOCS5/CEBPB/CLCF1/FAM20C/NF1/SIGLEC15/FNIP1",32
cluster 4,"GO:0043588","skin development","22/488","233/14669",1.09519053863828e-05,0.000855244247900254,0.000688135988200854,"ITGA3/FOSL2/COL5A3/COL1A1/VDR/WNT5A/ERRFI1/INHBA/SNAI1/EREG/SOX9/COL5A1/FST/FGF7/FLG/EGFR/RUNX1/COL1A2/COL3A1/ADAM9/KRT79/NF1",22
cluster 4,"GO:0032755","positive regulation of interleukin-6 production","11/488","67/14669",1.17607889473116e-05,0.000902010509441133,0.000725764475827521,"WNT5A/MMP8/TWIST1/EREG/IL1B/IL6/TSLP/SPON2/F2RL1/ADORA2B/ZBTB20",11
cluster 4,"GO:0010631","epithelial cell migration","24/488","270/14669",1.22605674954613e-05,0.000923844515666773,0.00074333228231947,"ITGA3/PTGS2/FAP/SH3BP1/VEGFA/WNT5A/SOX9/ID1/LOXL2/FGF2/FGF7/DUSP10/ITGB1/VEGFC/NUS1/PRKCA/ZC3H12A/BMPER/SPRED1/GREM1/ADAM9/HAS2/NF1/DPP4",24
cluster 4,"GO:0007229","integrin-mediated signaling pathway","13/488","94/14669",1.34106838971273e-05,0.000993084264451064,0.00079904310769998,"ITGA3/FUT8/ITGB5/COL16A1/TIMP1/ITGB8/ITGA4/ITGA11/SEMA7A/ITGB1/THY1/COL3A1/ADAM9",13
cluster 4,"GO:0035987","endodermal cell differentiation","9/488","45/14669",1.41267137845183e-05,0.00102837687634756,0.000827439810072676,"COL11A1/ITGB5/MMP2/ITGA4/FN1/MMP8/INHBA/COL5A1/MMP14",9
cluster 4,"GO:0007369","gastrulation","18/488","170/14669",1.47373806408959e-05,0.00103826538595132,0.000835396179665016,"ITGA3/COL11A1/ITGB5/MMP2/WNT5A/ITGA4/FN1/MMP8/INHBA/SNAI1/COL5A1/OSR1/ITGB1/EXT2/MMP14/SMAD3/EXT1/POFUT2",18
cluster 4,"GO:0090132","epithelium migration","24/488","273/14669",1.47460276002399e-05,0.00103826538595132,0.000835396179665016,"ITGA3/PTGS2/FAP/SH3BP1/VEGFA/WNT5A/SOX9/ID1/LOXL2/FGF2/FGF7/DUSP10/ITGB1/VEGFC/NUS1/PRKCA/ZC3H12A/BMPER/SPRED1/GREM1/ADAM9/HAS2/NF1/DPP4",24
cluster 4,"GO:0018126","protein hydroxylation","7/488","26/14669",1.63937378210091e-05,0.0011356629667941,0.000913763009615839,"JMJD6/P4HA2/P3H3/P4HA1/P3H4/PLOD2/ASPH",7
cluster 4,"GO:1903034","regulation of response to wounding","16/488","140/14669",1.68651189303372e-05,0.00114977279056823,0.000925115880506218,"TNFRSF12A/PLAUR/MYLK/FAP/PLAT/F3/TNFAIP3/SERPINE2/FGF2/DUSP10/PRKCA/F2RL1/SMAD3/C1QTNF1/PRKG1/SERPINB2",16
cluster 4,"GO:0048608","reproductive structure development","30/488","390/14669",1.82941240760897e-05,0.00122770723291883,0.000987822522069117,"TNC/PTPRN/FSTL3/PTGS2/SIX4/ITGB8/VDR/VEGFA/STC2/WNT5A/SDC1/FOXO3/INHBA/MMP19/SNAI1/EREG/SOX9/LIF/ADAM19/TBX3/SERPINE2/OSR1/EGFR/MMP14/PTX3/HTRA1/CEBPB/RARG/NUPR1/HOXA10",30
cluster 4,"GO:0090130","tissue migration","24/488","278/14669",1.991829467533e-05,0.00131613962508527,0.00105897589342686,"ITGA3/PTGS2/FAP/SH3BP1/VEGFA/WNT5A/SOX9/ID1/LOXL2/FGF2/FGF7/DUSP10/ITGB1/VEGFC/NUS1/PRKCA/ZC3H12A/BMPER/SPRED1/GREM1/ADAM9/HAS2/NF1/DPP4",24
cluster 4,"GO:0032612","interleukin-1 production","11/488","71/14669",2.07869980039669e-05,0.00133723310473512,0.00107594786663695,"PANX1/WNT5A/ERRFI1/TNFAIP3/MR1/ZC3H12A/F2RL1/ABCA1/SMAD3/SUCNR1/S1PR3",11
cluster 4,"GO:0045785","positive regulation of cell adhesion","28/488","354/14669",2.10231089236631e-05,0.00133723310473512,0.00107594786663695,"ITGA3/CD44/FSTL3/COL16A1/CASS4/CCDC80/VEGFA/WNT5A/ITGA4/FN1/IL1B/ADAM19/IL6/DUSP10/NFKBIZ/THY1/ABI3BP/PRKCA/RUNX1/IL15/EDIL3/SMAD3/ADAM9/IL7R/HAS2/SOCS5/FRMD5/DPP4",28
cluster 4,"GO:0061458","reproductive system development","30/488","393/14669",2.11715602146655e-05,0.00133723310473512,0.00107594786663695,"TNC/PTPRN/FSTL3/PTGS2/SIX4/ITGB8/VDR/VEGFA/STC2/WNT5A/SDC1/FOXO3/INHBA/MMP19/SNAI1/EREG/SOX9/LIF/ADAM19/TBX3/SERPINE2/OSR1/EGFR/MMP14/PTX3/HTRA1/CEBPB/RARG/NUPR1/HOXA10",30
cluster 4,"GO:1903053","regulation of extracellular matrix organization","8/488","37/14669",2.33559248477688e-05,0.00145033921299026,0.00116695389651297,"FAP/AEBP1/LRP1/SOX9/SMAD3/ANTXR1/HAS2/DPP4",8
cluster 4,"GO:0007492","endoderm development","11/488","72/14669",2.38115877392997e-05,0.00145033921299026,0.00116695389651297,"COL11A1/ITGB5/MMP2/ITGA4/FN1/MMP8/INHBA/COL5A1/MMP14/SMAD3/EXT1",11
cluster 4,"GO:0001822","kidney development","23/488","263/14669",2.41015630539375e-05,0.00145033921299026,0.00116695389651297,"ITGA3/CRLF1/FSTL3/JMJD6/COL4A4/SIX4/VEGFA/SDC1/SOX9/GLIS2/LIF/FGF2/OSR1/KIRREL3/BMPER/FBN1/GREM1/SMAD3/GDNF/HAS2/NF1/MMP17/FOXD1",23
cluster 4,"GO:0050727","regulation of inflammatory response","25/488","300/14669",2.44423000441119e-05,0.00145033921299026,0.00116695389651297,"SBNO2/PTGS2/WNT5A/IL1R1/MMP8/TNFAIP3/ADCY7/TNFAIP6/IL1B/C3/IL6/SEMA7A/DUSP10/NFKBIZ/OSMR/TSLP/EGFR/MMP3/ZC3H12A/IL15/SMAD3/ADORA2B/SOCS5/METRNL/SUCNR1",25
cluster 4,"GO:0030728","ovulation","6/488","19/14669",2.46507014082163e-05,0.00145033921299026,0.00116695389651297,"PTGS2/FOXO3/INHBA/MMP19/TNFAIP6/EREG",6
cluster 4,"GO:0071559","response to transforming growth factor beta","21/488","228/14669",2.51622912889607e-05,0.00146043298764981,0.00117507542392117,"ITGA3/FUT8/DKK3/ITGB5/MXRA5/COL1A1/NR3C1/WNT5A/SOX9/GDF5/ID1/SKIL/KLF10/COL1A2/HTRA1/FBN1/SMAD3/COL3A1/ADAM9/CHST11/ZNF703",21
cluster 4,"GO:0001706","endoderm formation","9/488","50/14669",3.44572189835245e-05,0.00197325007378984,0.00158769192874261,"COL11A1/ITGB5/MMP2/ITGA4/FN1/MMP8/INHBA/COL5A1/MMP14",9
cluster 4,"GO:0046850","regulation of bone remodeling","8/488","39/14669",3.51052471177243e-05,0.00198390837329771,0.00159626767711204,"TNFAIP3/IL6/EGFR/PRKCA/TNFRSF11B/GREM1/NF1/SIGLEC15",8
cluster 4,"GO:0001649","osteoblast differentiation","19/488","200/14669",3.97583115858205e-05,0.00221768763975453,0.0017843682424641,"MRC2/TNC/COL1A1/TWIST1/SNAI1/ID1/GPNMB/IL6/ITGA11/SEMA7A/NOCT/GREM1/SMAD3/CEBPB/ZHX3/FAM20C/TMEM119/NF1/TWIST2",19
cluster 4,"GO:0007178","transmembrane receptor protein serine/threonine kinase signaling pathway","25/488","312/14669",4.686565613774e-05,0.00258061529630248,0.00207638257895007,"ITGA3/FUT8/DKK3/FSTL3/ITGB5/WNT5A/INHBA/GDF5/ID1/FST/SKIL/INHBE/KLF10/FSTL1/BMPER/COL1A2/HTRA1/FBN1/GREM1/SMAD3/COL3A1/ADAM9/CHST11/ZNF703/FOXD1",25
cluster 4,"GO:0030856","regulation of epithelial cell differentiation","14/488","121/14669",4.91167305824833e-05,0.00264678155276209,0.00212962044916805,"VDR/ERRFI1/SOX9/IL1B/ID1/LIF/TBX3/OSR1/XDH/RUNX1/GDNF/CEBPB/S1PR3/S1PR2",14
cluster 4,"GO:0050729","positive regulation of inflammatory response","13/488","106/14669",4.92997728104697e-05,0.00264678155276209,0.00212962044916805,"PTGS2/WNT5A/MMP8/IL1B/C3/IL6/NFKBIZ/OSMR/TSLP/EGFR/IL15/ADORA2B/SUCNR1",13
cluster 4,"GO:0110110","positive regulation of animal organ morphogenesis","11/488","78/14669",5.12134171764196e-05,0.00269118175275931,0.00216534518578735,"SEMA3C/SIX4/VDR/VEGFA/TNFAIP3/TWIST1/SOX9/LIF/FGF7/GREM1/GDNF",11
cluster 4,"GO:0022407","regulation of cell-cell adhesion","26/488","333/14669",5.13799543018076e-05,0.00269118175275931,0.00216534518578735,"CD44/FSTL3/MDGA1/WNT5A/ITGA4/IL1B/ADAM19/SERPINE2/GPNMB/IL6/DUSP10/NFKBIZ/THY1/PRKCA/RUNX1/ZC3H12A/IL15/IL7R/HAS2/SOCS5/PRNP/CEBPB/C1QTNF1/ZNF703/PRKG1/DPP4",26
cluster 4,"GO:0071230","cellular response to amino acid stimulus","10/488","65/14669",5.24252447355727e-05,0.00271284850770223,0.00218277842063266,"COL16A1/MMP2/COL1A1/SH3BP4/PDGFC/EGFR/COL1A2/COL3A1/CEBPB/CPEB1",10
cluster 4,"GO:0071560","cellular response to transforming growth factor beta stimulus","20/488","222/14669",5.34767364020564e-05,0.00273431646246229,0.00220005169934776,"ITGA3/FUT8/DKK3/ITGB5/COL1A1/NR3C1/WNT5A/SOX9/GDF5/ID1/SKIL/KLF10/COL1A2/HTRA1/FBN1/SMAD3/COL3A1/ADAM9/CHST11/ZNF703",20
cluster 4,"GO:0032102","negative regulation of response to external stimulus","23/488","277/14669",5.43490380792269e-05,0.00274622492412094,0.00220963333763594,"PLAUR/SEMA3C/FAP/PLAT/WNT5A/TNFAIP3/DUSP1/ADCY7/TNFAIP6/SERPINE2/SEMA7A/FGF2/DUSP10/ZC3H12A/HTRA1/GREM1/SMAD3/SOCS5/C1QTNF1/METRNL/PRKG1/BACE1/SERPINB2",23
cluster 4,"GO:0016049","cell growth","32/488","455/14669",5.6429008777804e-05,0.00281816968256591,0.0022675206342415,"TNFRSF12A/IFRD1/DCBLD2/SEMA3C/BDKRB1/CACNG7/VEGFA/WNT5A/ITGA4/FN1/RGS4/BLZF1/SGK1/NPPB/INHBA/SOX9/SH3BP4/SERPINE2/SEMA7A/EGFR/ITGB1/MMP14/APBB2/HTRA1/GREM1/SMAD3/IGFBP6/ALCAM/RARG/BDNF/SERTAD2/GDI1",32
cluster 4,"GO:0061045","negative regulation of wound healing","10/488","66/14669",5.99781313051838e-05,0.00296098935581339,0.00238243442316901,"PLAUR/FAP/PLAT/SERPINE2/FGF2/DUSP10/SMAD3/C1QTNF1/PRKG1/SERPINB2",10
cluster 4,"GO:0050731","positive regulation of peptidyl-tyrosine phosphorylation","16/488","156/14669",6.42974490301519e-05,0.00310095606554102,0.00249505269607774,"CRLF1/CD44/CASS4/IL11/VEGFA/EREG/LIF/IL6/FGF7/TSLP/IL15/GREM1/PRNP/CSPG4/CLCF1/BDNF",16
cluster 4,"GO:0001657","ureteric bud development","12/488","94/14669",6.43372827867773e-05,0.00310095606554102,0.00249505269607774,"CRLF1/SIX4/VEGFA/SDC1/SOX9/FGF2/OSR1/BMPER/GREM1/SMAD3/GDNF/FOXD1",12
cluster 4,"GO:2000379","positive regulation of reactive oxygen species metabolic process","11/488","80/14669",6.49792889170412e-05,0.00310095606554102,0.00249505269607774,"PTGS2/MMP8/FOXO3/IL1B/EGFR/PID1/XDH/PTX3/ZC3H12A/F2RL1/SMAD3",11
cluster 4,"GO:0072163","mesonephric epithelium development","12/488","95/14669",7.14597026862935e-05,0.00333608068519164,0.00268423574278148,"CRLF1/SIX4/VEGFA/SDC1/SOX9/FGF2/OSR1/BMPER/GREM1/SMAD3/GDNF/FOXD1",12
cluster 4,"GO:0072164","mesonephric tubule development","12/488","95/14669",7.14597026862935e-05,0.00333608068519164,0.00268423574278148,"CRLF1/SIX4/VEGFA/SDC1/SOX9/FGF2/OSR1/BMPER/GREM1/SMAD3/GDNF/FOXD1",12
cluster 4,"GO:0090287","regulation of cellular response to growth factor stimulus","21/488","247/14669",8.12523218146843e-05,0.00375245937843085,0.00301925718752245,"ITGA3/DKK3/FSTL3/VEGFA/WNT5A/IL1B/GDF5/SKIL/FGF2/VEGFC/XDH/BMPER/HTRA1/FBN1/GREM1/SMAD3/CHST11/FAM20C/CCBE1/ZNF703/FOXD1",21
cluster 4,"GO:0030316","osteoclast differentiation","11/488","83/14669",9.15237943954688e-05,0.00414481440480427,0.00333494900826479,"SBNO2/FSTL3/OSTM1/SH3PXD2A/LRRC17/KLF10/FBN1/CEBPB/FAM20C/NF1/SIGLEC15",11
cluster 4,"GO:0043542","endothelial cell migration","18/488","195/14669",9.16780834590002e-05,0.00414481440480427,0.00333494900826479,"PTGS2/FAP/SH3BP1/VEGFA/WNT5A/ID1/LOXL2/FGF2/ITGB1/VEGFC/NUS1/PRKCA/ZC3H12A/BMPER/SPRED1/GREM1/NF1/DPP4",18
cluster 4,"GO:0002573","myeloid leukocyte differentiation","17/488","178/14669",9.39466022478576e-05,0.00420313184015155,0.00338187165767233,"SBNO2/FSTL3/OSTM1/SH3PXD2A/VEGFA/INHBA/LIF/LRRC17/PRKCA/KLF10/RUNX1/F2RL1/FBN1/CEBPB/FAM20C/NF1/SIGLEC15",17
cluster 4,"GO:0032103","positive regulation of response to external stimulus","21/488","250/14669",9.65202770933865e-05,0.00427375866099067,0.00343869853171555,"PTGS2/CREB3/VEGFA/WNT5A/F3/MMP8/IL1B/C3/IL6/FGF2/NFKBIZ/OSMR/TSLP/EGFR/VEGFC/PRKCA/IL15/F2RL1/SMAD3/ADORA2B/SUCNR1",21
cluster 4,"GO:0030324","lung development","16/488","162/14669",0.000101006267811175,0.00442675428825508,0.00356179997018355,"ITGA3/TNC/FSTL3/JMJD6/PTK7/VEGFA/LOX/WNT5A/ERRFI1/SOX9/ID1/LIF/FGF7/RCN3/EGFR/MMP14",16
cluster 4,"GO:0032964","collagen biosynthetic process","8/488","45/14669",0.000103235955760078,0.00447877202009631,0.00360365383051925,"COL1A1/P3H3/ERRFI1/COL5A1/IL6/P3H4/RCN3/LARP6",8
cluster 4,"GO:0045124","regulation of bone resorption","7/488","34/14669",0.000106451987123878,0.00455753244941925,0.00366702506744523,"TNFAIP3/IL6/EGFR/PRKCA/TNFRSF11B/NF1/SIGLEC15",7
cluster 4,"GO:0001823","mesonephros development","12/488","99/14669",0.00010717363850788,0.00455753244941925,0.00366702506744523,"CRLF1/SIX4/VEGFA/SDC1/SOX9/FGF2/OSR1/BMPER/GREM1/SMAD3/GDNF/FOXD1",12
cluster 4,"GO:0048706","embryonic skeletal system development","13/488","115/14669",0.000115375506450534,0.00485821372750044,0.00390895549718374,"COL11A1/SIX4/XYLT1/COL1A1/WNT5A/PRRX1/SLC35D1/TWIST1/OSR1/MMP14/SMAD3/CHST11/EXT1",13
cluster 4,"GO:0030282","bone mineralization","12/488","100/14669",0.000118187521811254,0.0049283049143625,0.00396535139607919,"SBNO2/PTGS2/TWIST1/SOX9/GPNMB/ECM1/OSR1/KLF10/GREM1/SMAD3/FAM20C/TMEM119",12
cluster 4,"GO:0007566","embryo implantation","8/488","46/14669",0.000121380046490562,0.00501276249689387,0.00403330660555176,"VMP1/PTGS2/MMP2/TIMP1/SYDE1/STC2/IL1B/LIF",8
cluster 4,"GO:1902532","negative regulation of intracellular signal transduction","32/488","476/14669",0.000131327332387607,0.00537191326290259,0.00432228202735352,"ITGA3/PLAUR/CD44/TIMP2/HERPUD1/PTGS2/SH3BP1/CREB3/ERRFI1/RGS4/GBP1/TNFAIP3/DUSP1/TWIST1/SNAI1/IL1B/LIF/SH3BP4/SERPINE2/DUSP10/ITGB1/XDH/RCAN1/PAQR3/ZC3H12A/F2RL1/SPRED1/SMPD1/PRNP/DDIT3/NF1/FNIP1",32
cluster 4,"GO:0030323","respiratory tube development","16/488","166/14669",0.000134666155783982,0.00545652018011513,0.00439035739263966,"ITGA3/TNC/FSTL3/JMJD6/PTK7/VEGFA/LOX/WNT5A/ERRFI1/SOX9/ID1/LIF/FGF7/RCN3/EGFR/MMP14",16
cluster 4,"GO:0018212","peptidyl-tyrosine modification","26/488","354/14669",0.000140098310084102,0.00562357235337587,0.00452476883429519,"CRLF1/MVP/CD44/CASS4/IL11/VEGFA/ERRFI1/EREG/LIF/IL6/FGF5/FGF2/FGF7/EPHA5/PDGFC/TSLP/EGFR/THY1/IL15/GREM1/TPST1/SOCS5/PRNP/CSPG4/CLCF1/BDNF",26
cluster 4,"GO:0007160","cell-matrix adhesion","18/488","202/14669",0.000143753028633449,0.00571684498130244,0.00459981669594165,"ITGA3/CD44/ACTN1/COL5A3/ITGB5/COL16A1/VEGFA/ITGA4/FN1/ITGA11/ITGB1/THY1/MMP14/GREM1/SMAD3/COL3A1/ADAM9/NF1",18
cluster 4,"GO:0007409","axonogenesis","30/488","437/14669",0.000147400571001133,0.00580812341697126,0.00467326001541981,"TNFRSF12A/IFRD1/NRXN3/SEMA3C/METRN/UST/VEGFA/WNT5A/ITGA4/FN1/SKIL/SEMA7A/EPHA5/SH3KBP1/SHC3/ITGB1/THY1/PRKCA/SPON2/APBB2/GDNF/ALCAM/EMB/BDNF/EXT1/TSKU/IRS2/SIPA1L1/GDI1/FOXD1",30
cluster 4,"GO:1902105","regulation of leukocyte differentiation","19/488","221/14669",0.000151874172615399,0.00592999610348308,0.00477131970044359,"FSTL3/INHBA/LIF/LRRC17/DUSP10/NFKBIZ/PRKCA/SH3RF1/KLF10/MMP14/RUNX1/ZC3H12A/IL15/FBN1/IL7R/SOCS5/CEBPB/NF1/SIGLEC15",19
cluster 4,"GO:1903076","regulation of protein localization to plasma membrane","11/488","88/14669",0.000156312142393787,0.00604829415839024,0.00486650320985115,"ITGA3/GBP1/LRP1/TMBIM1/EGFR/ITGB1/LYPD1/PID1/MMP14/PRNP/LRRC15",11
cluster 4,"GO:0030193","regulation of blood coagulation","10/488","74/14669",0.000161072752936192,0.00610128607679847,0.0049091409080643,"PLAUR/FAP/PLAT/F3/SERPINE2/PRKCA/F2RL1/C1QTNF1/PRKG1/SERPINB2",10
cluster 4,"GO:1900046","regulation of hemostasis","10/488","74/14669",0.000161072752936192,0.00610128607679847,0.0049091409080643,"PLAUR/FAP/PLAT/F3/SERPINE2/PRKCA/F2RL1/C1QTNF1/PRKG1/SERPINB2",10
cluster 4,"GO:0031214","biomineral tissue development","14/488","135/14669",0.00016194333242259,0.00610128607679847,0.0049091409080643,"SBNO2/PTGS2/COL1A1/TWIST1/SOX9/GPNMB/ECM1/OSR1/KLF10/GREM1/SMAD3/CEBPB/FAM20C/TMEM119",14
cluster 4,"GO:0072507","divalent inorganic cation homeostasis","29/488","420/14669",0.000171832199550739,0.0064175591049602,0.0051636165778039,"HERPUD1/ATP2A3/BDKRB1/CEMIP/SLC30A4/SLC39A14/GRIN2D/NCS1/P2RX1/VDR/SLC39A7/STC2/WNT5A/PTGER2/ATP13A3/FGF2/EGFR/CACNA2D1/THY1/PTGIR/F2RL1/GRIK2/PDZD8/SMAD3/PRNP/CALB2/C1QTNF1/DDIT3/S1PR3",29
cluster 4,"GO:0046849","bone remodeling","10/488","75/14669",0.00018042595135353,0.00668042638847768,0.00537512158161197,"TNFAIP3/GDF5/IL6/P3H4/EGFR/PRKCA/TNFRSF11B/GREM1/NF1/SIGLEC15",10
cluster 4,"GO:0072503","cellular divalent inorganic cation homeostasis","28/488","401/14669",0.000184210393414278,0.00676225333089166,0.00544096015815632,"HERPUD1/ATP2A3/BDKRB1/CEMIP/SLC30A4/SLC39A14/GRIN2D/NCS1/P2RX1/VDR/SLC39A7/STC2/WNT5A/PTGER2/ATP13A3/FGF2/CACNA2D1/THY1/PTGIR/F2RL1/GRIK2/PDZD8/SMAD3/PRNP/CALB2/C1QTNF1/DDIT3/S1PR3",28
cluster 4,"GO:0009225","nucleotide-sugar metabolic process","7/488","37/14669",0.000186887819454163,0.0068023998691155,0.00547326236635162,"PGM3/FUT8/PMM1/UGGT2/SLC35D1/GFPT2/GFPT1",7
cluster 4,"GO:0050900","leukocyte migration","25/488","342/14669",0.000201651675474223,0.0072781003879142,0.00585601460045887,"ITGA3/CD44/B4GALT1/BDKRB1/CREB3/COL1A1/VEGFA/WNT5A/ITGA4/FN1/IL1R1/SDC1/DUSP1/CXCL6/IL1B/IL6/ECM1/ITGB1/VEGFC/THY1/MMP14/CXCL5/F2RL1/COL1A2/GREM1",25
cluster 4,"GO:0044706","multi-multicellular organism process","17/488","190/14669",0.000207953782007867,0.00744301244769822,0.00598870409063005,"ITGA3/VMP1/ACSL4/PTGS2/COL16A1/B4GALT1/MMP2/TIMP1/SYDE1/P2RX1/VDR/STC2/ADCY7/IL1B/LIF/SERPINE2/PAPPA",17
cluster 4,"GO:0007179","transforming growth factor beta receptor signaling pathway","16/488","173/14669",0.000217453507492753,0.00771870094777994,0.00621052514222451,"ITGA3/FUT8/DKK3/ITGB5/GDF5/ID1/SKIL/KLF10/COL1A2/HTRA1/FBN1/SMAD3/COL3A1/ADAM9/CHST11/ZNF703",16
cluster 4,"GO:0090184","positive regulation of kidney development","7/488","38/14669",0.000222600483883927,0.00783663178919234,0.00630541318887775,"SIX4/VEGFA/SOX9/LIF/GREM1/GDNF/FOXD1",7
cluster 4,"GO:0050818","regulation of coagulation","10/488","77/14669",0.000225036917719421,0.0078579964358123,0.00632260334508223,"PLAUR/FAP/PLAT/F3/SERPINE2/PRKCA/F2RL1/C1QTNF1/PRKG1/SERPINB2",10
cluster 4,"GO:0008406","gonad development","17/488","192/14669",0.000235642595026821,0.00816197536806611,0.00656718709230097,"PTPRN/FSTL3/SIX4/VEGFA/WNT5A/SDC1/FOXO3/INHBA/MMP19/EREG/SOX9/OSR1/MMP14/PTX3/CEBPB/NUPR1/HOXA10",17
cluster 4,"GO:0090190","positive regulation of branching involved in ureteric bud morphogenesis","5/488","18/14669",0.000238749869852686,0.0082034455281383,0.00660055429664311,"SIX4/VEGFA/SOX9/GREM1/GDNF",5
cluster 4,"GO:0010632","regulation of epithelial cell migration","18/488","211/14669",0.000247687477831253,0.00841609101837557,0.00677165046586042,"ITGA3/PTGS2/SH3BP1/VEGFA/WNT5A/SOX9/FGF2/FGF7/DUSP10/VEGFC/NUS1/PRKCA/ZC3H12A/BMPER/SPRED1/ADAM9/HAS2/NF1",18
cluster 4,"GO:1903035","negative regulation of response to wounding","10/488","78/14669",0.000250599197211039,0.00841609101837557,0.00677165046586042,"PLAUR/FAP/PLAT/SERPINE2/FGF2/DUSP10/SMAD3/C1QTNF1/PRKG1/SERPINB2",10
cluster 4,"GO:0032642","regulation of chemokine production","9/488","64/14669",0.000250817147928306,0.00841609101837557,0.00677165046586042,"WNT5A/TWIST1/CXCL6/IL1B/IL6/TSLP/F2RL1/ADORA2B/SOCS5",9
cluster 4,"GO:0030278","regulation of ossification","16/488","176/14669",0.000264668695435974,0.00876602192655912,0.00705320752034645,"WNT5A/TWIST1/SOX9/ID1/IL6/ECM1/OSR1/NOCT/DHRS3/GREM1/SMAD3/CEBPB/ZHX3/FAM20C/TMEM119/TWIST2",16
cluster 4,"GO:1905476","negative regulation of protein localization to membrane","6/488","28/14669",0.000265327788231126,0.00876602192655912,0.00705320752034645,"GBP1/TMBIM1/LYPD1/PID1/LRRC15/GDI1",6
cluster 4,"GO:0071300","cellular response to retinoic acid","9/488","65/14669",0.000282701560941423,0.0092687267499497,0.00745768762210278,"TNC/COL1A1/PTK7/WNT5A/SOX9/OSR1/BRINP3/ABCA1/RARG",9
cluster 4,"GO:0046660","female sex differentiation","12/488","110/14669",0.000293248361074438,0.00942249526842255,0.00758141093468078,"PTPRN/VEGFA/WNT5A/FOXO3/INHBA/MMP19/EREG/TBX3/MMP14/PTX3/CEBPB/NUPR1",12
cluster 4,"GO:0001541","ovarian follicle development","8/488","52/14669",0.000293973077059051,0.00942249526842255,0.00758141093468078,"VEGFA/FOXO3/INHBA/MMP19/EREG/MMP14/PTX3/CEBPB",8
cluster 4,"GO:0090183","regulation of kidney development","8/488","52/14669",0.000293973077059051,0.00942249526842255,0.00758141093468078,"SIX4/VEGFA/SOX9/LIF/OSR1/GREM1/GDNF/FOXD1",8
cluster 4,"GO:0018108","peptidyl-tyrosine phosphorylation","25/488","351/14669",0.000299570847976941,0.00953079105230341,0.0076685465411953,"CRLF1/MVP/CD44/CASS4/IL11/VEGFA/ERRFI1/EREG/LIF/IL6/FGF5/FGF2/FGF7/EPHA5/PDGFC/TSLP/EGFR/THY1/IL15/GREM1/SOCS5/PRNP/CSPG4/CLCF1/BDNF",25
cluster 4,"GO:0001558","regulation of cell growth","27/488","393/14669",0.000309651723672073,0.00977907465567318,0.00786831740569207,"TNFRSF12A/IFRD1/DCBLD2/SEMA3C/BDKRB1/CACNG7/VEGFA/WNT5A/FN1/RGS4/BLZF1/SGK1/NPPB/INHBA/SH3BP4/SERPINE2/SEMA7A/EGFR/MMP14/APBB2/HTRA1/GREM1/SMAD3/IGFBP6/BDNF/SERTAD2/GDI1",27
cluster 4,"GO:0072079","nephron tubule formation","5/488","19/14669",0.000315213858582855,0.00988206950812672,0.00795118784270082,"SIX4/SOX9/OSR1/GREM1/GDNF",5
cluster 4,"GO:0046851","negative regulation of bone remodeling","4/488","11/14669",0.000331389891272243,0.0103139100218426,0.00829864998510126,"TNFAIP3/IL6/TNFRSF11B/GREM1",4
cluster 4,"GO:0061564","axon development","31/488","480/14669",0.00033673844862406,0.0103948062231356,0.00836373968030248,"TNFRSF12A/IFRD1/NRXN3/TNC/SEMA3C/METRN/UST/VEGFA/WNT5A/ITGA4/FN1/SKIL/SEMA7A/EPHA5/SH3KBP1/SHC3/ITGB1/THY1/PRKCA/SPON2/APBB2/GDNF/ALCAM/EMB/BDNF/EXT1/TSKU/IRS2/SIPA1L1/GDI1/FOXD1",31
cluster 4,"GO:0045137","development of primary sexual characteristics","17/488","198/14669",0.000338829539287307,0.0103948062231356,0.00836373968030248,"PTPRN/FSTL3/SIX4/VEGFA/WNT5A/SDC1/FOXO3/INHBA/MMP19/EREG/SOX9/OSR1/MMP14/PTX3/CEBPB/NUPR1/HOXA10",17
cluster 4,"GO:0060560","developmental growth involved in morphogenesis","18/488","217/14669",0.000348982295626059,0.0106303472320136,0.00855325775692686,"TNFRSF12A/IFRD1/TNC/SEMA3C/SIX4/CACNG7/PTK7/VEGFA/WNT5A/ITGA4/FN1/SOX9/SEMA7A/ITGB1/ALCAM/RARG/BDNF/GDI1",18
cluster 4,"GO:0048332","mesoderm morphogenesis","9/488","67/14669",0.00035657324474718,0.010785085114008,0.00867776102672345,"ITGA3/WNT5A/INHBA/SNAI1/TBX3/ITGB1/EXT2/SMAD3/POFUT2",9
cluster 4,"GO:0030510","regulation of BMP signaling pathway","10/488","82/14669",0.000378491808633565,0.0113679882383298,0.00914676928777323,"ITGA3/FSTL3/WNT5A/GDF5/SKIL/BMPER/HTRA1/FBN1/GREM1/FOXD1",10
cluster 4,"GO:0050865","regulation of cell activation","29/488","441/14669",0.000388065896764042,0.0115746043513997,0.00931301417453473,"WNT5A/MMP8/TNFAIP3/INHBA/IL1B/SERPINE2/GPNMB/IL6/DUSP10/NFKBIZ/TSLP/THY1/PRKCA/SH3RF1/MMP14/RUNX1/ZC3H12A/IL15/F2RL1/IL7R/ADORA2B/SOCS5/PRNP/CEBPB/C1QTNF1/CLCF1/PRKG1/IRS2/DPP4",29
cluster 4,"GO:0002761","regulation of myeloid leukocyte differentiation","11/488","98/14669",0.000406213526195108,0.0118656637214739,0.00954720274434133,"FSTL3/INHBA/LIF/LRRC17/PRKCA/KLF10/RUNX1/FBN1/CEBPB/NF1/SIGLEC15",11
cluster 4,"GO:0045598","regulation of fat cell differentiation","12/488","114/14669",0.000408515737010453,0.0118656637214739,0.00954720274434133,"PTGS2/MEDAG/WNT5A/IL6/WDFY2/DUSP10/NOCT/ZC3H12A/SMAD3/CEBPB/DDIT3/METRNL",12
cluster 4,"GO:0048745","smooth muscle tissue development","5/488","20/14669",0.000408875024628203,0.0118656637214739,0.00954720274434133,"MYLK/SOX9/OSR1/COL3A1/NF1",5
cluster 4,"GO:0072087","renal vesicle development","5/488","20/14669",0.000408875024628203,0.0118656637214739,0.00954720274434133,"SOX9/LIF/OSR1/GREM1/GDNF",5
cluster 4,"GO:0010574","regulation of vascular endothelial growth factor production","6/488","31/14669",0.000476490874046627,0.013721018794594,0.0110400354641633,"PTGS2/IL1B/C3/IL6/ADORA2B/CCBE1",6
cluster 4,"GO:0043534","blood vessel endothelial cell migration","12/488","116/14669",0.000479197396784425,0.013721018794594,0.0110400354641633,"PTGS2/SH3BP1/VEGFA/ID1/FGF2/ITGB1/VEGFC/NUS1/PRKCA/SPRED1/GREM1/NF1",12
cluster 4,"GO:0061430","bone trabecula morphogenesis","4/488","12/14669",0.000484060824328858,0.0137684850363738,0.0110782271611826,"SBNO2/MMP2/COL1A1/GREM1",4
cluster 4,"GO:0060537","muscle tissue development","25/488","363/14669",0.000494224525462978,0.0139650943214703,0.0112364204784969,"IFRD1/MYOM2/COL11A1/MYLK/SEMA3C/KCNK2/SIX4/VEGFA/WNT5A/RGS4/TWIST1/SOX9/HIVEP3/TBX3/FGF2/OSR1/ITGB1/IGSF8/GREM1/SMAD3/COL3A1/NUPR1/MSC/DNER/NF1",25
cluster 4,"GO:0035249","synaptic transmission, glutamatergic","10/488","85/14669",0.000506648267870781,0.0142225771928432,0.0114435931435829,"PTGS2/CACNG7/P2RX1/TSHZ3/SERPINE2/CNIH3/EGFR/SHC3/GRIK2/NF1",10
cluster 4,"GO:0002040","sprouting angiogenesis","12/488","117/14669",0.000518233711366762,0.014374244219653,0.0115656255800798,"PKM/JMJD6/PTGS2/VEGFA/LOXL2/FGF2/ITGB1/VEGFC/BMPER/SPRED1/GREM1/CCBE1",12
cluster 4,"GO:0061213","positive regulation of mesonephros development","5/488","21/14669",0.000522091291796477,0.014374244219653,0.0115656255800798,"SIX4/VEGFA/SOX9/GREM1/GDNF",5
cluster 4,"GO:1903077","negative regulation of protein localization to plasma membrane","5/488","21/14669",0.000522091291796477,0.014374244219653,0.0115656255800798,"GBP1/TMBIM1/LYPD1/PID1/LRRC15",5
cluster 4,"GO:0032602","chemokine production","9/488","71/14669",0.000552334050150736,0.0149048585507507,0.0119925618827558,"WNT5A/TWIST1/CXCL6/IL1B/IL6/TSLP/F2RL1/ADORA2B/SOCS5",9
cluster 4,"GO:0007498","mesoderm development","12/488","118/14669",0.000559911568132311,0.0149048585507507,0.0119925618827558,"ITGA3/VEGFA/WNT5A/INHBA/SNAI1/TBX3/OSR1/ITGB1/EXT2/SMAD3/EXT1/POFUT2",12
cluster 4,"GO:0072073","kidney epithelium development","13/488","135/14669",0.000566088441989739,0.0149048585507507,0.0119925618827558,"CRLF1/SIX4/VEGFA/SDC1/SOX9/LIF/FGF2/OSR1/BMPER/GREM1/SMAD3/GDNF/FOXD1",13
cluster 4,"GO:0010463","mesenchymal cell proliferation","7/488","44/14669",0.000569065890988468,0.0149048585507507,0.0119925618827558,"VEGFA/WNT5A/PRRX1/SOX9/FGF7/OSR1/IRS2",7
cluster 4,"GO:0031952","regulation of protein autophosphorylation","7/488","44/14669",0.000569065890988468,0.0149048585507507,0.0119925618827558,"MVP/VEGFA/ERRFI1/GPNMB/PDGFC/VEGFC/GREM1",7
cluster 4,"GO:0030857","negative regulation of epithelial cell differentiation","6/488","32/14669",0.000570169151492203,0.0149048585507507,0.0119925618827558,"SOX9/ID1/TBX3/OSR1/XDH/S1PR3",6
cluster 4,"GO:0061036","positive regulation of cartilage development","6/488","32/14669",0.000570169151492203,0.0149048585507507,0.0119925618827558,"WNT5A/SOX9/GDF5/LOXL2/SMAD3/BMP1",6
cluster 4,"GO:1905332","positive regulation of morphogenesis of an epithelium","6/488","32/14669",0.000570169151492203,0.0149048585507507,0.0119925618827558,"SIX4/VEGFA/SOX9/LIF/GREM1/GDNF",6
cluster 4,"GO:0051051","negative regulation of transport","27/488","409/14669",0.00057606670999409,0.0149048585507507,0.0119925618827558,"ERLEC1/GNB5/PTGS2/LMAN1/IL11/ASIC1/RAB23/FN1/RGS4/GBP1/TNFAIP3/INHBA/TWIST1/IL1B/LIF/SERPINE2/OSR1/KCNE4/PID1/ZC3H12A/F2RL1/GEM/RRAD/SSC5D/IRS2/NF1/GDI1",27
cluster 4,"GO:0070838","divalent metal ion transport","27/488","409/14669",0.00057606670999409,0.0149048585507507,0.0119925618827558,"MYLK/GNB5/PTGS2/ATP2A3/BDKRB1/CEMIP/SLC30A4/SLC39A14/KCNN4/GRIN2D/CACNG7/NCS1/P2RX1/PANX1/ASIC1/VDR/SLC39A7/STC2/RGS4/FGF2/CACNA2D1/THY1/GEM/RRAD/BEST1/PRNP/DDIT3",27
cluster 4,"GO:0072511","divalent inorganic cation transport","27/488","410/14669",0.00059796350769997,0.0153787620692897,0.0123738682368673,"MYLK/GNB5/PTGS2/ATP2A3/BDKRB1/CEMIP/SLC30A4/SLC39A14/KCNN4/GRIN2D/CACNG7/NCS1/P2RX1/PANX1/ASIC1/VDR/SLC39A7/STC2/RGS4/FGF2/CACNA2D1/THY1/GEM/RRAD/BEST1/PRNP/DDIT3",27
cluster 4,"GO:0001935","endothelial cell proliferation","13/488","136/14669",0.000607406970251621,0.0155182390158345,0.0124860924426162,"VEGFA/WNT5A/ITGA4/F3/LOXL2/FGF2/ECM1/VEGFC/PRKCA/MMP14/XDH/BMPER/NF1",13
cluster 4,"GO:0060021","roof of mouth development","10/488","87/14669",0.00061061289724704,0.0155182390158345,0.0124860924426162,"WNT5A/PRRX1/INHBA/TWIST1/SNAI1/TBX3/OSR1/DHRS3/MSC/ASPH",10
cluster 4,"GO:0007517","muscle organ development","25/488","370/14669",0.00065294456358621,0.0163267630766254,0.0131366370150263,"MYOM2/COL11A1/MYLK/EVC/KCNK2/SIX4/AEBP1/WNT5A/RGS4/TWIST1/HIVEP3/FGFRL1/LIF/ITGA11/FGF2/TAGLN/IGSF8/GREM1/SMAD3/COL3A1/SGCD/NUPR1/MSC/DNER/NF1",25
cluster 4,"GO:0002720","positive regulation of cytokine production involved in immune response","7/488","45/14669",0.000654876668530541,0.0163267630766254,0.0131366370150263,"WNT5A/IL1R1/IL1B/IL6/SEMA7A/SPON2/F2RL1",7
cluster 4,"GO:0090189","regulation of branching involved in ureteric bud morphogenesis","5/488","22/14669",0.000657335119153793,0.0163267630766254,0.0131366370150263,"SIX4/VEGFA/SOX9/GREM1/GDNF",5
cluster 4,"GO:0009612","response to mechanical stimulus","16/488","191/14669",0.000657632133237762,0.0163267630766254,0.0131366370150263,"TNC/COL11A1/ASNS/PTGS2/KCNK2/BDKRB1/COL1A1/SOX9/IL1B/GDF5/ANO3/SERPINE2/EGFR/MMP14/COL3A1/BACE1",16
cluster 4,"GO:1904375","regulation of protein localization to cell periphery","11/488","104/14669",0.00067651140265269,0.0166287463504961,0.0133796150404212,"ITGA3/GBP1/LRP1/TMBIM1/EGFR/ITGB1/LYPD1/PID1/MMP14/PRNP/LRRC15",11
cluster 4,"GO:0010573","vascular endothelial growth factor production","6/488","33/14669",0.000677539141172716,0.0166287463504961,0.0133796150404212,"PTGS2/IL1B/C3/IL6/ADORA2B/CCBE1",6
cluster 4,"GO:0006874","cellular calcium ion homeostasis","25/488","372/14669",0.000705781315473824,0.0172234701702277,0.0138581343223718,"HERPUD1/ATP2A3/BDKRB1/CEMIP/GRIN2D/NCS1/P2RX1/VDR/STC2/WNT5A/PTGER2/ATP13A3/FGF2/CACNA2D1/THY1/PTGIR/F2RL1/GRIK2/PDZD8/SMAD3/PRNP/CALB2/C1QTNF1/DDIT3/S1PR3",25
cluster 4,"GO:0042063","gliogenesis","19/488","250/14669",0.000716435828539124,0.0173846999072064,0.0139878609877725,"METRN/CNTNAP1/LRP1/SOX9/IL1B/LIF/SERPINE2/IL6/ZNF365/FGF5/DUSP10/EGFR/PRDM8/MMP14/MXRA8/CSPG4/CLCF1/DNER/NF1",19
cluster 4,"GO:0010810","regulation of cell-substrate adhesion","16/488","193/14669",0.000736251827111179,0.0176202834137536,0.0141774132583427,"ITGA3/COL16A1/CASS4/CCDC80/COL1A1/VEGFA/FN1/GBP1/THY1/ABI3BP/MMP14/EDIL3/GREM1/SMAD3/HAS2/NF1",16
cluster 4,"GO:0010634","positive regulation of epithelial cell migration","13/488","139/14669",0.000746952725437303,0.0176202834137536,0.0141774132583427,"ITGA3/PTGS2/VEGFA/WNT5A/SOX9/FGF2/FGF7/VEGFC/NUS1/PRKCA/ZC3H12A/ADAM9/HAS2",13
cluster 4,"GO:0035107","appendage morphogenesis","13/488","139/14669",0.000746952725437303,0.0176202834137536,0.0141774132583427,"SEMA3C/WNT5A/PRRX1/TWIST1/SOX9/GDF5/TBX3/OSR1/GREM1/CHST11/RARG/ASPH/HOXA10",13
cluster 4,"GO:0035108","limb morphogenesis","13/488","139/14669",0.000746952725437303,0.0176202834137536,0.0141774132583427,"SEMA3C/WNT5A/PRRX1/TWIST1/SOX9/GDF5/TBX3/OSR1/GREM1/CHST11/RARG/ASPH/HOXA10",13
cluster 4,"GO:0030514","negative regulation of BMP signaling pathway","7/488","46/14669",0.000750632472486434,0.0176202834137536,0.0141774132583427,"FSTL3/WNT5A/SKIL/BMPER/HTRA1/FBN1/GREM1",7
cluster 4,"GO:0072088","nephron epithelium morphogenesis","9/488","74/14669",0.000750759456278673,0.0176202834137536,0.0141774132583427,"SIX4/VEGFA/SOX9/LIF/FGF2/OSR1/GREM1/GDNF/FOXD1",9
cluster 4,"GO:0002685","regulation of leukocyte migration","14/488","157/14669",0.000763379246344042,0.0178190970817808,0.01433738023883,"BDKRB1/CREB3/VEGFA/WNT5A/ITGA4/IL1R1/DUSP1/IL6/ECM1/VEGFC/THY1/MMP14/F2RL1/GREM1",14
cluster 4,"GO:0034329","cell junction assembly","18/488","232/14669",0.000772097894693824,0.0179251916632972,0.0144227447412792,"VMP1/CDH19/ACTN1/TNS1/COL16A1/SH3BP1/CNTNAP1/VEGFA/FN1/SNAI1/CDH15/THY1/PRKCA/MMP14/RUNX1/GREM1/SMAD3/ZNF703",18
cluster 4,"GO:0060485","mesenchyme development","19/488","252/14669",0.000788689448476392,0.0181520365258634,0.0146052658328312,"SEMA3C/SIX4/COL1A1/PTK7/WNT5A/TWIST1/SNAI1/SOX9/IL1B/LOXL2/SEMA7A/OSR1/GREM1/SMAD3/GDNF/HAS2/ZNF703/POFUT2/FOXD1",19
cluster 4,"GO:0042698","ovulation cycle","8/488","60/14669",0.000792432049517039,0.0181520365258634,0.0146052658328312,"PTPRN/FOXO3/INHBA/MMP19/EREG/EGFR/PTX3/HAS2",8
cluster 4,"GO:0043200","response to amino acid","11/488","106/14669",0.00079454781533465,0.0181520365258634,0.0146052658328312,"ASNS/COL16A1/MMP2/COL1A1/SH3BP4/PDGFC/EGFR/COL1A2/COL3A1/CEBPB/CPEB1",11
cluster 4,"GO:0048048","embryonic eye morphogenesis","6/488","34/14669",0.000799914959897467,0.0181779616548128,0.0146261253875989,"WNT5A/MFAP2/TWIST1/FBN1/RARG/ALDH1A3",6
cluster 4,"GO:0002675","positive regulation of acute inflammatory response","5/488","23/14669",0.000817182257191767,0.0181854808012365,0.0146321753496622,"PTGS2/IL1B/C3/IL6/OSMR",5
cluster 4,"GO:0009226","nucleotide-sugar biosynthetic process","5/488","23/14669",0.000817182257191767,0.0181854808012365,0.0146321753496622,"PGM3/PMM1/SLC35D1/GFPT2/GFPT1",5
cluster 4,"GO:0050927","positive regulation of positive chemotaxis","5/488","23/14669",0.000817182257191767,0.0181854808012365,0.0146321753496622,"VEGFA/F3/VEGFC/F2RL1/SMAD3",5
cluster 4,"GO:1904376","negative regulation of protein localization to cell periphery","5/488","23/14669",0.000817182257191767,0.0181854808012365,0.0146321753496622,"GBP1/TMBIM1/LYPD1/PID1/LRRC15",5
cluster 4,"GO:0090092","regulation of transmembrane receptor protein serine/threonine kinase signaling pathway","17/488","214/14669",0.000824107232842048,0.0182450544590546,0.0146801087651679,"ITGA3/DKK3/FSTL3/WNT5A/INHBA/GDF5/FST/SKIL/INHBE/BMPER/HTRA1/FBN1/GREM1/SMAD3/CHST11/ZNF703/FOXD1",17
cluster 4,"GO:0030308","negative regulation of cell growth","15/488","177/14669",0.000852120404133249,0.0187684981320631,0.0151012755021293,"IFRD1/DCBLD2/SEMA3C/BDKRB1/WNT5A/RGS4/NPPB/INHBA/SH3BP4/SERPINE2/SEMA7A/APBB2/GREM1/SMAD3/SERTAD2",15
cluster 4,"GO:0010718","positive regulation of epithelial to mesenchymal transition","7/488","47/14669",0.000857129454396842,0.01878250513589,0.0151125456433127,"COL1A1/TWIST1/SNAI1/IL1B/LOXL2/SMAD3/ZNF703",7
cluster 4,"GO:0060348","bone development","16/488","196/14669",0.000869148284682813,0.0189087911544632,0.0152141563286815,"XYLT1/COL1A1/RAB23/TWIST1/SOX9/LRRC17/PDGFC/MMP14/DHRS3/FBN1/GREM1/HAS2/RARG/FAM20C/TMEM119/SIGLEC15",16
cluster 4,"GO:0008585","female gonad development","10/488","91/14669",0.000871697473476999,0.0189087911544632,0.0152141563286815,"PTPRN/VEGFA/FOXO3/INHBA/MMP19/EREG/MMP14/PTX3/CEBPB/NUPR1",10
cluster 4,"GO:0072028","nephron morphogenesis","9/488","76/14669",0.000912733829555085,0.0196994562710507,0.0158503314595575,"SIX4/VEGFA/SOX9/LIF/FGF2/OSR1/GREM1/GDNF/FOXD1",9
cluster 4,"GO:0034111","negative regulation of homotypic cell-cell adhesion","4/488","14/14669",0.000928340645899794,0.0198548675508315,0.0159753765503045,"SERPINE2/C1QTNF1/ZNF703/PRKG1",4
cluster 4,"GO:0002687","positive regulation of leukocyte migration","11/488","108/14669",0.000929180064660566,0.0198548675508315,0.0159753765503045,"BDKRB1/CREB3/VEGFA/WNT5A/ITGA4/IL1R1/IL6/VEGFC/THY1/MMP14/F2RL1",11
cluster 4,"GO:0002237","response to molecule of bacterial origin","20/488","276/14669",0.000950483389642184,0.0202095354381841,0.0162607450140453,"SBNO2/PTGS2/BDKRB1/WNT5A/TNFAIP3/CXCL6/PTGER2/IL1B/IL6/DUSP10/NOCT/PRKCA/SPON2/PTGIR/CXCL5/ZC3H12A/ABCA1/ADAM9/CEBPB/SSC5D",20
cluster 4,"GO:0033627","cell adhesion mediated by integrin","8/488","62/14669",0.000988240875276734,0.0209088401936629,0.0168234109076148,"ITGB5/COL16A1/ITGB8/ITGA11/ITGB1/FBN1/ADAM9/DPP4",8
cluster 4,"GO:0034110","regulation of homotypic cell-cell adhesion","5/488","24/14669",0.00100430015310993,0.0210413129639374,0.0169299995001793,"SERPINE2/PRKCA/C1QTNF1/ZNF703/PRKG1",5
cluster 4,"GO:0050926","regulation of positive chemotaxis","5/488","24/14669",0.00100430015310993,0.0210413129639374,0.0169299995001793,"VEGFA/F3/VEGFC/F2RL1/SMAD3",5
cluster 4,"GO:0001818","negative regulation of cytokine production","17/488","218/14669",0.00101226089438475,0.0211051482591384,0.0169813618613446,"NAV3/FN1/ERRFI1/GBP1/MMP8/TNFAIP3/ADCY7/INHBA/TWIST1/RNF128/GPNMB/IL6/ZC3H12A/F2RL1/SOCS5/PRNP/SSC5D",17
cluster 4,"GO:0048762","mesenchymal cell differentiation","16/488","199/14669",0.00102191689380545,0.0212035413473159,0.0170605296840238,"SEMA3C/COL1A1/WNT5A/TWIST1/SNAI1/SOX9/IL1B/LOXL2/SEMA7A/OSR1/GREM1/SMAD3/GDNF/HAS2/ZNF703/POFUT2",16
cluster 4,"GO:0045926","negative regulation of growth","18/488","238/14669",0.00103647450055304,0.0214022018263236,0.0172203734074677,"IFRD1/DCBLD2/SEMA3C/KCNK2/BDKRB1/STC2/WNT5A/RGS4/NPPB/INHBA/SH3BP4/SERPINE2/SEMA7A/DUSP10/APBB2/GREM1/SMAD3/SERTAD2",18
cluster 4,"GO:0001837","epithelial to mesenchymal transition","12/488","127/14669",0.00107857702104955,0.0221325358977468,0.0178080057232529,"COL1A1/WNT5A/TWIST1/SNAI1/SOX9/IL1B/LOXL2/GREM1/SMAD3/HAS2/ZNF703/POFUT2",12
cluster 4,"GO:0045667","regulation of osteoblast differentiation","11/488","110/14669",0.00108214960151963,0.0221325358977468,0.0178080057232529,"TWIST1/ID1/IL6/NOCT/GREM1/SMAD3/CEBPB/ZHX3/FAM20C/TMEM119/TWIST2",11
cluster 4,"GO:0030212","hyaluronan metabolic process","6/488","36/14669",0.00109520781967989,0.0221363244989829,0.0178110540604524,"CD44/CEMIP/IL1B/FGF2/IL15/HAS2",6
cluster 4,"GO:1900744","regulation of p38MAPK cascade","6/488","36/14669",0.00109520781967989,0.0221363244989829,0.0178110540604524,"VEGFA/DUSP1/IL1B/DUSP10/XDH/ZC3H12A",6
cluster 4,"GO:0030195","negative regulation of blood coagulation","7/488","49/14669",0.00110568891162458,0.0221363244989829,0.0178110540604524,"PLAUR/FAP/PLAT/SERPINE2/C1QTNF1/PRKG1/SERPINB2",7
cluster 4,"GO:1900047","negative regulation of hemostasis","7/488","49/14669",0.00110568891162458,0.0221363244989829,0.0178110540604524,"PLAUR/FAP/PLAT/SERPINE2/C1QTNF1/PRKG1/SERPINB2",7
cluster 4,"GO:0055074","calcium ion homeostasis","25/488","384/14669",0.00110810471880823,0.0221363244989829,0.0178110540604524,"HERPUD1/ATP2A3/BDKRB1/CEMIP/GRIN2D/NCS1/P2RX1/VDR/STC2/WNT5A/PTGER2/ATP13A3/FGF2/CACNA2D1/THY1/PTGIR/F2RL1/GRIK2/PDZD8/SMAD3/PRNP/CALB2/C1QTNF1/DDIT3/S1PR3",25
cluster 4,"GO:0048705","skeletal system morphogenesis","17/488","220/14669",0.00111929581860563,0.0222101759891931,0.0178704755278527,"COL11A1/MMP2/SIX4/COL1A1/RAB23/PRRX1/TWIST1/SOX9/OSR1/MMP14/DHRS3/GREM1/SMAD3/BMP1/HAS2/CHST11/RARG",17
cluster 4,"GO:0006816","calcium ion transport","24/488","363/14669",0.00112214393239928,0.0222101759891931,0.0178704755278527,"MYLK/GNB5/PTGS2/ATP2A3/BDKRB1/CEMIP/KCNN4/GRIN2D/CACNG7/NCS1/P2RX1/PANX1/ASIC1/VDR/STC2/RGS4/FGF2/CACNA2D1/THY1/GEM/RRAD/BEST1/PRNP/DDIT3",24
cluster 4,"GO:0007548","sex differentiation","18/488","240/14669",0.00114024173795345,0.022464854424358,0.018075391722362,"PTPRN/FSTL3/SIX4/VEGFA/WNT5A/SDC1/FOXO3/INHBA/MMP19/EREG/SOX9/TBX3/OSR1/MMP14/PTX3/CEBPB/NUPR1/HOXA10",18
cluster 4,"GO:0002819","regulation of adaptive immune response","12/488","128/14669",0.00115518521315511,0.0226553447054849,0.0182286616428177,"IL1R1/TNFAIP3/ADCY7/IL1B/C3/IL6/DUSP10/NFKBIZ/ZC3H12A/IL7R/SOCS5/CLCF1",12
cluster 4,"GO:0010811","positive regulation of cell-substrate adhesion","11/488","111/14669",0.00116608557236065,0.0227102518401562,0.0182728403385167,"ITGA3/COL16A1/CASS4/CCDC80/VEGFA/FN1/THY1/ABI3BP/EDIL3/SMAD3/HAS2",11
cluster 4,"GO:0007565","female pregnancy","14/488","164/14669",0.00116910403273478,0.0227102518401562,0.0182728403385167,"ITGA3/VMP1/ACSL4/PTGS2/COL16A1/MMP2/TIMP1/SYDE1/VDR/STC2/ADCY7/IL1B/LIF/PAPPA",14
cluster 4,"GO:0010001","glial cell differentiation","15/488","183/14669",0.00119652960522951,0.0227102518401562,0.0182728403385167,"METRN/CNTNAP1/LRP1/SOX9/LIF/SERPINE2/ZNF365/FGF5/DUSP10/EGFR/PRDM8/MXRA8/CLCF1/DNER/NF1",15
cluster 4,"GO:0033138","positive regulation of peptidyl-serine phosphorylation","9/488","79/14669",0.00120786090244285,0.0227102518401562,0.0182728403385167,"CD44/PTGS2/IL11/VEGFA/WNT5A/LIF/IL6/EGFR/FNIP1",9
cluster 4,"GO:0070167","regulation of biomineral tissue development","9/488","79/14669",0.00120786090244285,0.0227102518401562,0.0182728403385167,"TWIST1/SOX9/ECM1/OSR1/GREM1/SMAD3/CEBPB/FAM20C/TMEM119",9
cluster 4,"GO:0061035","regulation of cartilage development","8/488","64/14669",0.00122096683971286,0.0227102518401562,0.0182728403385167,"WNT5A/SOX9/GDF5/LOXL2/GREM1/SMAD3/BMP1/RARG",8
cluster 4,"GO:0072171","mesonephric tubule morphogenesis","8/488","64/14669",0.00122096683971286,0.0227102518401562,0.0182728403385167,"SIX4/VEGFA/SOX9/FGF2/OSR1/GREM1/GDNF/FOXD1",8
cluster 4,"GO:0015012","heparan sulfate proteoglycan biosynthetic process","5/488","25/14669",0.00122143612923773,0.0227102518401562,0.0182728403385167,"XYLT1/DSE/HS3ST3B1/EXT2/EXT1",5
cluster 4,"GO:0031954","positive regulation of protein autophosphorylation","5/488","25/14669",0.00122143612923773,0.0227102518401562,0.0182728403385167,"VEGFA/GPNMB/PDGFC/VEGFC/GREM1",5
cluster 4,"GO:0034105","positive regulation of tissue remodeling","5/488","25/14669",0.00122143612923773,0.0227102518401562,0.0182728403385167,"VDR/TMBIM1/EGFR/PRKCA/IL15",5
cluster 4,"GO:0061217","regulation of mesonephros development","5/488","25/14669",0.00122143612923773,0.0227102518401562,0.0182728403385167,"SIX4/VEGFA/SOX9/GREM1/GDNF",5
cluster 4,"GO:1904646","cellular response to amyloid-beta","5/488","25/14669",0.00122143612923773,0.0227102518401562,0.0182728403385167,"FOXO3/LRP1/CACNA2D1/PRNP/BACE1",5
cluster 4,"GO:0050651","dermatan sulfate proteoglycan biosynthetic process","4/488","15/14669",0.00123286417988415,0.0228239295370794,0.0183643062729567,"DSE/UST/CSGALNACT2/CSPG4",4
cluster 4,"GO:0002009","morphogenesis of an epithelium","28/488","453/14669",0.0012608406762001,0.023241676842401,0.018700428913327,"CD44/TNC/SEMA3C/SH3BP1/SIX4/VDR/PTK7/VEGFA/WNT5A/TWIST1/SNAI1/SOX9/LIF/COL5A1/TBX3/FGF2/FGF7/OSR1/EGFR/VEGFC/MMP14/PRICKLE2/GREM1/SMAD3/GDNF/RARG/ALDH1A3/FOXD1",28
cluster 4,"GO:0046545","development of primary female sexual characteristics","10/488","96/14669",0.00132034443795456,0.0242345271838241,0.01949928380479,"PTPRN/VEGFA/FOXO3/INHBA/MMP19/EREG/MMP14/PTX3/CEBPB/NUPR1",10
cluster 4,"GO:0001707","mesoderm formation","8/488","65/14669",0.00135265319462815,0.0247218956209698,0.0198914241342182,"ITGA3/WNT5A/INHBA/SNAI1/ITGB1/EXT2/SMAD3/POFUT2",8
cluster 4,"GO:0010721","negative regulation of cell development","21/488","305/14669",0.0013660517608711,0.0248609843768703,0.0200033359988395,"IFRD1/SEMA3C/WNT5A/RGS4/GBP1/FOXO3/LRP1/SOX9/IL1B/ID1/IL6/ZNF365/SEMA7A/DUSP10/THY1/PAQR3/FBN1/COL3A1/NF1/GDI1/S1PR3",21
cluster 4,"GO:0050819","negative regulation of coagulation","7/488","51/14669",0.00140754159753121,0.025491297547429,0.02051049074155,"PLAUR/FAP/PLAT/SERPINE2/C1QTNF1/PRKG1/SERPINB2",7
cluster 4,"GO:0072006","nephron development","12/488","131/14669",0.00141255618539886,0.025491297547429,0.02051049074155,"ITGA3/COL4A4/SIX4/VEGFA/SOX9/LIF/FGF2/OSR1/KIRREL3/GREM1/GDNF/FOXD1",12
cluster 4,"GO:0032496","response to lipopolysaccharide","19/488","265/14669",0.00142900894513533,0.0256803071939592,0.0206625693322145,"SBNO2/PTGS2/BDKRB1/WNT5A/TNFAIP3/CXCL6/PTGER2/IL1B/IL6/DUSP10/NOCT/PRKCA/SPON2/PTGIR/CXCL5/ZC3H12A/ABCA1/ADAM9/CEBPB",19
cluster 4,"GO:0022612","gland morphogenesis","11/488","114/14669",0.00145062505026675,0.0259003540471575,0.0208396206940305,"TNC/SEMA3C/VDR/WNT5A/TNFAIP3/SOX9/TBX3/FGF7/EGFR/CEBPB/RARG",11
cluster 4,"GO:0072210","metanephric nephron development","6/488","38/14669",0.0014675887919677,0.0259003540471575,0.0208396206940305,"SOX9/LIF/OSR1/GREM1/GDNF/FOXD1",6
cluster 4,"GO:0048588","developmental cell growth","16/488","206/14669",0.00146897989290966,0.0259003540471575,0.0208396206940305,"TNFRSF12A/IFRD1/SEMA3C/CACNG7/VEGFA/WNT5A/ITGA4/FN1/RGS4/SOX9/SEMA7A/ITGB1/ALCAM/RARG/BDNF/GDI1",16
cluster 4,"GO:0006875","cellular metal ion homeostasis","29/488","480/14669",0.00147102477982102,0.0259003540471575,0.0208396206940305,"HERPUD1/ATP2A3/FTL/BDKRB1/CEMIP/SLC30A4/SLC39A14/GRIN2D/NCS1/P2RX1/VDR/SLC39A7/STC2/WNT5A/PTGER2/ATP13A3/FGF2/CACNA2D1/THY1/PTGIR/F2RL1/GRIK2/PDZD8/SMAD3/PRNP/CALB2/C1QTNF1/DDIT3/S1PR3",29
cluster 4,"GO:0002053","positive regulation of mesenchymal cell proliferation","5/488","26/14669",0.00147140544528671,0.0259003540471575,0.0208396206940305,"VEGFA/WNT5A/PRRX1/SOX9/IRS2",5
cluster 4,"GO:0042326","negative regulation of phosphorylation","26/488","414/14669",0.00148713542684685,0.0260703945237029,0.0209764365471029,"MVP/BDKRB1/ERRFI1/RGS4/GBP1/TNFAIP3/DUSP1/INHBA/TWIST1/IL1B/LIF/MICAL1/DUSP10/PID1/THY1/XDH/PAQR3/ZC3H12A/F2RL1/SPRED1/SMPD1/GREM1/SOCS5/PRNP/IRS2/NF1",26
cluster 4,"GO:0030500","regulation of bone mineralization","8/488","66/14669",0.00149538212930067,0.0261083993713267,0.0210070155348485,"TWIST1/SOX9/ECM1/OSR1/GREM1/SMAD3/FAM20C/TMEM119",8
cluster 4,"GO:0032526","response to retinoic acid","10/488","98/14669",0.00154567749154307,0.0268772665027428,0.0216256518420451,"TNC/COL1A1/PTK7/WNT5A/DUSP1/SOX9/OSR1/BRINP3/ABCA1/RARG",10
cluster 4,"GO:0010717","regulation of epithelial to mesenchymal transition","9/488","82/14669",0.00157562122313613,0.0271575146516303,0.0218511416215434,"COL1A1/TWIST1/SNAI1/IL1B/LOXL2/GREM1/SMAD3/ZNF703/POFUT2",9
cluster 4,"GO:0045453","bone resorption","7/488","52/14669",0.00158076336738244,0.0271575146516303,0.0218511416215434,"TNFAIP3/IL6/EGFR/PRKCA/TNFRSF11B/NF1/SIGLEC15",7
cluster 4,"GO:0045670","regulation of osteoclast differentiation","7/488","52/14669",0.00158076336738244,0.0271575146516303,0.0218511416215434,"FSTL3/LRRC17/KLF10/FBN1/CEBPB/NF1/SIGLEC15",7
cluster 4,"GO:0034104","negative regulation of tissue remodeling","4/488","16/14669",0.00160094614355945,0.0272859670102692,0.0219544953605082,"TNFAIP3/IL6/TNFRSF11B/GREM1",4
cluster 4,"GO:0050655","dermatan sulfate proteoglycan metabolic process","4/488","16/14669",0.00160094614355945,0.0272859670102692,0.0219544953605082,"DSE/UST/CSGALNACT2/CSPG4",4
cluster 4,"GO:0050804","modulation of chemical synaptic transmission","25/488","395/14669",0.00163799209811679,0.0277877555166961,0.0223582381867075,"PTGS2/PLAT/GRIN2D/CACNG7/NCS1/P2RX1/ASIC1/RGS4/TSHZ3/IL1B/SERPINE2/EGFR/ITGB1/CLSTN2/GRIK2/GDNF/ADORA2B/PRNP/CALB2/BDNF/BACE1/NF1/SIPA1L1/NPTXR/S1PR2",25
cluster 4,"GO:0030279","negative regulation of ossification","8/488","67/14669",0.00164979689330792,0.0277877555166961,0.0223582381867075,"TWIST1/SOX9/ID1/ECM1/NOCT/GREM1/SMAD3/TWIST2",8
cluster 4,"GO:0051781","positive regulation of cell division","8/488","67/14669",0.00164979689330792,0.0277877555166961,0.0223582381867075,"VEGFA/EREG/IL1B/FGF5/FGF2/FGF7/PDGFC/VEGFC",8
cluster 4,"GO:0042476","odontogenesis","11/488","116/14669",0.00167017325866449,0.0280210708826719,0.022545965494225,"TNC/COL1A1/SDC1/INHBA/TWIST1/NFIC/OSR1/COL1A2/TNFRSF11B/HTRA1/FAM20C",11
cluster 4,"GO:0050702","interleukin-1 beta secretion","6/488","39/14669",0.00168649310561155,0.0280755344519443,0.0225897872938504,"PANX1/WNT5A/TNFAIP3/ZC3H12A/F2RL1/ABCA1",6
cluster 4,"GO:0060986","endocrine hormone secretion","6/488","39/14669",0.00168649310561155,0.0280755344519443,0.0225897872938504,"INHBA/IL1B/TBX3/C1QTNF1/SELENOM/FOXD1",6
cluster 4,"GO:0099177","regulation of trans-synaptic signaling","25/488","396/14669",0.00169548775545655,0.0281162930875903,0.0226225820002595,"PTGS2/PLAT/GRIN2D/CACNG7/NCS1/P2RX1/ASIC1/RGS4/TSHZ3/IL1B/SERPINE2/EGFR/ITGB1/CLSTN2/GRIK2/GDNF/ADORA2B/PRNP/CALB2/BDNF/BACE1/NF1/SIPA1L1/NPTXR/S1PR2",25
cluster 4,"GO:0001656","metanephros development","9/488","83/14669",0.00171643701433324,0.0282455822856753,0.0227266090665699,"SIX4/SOX9/LIF/OSR1/FBN1/GREM1/GDNF/NF1/FOXD1",9
cluster 4,"GO:0061097","regulation of protein tyrosine kinase activity","9/488","83/14669",0.00171643701433324,0.0282455822856753,0.0227266090665699,"MVP/CASS4/ERRFI1/EREG/THY1/GREM1/SOCS5/PRNP/BDNF",9
cluster 4,"GO:0001933","negative regulation of protein phosphorylation","24/488","375/14669",0.00173833511234049,0.0284967530820703,0.0229287029884043,"MVP/BDKRB1/ERRFI1/RGS4/GBP1/TNFAIP3/DUSP1/TWIST1/IL1B/LIF/MICAL1/DUSP10/PID1/THY1/XDH/PAQR3/ZC3H12A/F2RL1/SPRED1/SMPD1/GREM1/SOCS5/PRNP/NF1",24
cluster 4,"GO:0010575","positive regulation of vascular endothelial growth factor production","5/488","27/14669",0.00175707934282569,0.0286945086594538,0.0230878186211597,"PTGS2/IL1B/C3/ADORA2B/CCBE1",5
cluster 4,"GO:0032651","regulation of interleukin-1 beta production","7/488","53/14669",0.00177013558854255,0.028798228609054,0.023171272476815,"PANX1/WNT5A/ERRFI1/TNFAIP3/ZC3H12A/SMAD3/S1PR3",7
cluster 4,"GO:0001666","response to hypoxia","20/488","291/14669",0.00179856174605777,0.0291502743370495,0.0234545311313115,"PKM/PTGS2/KCNK2/MMP2/PLAT/VEGFA/STC2/FOXO3/TWIST1/LOXL2/MMP3/VEGFC/PLOD2/FMN2/BACH1/MMP14/SMAD3/NF1/DPP4/CPEB1",20
cluster 4,"GO:0048592","eye morphogenesis","12/488","135/14669",0.00182769241207001,0.0295110485332356,0.0237448127773084,"VEGFA/WNT5A/MFAP2/TWIST1/SOX9/COL5A1/THY1/FBN1/RARG/TSKU/ALDH1A3/NF1",12
cluster 4,"GO:0061138","morphogenesis of a branching epithelium","14/488","172/14669",0.00184023012534824,0.0296022037017628,0.0238181569151124,"TNC/SEMA3C/SIX4/VDR/VEGFA/WNT5A/SOX9/TBX3/FGF2/FGF7/MMP14/GREM1/GDNF/FOXD1",14
cluster 4,"GO:0010720","positive regulation of cell development","29/488","488/14669",0.00188365396000469,0.0301324177064155,0.0242447711121039,"ITGA3/TNFRSF12A/TIMP2/SEMA3C/CASS4/METRN/CACNG7/PTK7/VEGFA/WNT5A/FN1/IL1B/GDF5/LIF/SERPINE2/IL6/SKIL/ZNF365/SEMA7A/VEGFC/BEND6/BRINP3/HAS2/ENC1/NEGR1/CLCF1/BDNF/GDI1/S1PR2",29
cluster 4,"GO:0007162","negative regulation of cell adhesion","17/488","231/14669",0.00189548978004101,0.0301324177064155,0.0242447711121039,"TNC/COL1A1/GBP1/DUSP1/TGFBI/SERPINE2/GPNMB/MMP14/RUNX1/ZC3H12A/SOCS5/PRNP/CEBPB/C1QTNF1/ZNF703/PRKG1/NF1",17
cluster 4,"GO:0071222","cellular response to lipopolysaccharide","13/488","154/14669",0.00191396954037321,0.0301324177064155,0.0242447711121039,"SBNO2/WNT5A/TNFAIP3/CXCL6/IL1B/IL6/PRKCA/SPON2/CXCL5/ZC3H12A/ABCA1/ADAM9/CEBPB",13
cluster 4,"GO:0071772","response to BMP","13/488","154/14669",0.00191396954037321,0.0301324177064155,0.0242447711121039,"ITGA3/FSTL3/WNT5A/SOX9/GDF5/ID1/SKIL/FSTL1/BMPER/HTRA1/FBN1/GREM1/FOXD1",13
cluster 4,"GO:0071773","cellular response to BMP stimulus","13/488","154/14669",0.00191396954037321,0.0301324177064155,0.0242447711121039,"ITGA3/FSTL3/WNT5A/SOX9/GDF5/ID1/SKIL/FSTL1/BMPER/HTRA1/FBN1/GREM1/FOXD1",13
cluster 4,"GO:0043523","regulation of neuron apoptotic process","15/488","192/14669",0.00192813163297906,0.0301324177064155,0.0242447711121039,"CRLF1/SIX4/FOXO3/LRP1/GDF5/GRIK2/GDNF/PRNP/CEBPB/DDIT3/CLCF1/BDNF/GABRA5/BACE1/NF1",15
cluster 4,"GO:0006509","membrane protein ectodomain proteolysis","6/488","40/14669",0.00192931661682521,0.0301324177064155,0.0242447711121039,"TIMP2/TIMP1/IL1B/ADAM19/ADAM9/BACE1",6
cluster 4,"GO:0150076","neuroinflammatory response","6/488","40/14669",0.00192931661682521,0.0301324177064155,0.0242447711121039,"MMP8/LRP1/IL1B/IL6/EGFR/MMP3",6
cluster 4,"GO:0007411","axon guidance","18/488","252/14669",0.00196714583494727,0.0306119252213714,0.0246305864841033,"NRXN3/SEMA3C/VEGFA/WNT5A/SEMA7A/EPHA5/SH3KBP1/SHC3/PRKCA/SPON2/APBB2/GDNF/ALCAM/EMB/BDNF/EXT1/IRS2/FOXD1",18
cluster 4,"GO:0060688","regulation of morphogenesis of a branching structure","7/488","54/14669",0.00197665532550119,0.0306225142380883,0.0246391064870152,"SIX4/VEGFA/WNT5A/SOX9/FGF7/GREM1/GDNF",7
cluster 4,"GO:0090596","sensory organ morphogenesis","17/488","232/14669",0.00198431611516149,0.0306225142380883,0.0246391064870152,"COL11A1/SIX4/PTK7/VEGFA/WNT5A/PRRX1/MFAP2/TWIST1/SOX9/COL5A1/OSR1/THY1/FBN1/RARG/TSKU/ALDH1A3/NF1",17
cluster 4,"GO:0043407","negative regulation of MAP kinase activity","8/488","69/14669",0.0019963455149394,0.0306225142380883,0.0246391064870152,"RGS4/DUSP1/IL1B/DUSP10/PAQR3/SPRED1/SMPD1/NF1",8
cluster 4,"GO:0050886","endocrine process","8/488","69/14669",0.0019963455149394,0.0306225142380883,0.0246391064870152,"INHBA/IL1B/TBX3/F2RL1/C1QTNF1/SUCNR1/SELENOM/FOXD1",8
cluster 4,"GO:0090330","regulation of platelet aggregation","4/488","17/14669",0.00203900636484805,0.0311655955054178,0.0250760737808435,"SERPINE2/PRKCA/C1QTNF1/PRKG1",4
cluster 4,"GO:0097485","neuron projection guidance","18/488","253/14669",0.00205446791245859,0.0312905662553533,0.0251766261911219,"NRXN3/SEMA3C/VEGFA/WNT5A/SEMA7A/EPHA5/SH3KBP1/SHC3/PRKCA/SPON2/APBB2/GDNF/ALCAM/EMB/BDNF/EXT1/IRS2/FOXD1",18
cluster 4,"GO:0019933","cAMP-mediated signaling","12/488","137/14669",0.00207006054908643,0.0314166433156404,0.0252780687470737,"PDE4A/RASD2/ADCY7/PTGER2/SOX9/ADM2/EPHA5/PRKCA/PTGIR/ABCA1/ADORA2B/RXFP1",12
cluster 4,"GO:1904645","response to amyloid-beta","5/488","28/14669",0.0020813731590419,0.0314771046411442,0.0253267163867107,"FOXO3/LRP1/CACNA2D1/PRNP/BACE1",5
cluster 4,"GO:0007159","leukocyte cell-cell adhesion","19/488","274/14669",0.00209539005963085,0.031577895810928,0.0254078137239818,"CD44/ITGA4/IL1B/GPNMB/IL6/DUSP10/NFKBIZ/ITGB1/THY1/RUNX1/ZC3H12A/IL15/CERCAM/IL7R/HAS2/SOCS5/PRNP/CEBPB/DPP4",19
cluster 4,"GO:0022409","positive regulation of cell-cell adhesion","16/488","214/14669",0.00217112475260778,0.0326048280155609,0.02623409114027,"CD44/FSTL3/WNT5A/ITGA4/IL1B/ADAM19/IL6/DUSP10/NFKBIZ/THY1/RUNX1/IL15/IL7R/HAS2/SOCS5/DPP4",16
cluster 4,"GO:0010712","regulation of collagen metabolic process","6/488","41/14669",0.00219768564610282,0.0328887102787861,0.0264625049556411,"FAP/ERRFI1/IL6/ITGB1/LARP6/MFAP4",6
cluster 4,"GO:0034763","negative regulation of transmembrane transport","10/488","104/14669",0.00241481150762967,0.0360125535599632,0.0289759728784656,"GNB5/RGS4/TWIST1/IL1B/OSR1/KCNE4/PID1/GEM/RRAD/IRS2",10
cluster 4,"GO:0002696","positive regulation of leukocyte activation","18/488","257/14669",0.00243707853296753,0.0362188660868358,0.0291419734974773,"WNT5A/MMP8/IL1B/IL6/DUSP10/NFKBIZ/TSLP/THY1/MMP14/RUNX1/IL15/F2RL1/IL7R/ADORA2B/SOCS5/CLCF1/IRS2/DPP4",18
cluster 4,"GO:0022602","ovulation cycle process","6/488","42/14669",0.00249325707649243,0.0366730792586815,0.0295074368497645,"PTPRN/FOXO3/INHBA/MMP19/EREG/PTX3",6
cluster 4,"GO:0038066","p38MAPK cascade","6/488","42/14669",0.00249325707649243,0.0366730792586815,0.0295074368497645,"VEGFA/DUSP1/IL1B/DUSP10/XDH/ZC3H12A",6
cluster 4,"GO:0045668","negative regulation of osteoblast differentiation","6/488","42/14669",0.00249325707649243,0.0366730792586815,0.0295074368497645,"TWIST1/ID1/NOCT/GREM1/SMAD3/TWIST2",6
cluster 4,"GO:0008015","blood circulation","26/488","430/14669",0.00251294579268959,0.036836526210245,0.029638947502784,"ELN/PTGS2/ATP2A3/BDKRB1/P2RX1/RGS4/SGK1/NPPB/PTGER2/ADM2/KCNK1/EGFR/HTR7/VEGFC/KCNE4/CACNA2D1/RCAN1/ZC3H12A/F2RL1/COL1A2/SMAD3/ADORA2B/SGCD/PRKG1/ASPH/SUCNR1",26
cluster 4,"GO:0050770","regulation of axonogenesis","14/488","178/14669",0.00253117401434668,0.0368688924855361,0.0296649896525985,"TNFRSF12A/IFRD1/SEMA3C/METRN/UST/VEGFA/WNT5A/FN1/SKIL/SEMA7A/THY1/BDNF/SIPA1L1/GDI1",14
cluster 4,"GO:0002694","regulation of leukocyte activation","25/488","408/14669",0.00253232206827314,0.0368688924855361,0.0296649896525985,"WNT5A/MMP8/TNFAIP3/INHBA/IL1B/GPNMB/IL6/DUSP10/NFKBIZ/TSLP/THY1/SH3RF1/MMP14/RUNX1/ZC3H12A/IL15/F2RL1/IL7R/ADORA2B/SOCS5/PRNP/CEBPB/CLCF1/IRS2/DPP4",25
cluster 4,"GO:1905276","regulation of epithelial tube formation","4/488","18/14669",0.00255336536341816,0.037049676472571,0.0298104498154404,"SIX4/PTK7/WNT5A/GDNF",4
cluster 4,"GO:0030111","regulation of Wnt signaling pathway","20/488","300/14669",0.0025658584308079,0.037105595825993,0.0298554429499994,"ITGA3/DKK3/COL1A1/PTK7/WNT5A/TNFAIP3/FOXO3/BICC1/LRP1/SOX9/EGFR/RUNX1/GREM1/SMAD3/IGFBP6/DDIT3/FOXL1/HIC1/TSKU/ZNF703",20
cluster 4,"GO:1903828","negative regulation of cellular protein localization","10/488","105/14669",0.00259178538934908,0.0373547592189741,0.0300559216998694,"ERLEC1/LMAN1/RAB23/GBP1/TMBIM1/LYPD1/PID1/LRRC15/NF1/GDI1",10
cluster 4,"GO:0051402","neuron apoptotic process","16/488","218/14669",0.00261578002102661,0.0373977326776326,0.0300904984696202,"CRLF1/SIX4/FOXO3/LRP1/GDF5/SCN2A/GRIK2/GDNF/PRNP/CEBPB/DDIT3/CLCF1/BDNF/GABRA5/BACE1/NF1",16
cluster 4,"GO:0006487","protein N-linked glycosylation","8/488","72/14669",0.00262088883258846,0.0373977326776326,0.0300904984696202,"PGM3/FUT8/B4GALT1/PMM1/UGGT2/GFPT2/NUS1/GFPT1",8
cluster 4,"GO:0072078","nephron tubule morphogenesis","8/488","72/14669",0.00262088883258846,0.0373977326776326,0.0300904984696202,"SIX4/VEGFA/SOX9/FGF2/OSR1/GREM1/GDNF/FOXD1",8
cluster 4,"GO:0034330","cell junction organization","19/488","280/14669",0.00267190039413535,0.0379993781218919,0.0305745869429988,"VMP1/CDH19/ACTN1/TNS1/COL16A1/SH3BP1/CNTNAP1/VEGFA/FN1/SNAI1/CDH15/THY1/PRKCA/MMP14/RUNX1/F2RL1/GREM1/SMAD3/ZNF703",19
cluster 4,"GO:0071219","cellular response to molecule of bacterial origin","13/488","160/14669",0.00268271871705916,0.0380273164678848,0.0305970663474214,"SBNO2/WNT5A/TNFAIP3/CXCL6/IL1B/IL6/PRKCA/SPON2/CXCL5/ZC3H12A/ABCA1/ADAM9/CEBPB",13
cluster 4,"GO:0036293","response to decreased oxygen levels","20/488","302/14669",0.00276941127826891,0.039127044211069,0.0314819156044212,"PKM/PTGS2/KCNK2/MMP2/PLAT/VEGFA/STC2/FOXO3/TWIST1/LOXL2/MMP3/VEGFC/PLOD2/FMN2/BACH1/MMP14/SMAD3/NF1/DPP4/CPEB1",20
cluster 4,"GO:0030509","BMP signaling pathway","12/488","142/14669",0.00279276481904338,0.0393276226157093,0.0316433025053302,"ITGA3/FSTL3/WNT5A/GDF5/ID1/SKIL/FSTL1/BMPER/HTRA1/FBN1/GREM1/FOXD1",12
cluster 4,"GO:1903428","positive regulation of reactive oxygen species biosynthetic process","6/488","43/14669",0.00281771449618493,0.0395492933369747,0.0318216604436708,"PTGS2/MMP8/FOXO3/IL1B/PTX3/SMAD3",6
cluster 4,"GO:0003401","axis elongation","5/488","30/14669",0.00285763214543227,0.0398909519977451,0.0320965615853434,"TNC/SIX4/PTK7/WNT5A/SOX9",5
cluster 4,"GO:2000027","regulation of animal organ morphogenesis","15/488","200/14669",0.00286063171485576,0.0398909519977451,0.0320965615853434,"SEMA3C/SIX4/VDR/PTK7/VEGFA/WNT5A/TNFAIP3/TWIST1/SOX9/LIF/FGF7/PRICKLE2/TNFRSF11B/GREM1/GDNF",15
cluster 4,"GO:0070482","response to oxygen levels","21/488","325/14669",0.00294224478688374,0.040896250354905,0.0329054322443853,"PKM/PTGS2/KCNK2/MMP2/PLAT/COL1A1/VEGFA/STC2/FOXO3/TWIST1/LOXL2/MMP3/VEGFC/PLOD2/FMN2/BACH1/MMP14/SMAD3/NF1/DPP4/CPEB1",21
cluster 4,"GO:0090101","negative regulation of transmembrane receptor protein serine/threonine kinase signaling pathway","10/488","107/14669",0.00297686510145115,0.0410969406932588,0.0330669092080065,"FSTL3/WNT5A/FST/SKIL/BMPER/HTRA1/FBN1/GREM1/SMAD3/CHST11",10
cluster 4,"GO:0019935","cyclic-nucleotide-mediated signaling","13/488","162/14669",0.0029890782050357,0.0410969406932588,0.0330669092080065,"PDE4A/RASD2/ADCY7/PTGER2/SOX9/ADM2/EPHA5/PRKCA/PTGIR/ABCA1/ADORA2B/RXFP1/PRKG1",13
cluster 4,"GO:0001658","branching involved in ureteric bud morphogenesis","7/488","58/14669",0.00299495749406053,0.0410969406932588,0.0330669092080065,"SIX4/VEGFA/SOX9/FGF2/GREM1/GDNF/FOXD1",7
cluster 4,"GO:0045600","positive regulation of fat cell differentiation","7/488","58/14669",0.00299495749406053,0.0410969406932588,0.0330669092080065,"PTGS2/MEDAG/WDFY2/NOCT/ZC3H12A/CEBPB/METRNL",7
cluster 4,"GO:0072080","nephron tubule development","9/488","90/14669",0.00300776562592989,0.0411412527495824,0.0331025630235596,"SIX4/VEGFA/SOX9/LIF/FGF2/OSR1/GREM1/GDNF/FOXD1",9
cluster 4,"GO:0032331","negative regulation of chondrocyte differentiation","4/488","19/14669",0.00315020576470758,0.0422816679981845,0.0340201497550493,"SOX9/GDF5/GREM1/RARG",4
cluster 4,"GO:0032620","interleukin-17 production","4/488","19/14669",0.00315020576470758,0.0422816679981845,0.0340201497550493,"RFTN1/MR1/IL15/PRNP",4
cluster 4,"GO:0036303","lymph vessel morphogenesis","4/488","19/14669",0.00315020576470758,0.0422816679981845,0.0340201497550493,"VEGFA/VEGFC/PTPN14/CCBE1",4
cluster 4,"GO:0046697","decidualization","4/488","19/14669",0.00315020576470758,0.0422816679981845,0.0340201497550493,"PTGS2/VDR/STC2/LIF",4
cluster 4,"GO:0060602","branch elongation of an epithelium","4/488","19/14669",0.00315020576470758,0.0422816679981845,0.0340201497550493,"TNC/SIX4/WNT5A/SOX9",4
cluster 4,"GO:0072077","renal vesicle morphogenesis","4/488","19/14669",0.00315020576470758,0.0422816679981845,0.0340201497550493,"SOX9/LIF/GREM1/GDNF",4
cluster 4,"GO:0048701","embryonic cranial skeleton morphogenesis","6/488","44/14669",0.00317276427595279,0.0424517836922655,0.0341570261287195,"SIX4/PRRX1/TWIST1/MMP14/SMAD3/CHST11",6
cluster 4,"GO:1903037","regulation of leukocyte cell-cell adhesion","17/488","243/14669",0.0032142457467487,0.0428189418590419,0.0344524443657213,"CD44/ITGA4/IL1B/GPNMB/IL6/DUSP10/NFKBIZ/THY1/RUNX1/ZC3H12A/IL15/IL7R/HAS2/SOCS5/PRNP/CEBPB/DPP4",17
cluster 4,"GO:0003013","circulatory system process","26/488","438/14669",0.00322014393957404,0.0428189418590419,0.0344524443657213,"ELN/PTGS2/ATP2A3/BDKRB1/P2RX1/RGS4/SGK1/NPPB/PTGER2/ADM2/KCNK1/EGFR/HTR7/VEGFC/KCNE4/CACNA2D1/RCAN1/ZC3H12A/F2RL1/COL1A2/SMAD3/ADORA2B/SGCD/PRKG1/ASPH/SUCNR1",26
cluster 4,"GO:0001938","positive regulation of endothelial cell proliferation","9/488","91/14669",0.0032422121304674,0.0429793243838194,0.0345814893577793,"VEGFA/WNT5A/ITGA4/F3/FGF2/ECM1/VEGFC/PRKCA/NF1",9
cluster 4,"GO:0071216","cellular response to biotic stimulus","14/488","183/14669",0.00325875679539539,0.0430657244191483,0.0346510074794593,"SBNO2/WNT5A/TNFAIP3/CXCL6/IL1B/IL6/PRKCA/SPON2/CXCL5/ZC3H12A/ABCA1/ADAM9/CEBPB/DDIT3",14
cluster 4,"GO:0001819","positive regulation of cytokine production","22/488","350/14669",0.0033073610927826,0.0431675984602692,0.0347329761031956,"PTGS2/PANX1/WNT5A/IL1R1/MMP8/TWIST1/EREG/IL1B/C3/IL6/SEMA7A/TSLP/RUNX1/SPON2/IL15/F2RL1/SMAD3/ADORA2B/CEBPB/DDIT3/ZBTB20/CCBE1",22
cluster 4,"GO:0030201","heparan sulfate proteoglycan metabolic process","5/488","31/14669",0.00331554392839104,0.0431675984602692,0.0347329761031956,"XYLT1/DSE/HS3ST3B1/EXT2/EXT1",5
cluster 4,"GO:0043516","regulation of DNA damage response, signal transduction by p53 class mediator","5/488","31/14669",0.00331554392839104,0.0431675984602692,0.0347329761031956,"CD44/TWIST1/SNAI1/SPRED1/HIC1",5
cluster 4,"GO:0045601","regulation of endothelial cell differentiation","5/488","31/14669",0.00331554392839104,0.0431675984602692,0.0347329761031956,"IL1B/ID1/XDH/S1PR3/S1PR2",5
cluster 4,"GO:0048754","branching morphogenesis of an epithelial tube","12/488","145/14669",0.00331671885725002,0.0431675984602692,0.0347329761031956,"TNC/SIX4/VDR/VEGFA/WNT5A/SOX9/TBX3/FGF2/MMP14/GREM1/GDNF/FOXD1",12
cluster 4,"GO:0051962","positive regulation of nervous system development","28/488","486/14669",0.00346891345067594,0.0446273563730637,0.0359075083567841,"ITGA3/TNFRSF12A/TIMP2/METRN/CACNG7/PTK7/VEGFA/WNT5A/FN1/IL1B/GDF5/LIF/SERPINE2/IL6/SKIL/ZNF365/SEMA7A/AMIGO2/TPBG/VEGFC/BEND6/CLSTN2/BRINP3/ENC1/NEGR1/CLCF1/BDNF/GDI1",28
cluster 4,"GO:0007044","cell-substrate junction assembly","9/488","92/14669",0.00349081001384354,0.0446273563730637,0.0359075083567841,"ACTN1/TNS1/COL16A1/VEGFA/FN1/THY1/MMP14/GREM1/SMAD3",9
cluster 4,"GO:0043535","regulation of blood vessel endothelial cell migration","9/488","92/14669",0.00349081001384354,0.0446273563730637,0.0359075083567841,"PTGS2/SH3BP1/VEGFA/FGF2/VEGFC/NUS1/PRKCA/SPRED1/NF1",9
cluster 4,"GO:0060993","kidney morphogenesis","9/488","92/14669",0.00349081001384354,0.0446273563730637,0.0359075083567841,"SIX4/VEGFA/SOX9/LIF/FGF2/OSR1/GREM1/GDNF/FOXD1",9
cluster 4,"GO:0061326","renal tubule development","9/488","92/14669",0.00349081001384354,0.0446273563730637,0.0359075083567841,"SIX4/VEGFA/SOX9/LIF/FGF2/OSR1/GREM1/GDNF/FOXD1",9
cluster 4,"GO:0048736","appendage development","13/488","165/14669",0.00350161096570954,0.0446273563730637,0.0359075083567841,"SEMA3C/WNT5A/PRRX1/TWIST1/SOX9/GDF5/TBX3/OSR1/GREM1/CHST11/RARG/ASPH/HOXA10",13
cluster 4,"GO:0060173","limb development","13/488","165/14669",0.00350161096570954,0.0446273563730637,0.0359075083567841,"SEMA3C/WNT5A/PRRX1/TWIST1/SOX9/GDF5/TBX3/OSR1/GREM1/CHST11/RARG/ASPH/HOXA10",13
cluster 4,"GO:0050701","interleukin-1 secretion","6/488","45/14669",0.0035601316001716,0.0452389503631272,0.0363996015053359,"PANX1/WNT5A/TNFAIP3/ZC3H12A/F2RL1/ABCA1",6
cluster 4,"GO:1904888","cranial skeletal system development","7/488","60/14669",0.00363453516418265,0.0458609333873694,0.0369000537493374,"SIX4/RAB23/PRRX1/TWIST1/MMP14/SMAD3/CHST11",7
cluster 4,"GO:0033135","regulation of peptidyl-serine phosphorylation","10/488","110/14669",0.0036386847468636,0.0458609333873694,0.0369000537493374,"CD44/PTGS2/IL11/VEGFA/WNT5A/LIF/IL6/EGFR/PAQR3/FNIP1",10
cluster 4,"GO:0070371","ERK1 and ERK2 cascade","19/488","288/14669",0.00364236774722589,0.0458609333873694,0.0369000537493374,"CD44/FN1/ERRFI1/GBP1/DUSP1/SOX9/IL1B/LIF/GPNMB/SEMA7A/FGF2/DUSP10/EPHA5/PDGFC/EGFR/PRKCA/F2RL1/BMPER/SPRED1",19
cluster 4,"GO:0050867","positive regulation of cell activation","18/488","267/14669",0.00366174214373966,0.0458609333873694,0.0369000537493374,"WNT5A/MMP8/IL1B/IL6/DUSP10/NFKBIZ/TSLP/THY1/MMP14/RUNX1/IL15/F2RL1/IL7R/ADORA2B/SOCS5/CLCF1/IRS2/DPP4",18
cluster 4,"GO:1903706","regulation of hemopoiesis","22/488","353/14669",0.00366246802138945,0.0458609333873694,0.0369000537493374,"FSTL3/FOXO3/INHBA/LIF/LRRC17/DUSP10/NFKBIZ/PRKCA/SH3RF1/KLF10/MMP14/RUNX1/ZC3H12A/IL15/FBN1/IL7R/SOCS5/CEBPB/RARG/NF1/SIGLEC15/FNIP1",22
cluster 4,"GO:0061333","renal tubule morphogenesis","8/488","76/14669",0.0036798922030159,0.0459451657324224,0.0369678277310318,"SIX4/VEGFA/SOX9/FGF2/OSR1/GREM1/GDNF/FOXD1",8
cluster 4,"GO:0001763","morphogenesis of a branching structure","14/488","186/14669",0.0037718901728101,0.0468215846595936,0.0376730010262719,"TNC/SEMA3C/SIX4/VDR/VEGFA/WNT5A/SOX9/TBX3/FGF2/FGF7/MMP14/GREM1/GDNF/FOXD1",14
cluster 4,"GO:0050920","regulation of chemotaxis","14/488","186/14669",0.0037718901728101,0.0468215846595936,0.0376730010262719,"SEMA3C/CREB3/VEGFA/WNT5A/F3/DUSP1/IL6/SEMA7A/FGF2/VEGFC/F2RL1/GREM1/SMAD3/SUCNR1",14
cluster 4,"GO:0001662","behavioral fear response","5/488","32/14669",0.00382394666485379,0.0470597447723411,0.0378646264536722,"ASIC1/LYPD1/GRIK2/GABRA5/DPP4",5
cluster 4,"GO:0002209","behavioral defense response","5/488","32/14669",0.00382394666485379,0.0470597447723411,0.0378646264536722,"ASIC1/LYPD1/GRIK2/GABRA5/DPP4",5
cluster 4,"GO:0033280","response to vitamin D","5/488","32/14669",0.00382394666485379,0.0470597447723411,0.0378646264536722,"TNC/PTGS2/VDR/STC2/IL15",5
cluster 4,"GO:0032703","negative regulation of interleukin-2 production","4/488","20/14669",0.00383553844972742,0.0470675361187979,0.0378708954299402,"NAV3/GBP1/TNFAIP3/PRNP",4
cluster 4,"GO:1905475","regulation of protein localization to membrane","13/488","167/14669",0.00388133044756357,0.0474937728555143,0.0382138487309978,"ITGA3/CEMIP/GBP1/LRP1/TMBIM1/EGFR/ITGB1/LYPD1/PID1/MMP14/PRNP/LRRC15/GDI1",13
cluster 4,"GO:0048511","rhythmic process","17/488","248/14669",0.00395296663545267,0.048232930963833,0.0388085809335859,"PTPRN/FOXO3/INHBA/TWIST1/BHLHE41/MMP19/EREG/ID1/BHLHE40/EGFR/HTR7/NOCT/KLF10/PTX3/GPR176/HAS2/GFPT1",17
cluster 4,"GO:0032663","regulation of interleukin-2 production","6/488","46/14669",0.00398155646932437,0.0482754281567021,0.0388427744962816,"NAV3/GBP1/TNFAIP3/IL1B/RUNX1/PRNP",6
cluster 4,"GO:0032722","positive regulation of chemokine production","6/488","46/14669",0.00398155646932437,0.0482754281567021,0.0388427744962816,"WNT5A/TWIST1/IL1B/IL6/TSLP/ADORA2B",6
cluster 4,"GO:1902106","negative regulation of leukocyte differentiation","8/488","77/14669",0.00399016926557142,0.0482754281567021,0.0388427744962816,"FSTL3/INHBA/LRRC17/RUNX1/ZC3H12A/FBN1/SOCS5/NF1",8
cluster 4,"GO:0051271","negative regulation of cellular component movement","19/488","291/14669",0.00407475068629061,0.0491602646000511,0.0395547205886815,"NAV3/ACTN1/SEMA3C/TIMP1/WNT5A/FOXO3/DUSP1/LRP1/SEMA7A/FGF2/DUSP10/THY1/SPRED1/GREM1/COL3A1/FRMD5/PODN/PRKG1/NF1",19
cluster 4,"GO:0048732","gland development","24/488","401/14669",0.00411537397392917,0.0495112919272431,0.0398371598301916,"TNC/DKK3/PKM/FSTL3/ASNS/SEMA3C/SIX4/VDR/VEGFA/WNT5A/TNFAIP3/SOX9/TBX3/SERPINE2/FGF7/EGFR/XDH/SMAD3/CEBPB/RARG/ZNF703/ALDH1A3/IRS2/NF1",24
cluster 4,"GO:0050806","positive regulation of synaptic transmission","12/488","149/14669",0.00413603278436856,0.0495439847648897,0.0398634647345464,"PTGS2/GRIN2D/CACNG7/RGS4/TSHZ3/SERPINE2/EGFR/CLSTN2/GRIK2/PRNP/CALB2/NF1",12
cluster 4,"GO:0002062","chondrocyte differentiation","10/488","112/14669",0.00414116193960312,0.0495439847648897,0.0398634647345464,"COL11A1/TGFBI/SOX9/GDF5/LOXL2/OSR1/GREM1/SMAD3/CHST11/RARG",10
cluster 5,"GO:0007059","chromosome segregation","71/418","295/14669",5.43627613446744e-46,1.93259616580318e-42,1.72015221686412e-42,"SLC25A5/NCAPD2/BRCA1/TACC3/NDC1/TRIP13/SMC1A/SPAG5/NDC80/BIRC5/KIF4A/CDC6/DMC1/REC8/FAM83D/OIP5/KPNB1/NCAPG/TTK/SMC4/ECT2/CDC20/NEK2/CENPF/KIF14/NCAPH/KIF18A/ZWINT/DLGAP5/SGO1/TOP2A/RAN/TEX15/CCNB1/PSRC1/CDCA8/ESPL1/SMC2/DSCC1/NUSAP1/KIF23/KNL1/CENPE/NUF2/FANCD2/CDC…
cluster 5,"GO:0000280","nuclear division","79/418","388/14669",2.03079896212205e-45,3.60974515517195e-42,3.21293772638889e-42,"NCAPD2/ANLN/TACC3/NDC1/ASPM/TRIP13/SMC1A/SPAG5/NDC80/AURKA/TPX2/KIF4A/CDC6/DMC1/REC8/MYBL2/CDC25B/UBE2S/KPNB1/NCAPG/TTK/SMC4/CDC20/NEK2/CENPF/KIF14/NCAPH/KIF18A/ZWINT/CKS2/BMP4/DLGAP5/PKMYT1/SGO1/TOP2A/RAN/TEX15/CCNB1/PSRC1/CDCA8/ESPL1/BORA/SMC2/DSCC1/NUSAP1/KIF23/KIF11/K…
cluster 5,"GO:0048285","organelle fission","79/418","427/14669",3.5861370780908e-42,4.24957243753759e-39,3.78243089710208e-39,"NCAPD2/ANLN/TACC3/NDC1/ASPM/TRIP13/SMC1A/SPAG5/NDC80/AURKA/TPX2/KIF4A/CDC6/DMC1/REC8/MYBL2/CDC25B/UBE2S/KPNB1/NCAPG/TTK/SMC4/CDC20/NEK2/CENPF/KIF14/NCAPH/KIF18A/ZWINT/CKS2/BMP4/DLGAP5/PKMYT1/SGO1/TOP2A/RAN/TEX15/CCNB1/PSRC1/CDCA8/ESPL1/BORA/SMC2/DSCC1/NUSAP1/KIF23/KIF11/K…
cluster 5,"GO:0098813","nuclear chromosome segregation","62/418","243/14669",9.25849237113033e-42,6.76832482972735e-39,6.02430511160276e-39,"NCAPD2/TACC3/NDC1/TRIP13/SMC1A/SPAG5/NDC80/KIF4A/CDC6/DMC1/REC8/FAM83D/KPNB1/NCAPG/TTK/SMC4/ECT2/CDC20/NEK2/CENPF/KIF14/NCAPH/KIF18A/ZWINT/DLGAP5/SGO1/TOP2A/RAN/TEX15/CCNB1/PSRC1/CDCA8/ESPL1/SMC2/DSCC1/NUSAP1/KIF23/KNL1/CENPE/NUF2/FANCD2/CDCA5/INCENP/NCAPD3/…
cluster 5,"GO:0140014","mitotic nuclear division","65/418","273/14669",9.51944420496111e-42,6.76832482972735e-39,6.02430511160276e-39,"NCAPD2/ANLN/TACC3/TRIP13/SMC1A/SPAG5/NDC80/AURKA/TPX2/KIF4A/CDC6/MYBL2/UBE2S/KPNB1/NCAPG/TTK/SMC4/CDC20/NEK2/CENPF/KIF14/NCAPH/KIF18A/ZWINT/BMP4/DLGAP5/PKMYT1/SGO1/RAN/CCNB1/PSRC1/CDCA8/ESPL1/BORA/SMC2/DSCC1/NUSAP1/KIF23/KIF11/KIF20B/CENPE/NUF2/CCNA2/PHIP/CDCA5/MK…
cluster 5,"GO:0000819","sister chromatid segregation","52/418","180/14669",4.69777052110962e-38,2.78342903375745e-35,2.47745582218518e-35,"NCAPD2/TACC3/TRIP13/SMC1A/SPAG5/NDC80/KIF4A/CDC6/REC8/KPNB1/NCAPG/TTK/SMC4/CDC20/NEK2/CENPF/KIF14/NCAPH/KIF18A/ZWINT/DLGAP5/SGO1/TOP2A/RAN/CCNB1/PSRC1/CDCA8/ESPL1/SMC2/DSCC1/NUSAP1/KIF23/CENPE/NUF2/CDCA5/INCENP/NCAPD3/BUB1B/RACGAP1/SGO2/MAD2L1/RAD21/PLK1/CDT1/…
cluster 5,"GO:0000070","mitotic sister chromatid segregation","46/418","153/14669",1.35447059851656e-34,6.87877568246626e-32,6.12261446487337e-32,"NCAPD2/TACC3/TRIP13/SMC1A/SPAG5/NDC80/KIF4A/CDC6/KPNB1/NCAPG/TTK/SMC4/CDC20/NEK2/CENPF/KIF14/NCAPH/KIF18A/ZWINT/DLGAP5/SGO1/RAN/CCNB1/PSRC1/CDCA8/ESPL1/SMC2/DSCC1/NUSAP1/KIF23/CENPE/NUF2/CDCA5/INCENP/NCAPD3/BUB1B/RACGAP1/MAD2L1/RAD21/PLK1/CDT1/GEN1/AUR…
cluster 5,"GO:0044772","mitotic cell cycle phase transition","74/418","474/14669",3.02411557081726e-34,1.34384135678192e-31,1.19611729024693e-31,"DBF4/ANLN/BRCA1/TACC3/POLA2/MCM10/TRIP13/HMMR/MCM2/GTSE1/NDC80/AURKA/TPX2/ORC6/CLSPN/CDC6/CDC7/MCM5/RBX1/CDKN3/APEX1/CDC25B/E2F1/EZH2/UBE2S/CEP164/FOXM1/GMNN/TTK/CDC20/NEK2/CENPF/KIF14/CKS2/CNOT1/DLGAP5/PKMYT1/E2F8/PCNA/CCNB1/CDK4/ESPL1/BORA/CENPE/TICRR…
cluster 5,"GO:0006260","DNA replication","51/418","259/14669",1.51187175561589e-28,5.97189343468276e-26,5.31542280395481e-26,"DBF4/BRCA1/POLA2/POLQ/POLD1/MCM10/NUCKS1/SMC1A/MCM2/ORC6/CLSPN/CDC6/CDC7/MCM5/GINS1/POLD2/TIMELESS/GMNN/DUT/E2F8/GINS2/PCNA/RFC3/KAT7/DSCC1/DNA2/PIF1/TICRR/DTL/CCNA2/NFIB/POLE3/EME1/CHAF1B/RECQL4/MCM7/PCLAF/RRM1/CDT1/CHAF1A/RFWD3/FEN1/CDK1/ESCO2/RRM2/EXO1/POLE/GEN1/RMI1/FA…
cluster 5,"GO:0007088","regulation of mitotic nuclear division","38/418","173/14669",2.88587345284041e-23,1.02592801248477e-20,9.13151115709291e-21,"ANLN/TACC3/TRIP13/SMC1A/NDC80/AURKA/CDC6/TTK/CDC20/NEK2/CENPF/BMP4/DLGAP5/PKMYT1/CCNB1/ESPL1/BORA/NUSAP1/KIF11/KIF20B/CENPE/CCNA2/PHIP/CDCA5/MKI67/BUB1B/CCNB2/CDC25C/CCNF/MAD2L1/RAD21/PLK1/CDT1/UBE2C/GEN1/AURKB/RCC1/KNTC1",38
cluster 5,"GO:1901990","regulation of mitotic cell cycle phase transition","50/418","338/14669",4.01179636261153e-22,1.296539642644e-19,1.1540152981828e-19,"ANLN/BRCA1/TRIP13/HMMR/GTSE1/NDC80/AURKA/TPX2/CLSPN/CDC6/CDC7/RBX1/APEX1/CDC25B/E2F1/EZH2/CEP164/TTK/CDC20/NEK2/CENPF/KIF14/CNOT1/DLGAP5/E2F8/PCNA/CCNB1/CDK4/ESPL1/CENPE/TICRR/CEP131/DTL/CDCA5/BUB1B/CDC25C/PCNT/RECQL4/MAD2L1/RAD21/PLK1/CDT1/R…
cluster 5,"GO:1901987","regulation of cell cycle phase transition","52/418","370/14669",6.14201923029147e-22,1.81957319697385e-19,1.61955349177686e-19,"ANLN/BRCA1/TRIP13/HMMR/GTSE1/NDC80/AURKA/TPX2/CLSPN/CDC6/CDC7/RBX1/APEX1/CDC25B/E2F1/FAM83D/EZH2/CEP164/TTK/CDC20/NEK2/CENPF/KIF14/CNOT1/DLGAP5/E2F8/PCNA/MEN1/CCNB1/CDK4/ESPL1/CENPE/TICRR/CEP131/DTL/CDCA5/BUB1B/CDC25C/PCNT/RECQL4/MAD2L1/RAD21/PLK1…
cluster 5,"GO:0071103","DNA conformation change","41/418","226/14669",1.1139950364557e-21,3.04634796507695e-19,2.71147293893591e-19,"NCAPD2/HMGB3/MCM2/RAD54L/CENPM/ACIN1/GINS1/OIP5/ASF1B/NCAPG/SMC4/CENPA/HELLS/NCAPH/GINS2/TOP2A/CCNB1/SMC2/ANP32B/NUSAP1/KNL1/DNA2/PIF1/CDCA5/NCAPG2/POLE3/NCAPD3/CENPU/MIS18A/CHAF1B/RECQL4/MCM7/CHAF1A/CHD3/CDK1/RUVBL1/NAP1L1/CENPP/H2AFX/HMGB1/DDX12P",41
cluster 5,"GO:0051783","regulation of nuclear division","38/418","191/14669",1.21758936576779e-21,3.09180728236035e-19,2.75193506278043e-19,"ANLN/TACC3/TRIP13/SMC1A/NDC80/AURKA/CDC6/TTK/CDC20/NEK2/CENPF/BMP4/DLGAP5/PKMYT1/CCNB1/ESPL1/BORA/NUSAP1/KIF11/KIF20B/CENPE/CCNA2/PHIP/CDCA5/MKI67/BUB1B/CCNB2/CDC25C/CCNF/MAD2L1/RAD21/PLK1/CDT1/UBE2C/GEN1/AURKB/RCC1/KNTC1",38
cluster 5,"GO:1902850","microtubule cytoskeleton organization involved in mitosis","32/418","128/14669",1.33714535288578e-21,3.16903448633931e-19,2.82067293387696e-19,"TACC3/SMC1A/WDR62/NDC80/AURKA/TPX2/KIF4A/MYBL2/KPNB1/TTK/CENPA/CDC20/NEK2/RAN/CCNB1/PSRC1/ESPL1/BORA/NUSAP1/KIF23/KIF11/CENPE/NUF2/SPC25/PCNT/RACGAP1/POC1A/PLK1/AURKB/RCC1/PRC1/KIFC1",32
cluster 5,"GO:0007052","mitotic spindle organization","29/418","107/14669",9.4236597822901e-21,2.09381940787758e-18,1.86365271747132e-18,"TACC3/SMC1A/WDR62/NDC80/AURKA/TPX2/KIF4A/MYBL2/KPNB1/TTK/CDC20/NEK2/RAN/CCNB1/PSRC1/BORA/KIF23/KIF11/CENPE/NUF2/SPC25/PCNT/RACGAP1/POC1A/PLK1/AURKB/RCC1/PRC1/KIFC1",29
cluster 5,"GO:0007051","spindle organization","34/418","160/14669",1.9555945590199e-20,4.08949332783278e-18,3.63994875815097e-18,"TACC3/ASPM/SMC1A/WDR62/SPAG5/NDC80/AURKA/TPX2/KIF4A/MYBL2/KPNB1/TTK/CDC20/NEK2/RAN/CCNB1/PSRC1/ESPL1/BORA/KIF23/KIF11/CENPE/NUF2/SPC25/PCNT/RACGAP1/POC1A/PLK1/CHD3/AURKB/RCC1/PRC1/KIFC1/HAUS5",34
cluster 5,"GO:0051321","meiotic cell cycle","38/418","211/14669",4.76551241643868e-20,9.41188702246639e-18,8.37726919521326e-18,"NCAPD2/NDC1/ASPM/TRIP13/SMC1A/RAD54L/AURKA/DMC1/REC8/CDC25B/TTK/SMC4/CDC20/NEK2/NCAPH/KIF18A/CKS2/PKMYT1/SGO1/TOP2A/TEX15/ESPL1/SMC2/NUF2/FANCD2/NCAPD3/EME1/BUB1B/CDC25C/SGO2/RAD21/PLK1/EXO1/RMI1/FANCA/H2AFX/XRCC2/BAG6",38
cluster 5,"GO:0045787","positive regulation of cell cycle","47/418","353/14669",6.42225618265199e-19,1.20163793312252e-16,1.06954582188653e-16,"BRCA1/GTSE1/SPAG5/NDC80/AURKA/CDC6/CDC7/APEX1/CDC25B/E2F1/FAM83D/EZH2/ECT2/KIF14/CKS2/CNOT1/DLGAP5/E2F8/PCNA/CCNB1/PSRC1/CDK4/ESPL1/NUSAP1/KIF23/KIF20B/DTL/CCNA2/PHIP/CDCA5/CCNB2/CDC25C/RECQL4/RACGAP1/CCNF/CCNYL1/POC1A/MAD2L1/RAD21/CDT1/FEN1/CDK1/HCFC1/CK…
cluster 5,"GO:0000075","cell cycle checkpoint","36/418","208/14669",1.8601987140036e-18,3.30650321414141e-16,2.94303017594465e-16,"BRCA1/TRIP13/GTSE1/NDC80/AURKA/WDR76/CLSPN/CDC6/E2F1/PRPF19/TIMELESS/TTK/CDC20/CENPF/ZWINT/CNOT1/E2F8/TOP2A/PCNA/CCNB1/DNA2/TICRR/DTL/EME1/BUB1B/CDC25C/MAD2L1/PLK1/CDT1/RFWD3/CDK1/GEN1/AURKB/KNTC1/H2AFX/PRKDC",36
cluster 5,"GO:1903046","meiotic cell cycle process","32/418","161/14669",2.22318763816098e-18,3.76353907317251e-16,3.34982558411624e-16,"NCAPD2/NDC1/ASPM/TRIP13/AURKA/DMC1/REC8/CDC25B/TTK/SMC4/CDC20/NCAPH/KIF18A/CKS2/SGO1/TOP2A/TEX15/ESPL1/SMC2/NUF2/FANCD2/NCAPD3/EME1/BUB1B/CDC25C/SGO2/RAD21/PLK1/EXO1/RMI1/FANCA/BAG6",32
cluster 5,"GO:0006323","DNA packaging","31/418","153/14669",4.27938245303239e-18,6.91509300933188e-16,6.15493954728008e-16,"NCAPD2/MCM2/CENPM/ACIN1/OIP5/ASF1B/NCAPG/SMC4/CENPA/HELLS/NCAPH/TOP2A/CCNB1/SMC2/ANP32B/NUSAP1/KNL1/CDCA5/NCAPG2/POLE3/NCAPD3/CENPU/MIS18A/CHAF1B/CHAF1A/CDK1/RUVBL1/NAP1L1/CENPP/H2AFX/HMGB1",31
cluster 5,"GO:0090068","positive regulation of cell cycle process","39/418","254/14669",5.06663578648885e-18,7.83125661781211e-16,6.97039229939838e-16,"BRCA1/GTSE1/SPAG5/NDC80/AURKA/CDC6/CDC7/APEX1/CDC25B/E2F1/FAM83D/EZH2/ECT2/KIF14/CNOT1/DLGAP5/E2F8/PCNA/CCNB1/CDK4/ESPL1/NUSAP1/KIF23/KIF20B/DTL/PHIP/CDCA5/CDC25C/RECQL4/RACGAP1/POC1A/MAD2L1/RAD21/CDT1/FEN1/CDK1/UBE2C/GEN1/AURKB",39
cluster 5,"GO:0051304","chromosome separation","24/418","87/14669",1.40595789280757e-17,2.08257512872122e-15,1.85364448499104e-15,"NCAPD2/TACC3/TRIP13/NDC80/CDC6/TTK/CDC20/CENPF/NCAPH/DLGAP5/TOP2A/CCNB1/ESPL1/CENPE/NCAPD3/EME1/BUB1B/MAD2L1/RAD21/PLK1/CDT1/GEN1/RMI1/AURKB",24
cluster 5,"GO:0051983","regulation of chromosome segregation","25/418","98/14669",2.31277765462497e-17,3.28876982487671e-15,2.92724615991692e-15,"TACC3/TRIP13/SPAG5/NDC80/CDC6/TTK/ECT2/CDC20/NEK2/CENPF/DLGAP5/CCNB1/ESPL1/CENPE/CDCA5/MKI67/BUB1B/RACGAP1/MAD2L1/RAD21/PLK1/CDT1/FEN1/GEN1/AURKB",25
cluster 5,"GO:0010948","negative regulation of cell cycle process","39/418","267/14669",2.96954172153058e-17,4.06027723847739e-15,3.61394429753883e-15,"BRCA1/TRIP13/SMC1A/GTSE1/NDC80/AURKA/CLSPN/CDC6/CDC7/RBX1/E2F1/EZH2/TTK/CDC20/NEK2/CENPF/CNOT1/BMP4/E2F8/PCNA/MEN1/CCNB1/CDK4/ESPL1/TICRR/DTL/BUB1B/CDC25C/CCNF/MAD2L1/RAD21/PLK1/CDT1/RFWD3/CDK1/RRM2/GEN1/AURKB/PRKDC",39
cluster 5,"GO:0006261","DNA-dependent DNA replication","29/418","145/14669",7.65211041093886e-17,1.00752787077362e-14,8.96773641141607e-15,"POLA2/POLQ/POLD1/MCM10/NUCKS1/SMC1A/MCM2/ORC6/CDC6/CDC7/MCM5/GINS1/POLD2/TIMELESS/GMNN/E2F8/GINS2/PCNA/RFC3/DSCC1/DNA2/TICRR/EME1/MCM7/CDT1/RFWD3/FEN1/POLE/GEN1",29
cluster 5,"GO:0007093","mitotic cell cycle checkpoint","30/418","160/14669",1.45126025178849e-16,1.84258221253861e-14,1.64003320183316e-14,"BRCA1/TRIP13/GTSE1/NDC80/AURKA/CLSPN/CDC6/E2F1/TTK/CDC20/CENPF/ZWINT/CNOT1/E2F8/TOP2A/PCNA/CCNB1/TICRR/EME1/BUB1B/CDC25C/MAD2L1/PLK1/CDT1/RFWD3/CDK1/GEN1/AURKB/KNTC1/PRKDC",30
cluster 5,"GO:0000086","G2/M transition of mitotic cell cycle","32/418","193/14669",5.71300984520123e-16,7.00336206885875e-14,6.23350547901086e-14,"BRCA1/HMMR/AURKA/TPX2/CLSPN/CDC6/CDC7/RBX1/CDC25B/CEP164/FOXM1/NEK2/CENPF/KIF14/PKMYT1/CCNB1/CDK4/BORA/TICRR/CEP131/DTL/CCNA2/CCNB2/CDC25C/PCNT/RECQL4/RAD21/MELK/PLK1/CDK1/AURKB/HAUS5",32
cluster 5,"GO:1901988","negative regulation of cell cycle phase transition","31/418","181/14669",6.45870512239099e-16,7.65356557003332e-14,6.81223424487976e-14,"BRCA1/TRIP13/GTSE1/NDC80/AURKA/CLSPN/CDC6/RBX1/E2F1/EZH2/TTK/CDC20/CENPF/CNOT1/E2F8/PCNA/MEN1/CCNB1/TICRR/DTL/BUB1B/CDC25C/MAD2L1/RAD21/PLK1/CDT1/RFWD3/CDK1/GEN1/AURKB/PRKDC",31
cluster 5,"GO:0140013","meiotic nuclear division","28/418","146/14669",8.33101117488244e-16,9.55378862151841e-14,8.50357201755403e-14,"NDC1/ASPM/TRIP13/AURKA/DMC1/REC8/CDC25B/TTK/SMC4/CDC20/NCAPH/KIF18A/CKS2/SGO1/TOP2A/TEX15/ESPL1/SMC2/NUF2/FANCD2/EME1/BUB1B/SGO2/RAD21/PLK1/RMI1/FANCA/BAG6",28
cluster 5,"GO:0044839","cell cycle G2/M phase transition","33/418","212/14669",1.35086173478007e-15,1.50072295848223e-13,1.33575341274634e-13,"BRCA1/HMMR/GTSE1/AURKA/TPX2/CLSPN/CDC6/CDC7/RBX1/CDC25B/CEP164/FOXM1/NEK2/CENPF/KIF14/PKMYT1/CCNB1/CDK4/BORA/TICRR/CEP131/DTL/CCNA2/CCNB2/CDC25C/PCNT/RECQL4/RAD21/MELK/PLK1/CDK1/AURKB/HAUS5",33
cluster 5,"GO:0044843","cell cycle G1/S phase transition","35/418","244/14669",2.39929548624973e-15,2.58469559200539e-13,2.3005684949495e-13,"DBF4/POLA2/MCM10/MCM2/GTSE1/AURKA/ORC6/CDC6/CDC7/MCM5/CDKN3/APEX1/E2F1/FAM83D/EZH2/GMNN/KIF14/CNOT1/E2F8/PCNA/MEN1/CCNB1/CDK4/CCNA2/POLE3/CDC25C/MCM7/CDT1/RFWD3/CDK1/RRM2/POLE/RCC1/DHFR/PRKDC",35
cluster 5,"GO:1901991","negative regulation of mitotic cell cycle phase transition","29/418","165/14669",2.83576011612546e-15,2.96503741553706e-13,2.63910059104431e-13,"BRCA1/TRIP13/GTSE1/NDC80/AURKA/CLSPN/CDC6/RBX1/E2F1/EZH2/TTK/CDC20/CENPF/CNOT1/E2F8/PCNA/CCNB1/TICRR/BUB1B/CDC25C/MAD2L1/RAD21/PLK1/CDT1/RFWD3/CDK1/GEN1/AURKB/PRKDC",29
cluster 5,"GO:0007091","metaphase/anaphase transition of mitotic cell cycle","18/418","54/14669",4.03718998050911e-15,4.10063153734568e-13,3.6498625808753e-13,"TACC3/TRIP13/NDC80/CDC6/TTK/CDC20/CENPF/DLGAP5/CCNB1/ESPL1/CENPE/BUB1B/MAD2L1/RAD21/PLK1/CDT1/GEN1/AURKB",18
cluster 5,"GO:0045930","negative regulation of mitotic cell cycle","35/418","250/14669",5.12417723866873e-15,5.06012502318537e-13,4.50388209925094e-13,"BRCA1/FOXC1/TRIP13/GTSE1/NDC80/AURKA/CLSPN/CDC6/RBX1/E2F1/EZH2/TTK/CDC20/CENPF/ZWINT/CNOT1/BMP4/E2F8/TOP2A/PCNA/CCNB1/TICRR/EME1/BUB1B/CDC25C/MAD2L1/RAD21/PLK1/CDT1/RFWD3/CDK1/GEN1/AURKB/KNTC1/PRKDC",35
cluster 5,"GO:0044784","metaphase/anaphase transition of cell cycle","18/418","55/14669",5.84607708864932e-15,5.61697406760766e-13,4.99951855717777e-13,"TACC3/TRIP13/NDC80/CDC6/TTK/CDC20/CENPF/DLGAP5/CCNB1/ESPL1/CENPE/BUB1B/MAD2L1/RAD21/PLK1/CDT1/GEN1/AURKB",18
cluster 5,"GO:0010965","regulation of mitotic sister chromatid separation","18/418","57/14669",1.19489174628473e-14,1.117852673169e-12,9.94970800368944e-13,"TACC3/TRIP13/NDC80/CDC6/TTK/CDC20/CENPF/DLGAP5/CCNB1/ESPL1/CENPE/BUB1B/MAD2L1/RAD21/PLK1/CDT1/GEN1/AURKB",18
cluster 5,"GO:0045132","meiotic chromosome segregation","20/418","76/14669",1.99712456451327e-14,1.82045585303709e-12,1.62033912035813e-12,"NDC1/TRIP13/DMC1/REC8/TTK/SMC4/NCAPH/SGO1/TOP2A/TEX15/ESPL1/SMC2/NUF2/FANCD2/EME1/BUB1B/SGO2/PLK1/RMI1/BAG6",20
cluster 5,"GO:0030071","regulation of mitotic metaphase/anaphase transition","17/418","51/14669",2.37066932447579e-14,2.10693236212786e-12,1.87532420773006e-12,"TRIP13/NDC80/CDC6/TTK/CDC20/CENPF/DLGAP5/CCNB1/ESPL1/CENPE/BUB1B/MAD2L1/RAD21/PLK1/CDT1/GEN1/AURKB",17
cluster 5,"GO:0051306","mitotic sister chromatid separation","18/418","60/14669",3.29262420273034e-14,2.85494610748935e-12,2.54111125889792e-12,"TACC3/TRIP13/NDC80/CDC6/TTK/CDC20/CENPF/DLGAP5/CCNB1/ESPL1/CENPE/BUB1B/MAD2L1/RAD21/PLK1/CDT1/GEN1/AURKB",18
cluster 5,"GO:1902099","regulation of metaphase/anaphase transition of cell cycle","17/418","52/14669",3.43116422931863e-14,2.90423543695898e-12,2.58498237426862e-12,"TRIP13/NDC80/CDC6/TTK/CDC20/CENPF/DLGAP5/CCNB1/ESPL1/CENPE/BUB1B/MAD2L1/RAD21/PLK1/CDT1/GEN1/AURKB",17
cluster 5,"GO:0033045","regulation of sister chromatid segregation","20/418","79/14669",4.49061366106811e-14,3.67634313133016e-12,3.27221480576755e-12,"TACC3/TRIP13/NDC80/CDC6/TTK/CDC20/CENPF/DLGAP5/CCNB1/ESPL1/CENPE/CDCA5/BUB1B/MAD2L1/RAD21/PLK1/CDT1/FEN1/GEN1/AURKB",20
cluster 5,"GO:1905818","regulation of chromosome separation","18/418","61/14669",4.55018559151974e-14,3.67634313133016e-12,3.27221480576755e-12,"TACC3/TRIP13/NDC80/CDC6/TTK/CDC20/CENPF/DLGAP5/CCNB1/ESPL1/CENPE/BUB1B/MAD2L1/RAD21/PLK1/CDT1/GEN1/AURKB",18
cluster 5,"GO:0010389","regulation of G2/M transition of mitotic cell cycle","26/418","147/14669",6.88576621699371e-14,5.43975531142503e-12,4.84178087679136e-12,"BRCA1/HMMR/AURKA/TPX2/CLSPN/CDC6/CDC7/RBX1/CDC25B/CEP164/NEK2/CENPF/KIF14/CCNB1/CDK4/TICRR/CEP131/DTL/CDC25C/PCNT/RECQL4/RAD21/PLK1/CDK1/AURKB/HAUS5",26
cluster 5,"GO:0000082","G1/S transition of mitotic cell cycle","32/418","228/14669",7.36582377021187e-14,5.69250076154417e-12,5.06674284971553e-12,"DBF4/POLA2/MCM10/MCM2/GTSE1/AURKA/ORC6/CDC6/CDC7/MCM5/CDKN3/APEX1/E2F1/EZH2/GMNN/KIF14/CNOT1/E2F8/PCNA/CCNB1/CDK4/POLE3/CDC25C/MCM7/CDT1/RFWD3/CDK1/RRM2/POLE/RCC1/DHFR/PRKDC",32
cluster 5,"GO:1902749","regulation of cell cycle G2/M phase transition","27/418","164/14669",1.38414267170372e-13,1.04694195700143e-11,9.31855066325059e-12,"BRCA1/HMMR/GTSE1/AURKA/TPX2/CLSPN/CDC6/CDC7/RBX1/CDC25B/CEP164/NEK2/CENPF/KIF14/CCNB1/CDK4/TICRR/CEP131/DTL/CDC25C/PCNT/RECQL4/RAD21/PLK1/CDK1/AURKB/HAUS5",27
cluster 5,"GO:0006302","double-strand break repair","31/418","219/14669",1.44912152216651e-13,1.07325562735457e-11,9.55276161322922e-12,"BRCA1/POLQ/NUCKS1/TRIP13/RAD54L/CDC7/DMC1/REC8/PRPF19/FOXM1/RAD51AP1/TIMELESS/PARP2/GINS2/TEX15/DNA2/PARP1/CDCA5/EME1/RECQL4/RAD21/RFWD3/FEN1/ESCO2/EXO1/GEN1/RMI1/PARPBP/H2AFX/XRCC2/PRKDC",31
cluster 5,"GO:0031570","DNA integrity checkpoint","26/418","153/14669",1.83640199277103e-13,1.33232838455123e-11,1.18586990123947e-11,"BRCA1/GTSE1/AURKA/WDR76/CLSPN/CDC6/E2F1/PRPF19/TIMELESS/CNOT1/E2F8/TOP2A/PCNA/CCNB1/DNA2/TICRR/DTL/EME1/CDC25C/PLK1/CDT1/RFWD3/CDK1/GEN1/H2AFX/PRKDC",26
cluster 5,"GO:0033047","regulation of mitotic sister chromatid segregation","18/418","68/14669",3.67653743863069e-13,2.61401811886642e-11,2.32666769274186e-11,"TACC3/TRIP13/NDC80/CDC6/TTK/CDC20/CENPF/DLGAP5/CCNB1/ESPL1/CENPE/BUB1B/MAD2L1/RAD21/PLK1/CDT1/GEN1/AURKB",18
cluster 5,"GO:0051052","regulation of DNA metabolic process","40/418","376/14669",6.05062877403582e-13,4.21764417484262e-11,3.75401240345752e-11,"DBF4/BRCA1/POLQ/NUCKS1/SMC1A/CDC6/CDC7/FOXM1/RAD51AP1/TIMELESS/GMNN/NEK2/E2F8/DNMT1/PCNA/RFC3/TEX15/MEN1/HNRNPA1/DSCC1/DNA2/PIF1/TICRR/ARRB2/PARP1/CCNA2/MIS18A/RECQL4/USP1/STAT6/CDT1/CDK1/ESCO2/DCP2/AURKB/KPNA2/FAF1/PARPBP/H2AFX/HMGB1",40
cluster 5,"GO:0006310","DNA recombination","32/418","248/14669",7.81022404588196e-13,5.33948970829046e-11,4.75253714208931e-11,"BRCA1/HMGB3/POLQ/NUCKS1/TRIP13/RAD54L/CDC7/DMC1/APEX1/REC8/RAD51AP1/GINS2/TOP2A/TEX15/PIF1/PARP1/EME1/RECQL4/RAD21/STAT6/RFWD3/FEN1/EXO1/RUVBL1/GEN1/RMI1/KPNA2/PARPBP/H2AFX/HMGB1/XRCC2/PRKDC",32
cluster 5,"GO:0065004","protein-DNA complex assembly","28/418","204/14669",4.87772059199332e-12,3.27175409519552e-10,2.9121009135118e-10,"MCM2/CENPM/DMC1/RBX1/OIP5/ASF1B/GTF2H3/GMNN/CENPA/CENPF/HELLS/ANP32B/POLR1E/KNL1/CENPE/PARP1/RPS27A/POLE3/CENPU/MIS18A/CHAF1B/CDT1/CHAF1A/RUVBL1/NAP1L1/CENPP/H2AFX/HMGB1",28
cluster 5,"GO:0030261","chromosome condensation","13/418","36/14669",8.64677621161797e-12,5.48915882719677e-10,4.88575362633903e-10,"NCAPD2/ACIN1/NCAPG/SMC4/NCAPH/TOP2A/CCNB1/SMC2/NUSAP1/CDCA5/NCAPG2/NCAPD3/CDK1",13
cluster 5,"GO:0045841","negative regulation of mitotic metaphase/anaphase transition","13/418","36/14669",8.64677621161797e-12,5.48915882719677e-10,4.88575362633903e-10,"TRIP13/NDC80/TTK/CDC20/CENPF/CCNB1/BUB1B/MAD2L1/RAD21/PLK1/CDT1/GEN1/AURKB",13
cluster 5,"GO:1902100","negative regulation of metaphase/anaphase transition of cell cycle","13/418","36/14669",8.64677621161797e-12,5.48915882719677e-10,4.88575362633903e-10,"TRIP13/NDC80/TTK/CDC20/CENPF/CCNB1/BUB1B/MAD2L1/RAD21/PLK1/CDT1/GEN1/AURKB",13
cluster 5,"GO:0033046","negative regulation of sister chromatid segregation","14/418","44/14669",9.8895867707311e-12,6.06163464999121e-10,5.39529906221736e-10,"TRIP13/NDC80/TTK/CDC20/CENPF/CCNB1/ESPL1/BUB1B/MAD2L1/RAD21/PLK1/CDT1/GEN1/AURKB",14
cluster 5,"GO:0051985","negative regulation of chromosome segregation","14/418","44/14669",9.8895867707311e-12,6.06163464999121e-10,5.39529906221736e-10,"TRIP13/NDC80/TTK/CDC20/CENPF/CCNB1/ESPL1/BUB1B/MAD2L1/RAD21/PLK1/CDT1/GEN1/AURKB",14
cluster 5,"GO:2001251","negative regulation of chromosome organization","22/418","131/14669",1.75517636690393e-11,1.05756813293957e-09,9.41313141643748e-10,"BRCA1/TRIP13/MCM2/NDC80/TTK/CDC20/CENPF/DNMT1/TOP2A/CCNB1/ESPL1/HNRNPA1/PIF1/PARP1/BUB1B/MAD2L1/RAD21/PLK1/CDT1/DCP2/GEN1/AURKB",22
cluster 5,"GO:0071824","protein-DNA complex subunit organization","29/418","234/14669",2.62333457883786e-11,1.55432573796143e-09,1.38346381473449e-09,"MCM2/CENPM/DMC1/RBX1/OIP5/ASF1B/GTF2H3/GMNN/CENPA/CENPF/HELLS/ANP32B/POLR1E/KNL1/CENPE/PARP1/RPS27A/POLE3/CENPU/MIS18A/CHAF1B/CDT1/CHAF1A/RUVBL1/NAP1L1/PTMA/CENPP/H2AFX/HMGB1",29
cluster 5,"GO:1905819","negative regulation of chromosome separation","13/418","39/14669",2.8117361580539e-11,1.61221323256155e-09,1.43498792718336e-09,"TRIP13/NDC80/TTK/CDC20/CENPF/CCNB1/BUB1B/MAD2L1/RAD21/PLK1/CDT1/GEN1/AURKB",13
cluster 5,"GO:2000816","negative regulation of mitotic sister chromatid separation","13/418","39/14669",2.8117361580539e-11,1.61221323256155e-09,1.43498792718336e-09,"TRIP13/NDC80/TTK/CDC20/CENPF/CCNB1/BUB1B/MAD2L1/RAD21/PLK1/CDT1/GEN1/AURKB",13
cluster 5,"GO:0051310","metaphase plate congression","15/418","56/14669",2.88816315281656e-11,1.62974920766077e-09,1.45059623013644e-09,"SPAG5/NDC80/FAM83D/KPNB1/CENPF/KIF14/KIF18A/CCNB1/PSRC1/CDCA8/CENPE/NUF2/CDCA5/CDT1/KIFC1",15
cluster 5,"GO:0008608","attachment of spindle microtubules to kinetochore","12/418","32/14669",3.30362876754922e-11,1.8350625419746e-09,1.63334014395608e-09,"SPAG5/NDC80/ECT2/NEK2/SGO1/CCNB1/KNL1/CENPE/NUF2/RACGAP1/CDT1/AURKB",12
cluster 5,"GO:0000910","cytokinesis","23/418","149/14669",3.61843389515776e-11,1.97900499958244e-09,1.76145947997477e-09,"KLHL13/ANLN/AURKA/KIF4A/CDC6/CDC25B/KIF20A/ECT2/CENPA/KIF14/ANXA11/E2F8/MYH10/ESPL1/NUSAP1/KIF23/KIF20B/INCENP/RACGAP1/PLK1/CDT1/AURKB/PRC1",23
cluster 5,"GO:0051303","establishment of chromosome localization","16/418","68/14669",5.37800029323996e-11,2.89678652158607e-09,2.57835229369686e-09,"SPAG5/NDC80/FAM83D/KPNB1/CENPF/KIF14/KIF18A/DLGAP5/CCNB1/PSRC1/CDCA8/CENPE/NUF2/CDCA5/CDT1/KIFC1",16
cluster 5,"GO:0006275","regulation of DNA replication","19/418","102/14669",6.64518638012849e-11,3.52591605691892e-09,3.13832368557207e-09,"DBF4/NUCKS1/SMC1A/CDC6/CDC7/TIMELESS/GMNN/E2F8/PCNA/RFC3/DSCC1/DNA2/TICRR/CCNA2/RECQL4/CDT1/CDK1/ESCO2/FAF1",19
cluster 5,"GO:0050000","chromosome localization","16/418","69/14669",6.821089914418e-11,3.56602568319941e-09,3.17402419237469e-09,"SPAG5/NDC80/FAM83D/KPNB1/CENPF/KIF14/KIF18A/DLGAP5/CCNB1/PSRC1/CDCA8/CENPE/NUF2/CDCA5/CDT1/KIFC1",16
cluster 5,"GO:0007094","mitotic spindle assembly checkpoint","12/418","34/14669",7.61886084359978e-11,3.76181254152739e-09,3.34828884442411e-09,"TRIP13/NDC80/TTK/CDC20/CENPF/CCNB1/BUB1B/MAD2L1/PLK1/CDT1/GEN1/AURKB",12
cluster 5,"GO:0031577","spindle checkpoint","12/418","34/14669",7.61886084359978e-11,3.76181254152739e-09,3.34828884442411e-09,"TRIP13/NDC80/TTK/CDC20/CENPF/CCNB1/BUB1B/MAD2L1/PLK1/CDT1/GEN1/AURKB",12
cluster 5,"GO:0071173","spindle assembly checkpoint","12/418","34/14669",7.61886084359978e-11,3.76181254152739e-09,3.34828884442411e-09,"TRIP13/NDC80/TTK/CDC20/CENPF/CCNB1/BUB1B/MAD2L1/PLK1/CDT1/GEN1/AURKB",12
cluster 5,"GO:0071174","mitotic spindle checkpoint","12/418","34/14669",7.61886084359978e-11,3.76181254152739e-09,3.34828884442411e-09,"TRIP13/NDC80/TTK/CDC20/CENPF/CCNB1/BUB1B/MAD2L1/PLK1/CDT1/GEN1/AURKB",12
cluster 5,"GO:0033048","negative regulation of mitotic sister chromatid segregation","13/418","42/14669",8.17243559802126e-11,3.97986418506378e-09,3.54237078697216e-09,"TRIP13/NDC80/TTK/CDC20/CENPF/CCNB1/BUB1B/MAD2L1/RAD21/PLK1/CDT1/GEN1/AURKB",13
cluster 5,"GO:0045931","positive regulation of mitotic cell cycle","22/418","142/14669",9.03280396089304e-11,4.33940784878037e-09,3.86239099664928e-09,"NDC80/AURKA/CDC6/CDC7/APEX1/CDC25B/DLGAP5/CCNB1/CDK4/ESPL1/NUSAP1/KIF20B/DTL/PHIP/CDCA5/CDC25C/RECQL4/MAD2L1/CDT1/CDK1/UBE2C/GEN1",22
cluster 5,"GO:0007062","sister chromatid cohesion","14/418","52/14669",1.23591541579426e-10,5.70607701707612e-09,5.07882671206775e-09,"SMC1A/REC8/CDC20/SGO1/ESPL1/DSCC1/CDCA5/BUB1B/SGO2/RAD21/PLK1/FEN1/ESCO2/DDX12P",14
cluster 5,"GO:0045839","negative regulation of mitotic nuclear division","14/418","52/14669",1.23591541579426e-10,5.70607701707612e-09,5.07882671206775e-09,"TRIP13/NDC80/TTK/CDC20/CENPF/BMP4/CCNB1/BUB1B/MAD2L1/RAD21/PLK1/CDT1/GEN1/AURKB",14
cluster 5,"GO:0070192","chromosome organization involved in meiotic cell cycle","14/418","52/14669",1.23591541579426e-10,5.70607701707612e-09,5.07882671206775e-09,"NCAPD2/NDC1/TRIP13/DMC1/REC8/SMC4/NCAPH/TEX15/SMC2/FANCD2/NCAPD3/BUB1B/SGO2/BAG6",14
cluster 5,"GO:0051784","negative regulation of nuclear division","14/418","56/14669",3.65494755558436e-10,1.66581263591057e-08,1.48269532416823e-08,"TRIP13/NDC80/TTK/CDC20/CENPF/BMP4/CCNB1/BUB1B/MAD2L1/RAD21/PLK1/CDT1/GEN1/AURKB",14
cluster 5,"GO:1901989","positive regulation of cell cycle phase transition","17/418","88/14669",3.73900119043548e-10,1.68255053569597e-08,1.49759328160547e-08,"CDC6/CDC7/APEX1/CDC25B/FAM83D/EZH2/DLGAP5/CCNB1/CDK4/ESPL1/DTL/CDCA5/CDC25C/RECQL4/CDT1/CDK1/UBE2C",17
cluster 5,"GO:0051225","spindle assembly","18/418","102/14669",5.3711678959369e-10,2.38681273375696e-08,2.12443824936662e-08,"ASPM/SMC1A/SPAG5/AURKA/TPX2/KIF4A/MYBL2/KPNB1/CDC20/NEK2/KIF23/KIF11/RACGAP1/PLK1/AURKB/RCC1/KIFC1/HAUS5",18
cluster 5,"GO:0000724","double-strand break repair via homologous recombination","19/418","118/14669",9.00245595679943e-10,3.95107789215086e-08,3.51674887669124e-08,"BRCA1/POLQ/NUCKS1/RAD54L/CDC7/DMC1/REC8/RAD51AP1/GINS2/TEX15/PARP1/RECQL4/RFWD3/FEN1/GEN1/RMI1/PARPBP/H2AFX/XRCC2",19
cluster 5,"GO:0000725","recombinational repair","19/418","119/14669",1.04360395972517e-09,4.52440497173533e-08,4.0270519934966e-08,"BRCA1/POLQ/NUCKS1/RAD54L/CDC7/DMC1/REC8/RAD51AP1/GINS2/TEX15/PARP1/RECQL4/RFWD3/FEN1/GEN1/RMI1/PARPBP/H2AFX/XRCC2",19
cluster 5,"GO:0032465","regulation of cytokinesis","15/418","71/14669",1.09954045395223e-09,4.59866625152963e-08,4.09314997471258e-08,"KLHL13/AURKA/CDC6/CDC25B/KIF20A/ECT2/KIF14/E2F8/KIF23/KIF20B/INCENP/RACGAP1/PLK1/AURKB/PRC1",15
cluster 5,"GO:0072401","signal transduction involved in DNA integrity checkpoint","15/418","71/14669",1.09954045395223e-09,4.59866625152963e-08,4.09314997471258e-08,"BRCA1/GTSE1/AURKA/E2F1/PRPF19/CNOT1/E2F8/PCNA/CCNB1/DTL/CDC25C/PLK1/CDK1/GEN1/PRKDC",15
cluster 5,"GO:0072422","signal transduction involved in DNA damage checkpoint","15/418","71/14669",1.09954045395223e-09,4.59866625152963e-08,4.09314997471258e-08,"BRCA1/GTSE1/AURKA/E2F1/PRPF19/CNOT1/E2F8/PCNA/CCNB1/DTL/CDC25C/PLK1/CDK1/GEN1/PRKDC",15
cluster 5,"GO:0072395","signal transduction involved in cell cycle checkpoint","15/418","72/14669",1.35318263655138e-09,5.59367938713971e-08,4.97878458442282e-08,"BRCA1/GTSE1/AURKA/E2F1/PRPF19/CNOT1/E2F8/PCNA/CCNB1/DTL/CDC25C/PLK1/CDK1/GEN1/PRKDC",15
cluster 5,"GO:0033044","regulation of chromosome organization","31/418","313/14669",1.59326315330625e-09,6.51040288506175e-08,5.79473567917555e-08,"BRCA1/TACC3/TRIP13/MCM2/NDC80/CDC6/TTK/CDC20/NEK2/CENPF/DLGAP5/DNMT1/TOP2A/CCNB1/ESPL1/HNRNPA1/KAT7/CENPE/PIF1/PARP1/CDCA5/MKI67/BUB1B/MAD2L1/RAD21/PLK1/CDT1/FEN1/DCP2/GEN1/AURKB",31
cluster 5,"GO:1901992","positive regulation of mitotic cell cycle phase transition","15/418","74/14669",2.02772085191442e-09,8.1915313960861e-08,7.29106325461094e-08,"CDC6/CDC7/APEX1/CDC25B/DLGAP5/CCNB1/CDK4/ESPL1/DTL/CDCA5/CDC25C/RECQL4/CDT1/CDK1/UBE2C",15
cluster 5,"GO:0061982","meiosis I cell cycle process","17/418","98/14669",2.14671022529871e-09,8.57478073138981e-08,7.63218324925835e-08,"NDC1/TRIP13/AURKA/DMC1/REC8/CDC25B/CKS2/TOP2A/TEX15/ESPL1/FANCD2/EME1/CDC25C/RAD21/PLK1/RMI1/BAG6",17
cluster 5,"GO:0007080","mitotic metaphase plate congression","12/418","44/14669",2.2632478678109e-09,8.93982907785307e-08,7.95710302998781e-08,"NDC80/KPNB1/KIF14/KIF18A/CCNB1/PSRC1/CDCA8/CENPE/NUF2/CDCA5/CDT1/KIFC1",12
cluster 5,"GO:0000077","DNA damage checkpoint","20/418","141/14669",3.2145841127104e-09,1.25580730996544e-07,1.11776053705118e-07,"BRCA1/GTSE1/AURKA/WDR76/CLSPN/E2F1/PRPF19/CNOT1/E2F8/PCNA/CCNB1/DTL/EME1/CDC25C/PLK1/RFWD3/CDK1/GEN1/H2AFX/PRKDC",20
cluster 5,"GO:0031145","anaphase-promoting complex-dependent catabolic process","11/418","37/14669",3.87111166357421e-09,1.4958480395659e-07,1.33141437765493e-07,"AURKA/UBE2S/CDC20/CCNB1/RPS27A/BUB1B/MAD2L1/PLK1/CDK1/UBE2C/AURKB",11
cluster 5,"GO:0007076","mitotic chromosome condensation","8/418","16/14669",4.28518958524174e-09,1.63804827693918e-07,1.45798300998717e-07,"NCAPD2/NCAPG/SMC4/NCAPH/SMC2/NUSAP1/CDCA5/NCAPD3",8
cluster 5,"GO:0034508","centromere complex assembly","12/418","47/14669",5.18928516094317e-09,1.96254348373968e-07,1.74680752450114e-07,"CENPM/OIP5/CENPA/CENPF/HELLS/KNL1/CENPE/POLE3/CENPU/MIS18A/RUVBL1/CENPP",12
cluster 5,"GO:0007098","centrosome cycle","18/418","117/14669",5.31975312792997e-09,1.96997108018657e-07,1.75341862966639e-07,"BRCA1/WDR62/XPO1/AURKA/NEK2/SGO1/KIF11/CEP131/SASS6/CCNF/POC1A/PCLAF/PLK1/CHD3/CDK1/GEN1/XRCC2/HAUS5",18
cluster 5,"GO:0031497","chromatin assembly","18/418","117/14669",5.31975312792997e-09,1.96997108018657e-07,1.75341862966639e-07,"MCM2/CENPM/OIP5/ASF1B/CENPA/HELLS/ANP32B/KNL1/POLE3/CENPU/MIS18A/CHAF1B/CHAF1A/RUVBL1/NAP1L1/CENPP/H2AFX/HMGB1",18
cluster 5,"GO:0007127","meiosis I","16/418","93/14669",7.25761013168488e-09,2.65987670290101e-07,2.36748519325499e-07,"NDC1/TRIP13/AURKA/DMC1/REC8/CDC25B/CKS2/TOP2A/TEX15/ESPL1/FANCD2/EME1/RAD21/PLK1/RMI1/BAG6",16
cluster 5,"GO:0006271","DNA strand elongation involved in DNA replication","8/418","17/14669",7.89346178451727e-09,2.86339353509785e-07,2.54863008853479e-07,"GINS1/POLD2/GINS2/PCNA/RFC3/DNA2/FEN1/POLE",8
cluster 5,"GO:0022616","DNA strand elongation","9/418","24/14669",1.01720845713767e-08,3.65270309608528e-07,3.25117344195198e-07,"NUCKS1/GINS1/POLD2/GINS2/PCNA/RFC3/DNA2/FEN1/POLE",9
cluster 5,"GO:0044786","cell cycle DNA replication","13/418","60/14669",1.03783892078681e-08,3.65298748851198e-07,3.2514265720533e-07,"POLA2/POLD1/SMC1A/CDC7/GINS1/POLD2/GMNN/E2F8/PCNA/RFC3/DNA2/CDT1/FEN1",13
cluster 5,"GO:0090307","mitotic spindle assembly","13/418","60/14669",1.03783892078681e-08,3.65298748851198e-07,3.2514265720533e-07,"SMC1A/TPX2/KIF4A/MYBL2/KPNB1/CDC20/NEK2/KIF23/KIF11/RACGAP1/PLK1/AURKB/KIFC1",13
cluster 5,"GO:0006270","DNA replication initiation","10/418","32/14669",1.16727390798418e-08,4.06829288518016e-07,3.62107881052678e-07,"POLA2/MCM10/MCM2/ORC6/CDC6/CDC7/MCM5/TICRR/MCM7/CDT1",10
cluster 5,"GO:0006334","nucleosome assembly","16/418","99/14669",1.84250697720541e-08,6.35933233394684e-07,5.66027181755695e-07,"MCM2/CENPM/OIP5/ASF1B/CENPA/ANP32B/KNL1/POLE3/CENPU/MIS18A/CHAF1B/CHAF1A/RUVBL1/NAP1L1/CENPP/H2AFX",16
cluster 5,"GO:0006333","chromatin assembly or disassembly","19/418","142/14669",2.12330694244972e-08,7.25803478885459e-07,6.46018286336424e-07,"MCM2/CENPM/OIP5/ASF1B/CENPA/HELLS/ANP32B/KNL1/POLE3/CENPU/MIS18A/CHAF1B/CHAF1A/CHD3/RUVBL1/NAP1L1/CENPP/H2AFX/HMGB1",19
cluster 5,"GO:0032392","DNA geometric change","14/418","75/14669",2.15487478940464e-08,7.29579035841284e-07,6.49378808716826e-07,"HMGB3/MCM2/RAD54L/GINS1/GINS2/TOP2A/DNA2/PIF1/RECQL4/MCM7/CHD3/RUVBL1/HMGB1/DDX12P",14
cluster 5,"GO:0006284","base-excision repair","11/418","43/14669",2.23234806347867e-08,7.48678996761006e-07,6.66379173666025e-07,"POLQ/POLD1/APEX1/NEIL3/PARP2/DNA2/TDG/RECQL4/FEN1/POLE/HMGB1",11
cluster 5,"GO:0051054","positive regulation of DNA metabolic process","23/418","207/14669",2.56081101720029e-08,8.48716901364804e-07,7.55420239988926e-07,"DBF4/BRCA1/CDC7/FOXM1/TIMELESS/NEK2/E2F8/DNMT1/PCNA/RFC3/HNRNPA1/DSCC1/DNA2/ARRB2/PARP1/RECQL4/STAT6/CDT1/CDK1/AURKB/FAF1/H2AFX/HMGB1",23
cluster 5,"GO:0031023","microtubule organizing center organization","18/418","129/14669",2.57838045984244e-08,8.48716901364804e-07,7.55420239988926e-07,"BRCA1/WDR62/XPO1/AURKA/NEK2/SGO1/KIF11/CEP131/SASS6/CCNF/POC1A/PCLAF/PLK1/CHD3/CDK1/GEN1/XRCC2/HAUS5",18
cluster 5,"GO:0044774","mitotic DNA integrity checkpoint","16/418","103/14669",3.29733574769675e-08,1.07305816967076e-06,9.55100409513751e-07,"GTSE1/AURKA/CLSPN/CDC6/E2F1/CNOT1/E2F8/TOP2A/PCNA/CCNB1/TICRR/EME1/CDC25C/RFWD3/CDK1/PRKDC",16
cluster 5,"GO:0071897","DNA biosynthetic process","21/418","177/14669",3.32029250812332e-08,1.07305816967076e-06,9.55100409513751e-07,"POLA2/POLQ/POLD1/POLD2/NEK2/CENPF/PCNA/RFC3/MEN1/HNRNPA1/DSCC1/PIF1/ARRB2/DTL/RPS27A/POLE3/PCLAF/DCP2/POLE/AURKB/LIN9",21
cluster 5,"GO:0051383","kinetochore organization","8/418","21/14669",5.9761262836641e-08,1.91397558003837e-06,1.70357853093355e-06,"NDC80/SMC4/CENPA/CENPF/SMC2/CENPE/NUF2/CDT1",8
cluster 5,"GO:0061640","cytoskeleton-dependent cytokinesis","15/418","96/14669",8.20311199394444e-08,2.59840407860645e-06,2.31277005264371e-06,"ANLN/KIF4A/KIF20A/ECT2/CENPA/MYH10/ESPL1/NUSAP1/KIF23/KIF20B/INCENP/RACGAP1/PLK1/CDT1/AURKB",15
cluster 5,"GO:0000281","mitotic cytokinesis","14/418","83/14669",8.2593434847406e-08,2.59840407860645e-06,2.31277005264371e-06,"ANLN/KIF4A/KIF20A/ECT2/CENPA/MYH10/ESPL1/NUSAP1/KIF23/KIF20B/INCENP/RACGAP1/PLK1/CDT1",14
cluster 5,"GO:0071459","protein localization to chromosome, centromeric region","8/418","22/14669",9.15841891601942e-08,2.85598063565342e-06,2.5420320647788e-06,"NDC80/TTK/CENPA/KNL1/BUB1B/CDT1/CDK1/AURKB",8
cluster 5,"GO:0031055","chromatin remodeling at centromere","10/418","39/14669",9.62116047784255e-08,2.9280216387393e-06,2.60615383701246e-06,"CENPM/OIP5/CENPA/HELLS/KNL1/POLE3/CENPU/MIS18A/RUVBL1/CENPP",10
cluster 5,"GO:0000079","regulation of cyclin-dependent protein serine/threonine kinase activity","14/418","84/14669",9.6573977386151e-08,2.9280216387393e-06,2.60615383701246e-06,"CDC6/CDKN3/CKS2/PKMYT1/MEN1/CCNB1/PSRC1/CCNA2/CCNB2/CDC25C/CCNF/CCNYL1/PLK1/CKS1B",14
cluster 5,"GO:0033260","nuclear DNA replication","11/418","49/14669",9.69390090761745e-08,2.9280216387393e-06,2.60615383701246e-06,"POLA2/POLD1/CDC7/GINS1/POLD2/GMNN/PCNA/RFC3/DNA2/CDT1/FEN1",11
cluster 5,"GO:0010639","negative regulation of organelle organization","30/418","353/14669",9.71889039018952e-08,2.9280216387393e-06,2.60615383701246e-06,"FKBP4/SLC25A5/BRCA1/TRIP13/MCM2/NDC80/TTK/CDC20/NEK2/CENPF/BMP4/DNMT1/TOP2A/CCNB1/ESPL1/HNRNPA1/PIF1/ARRB2/TBCD/PARP1/BUB1B/CCNF/MAD2L1/RAD21/PLK1/CDT1/DCP2/GEN1/AURKB/PATL2",30
cluster 5,"GO:0070507","regulation of microtubule cytoskeleton organization","20/418","173/14669",1.09129359085786e-07,3.26012497100813e-06,2.90175014075074e-06,"FKBP4/BRCA1/TACC3/SMC1A/SPAG5/XPO1/AURKA/TPX2/NEK2/KIF18A/PSRC1/BORA/KIF11/TBCD/CEP131/CCNF/POC1A/PLK1/GEN1/SKA2",20
cluster 5,"GO:0051302","regulation of cell division","18/418","143/14669",1.2974900964104e-07,3.8438144106158e-06,3.42127651737689e-06,"KLHL13/ASPM/AURKA/ORC6/CDC6/CDC25B/KIF20A/ECT2/KIF14/E2F8/KIF23/KIF20B/INCENP/RACGAP1/PLK1/AURKB/KIF18B/PRC1",18
cluster 5,"GO:0034728","nucleosome organization","17/418","128/14669",1.31924439624442e-07,3.87596184185862e-06,3.44989008709068e-06,"MCM2/CENPM/OIP5/ASF1B/CENPA/ANP32B/KNL1/POLE3/CENPU/MIS18A/CHAF1B/CHAF1A/RUVBL1/NAP1L1/PTMA/CENPP/H2AFX",17
cluster 5,"GO:1904029","regulation of cyclin-dependent protein kinase activity","14/418","88/14669",1.76431870510402e-07,5.14110901364326e-06,4.57596378562785e-06,"CDC6/CDKN3/CKS2/PKMYT1/MEN1/CCNB1/PSRC1/CCNA2/CCNB2/CDC25C/CCNF/CCNYL1/PLK1/CKS1B",14
cluster 5,"GO:0032467","positive regulation of cytokinesis","8/418","25/14669",2.87326780679997e-07,8.30444475867797e-06,7.39156442211444e-06,"CDC6/CDC25B/ECT2/KIF14/KIF23/KIF20B/RACGAP1/AURKB",8
cluster 5,"GO:0034502","protein localization to chromosome","13/418","79/14669",3.24281224176103e-07,9.29693348343585e-06,8.27495212116608e-06,"NDC80/EZH2/TTK/CENPA/KNL1/CDCA5/BUB1B/RAD21/PLK1/CDT1/CDK1/ESCO2/AURKB",13
cluster 5,"GO:1902750","negative regulation of cell cycle G2/M phase transition","11/418","55/14669",3.41336481496726e-07,9.70760953376688e-06,8.64048390214027e-06,"BRCA1/AURKA/CLSPN/CDC6/RBX1/TICRR/DTL/RAD21/PLK1/CDK1/AURKB",11
cluster 5,"GO:0006336","DNA replication-independent nucleosome assembly","10/418","45/14669",4.14320446616587e-07,1.14577120644197e-05,1.019820340977e-05,"CENPM/OIP5/ASF1B/CENPA/KNL1/POLE3/CENPU/MIS18A/RUVBL1/CENPP",10
cluster 5,"GO:0043486","histone exchange","10/418","45/14669",4.14320446616587e-07,1.14577120644197e-05,1.019820340977e-05,"CENPM/OIP5/CENPA/KNL1/POLE3/CENPU/MIS18A/RUVBL1/PTMA/CENPP",10
cluster 5,"GO:0034080","CENP-A containing nucleosome assembly","9/418","35/14669",4.15765079130842e-07,1.14577120644197e-05,1.019820340977e-05,"CENPM/OIP5/CENPA/KNL1/POLE3/CENPU/MIS18A/RUVBL1/CENPP",9
cluster 5,"GO:0061641","CENP-A containing chromatin organization","9/418","35/14669",4.15765079130842e-07,1.14577120644197e-05,1.019820340977e-05,"CENPM/OIP5/CENPA/KNL1/POLE3/CENPU/MIS18A/RUVBL1/CENPP",9
cluster 5,"GO:0034724","DNA replication-independent nucleosome organization","10/418","46/14669",5.16093338046666e-07,1.41131678211992e-05,1.25617536369901e-05,"CENPM/OIP5/ASF1B/CENPA/KNL1/POLE3/CENPU/MIS18A/RUVBL1/CENPP",10
cluster 5,"GO:0045740","positive regulation of DNA replication","9/418","36/14669",5.40510908189184e-07,1.46680631955156e-05,1.3055651185349e-05,"DBF4/CDC7/E2F8/PCNA/DNA2/RECQL4/CDT1/CDK1/FAF1",9
cluster 5,"GO:0010971","positive regulation of G2/M transition of mitotic cell cycle","8/418","27/14669",5.60953757802561e-07,1.51075046135463e-05,1.34467862516308e-05,"CDC7/CDC25B/CCNB1/CDK4/DTL/CDC25C/RECQL4/CDK1",8
cluster 5,"GO:0042770","signal transduction in response to DNA damage","16/418","126/14669",5.75762672342282e-07,1.53897466178708e-05,1.36980023194373e-05,"BRCA1/GTSE1/AURKA/E2F1/PRPF19/FOXM1/CNOT1/E2F8/PCNA/CCNB1/DTL/CDC25C/PLK1/CDK1/GEN1/PRKDC",16
cluster 5,"GO:0000723","telomere maintenance","17/418","142/14669",5.99304253065922e-07,1.58994523854429e-05,1.41516778060971e-05,"POLA2/POLD1/APEX1/POLD2/NEK2/PCNA/RFC3/HNRNPA1/DNA2/PIF1/PARP1/RECQL4/FEN1/DCP2/EXO1/AURKB/PRKDC",17
cluster 5,"GO:0090305","nucleic acid phosphodiester bond hydrolysis","24/418","265/14669",6.10653602942264e-07,1.60805448774796e-05,1.43128633952783e-05,"POLD1/RBX1/APEX1/POLD2/KPNB1/GTF2H3/CNOT1/KRI1/PCNA/RFC3/DNA2/PARP1/RPS27A/EME1/MOV10/NUDT21/FEN1/DCP2/EXO1/POLE/GEN1/PNRC2/HMGB1/SND1",24
cluster 5,"GO:0008380","RNA splicing","31/418","412/14669",8.70057050195002e-07,2.27430353929649e-05,2.02429682111933e-05,"U2AF2/SRRT/KHSRP/HNRNPM/ACIN1/HNRNPL/HNRNPUL1/LUC7L3/PRPF19/TTF2/RBM19/AHNAK/GTF2F1/HNRNPH2/LSM4/SRRM1/HNRNPA1/SRSF1/TRA2B/PPIG/SNRPF/HNRNPA1L2/LUC7L2/LSM6/NUDT21/SNRPD1/HNRNPH1/PRPF8/SART1/SNRPE/RBMXL1",31
cluster 5,"GO:0042769","DNA damage response, detection of DNA damage","9/418","38/14669",8.89768133556929e-07,2.30885088671159e-05,2.05504649210306e-05,"POLD1/RBX1/POLD2/PCNA/RFC3/DTL/PARP1/RPS27A/USP1",9
cluster 5,"GO:0031571","mitotic G1 DNA damage checkpoint","11/418","61/14669",1.02277537739806e-06,2.61580321341734e-05,2.32825655771191e-05,"GTSE1/AURKA/E2F1/CNOT1/E2F8/PCNA/CCNB1/CDC25C/RFWD3/CDK1/PRKDC",11
cluster 5,"GO:0044819","mitotic G1/S transition checkpoint","11/418","61/14669",1.02277537739806e-06,2.61580321341734e-05,2.32825655771191e-05,"GTSE1/AURKA/E2F1/CNOT1/E2F8/PCNA/CCNB1/CDC25C/RFWD3/CDK1/PRKDC",11
cluster 5,"GO:0032200","telomere organization","17/418","148/14669",1.08024427809961e-06,2.74304886331723e-05,2.44151451125371e-05,"POLA2/POLD1/APEX1/POLD2/NEK2/PCNA/RFC3/HNRNPA1/DNA2/PIF1/PARP1/RECQL4/FEN1/DCP2/EXO1/AURKB/PRKDC",17
cluster 5,"GO:0032886","regulation of microtubule-based process","20/418","200/14669",1.14822044791709e-06,2.89498134208884e-05,2.57674555165269e-05,"FKBP4/BRCA1/TACC3/SMC1A/SPAG5/XPO1/AURKA/TPX2/NEK2/KIF18A/PSRC1/BORA/KIF11/TBCD/CEP131/CCNF/POC1A/PLK1/GEN1/SKA2",20
cluster 5,"GO:0044783","G1 DNA damage checkpoint","11/418","62/14669",1.21194466780633e-06,3.03412908031795e-05,2.70059723604582e-05,"GTSE1/AURKA/E2F1/CNOT1/E2F8/PCNA/CCNB1/CDC25C/RFWD3/CDK1/PRKDC",11
cluster 5,"GO:1902751","positive regulation of cell cycle G2/M phase transition","8/418","30/14669",1.37187920659325e-06,3.41051089471258e-05,3.03560463380147e-05,"CDC7/CDC25B/CCNB1/CDK4/DTL/CDC25C/RECQL4/CDK1",8
cluster 5,"GO:1902806","regulation of cell cycle G1/S phase transition","17/418","151/14669",1.43313479869949e-06,3.53805153428938e-05,3.14912514977389e-05,"GTSE1/AURKA/CDC6/APEX1/E2F1/FAM83D/EZH2/KIF14/CNOT1/E2F8/PCNA/MEN1/CCNB1/CDC25C/RFWD3/CDK1/PRKDC",17
cluster 5,"GO:0032508","DNA duplex unwinding","11/418","65/14669",1.97650309363171e-06,4.84584034335223e-05,4.31315303045875e-05,"MCM2/GINS1/GINS2/TOP2A/DNA2/PIF1/RECQL4/MCM7/CHD3/RUVBL1/DDX12P",11
cluster 5,"GO:0000076","DNA replication checkpoint","6/418","15/14669",2.07844819642965e-06,5.06087899884068e-05,4.50455319283887e-05,"CLSPN/CDC6/TIMELESS/DNA2/TICRR/CDT1",6
cluster 5,"GO:0045005","DNA-dependent DNA replication maintenance of fidelity","9/418","42/14669",2.19991008404399e-06,5.32019071345331e-05,4.7353596223675e-05,"POLD1/NUCKS1/TIMELESS/PCNA/DNA2/EME1/RFWD3/POLE/GEN1",9
cluster 5,"GO:0044773","mitotic DNA damage checkpoint","13/418","94/14669",2.51247106057832e-06,6.03502339213238e-05,5.37161309253088e-05,"GTSE1/AURKA/CLSPN/E2F1/CNOT1/E2F8/PCNA/CCNB1/EME1/CDC25C/RFWD3/CDK1/PRKDC",13
cluster 5,"GO:0000375","RNA splicing, via transesterification reactions","26/418","328/14669",2.61825882531173e-06,6.24691954629746e-05,5.56021619843664e-05,"U2AF2/SRRT/KHSRP/HNRNPM/HNRNPL/HNRNPUL1/LUC7L3/PRPF19/RBM19/GTF2F1/HNRNPH2/LSM4/SRRM1/HNRNPA1/SRSF1/TRA2B/SNRPF/LUC7L2/LSM6/NUDT21/SNRPD1/HNRNPH1/PRPF8/SART1/SNRPE/RBMXL1",26
cluster 5,"GO:0010972","negative regulation of G2/M transition of mitotic cell cycle","9/418","43/14669",2.71287830163117e-06,6.42952157486588e-05,5.72274538575671e-05,"BRCA1/AURKA/CLSPN/CDC6/RBX1/TICRR/RAD21/CDK1/AURKB",9
cluster 5,"GO:1902807","negative regulation of cell cycle G1/S phase transition","13/418","96/14669",3.19739486057256e-06,7.52764154260625e-05,6.70015263219317e-05,"GTSE1/AURKA/E2F1/EZH2/CNOT1/E2F8/PCNA/MEN1/CCNB1/CDC25C/RFWD3/CDK1/PRKDC",13
cluster 5,"GO:0032201","telomere maintenance via semi-conservative replication","7/418","24/14669",3.29987284863681e-06,7.71779472164728e-05,6.86940289681597e-05,"POLA2/POLD1/POLD2/PCNA/RFC3/DNA2/FEN1",7
cluster 5,"GO:0072431","signal transduction involved in mitotic G1 DNA damage checkpoint","10/418","56/14669",3.49522720158553e-06,8.06852772833543e-05,7.18158097605339e-05,"GTSE1/AURKA/E2F1/CNOT1/E2F8/PCNA/CCNB1/CDC25C/CDK1/PRKDC",10
cluster 5,"GO:1902400","intracellular signal transduction involved in G1 DNA damage checkpoint","10/418","56/14669",3.49522720158553e-06,8.06852772833543e-05,7.18158097605339e-05,"GTSE1/AURKA/E2F1/CNOT1/E2F8/PCNA/CCNB1/CDC25C/CDK1/PRKDC",10
cluster 5,"GO:1903311","regulation of mRNA metabolic process","22/418","255/14669",4.00987381955518e-06,9.19683963130236e-05,8.18586125744168e-05,"U2AF2/XPO1/KHSRP/PABPC4/HNRNPM/APEX1/E2F1/HNRNPL/PRPF19/RBM19/CNOT1/CCNB1/HNRNPA1/IGF2BP3/SRSF1/TRA2B/ANP32A/RPS27A/MOV10/NUDT21/DCP2/RBMXL1",22
cluster 5,"GO:0045143","homologous chromosome segregation","9/418","45/14669",4.05326119056154e-06,9.23675867464504e-05,8.22139213146288e-05,"NDC1/TRIP13/DMC1/REC8/TEX15/ESPL1/FANCD2/PLK1/BAG6",9
cluster 5,"GO:0072413","signal transduction involved in mitotic cell cycle checkpoint","10/418","57/14669",4.13249783568047e-06,9.23964138732332e-05,8.22395795700463e-05,"GTSE1/AURKA/E2F1/CNOT1/E2F8/PCNA/CCNB1/CDC25C/CDK1/PRKDC",10
cluster 5,"GO:1902402","signal transduction involved in mitotic DNA damage checkpoint","10/418","57/14669",4.13249783568047e-06,9.23964138732332e-05,8.22395795700463e-05,"GTSE1/AURKA/E2F1/CNOT1/E2F8/PCNA/CCNB1/CDC25C/CDK1/PRKDC",10
cluster 5,"GO:1902403","signal transduction involved in mitotic DNA integrity checkpoint","10/418","57/14669",4.13249783568047e-06,9.23964138732332e-05,8.22395795700463e-05,"GTSE1/AURKA/E2F1/CNOT1/E2F8/PCNA/CCNB1/CDC25C/CDK1/PRKDC",10
cluster 5,"GO:0034501","protein localization to kinetochore","6/418","17/14669",4.89592921299848e-06,0.000108105766162792,9.62220543594209e-05,"NDC80/TTK/KNL1/CDT1/CDK1/AURKB",6
cluster 5,"GO:0045737","positive regulation of cyclin-dependent protein serine/threonine kinase activity","6/418","17/14669",4.89592921299848e-06,0.000108105766162792,9.62220543594209e-05,"CDC6/CKS2/CCNB1/PSRC1/CCNYL1/CKS1B",6
cluster 5,"GO:0000377","RNA splicing, via transesterification reactions with bulged adenosine as nucleophile","25/418","325/14669",6.92863663128297e-06,0.000151112289719086,0.000134501012035109,"U2AF2/SRRT/HNRNPM/HNRNPL/HNRNPUL1/LUC7L3/PRPF19/RBM19/GTF2F1/HNRNPH2/LSM4/SRRM1/HNRNPA1/SRSF1/TRA2B/SNRPF/LUC7L2/LSM6/NUDT21/SNRPD1/HNRNPH1/PRPF8/SART1/SNRPE/RBMXL1",25
cluster 5,"GO:0000398","mRNA splicing, via spliceosome","25/418","325/14669",6.92863663128297e-06,0.000151112289719086,0.000134501012035109,"U2AF2/SRRT/HNRNPM/HNRNPL/HNRNPUL1/LUC7L3/PRPF19/RBM19/GTF2F1/HNRNPH2/LSM4/SRRM1/HNRNPA1/SRSF1/TRA2B/SNRPF/LUC7L2/LSM6/NUDT21/SNRPD1/HNRNPH1/PRPF8/SART1/SNRPE/RBMXL1",25
cluster 5,"GO:2000045","regulation of G1/S transition of mitotic cell cycle","15/418","135/14669",7.00533785742031e-06,0.000151853512702007,0.000135160754810048,"GTSE1/AURKA/CDC6/APEX1/E2F1/EZH2/KIF14/CNOT1/E2F8/PCNA/CCNB1/CDC25C/RFWD3/CDK1/PRKDC",15
cluster 5,"GO:0006296","nucleotide-excision repair, DNA incision, 5'-to lesion","8/418","37/14669",7.59674696237751e-06,0.000163675366371224,0.000145683070934015,"POLD1/RBX1/POLD2/GTF2H3/PCNA/RFC3/PARP1/RPS27A",8
cluster 5,"GO:0090329","regulation of DNA-dependent DNA replication","9/418","49/14669",8.49530796854919e-06,0.000181932649567424,0.000161933390954083,"SMC1A/CDC7/TIMELESS/GMNN/E2F8/RFC3/DSCC1/TICRR/CDT1",9
cluster 5,"GO:0032506","cytokinetic process","8/418","38/14669",9.38527465006301e-06,0.000199788331622599,0.00017782625652751,"ANLN/KIF20A/ECT2/ANXA11/KIF23/KIF20B/RACGAP1/AURKB",8
cluster 5,"GO:0006401","RNA catabolic process","25/418","332/14669",1.00274845646576e-05,0.00021218873587713,0.000188863525071183,"XPO1/KHSRP/PABPC4/HNRNPM/APEX1/E2F1/RPS16/CNOT1/LSM4/IGF2BP3/LRPPRC/DNA2/ANP32A/RPS8/RPS27A/RPL7/MOV10/LSM6/FEN1/DCP2/RPL35A/PNRC2/SND1/RPL23A/PATL2",25
cluster 5,"GO:0007143","female meiotic nuclear division","7/418","28/14669",1.02283085194568e-05,0.000213891981098053,0.000190379538139239,"TRIP13/AURKA/CDC25B/TTK/NCAPH/TOP2A/PLK1",7
cluster 5,"GO:0051984","positive regulation of chromosome segregation","7/418","28/14669",1.02283085194568e-05,0.000213891981098053,0.000190379538139239,"CDC6/DLGAP5/CCNB1/ESPL1/RAD21/CDT1/FEN1",7
cluster 5,"GO:2000134","negative regulation of G1/S transition of mitotic cell cycle","12/418","92/14669",1.13171384505723e-05,0.00023527735199874,0.000209414085456574,"GTSE1/AURKA/E2F1/EZH2/CNOT1/E2F8/PCNA/CCNB1/CDC25C/RFWD3/CDK1/PRKDC",12
cluster 5,"GO:0033683","nucleotide-excision repair, DNA incision","8/418","39/14669",1.15162267940301e-05,0.000238024338678936,0.00021185910491343,"POLD1/RBX1/POLD2/GTF2H3/PCNA/RFC3/PARP1/RPS27A",8
cluster 5,"GO:0000022","mitotic spindle elongation","5/418","12/14669",1.23143206979734e-05,0.000251594310812044,0.000223937374580207,"KIF4A/KIF23/RACGAP1/AURKB/PRC1",5
cluster 5,"GO:0051988","regulation of attachment of spindle microtubules to kinetochore","5/418","12/14669",1.23143206979734e-05,0.000251594310812044,0.000223937374580207,"SPAG5/ECT2/NEK2/CCNB1/RACGAP1",5
cluster 5,"GO:0009314","response to radiation","28/418","405/14669",1.46721922662885e-05,0.000298055105752318,0.000265290886932109,"BRCA1/POLD1/NUCKS1/SMC1A/RAD54L/HOXA1/RAD51AP1/ECT2/PCNA/MEN1/TICRR/DTL/PARP1/FANCD2/POLE3/USP1/PCLAF/RRM1/SCARA3/PBK/RFWD3/FEN1/GEN1/AURKB/H2AFX/XRCC2/CARD16/PRKDC",28
cluster 5,"GO:0010212","response to ionizing radiation","15/418","144/14669",1.53910006454275e-05,0.000309192270113115,0.000275203779394485,"BRCA1/NUCKS1/RAD54L/RAD51AP1/ECT2/MEN1/TICRR/PARP1/FANCD2/POLE3/RRM1/RFWD3/H2AFX/XRCC2/PRKDC",15
cluster 5,"GO:0006397","mRNA processing","31/418","474/14669",1.5394383068923e-05,0.000309192270113115,0.000275203779394485,"U2AF2/SRRT/KHSRP/HNRNPM/ACIN1/HNRNPL/HNRNPUL1/LUC7L3/PRPF19/GTF2H3/TTF2/RBM19/GTF2F1/HNRNPH2/LSM4/SRRM1/CCNB1/HNRNPA1/SRSF1/TRA2B/SNRPF/HNRNPA1L2/LUC7L2/LSM6/NUDT21/SNRPD1/HNRNPH1/PRPF8/SART1/SNRPE/RBMXL1",31
cluster 5,"GO:1904031","positive regulation of cyclin-dependent protein kinase activity","6/418","21/14669",1.94835468553511e-05,0.000388134815257901,0.00034546842983648,"CDC6/CKS2/CCNB1/PSRC1/CCNYL1/CKS1B",6
cluster 5,"GO:0051231","spindle elongation","5/418","13/14669",1.95432157330983e-05,0.000388134815257901,0.00034546842983648,"KIF4A/KIF23/RACGAP1/AURKB/PRC1",5
cluster 5,"GO:0043044","ATP-dependent chromatin remodeling","10/418","68/14669",2.10443032352365e-05,0.00041562498889592,0.000369936698977315,"CENPM/OIP5/CENPA/KNL1/POLE3/CENPU/MIS18A/RUVBL1/PTMA/CENPP",10
cluster 5,"GO:0006977","DNA damage response, signal transduction by p53 class mediator resulting in cell cycle arrest","9/418","55/14669",2.26047487468784e-05,0.000441537812061279,0.000393001010602177,"GTSE1/AURKA/E2F1/CNOT1/E2F8/PCNA/CCNB1/CDC25C/CDK1",9
cluster 5,"GO:0046605","regulation of centrosome cycle","9/418","55/14669",2.26047487468784e-05,0.000441537812061279,0.000393001010602177,"BRCA1/XPO1/AURKA/NEK2/KIF11/CEP131/CCNF/POC1A/GEN1",9
cluster 5,"GO:1901976","regulation of cell cycle checkpoint","7/418","32/14669",2.63478828265198e-05,0.000511840018843048,0.00045557512669841,"NDC80/WDR76/CCNB1/MAD2L1/CDT1/RFWD3/GEN1",7
cluster 5,"GO:0090231","regulation of spindle checkpoint","5/418","14/14669",2.96907091814296e-05,0.000567475651290227,0.000505094916804625,"NDC80/CCNB1/MAD2L1/CDT1/GEN1",5
cluster 5,"GO:0090266","regulation of mitotic cell cycle spindle assembly checkpoint","5/418","14/14669",2.96907091814296e-05,0.000567475651290227,0.000505094916804625,"NDC80/CCNB1/MAD2L1/CDT1/GEN1",5
cluster 5,"GO:1903504","regulation of mitotic spindle checkpoint","5/418","14/14669",2.96907091814296e-05,0.000567475651290227,0.000505094916804625,"NDC80/CCNB1/MAD2L1/CDT1/GEN1",5
cluster 5,"GO:0071156","regulation of cell cycle arrest","12/418","102/14669",3.26093919004603e-05,0.000619927209658483,0.000551780647637397,"BRCA1/GTSE1/AURKA/E2F1/FOXM1/CNOT1/E2F8/PCNA/CCNB1/CDK4/CDC25C/CDK1",12
cluster 5,"GO:0001556","oocyte maturation","6/418","23/14669",3.45327976217551e-05,0.000646126818659681,0.000575100219673107,"TRIP13/AURKA/DMC1/REC8/CDC25B/CCNB1",6
cluster 5,"GO:0006297","nucleotide-excision repair, DNA gap filling","6/418","23/14669",3.45327976217551e-05,0.000646126818659681,0.000575100219673107,"POLD1/POLD2/PCNA/RFC3/RPS27A/POLE",6
cluster 5,"GO:0051307","meiotic chromosome separation","6/418","23/14669",3.45327976217551e-05,0.000646126818659681,0.000575100219673107,"TTK/NCAPH/TOP2A/ESPL1/EME1/RMI1",6
cluster 5,"GO:0075733","intracellular transport of virus","5/418","15/14669",4.34968396739296e-05,0.000809587775082825,0.000720592450040409,"XPO1/KPNB1/NUP153/RAN/RPS27A",5
cluster 5,"GO:0000731","DNA synthesis involved in DNA repair","8/418","47/14669",4.82207225544413e-05,0.000888210718554605,0.000790572631571587,"POLD1/POLD2/PCNA/RFC3/DTL/RPS27A/PCLAF/POLE",8
cluster 5,"GO:0045840","positive regulation of mitotic nuclear division","8/418","47/14669",4.82207225544413e-05,0.000888210718554605,0.000790572631571587,"AURKA/DLGAP5/ESPL1/NUSAP1/PHIP/CDCA5/CDT1/UBE2C",8
cluster 5,"GO:0031100","animal organ regeneration","10/418","75/14669",5.02450625795838e-05,0.000920727822012476,0.000819515236648013,"CAD/AURKA/RPS16/EZH2/PCNA/CDK4/SRSF1/ATIC/CCNA2/CDK1",10
cluster 5,"GO:0006289","nucleotide-excision repair","12/418","107/14669",5.26405040573479e-05,0.000959676881660881,0.000854182754096561,"POLD1/RBX1/POLD2/NEIL3/PRPF19/GTF2H3/PCNA/RFC3/PARP1/RPS27A/POLE/HMGB1",12
cluster 5,"GO:0036297","interstrand cross-link repair","8/418","48/14669",5.64424691275934e-05,0.00102373968239079,0.000911203341555025,"NUCKS1/RAD51AP1/FANCI/RPS27A/FANCD2/EME1/RFWD3/FANCA",8
cluster 5,"GO:0007129","synapsis","7/418","36/14669",5.92237683200696e-05,0.00106873348415151,0.000951251122469298,"NDC1/TRIP13/DMC1/REC8/TEX15/FANCD2/BAG6",7
cluster 5,"GO:0051028","mRNA transport","14/418","144/14669",6.34571040481205e-05,0.0011393434590458,0.0010140991747403,"NDC1/U2AF2/XPO1/KHSRP/NUTF2/NUP153/SRRM1/HNRNPA1/IGF2BP3/SRSF1/LRPPRC/HNRNPA1L2/NUP205/NUP35",14
cluster 5,"GO:0022613","ribonucleoprotein complex biogenesis","28/418","442/14669",6.97253541173039e-05,0.00124559615018601,0.00110867185652799,"XPO1/NOP56/RPS16/LUC7L3/PRPF19/CNOT1/KRI1/LSM4/RAN/SRSF1/SNRPF/TICRR/RPS8/LUC7L2/RPL7/EIF3M/LSM6/NUDT21/SNRPD1/MRPL1/PRPF8/SART1/RUVBL1/EIF3K/SNRPE/RPL35A/RPL23A/PATL2",28
cluster 5,"GO:0006301","postreplication repair","8/418","50/14669",7.64067214545348e-05,0.00135812947385436,0.00120883476153859,"BRCA1/POLD1/POLD2/PCNA/RFC3/DTL/RPS27A/PCLAF",8
cluster 5,"GO:0071158","positive regulation of cell cycle arrest","10/418","79/14669",7.89178608064582e-05,0.00139578604560676,0.00124235187004039,"BRCA1/GTSE1/AURKA/E2F1/CNOT1/E2F8/PCNA/CCNB1/CDC25C/CDK1",10
cluster 5,"GO:0006282","regulation of DNA repair","12/418","114/14669",9.80583520489076e-05,0.0017257299085835,0.00153602608785313,"BRCA1/POLQ/FOXM1/RAD51AP1/TIMELESS/PCNA/TEX15/PARP1/USP1/PARPBP/H2AFX/HMGB1",12
cluster 5,"GO:0009411","response to UV","13/418","132/14669",0.000101036673077683,0.00176587464750452,0.00157175784747904,"POLD1/PCNA/MEN1/DTL/PARP1/USP1/PCLAF/SCARA3/PBK/FEN1/GEN1/AURKB/CARD16",13
cluster 5,"GO:0000387","spliceosomal snRNP assembly","7/418","39/14669",0.00010137202363111,0.00176587464750452,0.00157175784747904,"PRPF19/LSM4/SNRPF/SNRPD1/PRPF8/SART1/SNRPE",7
cluster 5,"GO:0022412","cellular process involved in reproduction in multicellular organism","20/418","271/14669",0.000101829621023467,0.00176587464750452,0.00157175784747904,"FOXC1/ASPM/TRIP13/AURKA/DMC1/REC8/CDC25B/ZBTB16/TTK/NCAPH/KIF18A/BMP4/TOP2A/RAN/TEX15/CCNB1/KNL1/ARRB2/PLK1/FANCA",20
cluster 5,"GO:0000083","regulation of transcription involved in G1/S transition of mitotic cell cycle","6/418","28/14669",0.000114216521212315,0.00197106666461059,0.0017543937800931,"CDC6/E2F1/PCNA/CDT1/RRM2/DHFR",6
cluster 5,"GO:0046794","transport of virus","5/418","18/14669",0.000115627451950225,0.00198577580523213,0.00176748599319795,"XPO1/KPNB1/NUP153/RAN/RPS27A",5
cluster 5,"GO:0044380","protein localization to cytoskeleton","8/418","53/14669",0.000117074647254488,0.0020009633220659,0.00178100399618923,"ANLN/SPAG5/AURKA/FAM83D/TTK/ABHD17C/KIF20B/CEP131",8
cluster 5,"GO:0051256","mitotic spindle midzone assembly","4/418","10/14669",0.00011908628013992,0.00202006360346266,0.00179800464638648,"KIF4A/KIF23/RACGAP1/AURKB",4
cluster 5,"GO:0019985","translesion synthesis","7/418","40/14669",0.000119896883356011,0.00202006360346266,0.00179800464638648,"POLD1/POLD2/PCNA/RFC3/DTL/RPS27A/PCLAF",7
cluster 5,"GO:0090224","regulation of spindle organization","7/418","40/14669",0.000119896883356011,0.00202006360346266,0.00179800464638648,"TACC3/SMC1A/SPAG5/TPX2/PSRC1/BORA/PLK1",7
cluster 5,"GO:0030330","DNA damage response, signal transduction by p53 class mediator","11/418","101/14669",0.000140110821971184,0.00234949986843187,0.00209122706477347,"BRCA1/GTSE1/AURKA/E2F1/FOXM1/CNOT1/E2F8/PCNA/CCNB1/CDC25C/CDK1",11
cluster 5,"GO:0022618","ribonucleoprotein complex assembly","18/418","235/14669",0.000141103558566639,0.00235503826621784,0.00209615664468157,"LUC7L3/PRPF19/CNOT1/LSM4/SRSF1/SNRPF/TICRR/LUC7L2/EIF3M/NUDT21/SNRPD1/PRPF8/SART1/RUVBL1/EIF3K/SNRPE/RPL23A/PATL2",18
cluster 5,"GO:0006402","mRNA catabolic process","21/418","301/14669",0.000151709504398305,0.00252022097259802,0.00224318135868818,"XPO1/KHSRP/PABPC4/HNRNPM/APEX1/E2F1/RPS16/CNOT1/LSM4/IGF2BP3/ANP32A/RPS8/RPS27A/RPL7/MOV10/LSM6/DCP2/RPL35A/PNRC2/RPL23A/PATL2",21
cluster 5,"GO:0051785","positive regulation of nuclear division","8/418","58/14669",0.000223637849248316,0.00369782583291983,0.00329133598453091,"AURKA/DLGAP5/ESPL1/NUSAP1/PHIP/CDCA5/CDT1/UBE2C",8
cluster 5,"GO:0006403","RNA localization","17/418","223/14669",0.000227236925265941,0.00373994106166861,0.00332882162450983,"NDC1/U2AF2/XPO1/KHSRP/NUTF2/NUP153/RAN/SRRM1/HNRNPA1/IGF2BP3/SRSF1/LRPPRC/HNRNPA1L2/NUP205/NUP35/DCP2/RUVBL1",17
cluster 5,"GO:0031297","replication fork processing","6/418","32/14669",0.000249485096125491,0.00408718671302359,0.00363789570193172,"NUCKS1/PCNA/DNA2/EME1/RFWD3/GEN1",6
cluster 5,"GO:1904666","regulation of ubiquitin protein ligase activity","5/418","21/14669",0.000255897915403508,0.004173014170915,0.00371428842927545,"UBE2S/CDC20/MAD2L1/PLK1/UBE2C",5
cluster 5,"GO:0007077","mitotic nuclear envelope disassembly","4/418","12/14669",0.00026824165048016,0.00431492790704511,0.00384060205450517,"CCNB1/CCNB2/PLK1/CDK1",4
cluster 5,"GO:0046040","IMP metabolic process","4/418","12/14669",0.00026824165048016,0.00431492790704511,0.00384060205450517,"PAICS/ATIC/GART/PFAS",4
cluster 5,"GO:1904668","positive regulation of ubiquitin protein ligase activity","4/418","12/14669",0.00026824165048016,0.00431492790704511,0.00384060205450517,"UBE2S/CDC20/PLK1/UBE2C",4
cluster 5,"GO:0071826","ribonucleoprotein complex subunit organization","18/418","249/14669",0.000288836535798835,0.00462528776921107,0.00411684507639307,"LUC7L3/PRPF19/CNOT1/LSM4/SRSF1/SNRPF/TICRR/LUC7L2/EIF3M/NUDT21/SNRPD1/PRPF8/SART1/RUVBL1/EIF3K/SNRPE/RPL23A/PATL2",18
cluster 5,"GO:0050657","nucleic acid transport","15/418","187/14669",0.000304938517175782,0.00483953762749957,0.00430754315145864,"NDC1/U2AF2/XPO1/KHSRP/NUTF2/NUP153/RAN/SRRM1/HNRNPA1/IGF2BP3/SRSF1/LRPPRC/HNRNPA1L2/NUP205/NUP35",15
cluster 5,"GO:0050658","RNA transport","15/418","187/14669",0.000304938517175782,0.00483953762749957,0.00430754315145864,"NDC1/U2AF2/XPO1/KHSRP/NUTF2/NUP153/RAN/SRRM1/HNRNPA1/IGF2BP3/SRSF1/LRPPRC/HNRNPA1L2/NUP205/NUP35",15
cluster 5,"GO:0006913","nucleocytoplasmic transport","22/418","340/14669",0.000308900614764847,0.00488062971328459,0.00434411811921933,"NDC1/U2AF2/GTSE1/XPO1/NUTF2/KPNB1/ECT2/NUP153/BMP4/RAN/SRRM1/HNRNPA1/SRSF1/ANP32B/SNRPF/ANP32A/NUP205/NUP35/SNRPD1/CDK1/SNRPE/KPNA2",22
cluster 5,"GO:0006338","chromatin remodeling","13/418","148/14669",0.000317504822053319,0.00499437894867057,0.00444536327476608,"HMGB3/CENPM/OIP5/CENPA/HELLS/KNL1/POLE3/CENPU/MIS18A/RUVBL1/PTMA/CENPP/HMGB1",13
cluster 5,"GO:0007064","mitotic sister chromatid cohesion","5/418","22/14669",0.000323471054002694,0.0050658132025532,0.00450894499574356,"SMC1A/CDC20/SGO1/DSCC1/CDCA5",5
cluster 5,"GO:0007131","reciprocal meiotic recombination","7/418","47/14669",0.000340722859762786,0.00528938762644849,0.00470794261754509,"TRIP13/DMC1/REC8/TOP2A/EME1/RAD21/RMI1",7
cluster 5,"GO:0035825","homologous recombination","7/418","47/14669",0.000340722859762786,0.00528938762644849,0.00470794261754509,"TRIP13/DMC1/REC8/TOP2A/EME1/RAD21/RMI1",7
cluster 5,"GO:0051169","nuclear transport","22/418","343/14669",0.000348685685551976,0.00538946787885771,0.00479702137651826,"NDC1/U2AF2/GTSE1/XPO1/NUTF2/KPNB1/ECT2/NUP153/BMP4/RAN/SRRM1/HNRNPA1/SRSF1/ANP32B/SNRPF/ANP32A/NUP205/NUP35/SNRPD1/CDK1/SNRPE/KPNA2",22
cluster 5,"GO:0051298","centrosome duplication","8/418","62/14669",0.000357249654801449,0.0054979329992171,0.00489356328244773,"BRCA1/WDR62/XPO1/CEP131/SASS6/CCNF/POC1A/GEN1",8
cluster 5,"GO:0051236","establishment of RNA localization","15/418","190/14669",0.000361710805104653,0.00554259444890966,0.00493331524566509,"NDC1/U2AF2/XPO1/KHSRP/NUTF2/NUP153/RAN/SRRM1/HNRNPA1/IGF2BP3/SRSF1/LRPPRC/HNRNPA1L2/NUP205/NUP35",15
cluster 5,"GO:0051255","spindle midzone assembly","4/418","13/14669",0.00037877428814552,0.00575445553144156,0.00512188713524711,"KIF4A/KIF23/RACGAP1/AURKB",4
cluster 5,"GO:0051315","attachment of mitotic spindle microtubules to kinetochore","4/418","13/14669",0.00037877428814552,0.00575445553144156,0.00512188713524711,"NDC80/CENPE/NUF2/CDT1",4
cluster 5,"GO:0072698","protein localization to microtubule cytoskeleton","7/418","48/14669",0.000389258536212697,0.00588857062228144,0.0052412593946489,"SPAG5/AURKA/FAM83D/TTK/ABHD17C/KIF20B/CEP131",7
cluster 5,"GO:0007018","microtubule-based movement","18/418","256/14669",0.000403758233689351,0.00608203610493917,0.005413457852231,"KIF4A/KPNB1/KIF20A/KIF14/WDR34/KIF18A/DLGAP5/LRRC6/KIF23/LRPPRC/KIF11/KIF20B/CENPE/CEP131/RACGAP1/KIF15/KIF18B/KIFC1",18
cluster 5,"GO:0048232","male gamete generation","25/418","423/14669",0.000483286318097294,0.00724494520385719,0.00644853217345317,"NDC1/ASPM/TRIP13/DMC1/REC8/E2F1/ASF1B/ZBTB16/KIF18A/RAN/TEX15/CCNB1/KNL1/DIAPH3/CEP131/CDC25C/RACGAP1/CCNYL1/SFMBT1/POC1A/RUVBL1/FANCA/H2AFX/BAG6/KIFC1",25
cluster 5,"GO:0007140","male meiotic nuclear division","6/418","36/14669",0.000487072265463254,0.00724494520385719,0.00644853217345317,"TRIP13/DMC1/REC8/KIF18A/TEX15/FANCA",6
cluster 5,"GO:0060236","regulation of mitotic spindle organization","6/418","36/14669",0.000487072265463254,0.00724494520385719,0.00644853217345317,"TACC3/SMC1A/TPX2/PSRC1/BORA/PLK1",6
cluster 5,"GO:0007292","female gamete generation","11/418","117/14669",0.000509578604206226,0.00751681302055242,0.00669051445400269,"ASPM/TRIP13/AURKA/DMC1/REC8/CDC25B/TTK/NCAPH/TOP2A/CCNB1/PLK1",11
cluster 5,"GO:0043488","regulation of mRNA stability","11/418","117/14669",0.000509578604206226,0.00751681302055242,0.00669051445400269,"XPO1/KHSRP/PABPC4/HNRNPM/APEX1/E2F1/IGF2BP3/ANP32A/RPS27A/MOV10/DCP2",11
cluster 5,"GO:0006999","nuclear pore organization","4/418","14/14669",0.000518407719731157,0.00761545224646389,0.00677831059378798,"NDC1/NUP153/NUP205/NUP35",4
cluster 5,"GO:0051098","regulation of binding","22/418","354/14669",0.000535604288578673,0.00783569236994726,0.00697434044387044,"FOXC1/NUCKS1/AURKA/E2F1/HNRNPL/GMNN/NEK2/BMP4/GTF2F1/DUT/RAN/MEN1/TDG/ARRB2/PARP1/CDCA5/CLIC2/PLK1/CDT1/AURKB/HMGB1/CARD16",22
cluster 5,"GO:0010332","response to gamma radiation","7/418","51/14669",0.000568813664935499,0.00828742860182664,0.00737641879549659,"MEN1/PARP1/FANCD2/POLE3/H2AFX/XRCC2/PRKDC",7
cluster 5,"GO:0061013","regulation of mRNA catabolic process","12/418","138/14669",0.000585912550206199,0.00850171067748178,0.00756714554637952,"XPO1/KHSRP/PABPC4/HNRNPM/APEX1/E2F1/CNOT1/IGF2BP3/ANP32A/RPS27A/MOV10/DCP2",12
cluster 5,"GO:0071168","protein localization to chromatin","5/418","25/14669",0.000608255810223228,0.00876450904185849,0.00780105534971549,"EZH2/CDCA5/RAD21/PLK1/ESCO2",5
cluster 5,"GO:0051781","positive regulation of cell division","8/418","67/14669",0.000608954636663586,0.00876450904185849,0.00780105534971549,"CDC6/CDC25B/ECT2/KIF14/KIF23/KIF20B/RACGAP1/AURKB",8
cluster 5,"GO:2001020","regulation of response to DNA damage stimulus","15/418","202/14669",0.000688799256218184,0.00986694654782791,0.00878230552158434,"BRCA1/BCLAF1/POLQ/WDR76/FOXM1/RAD51AP1/TIMELESS/PCNA/TEX15/PARP1/USP1/RFWD3/PARPBP/H2AFX/HMGB1",15
cluster 5,"GO:0009263","deoxyribonucleotide biosynthetic process","4/418","15/14669",0.000691102585206512,0.00986694654782791,0.00878230552158434,"DUT/RRM1/RRM2/SHMT1",4
cluster 5,"GO:0015931","nucleobase-containing compound transport","16/418","228/14669",0.00085233647069681,0.0121202246133086,0.0107878881301668,"SLC25A5/NDC1/U2AF2/XPO1/KHSRP/NUTF2/NUP153/RAN/SRRM1/HNRNPA1/IGF2BP3/SRSF1/LRPPRC/HNRNPA1L2/NUP205/NUP35",16
cluster 5,"GO:0051445","regulation of meiotic cell cycle","6/418","40/14669",0.000871999840433813,0.0123014263204056,0.0109491709287554,"ASPM/TRIP13/CDC25B/TTK/CDC20/CDC25C",6
cluster 5,"GO:0051653","spindle localization","6/418","40/14669",0.000871999840433813,0.0123014263204056,0.0109491709287554,"ASPM/NDC80/KPNB1/CENPA/ESPL1/NUSAP1",6
cluster 5,"GO:0040001","establishment of mitotic spindle localization","5/418","27/14669",0.000881934410389082,0.0123923985333327,0.0110301428651116,"NDC80/KPNB1/CENPA/ESPL1/NUSAP1",5
cluster 5,"GO:0043487","regulation of RNA stability","11/418","125/14669",0.000889397011958134,0.0124131852867833,0.011048644599029,"XPO1/KHSRP/PABPC4/HNRNPM/APEX1/E2F1/IGF2BP3/ANP32A/RPS27A/MOV10/DCP2",11
cluster 5,"GO:1903313","positive regulation of mRNA metabolic process","8/418","71/14669",0.000899846453900068,0.0124131852867833,0.011048644599029,"KHSRP/PRPF19/CNOT1/CCNB1/TRA2B/MOV10/NUDT21/RBMXL1",8
cluster 5,"GO:0030397","membrane disassembly","4/418","16/14669",0.000900872518703261,0.0124131852867833,0.011048644599029,"CCNB1/CCNB2/PLK1/CDK1",4
cluster 5,"GO:0051081","nuclear envelope disassembly","4/418","16/14669",0.000900872518703261,0.0124131852867833,0.011048644599029,"CCNB1/CCNB2/PLK1/CDK1",4
cluster 5,"GO:0051782","negative regulation of cell division","4/418","16/14669",0.000900872518703261,0.0124131852867833,0.011048644599029,"ASPM/ORC6/E2F8/AURKB",4
cluster 5,"GO:0051170","import into nucleus","13/418","166/14669",0.000946343887836431,0.0129893919739711,0.0115615107776318,"NUTF2/KPNB1/ECT2/NUP153/BMP4/RAN/HNRNPA1/SNRPF/NUP35/SNRPD1/CDK1/SNRPE/KPNA2",13
cluster 5,"GO:0010824","regulation of centrosome duplication","6/418","41/14669",0.000997300635224298,0.0135839224452965,0.0120906864669661,"BRCA1/XPO1/CEP131/CCNF/POC1A/GEN1",6
cluster 5,"GO:0048599","oocyte development","6/418","41/14669",0.000997300635224298,0.0135839224452965,0.0120906864669661,"TRIP13/AURKA/DMC1/REC8/CDC25B/CCNB1",6
cluster 5,"GO:0072331","signal transduction by p53 class mediator","15/418","211/14669",0.00107552695483801,0.0145935050551493,0.0129892889764687,"E2F2/BRCA1/GTSE1/AURKA/TPX2/E2F1/FOXM1/CNOT1/E2F8/PCNA/CCNB1/CDC25C/CDK1/AURKB/BAG6",15
cluster 5,"GO:0006283","transcription-coupled nucleotide-excision repair","8/418","73/14669",0.00108216941456095,0.0146278033032858,0.0130198169308394,"POLD1/RBX1/POLD2/PRPF19/GTF2H3/PCNA/RFC3/RPS27A",8
cluster 5,"GO:0044818","mitotic G2/M transition checkpoint","5/418","29/14669",0.00123804816425843,0.0166714440300709,0.0148388069448199,"BRCA1/CLSPN/CDC6/TICRR/CDK1",5
cluster 5,"GO:0031099","regeneration","13/418","173/14669",0.00138147752954211,0.0185326513868762,0.0164954178899844,"CAD/AURKA/RPS16/EZH2/MTR/PCNA/CCNB1/CDK4/SRSF1/ATIC/CCNA2/CDK1/DHFR",13
cluster 5,"GO:0007096","regulation of exit from mitosis","4/418","18/14669",0.0014477932805336,0.0190823894213739,0.0169847250279518,"ANLN/CDCA5/UBE2C/KNTC1",4
cluster 5,"GO:0046653","tetrahydrofolate metabolic process","4/418","18/14669",0.0014477932805336,0.0190823894213739,0.0169847250279518,"ATIC/GART/SHMT1/DHFR",4
cluster 5,"GO:0070193","synaptonemal complex organization","4/418","18/14669",0.0014477932805336,0.0190823894213739,0.0169847250279518,"TRIP13/REC8/PLK1/BAG6",4
cluster 5,"GO:0010458","exit from mitosis","5/418","30/14669",0.00145134969807174,0.0190823894213739,0.0169847250279518,"ANLN/UBE2S/CDCA5/UBE2C/KNTC1",5
cluster 5,"GO:0050685","positive regulation of mRNA processing","5/418","30/14669",0.00145134969807174,0.0190823894213739,0.0169847250279518,"PRPF19/CCNB1/TRA2B/NUDT21/RBMXL1",5
cluster 5,"GO:0042398","cellular modified amino acid biosynthetic process","6/418","44/14669",0.00145722146971004,0.0190823894213739,0.0169847250279518,"GGT5/ACADM/ATIC/GART/SHMT1/DHFR",6
cluster 5,"GO:0007283","spermatogenesis","23/418","407/14669",0.00146003092056645,0.0190823894213739,0.0169847250279518,"NDC1/ASPM/TRIP13/DMC1/REC8/E2F1/ASF1B/ZBTB16/RAN/TEX15/CCNB1/KNL1/DIAPH3/CEP131/CDC25C/RACGAP1/CCNYL1/SFMBT1/POC1A/RUVBL1/H2AFX/BAG6/KIFC1",23
cluster 5,"GO:0051053","negative regulation of DNA metabolic process","11/418","133/14669",0.00147847667463682,0.0192526907631278,0.0171363057025574,"POLQ/SMC1A/CDC6/TIMELESS/GMNN/MEN1/HNRNPA1/PIF1/PARP1/DCP2/PARPBP",11
cluster 5,"GO:0045739","positive regulation of DNA repair","7/418","60/14669",0.00152379581107574,0.0197704164539207,0.0175971195086196,"BRCA1/FOXM1/TIMELESS/PCNA/PARP1/H2AFX/HMGB1",7
cluster 5,"GO:0044728","DNA methylation or demethylation","8/418","77/14669",0.00153494744286542,0.0198426842159512,0.0176614431129319,"BRCA1/APEX1/EZH2/DNMT1/TDG/PARP1/MIS18A/APOBEC3B",8
cluster 5,"GO:0009994","oocyte differentiation","6/418","45/14669",0.0016416891835783,0.0210693323018803,0.0187532498036723,"TRIP13/AURKA/DMC1/REC8/CDC25B/CCNB1",6
cluster 5,"GO:0055025","positive regulation of cardiac muscle tissue development","6/418","45/14669",0.0016416891835783,0.0210693323018803,0.0187532498036723,"BMP4/PARP2/CCNB1/ARRB2/CDK1/MIR17HG",6
cluster 5,"GO:0031572","G2 DNA damage checkpoint","5/418","31/14669",0.00169052331911786,0.0214636085695143,0.0191041845761966,"BRCA1/CLSPN/DTL/PLK1/CDK1",5
cluster 5,"GO:0044766","multi-organism transport","5/418","31/14669",0.00169052331911786,0.0214636085695143,0.0191041845761966,"XPO1/KPNB1/NUP153/RAN/RPS27A",5
cluster 5,"GO:1902579","multi-organism localization","5/418","31/14669",0.00169052331911786,0.0214636085695143,0.0191041845761966,"XPO1/KPNB1/NUP153/RAN/RPS27A",5
cluster 5,"GO:0017148","negative regulation of translation","11/418","136/14669",0.00176877658237285,0.0223772268695213,0.0199173718172421,"KHSRP/NCL/CNOT1/ILF3/IGF2BP3/SRP9/MOV10/SHMT1/DAPK1/DHFR/PATL2",11
cluster 5,"GO:0046112","nucleobase biosynthetic process","4/418","19/14669",0.00179299920325181,0.0226032346367382,0.0201185352929262,"CAD/PAICS/GART/SHMT1",4
cluster 5,"GO:2001252","positive regulation of chromosome organization","12/418","158/14669",0.00190633127411233,0.0239470236023651,0.0213146059512057,"BRCA1/NEK2/DLGAP5/DNMT1/CCNB1/ESPL1/HNRNPA1/KAT7/RAD21/CDT1/FEN1/AURKB",12
cluster 5,"GO:0030262","apoptotic nuclear changes","5/418","32/14669",0.00195738224930163,0.0243303982386969,0.0216558374729507,"ACIN1/KPNB1/TOP2A/FEN1/HMGB1",5
cluster 5,"GO:0042558","pteridine-containing compound metabolic process","5/418","32/14669",0.00195738224930163,0.0243303982386969,0.0216558374729507,"MTR/ATIC/GART/SHMT1/DHFR",5
cluster 5,"GO:0097421","liver regeneration","5/418","32/14669",0.00195738224930163,0.0243303982386969,0.0216558374729507,"AURKA/RPS16/EZH2/PCNA/SRSF1",5
cluster 5,"GO:2000278","regulation of DNA biosynthetic process","9/418","101/14669",0.00235015027847237,0.0291107464807292,0.0259106977336804,"NEK2/RFC3/MEN1/HNRNPA1/DSCC1/PIF1/ARRB2/DCP2/AURKB",9
cluster 5,"GO:0001833","inner cell mass cell proliferation","3/418","10/14669",0.00237432081361435,0.0292066107003426,0.0259960239144954,"GINS1/PRPF19/NCAPG2",3
cluster 5,"GO:1902101","positive regulation of metaphase/anaphase transition of cell cycle","3/418","10/14669",0.00237432081361435,0.0292066107003426,0.0259960239144954,"DLGAP5/ESPL1/CDT1",3
cluster 5,"GO:0043967","histone H4 acetylation","7/418","65/14669",0.00243270038598265,0.0298215512833391,0.0265433660989614,"BRCA1/YEATS4/KAT7/HCFC1/RUVBL1/EP400/WDR5",7
cluster 5,"GO:0034504","protein localization to nucleus","16/418","253/14669",0.00249774505566209,0.0305136895975213,0.027159419921578,"POLR1A/GTSE1/XPO1/NUTF2/KPNB1/ZBTB16/ECT2/NUP153/BMP4/RAN/KAT7/PARP1/NUP35/PLK1/CDK1/KPNA2",16
cluster 5,"GO:0007050","cell cycle arrest","15/418","230/14669",0.00251265856764047,0.0305907575615133,0.0272280160574162,"BRCA1/PRR11/GTSE1/AURKA/CDKN3/E2F1/FOXM1/CNOT1/E2F8/PCNA/CCNB1/CDK4/KIF20B/CDC25C/CDK1",15
cluster 5,"GO:0006921","cellular component disassembly involved in execution phase of apoptosis","5/418","34/14669",0.00258149746077739,0.0312150458267471,0.0277836783641133,"ACIN1/KPNB1/TOP2A/FEN1/HMGB1",5
cluster 5,"GO:0033120","positive regulation of RNA splicing","5/418","34/14669",0.00258149746077739,0.0312150458267471,0.0277836783641133,"U2AF2/PRPF19/SRSF1/TRA2B/RBMXL1",5
cluster 5,"GO:0009112","nucleobase metabolic process","5/418","35/14669",0.00294245300713929,0.0353392582445276,0.0314545296566882,"CAD/PAICS/GART/RRM1/SHMT1",5
cluster 5,"GO:0009262","deoxyribonucleotide metabolic process","5/418","35/14669",0.00294245300713929,0.0353392582445276,0.0314545296566882,"DUT/TDG/RRM1/RRM2/SHMT1",5
cluster 5,"GO:0071478","cellular response to radiation","12/418","167/14669",0.00302099039016249,0.0360398983474096,0.0320781506942966,"POLD1/NUCKS1/RAD51AP1/ECT2/PCNA/PARP1/POLE3/PBK/GEN1/AURKB/H2AFX/CARD16",12
cluster 5,"GO:0051168","nuclear export","13/418","189/14669",0.00302106602180817,0.0360398983474096,0.0320781506942966,"NDC1/U2AF2/GTSE1/XPO1/NUTF2/NUP153/RAN/SRRM1/HNRNPA1/SRSF1/ANP32B/NUP205/NUP35",13
cluster 5,"GO:0021987","cerebral cortex development","9/418","105/14669",0.00306226856522309,0.0364092466534049,0.0324068977541299,"TACC3/ASPM/WDR62/KIF14/TRA2B/ATIC/GART/POU3F2/H2AFX",9
cluster 5,"GO:0048146","positive regulation of fibroblast proliferation","6/418","51/14669",0.00314578292288507,0.0370101139541504,0.0329417136860393,"CDC6/E2F1/CCNB1/CDK4/CCNA2/PRKDC",6
cluster 5,"GO:0007063","regulation of sister chromatid cohesion","4/418","22/14669",0.00316302999201371,0.0370101139541504,0.0329417136860393,"ESPL1/CDCA5/RAD21/FEN1",4
cluster 5,"GO:0009113","purine nucleobase biosynthetic process","3/418","11/14669",0.00319609141601243,0.0370101139541504,0.0329417136860393,"PAICS/GART/SHMT1",3
cluster 5,"GO:0035404","histone-serine phosphorylation","3/418","11/14669",0.00319609141601243,0.0370101139541504,0.0329417136860393,"AURKA/CCNB1/AURKB",3
cluster 5,"GO:0070601","centromeric sister chromatid cohesion","3/418","11/14669",0.00319609141601243,0.0370101139541504,0.0329417136860393,"SGO1/BUB1B/SGO2",3
cluster 5,"GO:0097329","response to antimetabolite","3/418","11/14669",0.00319609141601243,0.0370101139541504,0.0329417136860393,"TIMELESS/KAT7/DHFR",3
cluster 5,"GO:1905820","positive regulation of chromosome separation","3/418","11/14669",0.00319609141601243,0.0370101139541504,0.0329417136860393,"DLGAP5/ESPL1/CDT1",3
cluster 5,"GO:2000105","positive regulation of DNA-dependent DNA replication","3/418","11/14669",0.00319609141601243,0.0370101139541504,0.0329417136860393,"CDC7/E2F8/CDT1",3
cluster 5,"GO:0021537","telencephalon development","15/418","236/14669",0.00320907295151661,0.0370397868267583,0.0329681247172212,"TACC3/ASPM/WDR62/EZH2/KIF14/BMP4/RAN/MYH10/TRA2B/ATIC/NFIB/GART/POU3F2/H2AFX/SALL3",15
cluster 5,"GO:0043484","regulation of RNA splicing","10/418","126/14669",0.00323589642780334,0.0372285171548248,0.0331361085402038,"U2AF2/HNRNPL/PRPF19/RBM19/AHNAK/HNRNPA1/SRSF1/TRA2B/HNRNPH1/RBMXL1",10
cluster 5,"GO:0043161","proteasome-mediated ubiquitin-dependent protein catabolic process","21/418","383/14669",0.00330140543905229,0.0378596655994545,0.0336978769093079,"AURKA/FOXRED2/RBX1/UBE2S/CDC20/KIF14/CCNB1/ARRB2/RPS27A/BUB1B/UBQLN4/CCNF/MAD2L1/PLK1/PBK/CDK1/UBE2C/AURKB/FAF1/SUMO2/BAG6",21
cluster 5,"GO:0051293","establishment of spindle localization","5/418","36/14669",0.00333848215902252,0.0381617494383443,0.033966753663976,"NDC80/KPNB1/CENPA/ESPL1/NUSAP1",5
cluster 5,"GO:0016572","histone phosphorylation","5/418","37/14669",0.0037714402918218,0.0429726610173927,0.0382488175344681,"AURKA/CCNB1/CCNA2/CDK1/AURKB",5
cluster 5,"GO:0050684","regulation of mRNA processing","10/418","130/14669",0.00404904248186043,0.0459883259521208,0.0409329803278037,"U2AF2/HNRNPL/PRPF19/RBM19/CCNB1/HNRNPA1/SRSF1/TRA2B/NUDT21/RBMXL1",10
cluster 5,"GO:2001022","positive regulation of response to DNA damage stimulus","8/418","90/14669",0.00410845299784323,0.0465144917430977,0.041401306441558,"BRCA1/BCLAF1/FOXM1/TIMELESS/PCNA/PARP1/H2AFX/HMGB1",8
cluster 5,"GO:0000212","meiotic spindle organization","3/418","12/14669",0.00417204133785652,0.0469354650508858,0.0417760035362981,"ASPM/AURKA/ESPL1",3
cluster 5,"GO:0055015","ventricular cardiac muscle cell development","3/418","12/14669",0.00417204133785652,0.0469354650508858,0.0417760035362981,"MYH10/CCNB1/CDK1",3
cluster 5,"GO:0070317","negative regulation of G0 to G1 transition","5/418","38/14669",0.00424317632190138,0.047585147710913,0.0423542687153763,"BRCA1/CDC7/E2F1/EZH2/RRM2",5
cluster 5,"GO:1904357","negative regulation of telomere maintenance via telomere lengthening","4/418","24/14669",0.0043930919692991,0.0490548601335748,0.0436624204786515,"HNRNPA1/PIF1/PARP1/DCP2",4
cluster 5,"GO:0006611","protein export from nucleus","12/418","175/14669",0.00440926495040928,0.0490548601335748,0.0436624204786515,"NDC1/U2AF2/GTSE1/XPO1/NUTF2/NUP153/RAN/SRRM1/SRSF1/ANP32B/NUP205/NUP35",12
cluster 5,"GO:0034249","negative regulation of cellular amide metabolic process","11/418","153/14669",0.00441562735379576,0.0490548601335748,0.0436624204786515,"KHSRP/NCL/CNOT1/ILF3/IGF2BP3/SRP9/MOV10/SHMT1/DAPK1/DHFR/PATL2",11
cluster 5,"GO:0006405","RNA export from nucleus","10/418","132/14669",0.00451206311576908,0.0499700447867884,0.0444770018888403,"NDC1/U2AF2/XPO1/NUP153/RAN/SRRM1/HNRNPA1/SRSF1/NUP205/NUP35",10
