# Supplementary material for: Human-iPSC-Derived Cardiac Stromal Cells Enhance Maturation in 3D Cardiac Microtissues and Reveal Non-cardiomyocyte Contributions to Heart Disease
Source: Cell Stem Cell. 2020 Jun 4;26(6):862–879.e11. doi: 10.1016/j.stem.2020.05.004 (PMC7284308; doi:10.1016/j.stem.2020.05.004)
Supplement: Table S2 — scRNA-Seq Analysis of CMs from CMECFs versus 2D CMs, Related to Figure 3 [file mmc3.xlsx]

## Sheet: All genes
GeneName	ensembl	logFC.becms	p.adj.becms	logFC.bemt	p.adj.bemt	logFC.mtvscms	p.adj.mtvscms
TSPAN6	ENSG00000000003	0.268535	0.120349	0.0186933	0.866042	-0.206889	0.0121664
TNMD	ENSG00000000005	-0.260427	1	-0.823283	2.48774e-44	1.35204	9.27584e-77
DPM1	ENSG00000000419	-0.251995	0.193718	0.169843	0.0120833	0.15243	0.0920578
SCYL3	ENSG00000000457	-0.0602429	0.941556	-0.0874799	0.111286	-0.188561	0.00853493
C1orf112	ENSG00000000460	-0.015125	1	0.0264405	0.429958	0.0776427	0.000427398
CFH	ENSG00000000971	-0.225194	0.0176679	0.000587122	0.967388	-0.0933445	0.773019
FUCA2	ENSG00000001036	0.18636	0.482769	0.124807	0.0720696	0.489881	2.80509e-10
GCLC	ENSG00000001084	-0.0288712	0.995569	0.0676167	0.424993	0.103648	0.195724
NFYA	ENSG00000001167	0.0585276	0.749076	-0.0128952	0.996849	-0.174224	0.00287517
STPG1	ENSG00000001460	0.121161	0.424113	-0.179143	9.33302e-05	-0.097983	0.0596167
NIPAL3	ENSG00000001461	0.102365	0.696335	-0.108932	0.109189	-0.391617	1.3537e-06
LAS1L	ENSG00000001497	0.313866	0.0409422	-0.00398862	0.960515	-0.184964	0.0229517
ENPP4	ENSG00000001561	-0.125718	0.586904	0.0758285	0.258853	-0.140572	0.113068
SEMA3F	ENSG00000001617	0.0493596	0.586453	-0.0259357	0.128184	-0.0567303	0.0400067
CFTR	ENSG00000001626	0	1	0	1	0	1
ANKIB1	ENSG00000001629	0.0806199	0.849635	-0.0924499	0.197263	-0.0936285	0.291787
CYP51A1	ENSG00000001630	0.0216914	1	0.196015	1.47337e-05	0.215199	1.81457e-09
KRIT1	ENSG00000001631	0.376528	0.0167624	-0.117955	0.0960813	-0.31025	0.00016337
RAD52	ENSG00000002016	-0.00138396	1	-0.0324692	0.483477	0.135171	8.8614e-06
BAD	ENSG00000002330	-0.16984	0.226606	0.136846	0.00266191	0.524533	2.7048e-18
LAP3	ENSG00000002549	0.0128262	1	0.0229864	0.894115	-0.0906886	0.349137
CD99	ENSG00000002586	-0.582453	3.40324e-16	0.0252623	0.596754	0.474464	1.91082e-29
HS3ST1	ENSG00000002587	-0.179446	0.688289	-0.0246358	0.519349	-0.185958	0.000953138
MAD1L1	ENSG00000002822	-0.304919	0.0231531	0.0800775	0.281806	0.101488	0.0923356
LASP1	ENSG00000002834	0.246909	0.110442	-0.280608	1.03593e-05	-0.474599	1.94643e-09
SNX11	ENSG00000002919	-0.130827	0.374076	0.0417309	0.611764	0.12289	0.0584013
TMEM176A	ENSG00000002933	-1.59566	3.55393e-40	0.0658117	0.077254	2.92517	0
M6PR	ENSG00000003056	-0.0175995	1	0.0471702	0.572129	-0.00647186	0.992789
KLHL13	ENSG00000003096	-0.431324	0.00621907	0.156476	0.0249081	0.206267	0.0142672
ICA1	ENSG00000003147	-0.108183	0.897031	0.329369	3.87739e-09	1.11933	2.22203e-47
DBNDD1	ENSG00000003249	-0.379206	0.0105246	-0.0550393	0.540814	0.0298887	0.422019
ALS2	ENSG00000003393	-0.0280403	1	-0.114081	0.0866809	-0.21859	0.00577305
CASP10	ENSG00000003400	-0.270019	0.140631	0.0456225	0.382117	-0.251399	0.000851346
CFLAR	ENSG00000003402	0.150834	0.466498	0.00747701	1	-0.451496	3.32075e-09
TFPI	ENSG00000003436	0.297748	0.0178887	-0.159378	0.0048412	-0.3652	3.16303e-08
NDUFAF7	ENSG00000003509	-0.0860816	0.787753	-0.0115648	0.995636	-0.1912	0.0209786
RBM5	ENSG00000003756	-0.124252	0.56619	-0.0493662	0.506384	-0.47212	1.0472e-09
SLC7A2	ENSG00000003989	-0.898391	2.1132e-10	-0.0757976	0.341763	-0.680733	2.75586e-13
ARF5	ENSG00000004059	-1.68962	9.91677e-36	-0.152244	0.00612729	0.810358	1.94503e-27
SARM1	ENSG00000004139	0.0372946	0.997597	0.00843976	1	0.0157271	0.792293
POLDIP2	ENSG00000004142	-0.269684	0.0727362	0.219421	1.53495e-05	0.175391	0.0128843
PLXND1	ENSG00000004399	0.0935562	0.529346	-0.177695	0.00253275	-0.433184	1.37033e-08
AK2	ENSG00000004455	-0.359351	0.0137371	0.0292275	0.803638	-0.148287	0.0803068
FKBP4	ENSG00000004478	0.307858	0.0358495	0.163339	0.00880232	-0.379546	2.4734e-07
KDM1A	ENSG00000004487	-0.140805	0.53695	-0.0915805	0.244252	-0.385363	5.39942e-06
RBM6	ENSG00000004534	-0.0950363	0.741266	-0.285457	1.48331e-06	-0.271886	0.000649251
CAMKK1	ENSG00000004660	0.0617822	1	-0.125996	0.02684	0.393251	8.54375e-19
RECQL	ENSG00000004700	0.0341297	1	-0.309477	7.77111e-08	0.134889	0.170103
VPS50	ENSG00000004766	0.120909	0.53419	-0.0275434	0.858424	0.0858304	0.174311
HSPB6	ENSG00000004776	-0.512231	0.00010825	0.0627578	0.307241	1.00066	3.38301e-38
ARHGAP33	ENSG00000004777	0.0710289	1	-0.023166	0.856955	0.264985	4.69423e-13
NDUFAB1	ENSG00000004779	-0.0586449	0.697166	0.185576	8.5135e-07	-0.0743598	0.137762
PDK4	ENSG00000004799	-0.0928151	1	-0.161286	0.00258717	0.378184	3.57564e-16
SLC22A16	ENSG00000004809	0.004009	1	-0.0156354	0.0101137	0.00260264	1
ARX	ENSG00000004848	-0.0153747	0.898035	-0.00094733	1	-0.0103343	1
SLC25A13	ENSG00000004864	0.0988372	0.750112	0.029957	0.739659	-0.159894	0.0620985
ST7	ENSG00000004866	-0.010161	1	-0.0761891	0.317835	0.0700049	0.501345
CDC27	ENSG00000004897	0.169054	0.458536	0.196853	0.00184729	0.0732701	0.412458
HCCS	ENSG00000004961	-0.209791	0.296596	-0.024472	0.863175	0.0331228	0.673615
DVL2	ENSG00000004975	-0.186487	0.399192	-0.0430267	0.625624	-0.0238095	0.875841
PRSS22	ENSG00000005001	0	1	0	1	0	1
UPF1	ENSG00000005007	-0.207999	0.360743	-0.0863995	0.246793	-0.271343	0.0016116
SKAP2	ENSG00000005020	0.0382499	0.834671	0.00102483	0.935569	-0.173194	0.000342941
SLC25A5	ENSG00000005022	-0.101781	0.180299	0.290965	2.98508e-26	0.401326	7.9828e-33
CCDC109B	ENSG00000005059	-0.0392776	0.499676	-0.244413	8.46689e-07	0.0185349	0.459081
POLR2J	ENSG00000005075	0.1375	0.241543	0.00959932	0.92984	-0.0107423	0.901544
DHX33	ENSG00000005100	0.267648	0.103954	0.000409146	1	-0.338967	8.59185e-06
MEOX1	ENSG00000005102	0.00734795	0.790979	-0.00166862	1	-0.0301441	0.0103696
THSD7A	ENSG00000005108	0.0874332	1	0.0515909	0.594008	-0.498309	1.10727e-08
LIG3	ENSG00000005156	0.109968	0.657212	-0.0747865	0.257586	-0.225653	0.00435199
RPAP3	ENSG00000005175	-0.0683336	0.940956	-0.0939213	0.134634	-0.00441828	0.950912
ACSM3	ENSG00000005187	-0.00223836	1	0.0224726	0.1603	-0.0168839	0.384679
AC004381.6	ENSG00000005189	0.0657847	1	-0.0798265	0.184272	0.2606	1.60363e-12
CIAPIN1	ENSG00000005194	-0.185504	0.356635	0.332734	8.97559e-09	-0.162873	0.0544196
SPPL2B	ENSG00000005206	0.199174	0.321442	0.138208	0.038419	-0.229971	0.0042378
FAM214B	ENSG00000005238	-0.0439788	0.987611	0.125036	0.0388357	-0.232778	0.00695198
COPZ2	ENSG00000005243	0.22518	0.450095	-0.157117	0.0261227	0.203522	0.00702343
PRKAR2B	ENSG00000005249	-0.362535	0.0167013	-0.2031	8.60776e-05	1.46814	1.28634e-84
MSL3	ENSG00000005302	0.0366346	1	0.0313923	0.702884	0.168694	0.0311115
CREBBP	ENSG00000005339	0.0731054	0.864969	0.0112551	0.996603	0.0503906	0.618683
BZRAP1	ENSG00000005379	0.136639	0.520202	-0.0447078	0.507677	-0.387519	1.45357e-07
GCFC2	ENSG00000005436	-0.174174	0.394886	-0.0378455	0.673081	0.168724	0.0395296
WDR54	ENSG00000005448	-0.144253	0.614837	0.167534	0.0080202	-0.939182	2.83632e-31
CROT	ENSG00000005469	-0.0207782	1	-0.0863409	0.169308	-0.0856734	0.264259
ABCB4	ENSG00000005471	-0.000911749	1	0.0378901	0.439875	0.141157	9.41382e-07
KMT2E	ENSG00000005483	-0.245479	0.0357581	0.0182987	0.868607	-0.293922	2.5873e-06
RHBDD2	ENSG00000005486	0.205413	0.259214	0.242746	1.61546e-05	-0.152401	0.0549276
SOX8	ENSG00000005513	0.0112331	0.978448	0.00125717	1	-0.0841976	0.00126779
IBTK	ENSG00000005700	0.303007	0.0501529	0.107705	0.154505	-0.257962	0.00108987
ZNF195	ENSG00000005801	0.39341	0.00648398	-0.0371295	0.64608	-0.199457	0.0189749
MYCBP2	ENSG00000005810	0.120645	0.562878	-0.218048	0.000232408	-0.149128	0.0476229
FBXL3	ENSG00000005812	-0.0621986	0.939814	-0.133339	0.0688209	0.193427	0.0277723
PDK2	ENSG00000005882	-0.166781	0.437556	0.0290498	0.729524	0.653288	4.91108e-20
ITGA3	ENSG00000005884	-0.221098	0.245748	0.113916	0.0966059	0.198021	0.0200634
ZFX	ENSG00000005889	-0.299743	0.101682	-0.0339707	0.651212	0.369363	9.00015e-06
LAMP2	ENSG00000005893	-0.122637	0.654356	-0.0193397	0.845862	0.286701	0.000613396
GDE1	ENSG00000006007	0.56215	1.84799e-05	0.264872	6.48236e-08	0.361548	3.20613e-08
C19orf60	ENSG00000006015	0.278859	0.0471683	0.224259	2.53522e-07	0.268524	5.7114e-06
CRLF1	ENSG00000006016	0.0127186	1	-0.0125926	0.0323248	-0.00880706	0.998496
OSBPL7	ENSG00000006025	-0.0100883	1	-0.0188693	0.829237	0.189984	1.80459e-08
TMEM98	ENSG00000006042	-0.113728	0.568119	-0.113585	0.0679223	-0.396902	8.9916e-09
YBX2	ENSG00000006047	0.0942908	1	0.00262419	1	-0.26491	4.07504e-10
MAP3K14	ENSG00000006062	-0.35808	0.00918376	0.0661227	0.348154	0.0604887	0.275802
TMEM132A	ENSG00000006118	-0.129871	0.923321	0.0129539	0.877305	-0.963106	2.87889e-32
AP2B1	ENSG00000006125	0.332352	0.0153768	-0.225141	2.89358e-05	-0.429459	1.89902e-09
TAC1	ENSG00000006128	0.0541876	0.468777	-0.399916	1.42094e-27	-0.289385	3.00136e-07
ZNF263	ENSG00000006194	0.085604	0.741079	0.0232439	0.728638	-0.101037	0.172202
CX3CL1	ENSG00000006210	-0.017203	1	-0.0155073	0.441417	-0.158351	2.53073e-05
SPATA20	ENSG00000006282	0.126927	0.624453	0.145247	0.036138	-0.0261263	0.877033
CACNA1G	ENSG00000006283	-0.0247146	0.79871	-0.0364111	0.27029	-0.00541006	1
TNFRSF12A	ENSG00000006327	-0.793294	1.39646e-09	0.667337	2.15146e-42	0.793068	8.7246e-28
MAP3K9	ENSG00000006432	0.0524042	0.393893	-0.00397419	1	-0.167301	8.88921e-10
RALA	ENSG00000006451	0.306277	0.114687	-0.022684	0.909309	0.0909699	0.222588
BAIAP2L1	ENSG00000006453	0.379932	0.000705032	-0.0178493	0.463528	-0.366959	9.63525e-15
KDM7A	ENSG00000006459	-0.24197	0.123926	0.0967142	0.0949901	-0.0348518	0.618992
ETV1	ENSG00000006468	-0.592577	3.41768e-06	0.142301	0.00755571	0.473905	2.06116e-11
AGK	ENSG00000006530	0.121375	0.625391	0.0133312	0.915454	-0.0473598	0.650552
ALDH3B1	ENSG00000006534	0.0234197	1	-0.0408712	0.317707	0.0506135	0.00381575
PHTF2	ENSG00000006576	0.240373	0.191818	-0.0121811	0.908548	-0.172945	0.0468334
CCL26	ENSG00000006606	0.0334214	1	-0.0170752	0.821519	-0.00112815	0.165603
FARP2	ENSG00000006607	-0.163503	0.32686	-0.0545118	0.477079	0.110201	0.134972
USH1C	ENSG00000006611	0.00780466	1	-0.0665375	0.00010765	0.0287542	0.125117
GGCT	ENSG00000006625	-0.0785898	0.82885	0.158237	0.00500797	-0.248864	0.000778247
DBF4	ENSG00000006634	0.216854	0.244808	0.0425999	0.520403	-0.0694806	0.528814
TBXA2R	ENSG00000006638	0.0855746	1	0.0813841	0.0429639	0.105826	1.09934e-06
IFRD1	ENSG00000006652	-0.328645	0.0402805	0.443288	4.75384e-16	0.416649	1.83827e-07
COX10	ENSG00000006695	-0.0883468	0.860313	0.0271503	0.828973	-0.200441	0.0206416
GTF2IRD1	ENSG00000006704	-0.0897891	0.936285	0.0131768	0.979065	-0.296355	0.000148495
PAF1	ENSG00000006712	-0.381276	0.0236757	0.123545	0.0934954	0.203927	0.0162844
VPS41	ENSG00000006715	0.073001	0.896833	0.0808795	0.294906	-0.0286457	0.786794
ARHGAP44	ENSG00000006740	0.0711421	0.932313	-0.0839368	0.205766	-0.278312	0.00043813
ELAC2	ENSG00000006744	-0.0274807	1	0.0802128	0.292149	-0.252743	0.00244684
SCIN	ENSG00000006747	-0.0032668	1	0.00774448	0.250657	0.00633593	1
ARSD	ENSG00000006756	-0.136833	0.537606	0.0210559	0.845173	-0.167406	0.0529128
PNPLA4	ENSG00000006757	0.0179784	1	0.162237	0.0130019	0.101234	0.277961
ADIPOR2	ENSG00000006831	0.0831325	0.762378	-0.0675253	0.388811	-0.492118	4.65269e-10
CDKL3	ENSG00000006837	0.178458	0.233643	-0.116968	0.020951	-0.206468	0.00128938
MARK4	ENSG00000007047	0.0039118	1	0.000649395	1	-0.610014	2.38804e-14
PROM1	ENSG00000007062	-0.0530111	0.385781	0.00546522	1	-0.133322	5.175e-05
CCDC124	ENSG00000007080	-0.110946	0.607968	0.140935	0.00478527	0.394875	7.6167e-10
CEACAM21	ENSG00000007129	0.0021354	1	0.00115708	0.684748	-0.00103195	1
PAFAH1B1	ENSG00000007168	-0.108587	0.612472	0.0750745	0.243279	-0.189685	0.00549799
NOS2	ENSG00000007171	-0.0294451	0.282064	0.00151742	1	-0.0104834	1
KIAA0100	ENSG00000007202	0.124154	0.575678	0.00301791	1	-0.0861728	0.254708
GAS7	ENSG00000007237	-0.119153	0.547229	-0.0929201	0.161381	-0.285289	0.00819053
TRAPPC6A	ENSG00000007255	0.0363603	1	0.242143	8.70868e-05	-1.23454	1.62794e-66
MATK	ENSG00000007264	0.0103644	1	0.00255848	0.415372	-0.0065379	1
CD79B	ENSG00000007312	0.0102718	1	-0.000648258	0.670842	-0.00807144	1
ST7L	ENSG00000007341	0.0302335	1	0.035907	0.608286	-0.155008	0.0549276
TKTL1	ENSG00000007350	-0.0449524	1	-0.0576493	0.350055	0.200955	2.21507e-09
PAX6	ENSG00000007372	0.426413	0.000651729	-0.0325984	0.053866	-0.881006	5.18644e-51
RPUSD1	ENSG00000007376	-0.0431902	0.993502	0.142926	0.0385019	0.0535456	0.578299
RHBDF1	ENSG00000007384	0.0508533	0.927912	0.0145399	0.906483	-0.131965	0.0993
LUC7L	ENSG00000007392	0.11485	0.649265	-0.0282443	0.685782	-0.257975	0.00138139
CACNA2D2	ENSG00000007402	-0.38023	0.00140047	0.0369674	0.453747	-0.118938	0.420175
TSR3	ENSG00000007520	0.118494	0.649135	-0.216831	2.6057e-05	0.109041	0.0899609
PIGQ	ENSG00000007541	0.0284555	1	0.179927	0.00452261	-0.0927424	0.294937
CRAMP1	ENSG00000007545	-0.139002	0.575611	0.00507417	1	-0.139155	0.108108
TEAD3	ENSG00000007866	0.00177609	1	-0.0404372	0.625252	-0.476434	1.75462e-09
SELE	ENSG00000007908	-0.0107399	1	-0.016524	0.9563	-0.0573969	1
DNAJC11	ENSG00000007923	0.209388	0.228929	0.0170046	0.935808	0.168704	0.0293551
MYLIP	ENSG00000007944	-0.179294	0.402341	0.128345	0.0684449	0.195674	0.0256836
E2F2	ENSG00000007968	0.0488432	1	-0.00604027	0.935948	-0.00162309	0.105292
PSMB1	ENSG00000008018	-0.186478	0.113618	0.223709	1.40239e-08	0.341477	2.98635e-11
SYN1	ENSG00000008056	0.0889937	0.849635	0.22137	0.000457928	0.023472	0.773145
JARID2	ENSG00000008083	0.273511	0.128816	0.111444	0.116696	-0.449901	2.00279e-08
CDKL5	ENSG00000008086	-0.0122209	1	-0.0499705	0.485527	-0.342995	3.27143e-06
CDK11A	ENSG00000008128	-0.0167875	1	-0.0063223	0.999719	-0.0514073	0.553173
NADK	ENSG00000008130	0.0295351	1	-0.0551068	0.532428	-0.217182	0.0125237
TFAP2B	ENSG00000008196	0.0856234	0.225952	-0.00130449	1	-0.0521924	0.0149325
CYTH3	ENSG00000008256	-0.0300504	1	-0.168961	0.0032834	0.0531143	0.565893
SYPL1	ENSG00000008282	-0.175969	0.340034	0.00813411	0.96886	0.139288	0.0873673
CYB561	ENSG00000008283	-0.245466	0.0956575	0.0168093	0.871204	-0.0248324	1
SPAG9	ENSG00000008294	-0.116639	0.65238	0.0273404	0.860868	-0.0547795	0.608797
AASS	ENSG00000008311	0.0516778	0.703951	0.243288	3.20977e-05	0.233855	0.00123625
PLEKHG6	ENSG00000008323	-0.0108907	0.557716	0.000710186	1	-0.0034612	1
SS18L2	ENSG00000008324	0.00535254	1	0.0286405	0.762405	-0.357996	1.70359e-05
MPND	ENSG00000008382	0.0941469	0.79193	0.00670142	1	-0.187444	0.0344932
MGST1	ENSG00000008394	-0.158174	0.487124	0.0922753	0.187493	-0.61125	6.33486e-15
CRY1	ENSG00000008405	-0.33241	0.0394736	-0.0161194	0.85893	0.0958218	0.262545
NFIX	ENSG00000008441	-0.0283526	0.390338	-0.237705	6.04146e-06	0.248397	6.42932e-06
ST3GAL1	ENSG00000008513	-0.284328	0.0791477	0.139842	0.0176295	0.187971	0.0173144
IL32	ENSG00000008517	-0.835689	1.06477e-08	-0.195504	0.00300728	-0.520451	0.804694
PKD1	ENSG00000008710	-0.0502182	0.979707	0.203991	0.00173316	-0.276087	0.00075286
MED24	ENSG00000008838	0.104625	0.674114	0.10545	0.183666	-0.172371	0.0307915
RHOBTB2	ENSG00000008853	-0.199729	0.323699	0.0295854	0.811484	-0.135554	0.170546
HEATR5B	ENSG00000008869	0.0500028	0.9342	-0.0651795	0.346212	-0.149151	0.057851
SEC62	ENSG00000008952	-0.175282	0.207743	-0.804514	5.43528e-75	-0.319991	1.94489e-08
RPS20	ENSG00000008988	0.461642	1.59716e-46	-0.342931	3.93717e-62	-0.26317	7.34865e-32
CSDE1	ENSG00000009307	0.120607	0.251321	0.0990641	0.0261481	-0.116506	0.0165008
UBE3C	ENSG00000009335	-0.193194	0.343573	-0.0886222	0.291707	-0.000762703	0.989173
REV3L	ENSG00000009413	0.270559	0.150322	0.0945497	0.208906	-0.178247	0.0468334
TENM1	ENSG00000009694	-0.0122489	1	-0.0904262	0.000293861	0.0835095	0.00306129
FAM76A	ENSG00000009780	-0.0864943	0.819015	0.0264784	0.842557	0.212573	0.0121249
TRAF3IP3	ENSG00000009790	0.0322671	0.561715	-0.000266411	1	-0.0163906	1
POMT2	ENSG00000009830	0.275729	0.0848175	-0.0938523	0.201056	-0.222793	0.00350095
VTA1	ENSG00000009844	0.107354	0.735034	0.113858	0.128102	-0.108905	0.23353
BAZ1B	ENSG00000009954	0.207376	0.270055	0.0433086	0.68838	-0.223578	0.0054559
RANBP9	ENSG00000010017	-0.244249	0.202529	0.0599268	0.471416	-0.198107	0.021698
ETV7	ENSG00000010030	-0.129846	0.0848681	-0.0183764	0.588712	-0.0469615	0.697867
SPRTN	ENSG00000010072	0.0611358	0.891983	0.0404171	0.594961	-0.427992	1.81045e-08
METTL13	ENSG00000010165	0.0140824	1	0.00901741	0.941558	-0.0167606	0.930096
DYRK4	ENSG00000010219	-0.155911	0.306698	0.316343	3.16166e-09	-0.27875	9.64514e-05
ZNF207	ENSG00000010244	0.15973	0.277336	0.0378204	0.687046	-0.524191	1.41726e-16
UQCRC1	ENSG00000010256	-0.233766	0.03187	0.291372	5.04888e-14	0.234498	5.91617e-06
STARD3NL	ENSG00000010270	-0.107922	0.568377	0.45622	1.49059e-19	0.0112609	0.968594
CD9	ENSG00000010278	0.122894	0.647834	-0.391549	2.50343e-13	0.0316465	0.125245
HHATL	ENSG00000010282	0.282302	0.539157	-0.325935	3.57444e-10	1.36047	1.31006e-77
NCAPD2	ENSG00000010292	0.0770047	0.768098	-0.109669	0.0569238	-0.0692296	0.336815
IFFO1	ENSG00000010295	0.0172761	1	0.0554187	0.458571	-0.0563888	0.472497
GIPR	ENSG00000010310	-0.00878269	1	0.0288449	0.663004	0.163803	9.76281e-08
PHF7	ENSG00000010318	0.112674	0.67579	0.133503	0.0297372	-0.355844	3.31407e-06
SEMA3G	ENSG00000010319	0.0433593	1	-0.00899011	1	0.000614567	0.0917787
NISCH	ENSG00000010322	0.0929763	0.707455	-0.145659	0.0310625	-0.429894	6.53986e-08
STAB1	ENSG00000010327	0.0118138	1	-0.00211291	0.887355	-0.00225958	0.446078
FUZ	ENSG00000010361	-0.00238059	1	-0.0012433	1	0.0848396	0.318863
IDS	ENSG00000010404	-0.199107	0.327144	0.116079	0.0888461	-0.31287	5.11674e-05
PRSS3	ENSG00000010438	-0.0116221	1	0.00210215	1	0.0565933	0.00282713
ZNF200	ENSG00000010539	-0.140457	0.46419	-0.0628719	0.33722	-0.0957815	0.203334
CD4	ENSG00000010610	0.00147869	1	-0.00365875	0.872327	0.00763351	0.303382
LRRC23	ENSG00000010626	0.0486505	0.969651	0.021782	0.90264	-0.0880207	0.338266
SCMH1	ENSG00000010803	0.120406	0.64843	0.103641	0.171438	-0.00596655	0.993406
FYN	ENSG00000010810	-0.0121801	1	-0.379148	1.14809e-11	0.219544	0.0119202
HIVEP2	ENSG00000010818	-0.0891548	0.763179	0.171752	0.00714943	-0.154744	0.066602
FMO1	ENSG00000010932	0	1	0	1	0	1
TCEB3	ENSG00000011007	-0.100942	0.729443	0.166907	0.0122543	-0.0254073	0.851655
LYPLA2	ENSG00000011009	-0.278603	0.114152	0.0786016	0.260093	-0.0990045	0.413214
CLCN6	ENSG00000011021	-0.185755	0.387617	0.0855499	0.287494	-0.150655	0.112913
MRC2	ENSG00000011028	-0.0616053	0.554322	-0.196412	0.00762804	-1.52654	3.49445e-83
TSPAN9	ENSG00000011105	-0.113161	0.628144	0.326488	3.47209e-09	0.295461	9.09806e-05
BTBD7	ENSG00000011114	0.251052	0.123657	-0.112503	0.0859465	-0.205927	0.00897042
APBA3	ENSG00000011132	-0.0493583	0.936285	0.0603471	0.373668	0.038287	0.662613
MKS1	ENSG00000011143	0.0485834	0.93387	-0.0366782	0.614502	-0.0707381	0.334798
ABHD5	ENSG00000011198	-0.27692	0.0634709	0.0693574	0.251801	-0.0177145	0.961498
ANOS1	ENSG00000011201	-0.411332	0.00246196	-0.151884	0.0129584	0.217331	0.003315
AKAP8L	ENSG00000011243	-0.472301	0.000885998	-0.138901	0.0376704	-0.386205	2.5512e-06
MBTD1	ENSG00000011258	0.247249	0.164959	-0.0421583	0.568101	-0.372268	1.53182e-06
UTP18	ENSG00000011260	0.0668556	0.850751	-0.0844713	0.176033	-0.0977733	0.18645
RNF216	ENSG00000011275	0.00269622	1	0.181968	0.000589493	0.53973	5.33046e-14
TTC19	ENSG00000011295	-0.128041	0.554579	0.182461	0.00410147	-0.55521	3.54756e-13
PTBP1	ENSG00000011304	-0.0398913	1	0.0200491	0.828016	-0.239351	0.00544254
DPF1	ENSG00000011332	0.281791	0.00663261	0.0250351	0.643946	-0.145709	0.0155818
SYT7	ENSG00000011347	-0.0131013	1	0.0652019	0.014633	-0.236603	6.52262e-07
LARS2	ENSG00000011376	-0.00704266	1	0.0222907	0.785934	-0.1557	0.0491154
PIK3C2A	ENSG00000011405	0.636588	4.11073e-06	-0.0531489	0.487936	-0.591726	1.10856e-13
PLAUR	ENSG00000011422	-0.122058	0.53419	-0.0795179	0.0195003	-0.146284	0.0160144
ANLN	ENSG00000011426	0.398082	0.225685	-0.0223059	0.941558	0.746416	2.78793e-27
WIZ	ENSG00000011451	-0.0972417	0.681925	-0.054302	0.582885	0.0997797	0.211789
RABGAP1	ENSG00000011454	0.390125	0.0106654	-0.115977	0.0948837	-0.394914	1.22884e-06
DCN	ENSG00000011465	0.0604682	0.438438	-0.192947	1.11792e-20	-0.0794764	4.98735e-05
PPP5C	ENSG00000011485	-0.320985	0.0676761	0.193581	0.00300411	-0.00267872	1
CEP68	ENSG00000011523	0.298559	0.106409	0.0131393	0.905272	-0.355255	1.67253e-05
MAP4K3	ENSG00000011566	0.0966565	0.80782	0.00406589	1	-0.109474	0.236725
TYROBP	ENSG00000011600	0	1	0	1	0	1
TMEM159	ENSG00000011638	-0.295835	0.450095	-0.384386	7.78957e-14	1.8862	7.17931e-131
BRCA1	ENSG00000012048	0.151409	0.476268	-0.125124	0.01817	0.0384333	0.287216
ERCC1	ENSG00000012061	0.12866	0.458007	0.0913014	0.110754	-0.126526	0.0686007
SEMA3B	ENSG00000012171	-0.0436321	0.962452	0.0844984	0.199583	-0.0572144	0.482493
MBTPS2	ENSG00000012174	-0.106895	0.724753	-0.00237573	1	-0.186378	0.0301027
PRICKLE3	ENSG00000012211	-0.154539	0.165735	0.00162119	1	-0.104229	0.00176103
EXTL3	ENSG00000012232	0.593961	1.61458e-05	-0.00798028	0.989522	-0.420187	1.58557e-07
ELOVL5	ENSG00000012660	-0.126613	0.590369	-0.0759268	0.370675	-0.399072	6.26111e-07
ALOX5	ENSG00000012779	-0.0156107	0.933814	-0.000625964	1	-0.00955435	1
CALCOCO1	ENSG00000012822	0.0294592	0.96839	-0.0756474	0.260574	-0.473459	4.52091e-10
UBR7	ENSG00000012963	0.0108236	1	-0.0800013	0.276254	0.0190024	0.747863
MAP4K5	ENSG00000012983	0.00381607	1	0.100655	0.170731	-0.181588	0.0295859
EHD3	ENSG00000013016	-0.00124746	1	0.0377416	0.668904	-0.156294	0.0946506
PSMC4	ENSG00000013275	-0.134052	0.463295	0.287923	1.29245e-06	0.325786	3.39292e-05
MAN2B2	ENSG00000013288	0.229165	0.0835824	-0.00786247	0.960504	0.00418249	0.910647
CLDN11	ENSG00000013297	0.0524047	0.468777	-0.0738776	3.75107e-05	-0.00750815	0.846652
SLC25A39	ENSG00000013306	-0.287199	0.00708927	0.22322	4.33035e-07	-0.190132	0.00439902
MVP	ENSG00000013364	-0.499107	0.000816175	0.228965	0.000134207	0.178548	0.017938
NUB1	ENSG00000013374	-0.113593	0.670836	0.138363	0.0585774	-0.135585	0.135864
PGM3	ENSG00000013375	-0.0901613	0.868692	0.367932	1.25199e-09	-0.523969	1.36782e-10
RWDD2A	ENSG00000013392	-0.209956	0.240705	0.0683611	0.310301	-0.308949	0.000142165
CLK1	ENSG00000013441	-0.757072	1.77712e-07	0.0872188	0.283983	0.414819	4.13495e-07
POLR3B	ENSG00000013503	0.188098	0.274899	-0.012687	0.917404	-0.183532	0.0117926
ANGEL1	ENSG00000013523	0.114844	0.57437	-0.019934	0.748461	-0.169149	0.0188663
RNF14	ENSG00000013561	-0.155081	0.468777	0.196356	0.00258182	0.0879036	0.336375
DNASE1L1	ENSG00000013563	-0.0118621	1	0.0931035	0.180887	-0.0147933	0.975386
DDX11	ENSG00000013573	0.037582	1	0.00141377	0.971151	-0.147763	0.0455355
HEBP1	ENSG00000013583	0.10457	0.595546	0.118371	0.0876007	-0.553428	1.77506e-14
GPRC5A	ENSG00000013588	-0.01173	1	-0.034448	0.0314984	-0.0461979	0.0511395
MAMLD1	ENSG00000013619	0.0369067	0.699142	-0.0270712	0.625514	0.0107865	0.129715
TACC3	ENSG00000013810	0.0623642	0.914093	-0.0569499	0.404079	0.0687787	0.0609493
UFL1	ENSG00000014123	0.177456	0.372057	0.0879192	0.261348	-0.0185286	0.841968
POLA2	ENSG00000014138	0.183606	0.131438	-0.103321	0.0305316	-0.0204281	0.912328
ZC3H3	ENSG00000014164	-0.0957682	0.719094	0.0678276	0.387457	-0.0156736	0.904549
CAPN1	ENSG00000014216	-0.351782	0.0369731	0.239164	3.66674e-05	0.523527	2.20841e-11
MDH1	ENSG00000014641	-0.096074	0.346723	0.377373	4.8278e-28	0.0698836	0.133554
SLC30A9	ENSG00000014824	0.474645	0.000975059	0.238421	0.000153643	-0.29146	0.000256092
MTMR11	ENSG00000014914	-0.00797197	0.813893	-0.0570679	0.34707	0.123452	0.0071313
COX15	ENSG00000014919	0.170902	0.41603	-0.0769431	0.278614	-0.261622	0.00131123
CCDC88C	ENSG00000015133	0.00135705	1	0.022664	0.293644	0.0264954	0.0690162
YAF2	ENSG00000015153	-0.191697	0.253984	-0.330486	6.67987e-11	0.0359233	0.687917
ZMYND11	ENSG00000015171	-0.169347	0.406042	0.0719124	0.342434	0.269425	0.000551082
DPEP1	ENSG00000015413	0	1	0	1	0	1
BID	ENSG00000015475	0.215305	0.168954	-0.0970905	0.11206	-0.308421	2.4625e-05
XYLT2	ENSG00000015532	-0.296314	0.0415819	-0.00478656	0.978361	0.0253645	0.676498
RGPD5	ENSG00000015568	-0.0591542	1	-0.110827	0.0451293	0.26164	4.09447e-11
STMN4	ENSG00000015592	0.00177898	1	-0.0162992	0.0390286	0.00583533	1
NUDCD3	ENSG00000015676	-0.171239	0.444268	0.0703991	0.378885	0.0408278	0.690839
ISL1	ENSG00000016082	-0.27956	0.490478	-0.00205193	0.968903	-1.77167	6.46445e-110
CHDH	ENSG00000016391	0.108236	0.694735	0.0861944	0.180026	-0.0945237	0.291398
IL20RA	ENSG00000016402	0.0405387	1	0.0139583	0.802856	0.123833	4.61221e-07
GLT8D1	ENSG00000016864	0.0303386	1	0.0631983	0.397693	-0.440252	8.68043e-08
ATP2C1	ENSG00000017260	0.0783266	0.963948	0.167695	0.00902758	-0.087833	0.434216
IGF1	ENSG00000017427	-0.0568241	0.535186	-0.0592595	0.00812816	-0.00253645	0.83416
SLC38A5	ENSG00000017483	0.0153889	1	-0.0378027	0.0015256	0.00295895	0.431985
RALBP1	ENSG00000017797	-0.0375073	0.995047	-0.35348	2.28043e-13	-0.349062	1.67327e-07
RUFY3	ENSG00000018189	0.169502	0.441378	-0.0226712	0.813352	0.113988	0.180038
CNTN1	ENSG00000018236	0.00862559	1	0.018182	0.62183	0.0360048	0.0153322
SLC11A1	ENSG00000018280	-0.00813678	1	-0.0398716	0.254759	0.109711	8.79631e-05
WWTR1	ENSG00000018408	0.0239269	1	-0.403266	4.77222e-15	0.863879	3.88727e-28
AGPS	ENSG00000018510	-0.041524	1	-0.0205379	0.836922	0.0654227	0.537135
CXorf56	ENSG00000018610	0.0849205	0.742082	-0.0409938	0.512873	-0.043621	0.638666
ATP1A2	ENSG00000018625	0.729982	2.30742e-09	-0.0825892	0.0422442	-0.500536	1.5593e-12
TTC27	ENSG00000018699	-0.209091	0.156491	-0.105602	0.103555	0.15093	0.0314425
ZNF582	ENSG00000018869	0.0456944	1	-0.0488146	0.534464	0.323822	4.82071e-15
PHLDB1	ENSG00000019144	0.112857	0.686662	0.078361	0.328924	-0.192711	0.0222479
PRDM11	ENSG00000019485	-0.00659454	1	0.0441372	0.549731	-0.137169	0.0998248
SYT13	ENSG00000019505	-0.0722957	1	-0.00323842	1	-0.25403	2.21464e-12
SNAI2	ENSG00000019549	-0.0362156	0.582638	-0.0950949	0.025522	-0.102642	0.622055
CD74	ENSG00000019582	-0.0876499	0.41798	-0.0423125	0.342961	-0.0225751	1
HGF	ENSG00000019991	-0.254847	0.0292446	-0.0689006	0.004254	-0.112158	0.289129
ZRANB1	ENSG00000019995	0.0716176	0.90184	0.073551	0.354183	-0.174059	0.0459626
NCDN	ENSG00000020129	0.142842	0.51153	-0.22459	0.000116316	-0.0732364	0.360776
ADGRA2	ENSG00000020181	-0.923904	1.93785e-11	0.192066	0.0024335	-0.522951	5.52609e-08
ZFP64	ENSG00000020256	-0.0768478	0.849227	0.0528572	0.513739	-0.0785153	0.355278
MNAT1	ENSG00000020426	-0.0957327	0.745487	-0.136062	0.0536745	-0.279258	0.00102513
SAMD4A	ENSG00000020577	0.135953	0.472963	0.525946	3.54446e-28	0.60154	7.05431e-19
RUNX3	ENSG00000020633	0	1	0	1	0	1
MRE11A	ENSG00000020922	-0.0487374	0.944814	-0.059552	0.400281	0.109279	0.169931
PLEKHB1	ENSG00000021300	0.184393	0.297771	-0.154933	0.00325887	-0.112464	0.10795
SERPINB1	ENSG00000021355	-0.306331	0.0627424	0.206328	0.00204946	0.47545	6.44959e-09
SPAST	ENSG00000021574	0.279027	0.133779	-0.030465	0.676557	-0.282439	0.000335566
NRXN3	ENSG00000021645	0.0393307	1	-0.015648	0.991274	0.0866467	0.0399257
OSBPL5	ENSG00000021762	-0.0632307	0.843269	0.123828	0.0252306	0.030091	0.782773
AQR	ENSG00000021776	-0.0091086	1	-0.0212616	0.84831	-0.336356	4.39725e-05
CPS1	ENSG00000021826	0.06325	0.92529	0.0566643	0.382517	-0.25802	0.000716359
FHL1	ENSG00000022267	0.0201483	1	-0.323002	1.14186e-15	1.18089	7.85098e-91
RTFDC1	ENSG00000022277	-0.0670655	0.893838	0.203456	0.000284165	0.179345	0.0177799
NLRP2	ENSG00000022556	-0.0206447	0.807351	-0.00440273	1	-0.0845643	8.79183e-06
SLC45A4	ENSG00000022567	0.0662793	1	-0.0291453	0.682901	0.0904301	1.50202e-05
RNF10	ENSG00000022840	-0.687664	2.92649e-08	0.123691	0.0257618	0.299628	2.12613e-05
ZNF839	ENSG00000022976	0.153778	0.381555	-0.0576782	0.422939	-0.0428	0.690419
ZDHHC6	ENSG00000023041	-0.0829068	0.632463	0.00423041	1	0.207721	0.00677391
GRAMD1B	ENSG00000023171	-0.133362	0.516007	0.154475	0.0129964	0.310547	1.04526e-05
RNH1	ENSG00000023191	-0.407986	0.000618308	0.255087	5.51186e-09	0.383401	2.27945e-10
NDUFS1	ENSG00000023228	0.0965044	0.739461	0.0524311	0.52891	-0.122154	0.131291
RB1CC1	ENSG00000023287	0.285865	0.0520891	0.279453	2.18041e-06	-0.229946	0.00128938
ERP44	ENSG00000023318	0.223636	0.273054	0.0849081	0.291231	0.151812	0.0575621
ALAS1	ENSG00000023330	-0.0542603	0.982569	0.176583	0.00937576	-0.447586	2.86145e-08
BIRC3	ENSG00000023445	-0.132721	0.245111	-0.067296	0.186257	-0.0490616	0.827124
AKAP11	ENSG00000023516	-0.0832048	0.814362	-0.00557594	1	-0.0972432	0.330261
GLRX2	ENSG00000023572	0.0986799	1	0.0923978	0.181912	0.616115	8.81365e-16
SNAPC1	ENSG00000023608	0.200878	0.299935	-0.0951628	0.123313	-0.234414	0.00331171
DERA	ENSG00000023697	-0.334276	0.0404816	-0.0309019	0.88728	0.0022201	0.754617
STRAP	ENSG00000023734	-0.805019	2.23298e-18	0.207963	3.57014e-07	0.249173	3.87793e-06
PLEKHO1	ENSG00000023902	0.304112	0.0217891	-0.327898	2.03177e-11	0.0959556	0.182153
GCLM	ENSG00000023909	-0.0453204	0.887659	-0.195792	0.0012653	0.0654794	0.435714
UBR2	ENSG00000024048	-0.0813082	0.820733	0.0392339	0.689836	-0.0084997	0.979802
EHD2	ENSG00000024422	0.0257269	1	-0.38326	4.60415e-10	-0.338249	0.000184805
DEPDC1	ENSG00000024526	-0.0181095	0.44803	0.147165	0.0266675	0.487906	4.02907e-12
CCDC28A	ENSG00000024862	0.121007	0.526448	0.0351569	0.682776	-0.118697	0.0933756
RRAGD	ENSG00000025039	0.43606	0.00164643	0.0518372	0.515427	0.063679	0.30823
HSF2	ENSG00000025156	-0.114396	0.663555	0.0920335	0.243279	-0.0945242	0.291261
PHF20	ENSG00000025293	0.218544	0.233144	-0.067015	0.395778	-0.0607296	0.511982
NR1H3	ENSG00000025434	0.126211	0.511552	-0.201845	8.20444e-05	-0.168399	0.01141
TYMP	ENSG00000025708	0.118594	0.553922	-0.0126881	0.984613	-0.214975	0.00316786
NCAPH2	ENSG00000025770	0.0298171	1	0.0354259	0.655235	0.307893	0.000105249
TOMM34	ENSG00000025772	-0.237417	0.315326	0.0565021	0.410042	-0.545804	1.09381e-10
SEC63	ENSG00000025796	0.0210868	1	-0.0251643	0.875966	-0.0998979	0.228429
KPNA6	ENSG00000025800	0.165705	0.32891	0.0512267	0.519079	-0.0923711	0.188922
VIM	ENSG00000026025	0.260728	0.00261789	0.119841	0.00154873	0.83507	9.11342e-85
FAS	ENSG00000026103	-0.0126139	0.507968	-0.0563725	0.0928867	0.0616484	0.0324523
RNASET2	ENSG00000026297	0.377632	0.0167013	-0.0382362	0.684839	-0.479207	1.71509e-09
CD44	ENSG00000026508	-0.469875	0.00107721	0.265946	1.15563e-06	-0.31158	0.0870034
KCNG1	ENSG00000026559	0.114123	0.360906	-0.000218349	1	-0.175046	3.8789e-06
AGPAT4	ENSG00000026652	-0.205454	0.319425	-0.016141	0.91836	-0.118501	0.218498
BTN3A1	ENSG00000026950	0.0421079	1	-0.020211	0.640899	0.101276	1.61387e-05
MIPEP	ENSG00000027001	0.120056	0.483629	0.00874544	0.979167	0.0574095	0.32815
PRKCH	ENSG00000027075	0.364808	0.000383728	-0.0330083	0.436487	-0.216676	0.000289886
IFNGR1	ENSG00000027697	-0.200706	0.275599	0.0778272	0.329662	0.0977094	0.24026
B4GALT7	ENSG00000027847	0.0246733	1	0.225932	0.000403165	0.142169	0.0789721
SH2D2A	ENSG00000027869	0.00190958	1	-0.00344991	0.33722	-0.0259705	0.113306
VRK2	ENSG00000028116	-0.22145	0.140542	0.0375909	0.642012	0.196556	0.00802516
TNFRSF1B	ENSG00000028137	0.00137615	1	-0.00845209	0.0724958	-0.00800068	1
VEZT	ENSG00000028203	-0.0188664	1	-0.0400602	0.627742	0.104857	0.206592
POU2F2	ENSG00000028277	-0.539726	4.33664e-06	0.122025	0.0432968	-0.0440373	0.113215
BRD9	ENSG00000028310	-0.109689	0.691704	-0.316338	1.19607e-07	0.0337644	0.777965
SNX1	ENSG00000028528	0.196212	0.372731	-0.0824397	0.278132	0.15957	0.0490619
TBPL1	ENSG00000028839	-0.291781	0.0888537	0.0501639	0.552926	0.124895	0.122513
ARNTL2	ENSG00000029153	0.0202519	0.98322	0.000329349	0.917797	0.0724966	0.0634961
BCLAF1	ENSG00000029363	0.232416	0.149843	0.036298	0.705903	-0.00652443	1
SLC39A9	ENSG00000029364	-0.220804	0.245193	-0.0664419	0.404167	-0.131056	0.226528
ANK1	ENSG00000029534	-0.0742707	0.685226	-0.0181417	0.731693	0.173889	0.00121952
IBSP	ENSG00000029559	0	1	0	1	0	1
TFB1M	ENSG00000029639	-0.115594	0.770114	-0.0417774	0.619436	-0.257649	0.00197292
RABEP1	ENSG00000029725	0.140301	0.549413	-0.0114461	0.953402	-0.167762	0.0483868
HMGB3	ENSG00000029993	-0.107277	0.619946	0.18497	0.0012897	0.195498	0.00835992
NUP160	ENSG00000030066	0.335738	0.0299205	-0.16432	0.00764356	-0.281241	0.000269311
BAK1	ENSG00000030110	0.0276775	1	0.305935	4.20689e-07	0.0958119	0.282333
IKZF2	ENSG00000030419	0.25406	0.0211884	-0.0451426	0.323547	-0.112373	0.136278
GRN	ENSG00000030582	-0.286838	0.0206612	0.0126232	0.920481	0.136335	0.0306155
FAM13B	ENSG00000031003	-0.188774	0.397174	-0.0458871	0.493206	-0.128789	0.125476
ARHGAP31	ENSG00000031081	0.176205	0.361757	-0.0434922	0.710046	-0.110273	0.198379
CENPQ	ENSG00000031691	0.0181027	0.971927	-0.000497893	0.903329	0.0197975	0.396008
SARS	ENSG00000031698	0.111724	0.760902	-0.134546	0.0203624	0.456961	5.00281e-10
RANBP3	ENSG00000031823	-0.464172	0.00377807	0.0294959	0.722874	0.141584	0.0892339
ARID4A	ENSG00000032219	0.248513	0.184836	0.0472289	0.59335	-0.115794	0.220502
TSSC1	ENSG00000032389	0.0901215	0.764537	0.12845	0.0559007	0.248206	0.00179851
PNPLA6	ENSG00000032444	0.0725249	0.834671	0.00507636	1	-0.152085	0.054657
IFT88	ENSG00000032742	-0.00137985	1	-0.150402	0.0142215	-0.0736089	0.404979
ALG1	ENSG00000033011	0.270016	0.0404623	-0.0450272	0.532966	-0.0254752	1
ZCCHC8	ENSG00000033030	0.153395	0.54317	-0.0910466	0.193938	-0.182338	0.0315237
ABCF2	ENSG00000033050	-0.348038	0.0346686	0.134725	0.0507336	0.116197	0.143563
CHPF2	ENSG00000033100	-0.401626	0.00558669	-0.0650092	0.47762	-0.129397	0.784006
LRRC7	ENSG00000033122	-0.0119286	1	-0.0318236	0.201023	0.0476335	0.0107224
FUT8	ENSG00000033170	-0.236451	0.0936565	0.00159519	1	0.00129843	0.9295
UBA6	ENSG00000033178	0.0172921	1	-0.00087241	1	-0.0191547	0.914708
GAB2	ENSG00000033327	0.149546	0.356048	-0.182031	0.000299836	-0.361926	1.51834e-07
ATP6V0A1	ENSG00000033627	0.139967	0.568551	-0.0669306	0.411953	-0.1368	0.116363
PIAS1	ENSG00000033800	-0.114332	0.652523	0.0975688	0.164151	0.0944985	0.268702
SLC4A7	ENSG00000033867	-0.122492	0.535001	-0.047012	0.544761	-0.447166	9.97238e-08
APBA2	ENSG00000034053	0.337202	0.011382	-0.0599669	0.139671	-0.406966	1.49479e-11
MAP2K3	ENSG00000034152	0.0644717	0.996438	0.193228	0.00387662	0.204878	0.0132079
EFCAB1	ENSG00000034239	-0.00232885	1	-0.00483038	0.520403	0.00544491	1
TMSB10	ENSG00000034510	-0.526312	7.24528e-40	-0.941803	0	0.502814	1.54349e-83
ASTE1	ENSG00000034533	0.000998289	1	-0.0160999	0.908711	0.141988	1.23385e-06
RNF19A	ENSG00000034677	-0.511441	0.0006288	-0.170367	0.00786248	0.00750891	0.902644
PEX3	ENSG00000034693	0.0133439	1	-0.101987	0.072053	-0.0490789	0.499445
GABARAPL2	ENSG00000034713	-0.770788	1.48316e-37	0.186583	1.79316e-08	-0.111504	0.00950018
SH3YL1	ENSG00000035115	-0.0454387	0.912785	0.00874233	0.980789	-0.0943819	0.338406
FAM136A	ENSG00000035141	-0.0672377	0.805295	0.263615	1.31178e-06	-0.240367	0.000937486
VCL	ENSG00000035403	-0.0141288	1	-0.352964	1.53236e-14	0.0722638	0.432724
DEPDC1B	ENSG00000035499	0.134392	0.0791596	-0.00817387	1	-0.0320381	0.948032
DAPK2	ENSG00000035664	-0.0600894	0.639266	-0.0206706	0.948047	0.0274045	0.543227
NSMAF	ENSG00000035681	-0.0212977	1	-0.0911443	0.170033	0.0512871	0.561217
ADSS	ENSG00000035687	-0.073593	0.955296	-0.134551	0.0554574	-0.376597	6.4721e-06
TIMP2	ENSG00000035862	0.237906	0.404876	-0.870242	2.44393e-68	0.353206	1.18064e-05
RFC1	ENSG00000035928	0.462892	0.000897747	-0.095618	0.204767	-0.0838902	0.37252
TBC1D23	ENSG00000036054	0.0146637	1	-0.0276789	0.815304	-0.17153	0.0310143
CUL3	ENSG00000036257	-0.119059	0.589011	-0.0894358	0.233717	-0.242931	0.00506349
CYP46A1	ENSG00000036530	0.125168	0.685144	0.1734	0.00189163	-0.264907	0.000523616
ZZZ3	ENSG00000036549	0.031582	1	-0.045696	0.534911	-0.279502	0.000807375
USP2	ENSG00000036672	0.302112	0.0264778	0.612751	9.83296e-27	0.546172	6.86379e-13
TUBG2	ENSG00000037042	0.142301	0.543351	0.0917821	0.207932	-0.296442	0.000438899
RPL26L1	ENSG00000037241	-0.123679	0.559868	0.0152498	0.881728	0.0862528	0.309558
FLT4	ENSG00000037280	0.0202949	1	3.21389e-05	0.877305	-0.0114446	0.639425
NSUN2	ENSG00000037474	0.171649	0.380716	-0.0285145	0.743216	-0.00623731	0.949091
FBXO42	ENSG00000037637	0.048456	0.954469	-0.0386602	0.643946	-0.0244638	0.784037
MRI1	ENSG00000037757	0.0896373	0.7901	-0.0070861	0.933155	-0.00572261	1
METTL1	ENSG00000037897	0.0569816	0.91844	0.0331656	0.607187	-0.086191	0.261305
AGA	ENSG00000038002	-0.0471023	0.648606	-0.155304	0.00146802	0.142558	0.0134205
PI4K2B	ENSG00000038210	0.127118	0.350943	-0.0789534	0.0723397	-0.0594551	0.324131
BOD1L1	ENSG00000038219	0.364455	0.0196577	0.00722537	1	-0.64771	1.2388e-16
MAT2B	ENSG00000038274	-0.263608	0.14222	-0.130497	0.0488915	0.187151	0.0252103
TLL1	ENSG00000038295	-0.00655493	0.811066	-0.0241623	0.0454727	-0.00714025	0.864514
TRIO	ENSG00000038382	0.059086	0.928302	0.07702	0.390692	-0.157155	0.077097
VCAN	ENSG00000038427	1.66376	5.23829e-116	0.430918	9.17607e-23	-0.576172	6.29797e-31
CLEC16A	ENSG00000038532	-0.195657	0.295648	0.0529589	0.475946	-0.0541624	0.598525
CDH1	ENSG00000039068	0.0241929	0.334791	-0.00435924	1	-0.0899688	1.03189e-06
SKIV2L2	ENSG00000039123	0.0376687	1	-0.127487	0.0614635	-0.185695	0.0341287
ZFYVE16	ENSG00000039319	0.239709	0.154162	0.0345714	0.763517	-0.605244	1.97896e-15
FAM65A	ENSG00000039523	0.23799	0.182665	0.0234677	0.834956	-0.405402	4.88726e-07
RAI14	ENSG00000039560	0.444785	0.000589321	0.0181626	0.868325	-0.865935	1.85432e-30
PNKP	ENSG00000039650	-0.0038796	1	-0.0656208	0.389144	-0.00340335	1
PHLPP2	ENSG00000040199	-0.00219571	1	-0.0767101	0.194433	0.296507	1.38541e-13
SPDL1	ENSG00000040275	-0.0658671	0.559588	-0.0357735	0.778206	0.223759	0.000823805
STAU2	ENSG00000040341	0.0501568	0.964528	0.0898528	0.241919	0.0863234	0.363815
PQLC2	ENSG00000040487	-0.00967843	1	-0.0510665	0.551067	0.0124967	0.878088
CTNS	ENSG00000040531	-0.134607	0.49699	-0.0137687	0.994515	0.046387	0.569762
RTN4R	ENSG00000040608	-0.0209084	1	0.0796007	0.11887	0.262847	4.60764e-12
PHF23	ENSG00000040633	-0.0968017	0.807351	-0.180622	0.00667505	-0.542896	4.98993e-11
CDH10	ENSG00000040731	-0.0792331	0.113024	-0.0790283	0.000960923	0.0432423	0.193991
INPP4A	ENSG00000040933	0.159238	0.443688	0.0516666	0.499327	-0.155479	0.0594212
RAB27B	ENSG00000041353	0.269074	0.846344	-0.0853181	0.362782	-0.132566	0.131225
PSMA4	ENSG00000041357	-0.0707786	0.817773	-0.14897	0.00277988	0.0726675	0.322566
LSG1	ENSG00000041802	0.0955847	0.744481	-0.0723012	0.332835	-0.025716	0.844481
PARP3	ENSG00000041880	0.164112	0.360544	0.0383147	0.562835	-0.0322423	0.82109
TNC	ENSG00000041982	0.62117	0.515739	0.782664	2.04546e-48	0.828297	4.62048e-41
THAP3	ENSG00000041988	-0.0635848	0.934606	0.0548524	0.530342	-0.100018	0.259641
FAM65C	ENSG00000042062	0.0210968	0.806606	-0.0520165	0.0303761	-0.0263415	0.243393
TDP1	ENSG00000042088	0.0533292	0.865073	-0.0224476	0.753306	-0.145247	0.0242941
AIFM2	ENSG00000042286	0.151358	0.762378	0.139604	0.0393879	0.440712	2.40808e-10
SPATA7	ENSG00000042317	0.165615	0.490125	0.138948	0.0344503	-0.150551	0.0820972
MED17	ENSG00000042429	0.307016	0.0721538	-0.0687093	0.318551	-0.505445	1.22715e-10
RETSAT	ENSG00000042445	0.0325517	1	0.0674528	0.298778	0.270604	1.62116e-12
CAPG	ENSG00000042493	-0.11509	0.566277	-0.0541052	0.523221	0.429	1.15439e-07
AP2S1	ENSG00000042753	0.0624193	0.924048	0.329707	1.27345e-16	0.0696769	0.225671
ADAM28	ENSG00000042980	0.315029	0.694381	-0.0178178	0.157841	-0.858098	1.37308e-32
DCUN1D1	ENSG00000043093	-0.182604	0.389314	-0.0292859	0.748774	0.0579172	0.59225
JADE2	ENSG00000043143	-0.264931	0.0359796	-0.0834501	0.200733	0.0705557	0.168079
ZIC2	ENSG00000043355	0.0770401	0.112723	-0.0280733	0.00191892	-0.0511079	0.00516832
LCP2	ENSG00000043462	0.00858623	1	-0.0118489	0.290498	-0.00209909	0.729646
TRIT1	ENSG00000043514	0.153846	0.467982	-0.00146362	0.968825	-0.107371	0.21166
ADRB1	ENSG00000043591	-0.0386405	1	-0.00634947	0.904785	0.143235	8.22595e-07
CUL7	ENSG00000044090	0.191612	0.37656	-0.0212815	0.705313	-0.430624	1.25205e-08
CTNNA1	ENSG00000044115	0.0487545	0.975002	-0.0191773	0.804917	0.208713	0.000683445
PHKA2	ENSG00000044446	0.267354	0.0984969	0.012854	0.892914	-0.394362	5.46949e-08
CNTLN	ENSG00000044459	0.00648284	1	-0.129539	0.044112	-0.113863	0.156198
EPHA3	ENSG00000044524	-0.15641	0.115603	-0.547102	9.72383e-32	0.332063	5.32641e-05
HSPA5	ENSG00000044574	-0.288611	0.0298257	-0.555126	1.55842e-40	0.899451	4.50425e-52
DSG2	ENSG00000046604	0.125566	0.422027	0.0474769	0.620259	-0.688935	3.53991e-19
GEMIN8	ENSG00000046647	0.112371	0.710141	-0.0495735	0.594008	-0.192057	0.0280261
OFD1	ENSG00000046651	-0.212739	0.182571	0.0886646	0.231664	-0.04795	0.591689
GPM6B	ENSG00000046653	-0.366302	0.04379	-0.383559	3.41115e-10	-0.494685	8.1201e-09
WDR37	ENSG00000047056	0.232516	0.216373	0.0119829	0.960084	-0.210239	0.00712721
YTHDC2	ENSG00000047188	-0.177831	0.280635	-0.114104	0.110811	0.133869	0.0779027
CTPS2	ENSG00000047230	0.162425	0.462551	-0.0752465	0.32982	-0.338145	3.88166e-05
ATP6V1H	ENSG00000047249	-0.153403	0.465769	0.00881185	0.998877	0.15909	0.055879
POLR2B	ENSG00000047315	-0.561815	0.000155518	0.00583729	1	-0.37389	2.78417e-05
FAM214A	ENSG00000047346	-0.229271	0.288487	-0.0230068	0.772166	-0.053436	0.572835
ARAP2	ENSG00000047365	-0.119955	0.922037	-0.0172615	1	-0.170276	4.24453e-09
TPR	ENSG00000047410	0.438488	0.000109042	0.029142	0.722568	-0.262361	5.88228e-05
KIAA0556	ENSG00000047578	0.0229438	1	0.00647471	0.995503	0.143766	7.14867e-07
DTNBP1	ENSG00000047579	-0.172964	0.40976	0.038812	0.6352	0.00685472	0.958469
XK	ENSG00000047597	-0.238658	0.227769	-0.0493116	0.53443	-0.312978	0.000234888
C12orf4	ENSG00000047621	-0.0211482	1	-0.01582	0.948785	0.489123	5.50602e-23
SCML1	ENSG00000047634	-0.187336	0.372396	-0.00377795	1	-0.198719	0.0389416
WWC3	ENSG00000047644	0.196944	0.324933	-0.192428	0.00330991	-0.152017	0.0744182
ARHGAP6	ENSG00000047648	0.184054	0.265633	-0.0711942	0.270664	-0.117608	0.105971
MAP4	ENSG00000047849	0.248863	0.0298257	0.108004	0.0212126	0.315048	4.28551e-09
GOPC	ENSG00000047932	0.105737	0.659002	0.0450872	0.652564	-0.233357	0.00264197
USP28	ENSG00000048028	0.325174	0.0373261	0.0983072	0.180093	-0.196491	0.0174615
HDAC9	ENSG00000048052	-0.739951	1.35054e-07	0.314124	1.38752e-07	-0.0361119	0.834288
TSPAN17	ENSG00000048140	0.192631	0.371006	0.17939	0.007856	0.0579754	0.497283
NOP16	ENSG00000048162	0.115938	0.670836	0.0304557	0.751521	-0.165276	0.0476863
CC2D2A	ENSG00000048342	0.210709	0.282064	0.0483983	0.574175	0.0159736	0.842594
RRM2B	ENSG00000048392	-0.194905	0.46386	0.036184	0.645508	-0.30562	0.000377895
ZNF800	ENSG00000048405	0.224288	0.169609	-0.0360041	0.716568	-0.0215782	0.908364
SNX29	ENSG00000048471	0.00677466	1	-0.0778122	0.218228	0.0278586	0.769485
LMO3	ENSG00000048540	0.026645	0.335254	-0.0869785	2.28895e-05	-0.49865	1.5779e-22
MRPS10	ENSG00000048544	-0.313645	0.0652994	0.0732112	0.348806	0.0723289	0.391635
GUCA1A	ENSG00000048545	-0.974447	3.47837e-09	0.106778	3.47428e-05	-0.64994	0.0934752
RSF1	ENSG00000048649	0.504919	9.76572e-07	0.28108	1.28827e-07	-0.531797	4.66282e-18
VPS13D	ENSG00000048707	-0.304598	0.0816866	-0.0242397	0.83607	-0.0401	0.795292
CELF2	ENSG00000048740	0.128663	0.480799	0.17016	0.000211467	0.806724	1.75458e-42
FAM120A	ENSG00000048828	-0.279531	0.068642	0.0520439	0.529987	0.439315	2.83824e-09
R3HDM1	ENSG00000048991	0.126045	0.690677	0.0925613	0.214912	-0.160827	0.0809276
COL9A2	ENSG00000049089	0.193972	0.00611605	-0.0592941	0.00234015	-0.149742	3.67306e-05
KITLG	ENSG00000049130	0.0460163	0.8688	0.00794271	0.871396	0.0724108	0.000792003
ERCC8	ENSG00000049167	0.0712316	0.913385	0.00124435	1	-0.0599421	0.504415
ADAMTS6	ENSG00000049192	-0.113368	0.251966	-0.468131	1.60602e-16	-0.679567	1.46641e-16
H6PD	ENSG00000049239	-0.274074	0.103892	0.108118	0.159491	-0.348493	4.52215e-05
VAMP3	ENSG00000049245	-0.00689189	1	0.0890106	0.195631	-0.090628	0.223258
PER3	ENSG00000049246	-0.0680021	0.863581	-0.174647	0.000638356	0.0352503	0.91314
TNFRSF9	ENSG00000049249	-0.0197512	0.884859	-0.00340157	0.596403	-0.033147	1
EPN3	ENSG00000049283	-0.250684	0.00126857	0.0302088	0.569493	0.0789423	0.0204884
LTBP1	ENSG00000049323	-0.441404	0.000127239	-0.313511	5.16967e-11	-0.461091	3.00751e-12
RCN1	ENSG00000049449	0.146424	0.437021	0.0570126	0.403238	-0.396631	1.55357e-07
ELN	ENSG00000049540	0.274296	0.0713267	-0.366294	3.35836e-19	-0.0233927	0.596954
RFC2	ENSG00000049541	0.0850892	0.927399	-0.0517692	0.536349	0.0965168	0.192292
ARID1B	ENSG00000049618	-0.0641966	0.906529	0.130016	0.0579411	0.169805	0.0426336
CLPTM1L	ENSG00000049656	-0.129906	0.568411	-0.15724	0.016327	0.0392588	0.618391
NEDD4L	ENSG00000049759	-0.117769	0.627749	0.0254462	0.849816	-0.00797782	1
PPP1R3F	ENSG00000049769	0.00830684	1	0.128108	0.0284753	-0.087805	0.311561
HEXB	ENSG00000049860	0.170003	0.738089	0.0259384	0.684368	0.396226	1.71911e-07
PTCD2	ENSG00000049883	0.233217	0.113024	-0.0347746	0.646479	-0.351471	3.20119e-07
JKAMP	ENSG00000050130	0.139953	0.542104	-0.0543873	0.514439	-0.139653	0.104276
DKK3	ENSG00000050165	-0.0486177	0.802708	0.462778	3.0711e-35	0.82537	9.80604e-54
ARHGEF5	ENSG00000050327	-0.0508412	0.947052	-0.0608722	0.0175855	-0.0663885	0.0775266
NFE2L3	ENSG00000050344	-0.0204879	0.583631	0.00609408	0.659009	-0.00807721	0.839592
MCUR1	ENSG00000050393	0.274822	0.0266347	0.201498	7.35494e-06	0.268997	4.31552e-06
LIMA1	ENSG00000050405	0.0153273	0.956281	-0.227452	1.98137e-07	-0.157872	0.00650384
LETMD1	ENSG00000050426	-0.120007	0.556515	0.102249	0.188394	-0.35393	1.7471e-05
SLC4A8	ENSG00000050438	-0.61579	0.0020226	0.0378353	0.398414	-0.731906	1.16122e-19
LAMC3	ENSG00000050555	0.136485	0.0115089	-0.0190312	0.281005	-0.161538	5.83901e-09
PTGER3	ENSG00000050628	0.0200967	1	-0.0825067	0.082245	0.145231	3.73807e-06
TNIP3	ENSG00000050730	0	1	0	1	0	1
MAPK9	ENSG00000050748	0.0664953	0.879739	-0.0420728	0.697457	-0.207764	0.0137269
COL23A1	ENSG00000050767	-0.108859	0.604991	-0.220136	1.30374e-06	-0.143295	0.0235003
BCAR1	ENSG00000050820	-0.6433	2.03375e-07	0.0655865	0.346886	0.112232	0.129985
FAM160A2	ENSG00000051009	-0.192014	0.350943	-0.035803	0.715346	-0.241794	0.00394011
HERPUD1	ENSG00000051108	-0.22143	0.354314	-0.144974	0.00446324	1.69693	4.59549e-128
HOMER3	ENSG00000051128	-0.0269323	1	-0.176708	0.00885759	-0.417586	4.41722e-07
RAD51	ENSG00000051180	0.128471	0.352453	-0.0409711	0.554983	-0.000258522	0.304595
POLQ	ENSG00000051341	0.0585561	1	-0.0564023	0.225784	0.0444803	0.00147865
PIK3CB	ENSG00000051382	0.00109369	1	0.0952567	0.201023	0.0753201	0.462652
CYBA	ENSG00000051523	0.30974	0.0460545	0.184988	0.00633602	-0.440634	1.45256e-08
THOC3	ENSG00000051596	0.0430675	0.923133	0.0880798	0.11651	-0.104892	0.0849243
HEBP2	ENSG00000051620	0.359327	0.000942413	-0.385683	7.92017e-22	0.190883	0.000530779
MPHOSPH9	ENSG00000051825	0.278985	0.110779	0.100997	0.174466	-0.000791993	1
PLEKHA5	ENSG00000052126	0.286521	0.0228821	0.278581	8.18936e-09	0.742251	2.59205e-31
PRSS8	ENSG00000052344	0.0447166	0.901883	-0.0325943	0.609336	-0.182763	0.000778384
SIKE1	ENSG00000052723	-0.238269	0.197037	-0.0460908	0.649953	-0.387073	3.48588e-06
RRP12	ENSG00000052749	-0.0741679	0.879784	0.0801907	0.225577	-0.240785	0.00261497
FNIP2	ENSG00000052795	0.0325408	0.953108	0.520391	1.77854e-27	0.52255	3.40882e-16
MSMO1	ENSG00000052802	-0.564429	7.34994e-07	0.236301	1.05593e-05	-0.729451	2.47043e-24
TTC17	ENSG00000052841	0.117152	0.634539	0.0303138	0.742397	-0.395926	1.13651e-06
FOXN3	ENSG00000053254	0.396973	0.0034237	-0.121369	0.050248	-0.0880515	0.26605
AKR7A2	ENSG00000053371	-0.346968	0.0200089	0.127865	0.0383658	0.124224	0.101945
MRTO4	ENSG00000053372	0.149708	0.452073	0.155296	0.0266675	-0.154818	0.0419953
NNAT	ENSG00000053438	-0.174928	0.31613	-0.157319	0.00618002	0.00918226	0.950699
USE1	ENSG00000053501	-0.371899	0.0208933	-0.0393406	0.627238	0.392551	5.02261e-07
MCF2L2	ENSG00000053524	0.12929	0.26023	-0.00671999	1	-0.377823	1.67103e-11
NRIP2	ENSG00000053702	-0.00157529	1	-0.0353847	0.0170339	0.0218216	0.225941
AP5M1	ENSG00000053770	0.074053	0.868692	0.143932	0.0292449	-0.195724	0.0173389
ANAPC4	ENSG00000053900	0.157887	0.506573	-0.00797428	0.94508	-0.25183	0.0011547
KCNQ1	ENSG00000053918	-0.72777	2.25575e-07	0.174496	0.00638359	0.646795	1.00313e-15
TRAPPC3	ENSG00000054116	-0.158584	0.348978	-0.0196644	0.858279	0.0460577	0.571082
THRAP3	ENSG00000054118	-0.176495	0.31613	0.116973	0.080162	-0.0492246	0.510616
PHPT1	ENSG00000054148	-0.404095	1.77184e-13	-0.150913	5.76124e-07	-0.070741	0.0639208
ENTPD2	ENSG00000054179	0.00169564	1	-0.00642227	0.384085	0.00433387	0.510013
ARID4B	ENSG00000054267	0.102979	0.760778	0.111969	0.0969149	-0.209813	0.00996699
OPN3	ENSG00000054277	-0.393879	0.0144271	0.111872	0.121574	0.147961	0.0803903
SDCCAG8	ENSG00000054282	0.237194	0.148193	0.0178829	0.907772	-0.54512	1.41904e-12
PTPRN	ENSG00000054356	0.109732	1	0.0791952	0.000806201	-0.0183775	0.0190015
HHAT	ENSG00000054392	0.0572111	0.884183	0.0437621	0.324335	-0.168274	0.00443547
KIF1B	ENSG00000054523	0.493477	1.90206e-05	0.138964	0.0195783	-0.188624	0.00664873
FOXC1	ENSG00000054598	0.283146	2.38302e-05	-0.137488	5.20504e-11	-0.297567	3.15643e-18
TBC1D22A	ENSG00000054611	0.200456	0.350004	0.0748623	0.28702	0.0227764	0.666612
SYNE2	ENSG00000054654	0.0988408	0.633307	0.0162589	0.907671	0.447641	4.99985e-09
PLEKHH1	ENSG00000054690	0.163421	0.147263	-0.0437767	0.266213	-0.122446	0.0318285
ATP9A	ENSG00000054793	-0.0157099	1	-0.0329648	0.78454	-0.281492	0.00108639
CHRDL2	ENSG00000054938	-1.09834	3.79203e-12	-0.149896	0.000273045	-0.620804	5.2012e-07
FAM168A	ENSG00000054965	0.180165	0.348978	-0.23343	3.51387e-05	-0.0674892	0.355278
RELT	ENSG00000054967	0.0419396	0.690857	0.00384284	0.773983	-0.02134	0.642461
GALC	ENSG00000054983	-0.204372	0.345778	-0.132592	0.0355964	-0.172504	0.0784637
NOP58	ENSG00000055044	0.164264	0.454104	0.0427139	0.641933	0.0353704	0.733262
SZRD1	ENSG00000055070	-0.1973	0.331006	-0.0795673	0.202619	0.120034	0.174523
KCNH2	ENSG00000055118	-0.019279	1	-0.0555539	0.353656	0.710792	4.79957e-27
CUL1	ENSG00000055130	-0.309045	0.0805028	-0.0246428	0.85072	-0.0590472	0.604507
FAM114A2	ENSG00000055147	-0.168482	0.424689	0.0543785	0.539254	0.10036	0.276418
CYFIP2	ENSG00000055163	0.0846286	0.815511	-0.219868	0.000663842	0.068235	0.50555
TAB2	ENSG00000055208	-0.520279	0.000199197	-0.00589993	0.989307	0.48478	5.42752e-11
GINM1	ENSG00000055211	-0.0966216	0.616209	-0.0509258	0.56303	0.196049	0.00551657
EIF2AK2	ENSG00000055332	0.0627419	0.91911	-0.111172	0.118106	-0.130707	0.129784
USP36	ENSG00000055483	0.0205183	1	0.0598616	0.422867	-0.189858	0.0143723
KMT2C	ENSG00000055609	-0.0517289	0.99708	-0.0150387	0.877636	0.1099	0.236089
CCDC85A	ENSG00000055813	-0.399685	0.0023831	0.167232	0.00198377	0.042965	0.465161
PUM2	ENSG00000055917	-0.0292597	1	0.00395764	1	-0.204301	0.0166202
MRPL43	ENSG00000055950	-0.293057	0.0249718	0.0400732	0.544149	0.0929097	0.184221
C4orf27	ENSG00000056050	-0.306314	0.0910792	-0.0750904	0.271141	0.202323	0.0227217
ZFR	ENSG00000056097	0.149878	0.471505	0.224992	0.00014887	-0.0996216	0.231288
ZNF280C	ENSG00000056277	-0.0394428	0.86098	0.000903968	1	-0.175425	9.54324e-08
NPFFR2	ENSG00000056291	0.0478439	0.0785711	-0.00361265	1	-0.0497844	4.77025e-05
TRAF1	ENSG00000056558	0.0310425	0.876539	0.0264455	0.535008	-0.115196	0.0217959
RC3H2	ENSG00000056586	0.460731	0.00128464	0.09042	0.235015	-0.483482	5.44623e-10
TRAF3IP2	ENSG00000056972	0.160495	0.381175	0.000477996	1	-0.0458398	0.618626
GYG2	ENSG00000056998	0.183796	0.238014	0.00701153	0.963369	-1.04052	1.46452e-44
DCBLD2	ENSG00000057019	0.111155	0.571333	-0.188276	0.00146051	-0.730041	3.55421e-26
SOAT1	ENSG00000057252	-0.120099	0.625391	0.100386	0.107217	-0.0335884	0.689117
PKP2	ENSG00000057294	-0.110739	0.472888	0.00566242	1	0.563639	4.87003e-27
GDI2	ENSG00000057608	0.207443	0.0714213	0.242825	1.10999e-08	0.202647	0.000592174
PRDM1	ENSG00000057657	0.0198403	0.894804	-0.0786591	4.89493e-06	-0.0031297	0.827124
ATG5	ENSG00000057663	-0.182744	0.380658	0.131294	0.0621646	-0.034872	0.787177
TMCC3	ENSG00000057704	0.0293793	0.77736	-0.0465333	0.0426021	0.0119437	0.693334
PITHD1	ENSG00000057757	0.0344909	1	0.156615	0.0216782	0.125358	0.12276
MTA3	ENSG00000057935	-0.097016	0.741677	0.0411775	0.654713	-0.15774	0.0782484
USP13	ENSG00000058056	0.0201635	1	0.196122	0.00146592	0.178782	0.018214
ATP11B	ENSG00000058063	-0.12167	0.564436	0.0553771	0.483477	0.0446191	0.572487
LAMC2	ENSG00000058085	-0.056323	0.625051	-0.257087	8.84567e-11	0.189764	0.00132873
CDK14	ENSG00000058091	0.0467021	0.959292	-0.154015	0.0205882	-0.0884476	0.308277
SEC61A1	ENSG00000058262	-0.0459606	0.982986	0.057446	0.45325	-0.307851	0.000133674
PPP1R12A	ENSG00000058272	0.259186	0.0785711	0.100418	0.0706019	0.260199	0.000194279
RASGRF1	ENSG00000058335	0	1	0	1	0	1
CAMK2B	ENSG00000058404	-0.225779	0.110113	0.0871436	0.0809839	1.78115	8.54248e-136
CROCC	ENSG00000058453	0.0302136	1	-0.152767	0.00573216	-0.091767	0.237699
POLR3E	ENSG00000058600	0.167445	0.443494	0.0803735	0.300878	-0.100138	0.298768
ATP2B4	ENSG00000058668	-0.173559	0.159492	-0.0944199	0.0264146	0.846142	5.01527e-61
ZC3H11A	ENSG00000058673	-0.352595	0.0192829	-0.0146858	0.849816	0.0913422	0.323948
RIOK2	ENSG00000058729	-0.0424552	0.973427	0.0346136	0.667668	0.0243062	0.820801
YIPF1	ENSG00000058799	-0.198368	0.350004	0.179461	0.00523964	-0.13625	0.130448
NDC1	ENSG00000058804	0.117342	0.564984	0.0141544	0.938337	-0.108552	0.123214
DGKG	ENSG00000058866	0.0521134	1	0.0797491	0.166218	0.225866	3.76936e-11
FLYWCH1	ENSG00000059122	0.0507756	1	0.207893	0.000458501	-0.0817456	0.393731
UNKL	ENSG00000059145	0.219971	0.226503	0.0949606	0.170092	-0.171801	0.0394815
TBXAS1	ENSG00000059377	0.01509	1	0.010901	0.439984	-0.00207504	0.440497
PARP12	ENSG00000059378	-0.283031	0.0559624	-0.0328643	0.739846	0.0534704	0.429455
ALDH18A1	ENSG00000059573	-0.0767713	0.770967	-0.063322	0.297784	-0.067509	0.468193
TARBP1	ENSG00000059588	0.29042	0.0886988	-0.00434543	0.926202	-0.205051	0.0138398
GATB	ENSG00000059691	0.0541474	0.8998	0.272579	1.52623e-05	0.293507	0.000143183
MXD1	ENSG00000059728	0.0396003	0.968999	-0.0273734	0.796804	-0.0731328	0.337151
CDK17	ENSG00000059758	-0.0774765	0.776948	0.111656	0.0991508	-0.125769	0.138885
DNAJC25	ENSG00000059769	0.0762209	0.846975	0.01466	0.998461	-0.139852	0.0962352
SLC2A3	ENSG00000059804	-0.415345	0.000837422	0.376388	1.19879e-12	-0.490453	6.93774e-12
PSD	ENSG00000059915	0.00981082	1	-0.191072	0.00021917	-0.226014	0.00127997
CTDP1	ENSG00000060069	0.0756213	0.766781	0.0340297	0.635822	-0.113606	0.110995
YBX3	ENSG00000060138	-1.49536	7.09885e-57	-0.569483	2.26791e-63	1.19517	2.5835e-111
WNK1	ENSG00000060237	-0.0401385	0.975218	0.0152919	1	0.462686	2.37896e-14
CCAR1	ENSG00000060339	0.635542	1.28851e-06	0.0749221	0.397732	-0.159076	0.0866945
OGFR	ENSG00000060491	-0.180681	0.478187	-0.0030775	1	-0.374189	1.08879e-05
PIGV	ENSG00000060642	-0.0285005	1	-0.0588867	0.219938	-0.126835	0.0277852
PTPRU	ENSG00000060656	0.0468448	0.845226	0.0661189	0.063121	-0.251885	2.12272e-06
SNRNP40	ENSG00000060688	-0.429163	0.00380629	-0.00520489	1	0.242205	0.00184328
COL11A1	ENSG00000060718	0.142345	0.0515155	-0.0858552	0.00233428	-0.145155	4.97607e-05
QSER1	ENSG00000060749	0.275194	0.101821	-0.211134	0.000497593	-0.209867	0.00877026
MPC1	ENSG00000060762	-0.0350554	0.942402	0.292243	1.56525e-12	0.236323	2.00264e-05
ACAA1	ENSG00000060971	-0.0286891	1	0.254688	1.61141e-06	0.131684	0.0847274
BCAT1	ENSG00000060982	0.328883	0.000317398	-0.187699	5.431e-07	-0.563453	2.47461e-22
HDAC7	ENSG00000061273	-0.276085	0.0970814	0.0811119	0.319782	-0.809048	1.21412e-24
LZTS1	ENSG00000061337	0.0185842	1	-0.0518225	0.00338378	0.0150897	0.131568
PRDM6	ENSG00000061455	-0.121192	0.824763	-0.0473067	0.347337	-0.407749	1.20654e-09
SPAG4	ENSG00000061656	-0.17507	1	-0.00852056	1	-0.453443	4.80884e-24
NCKAP1	ENSG00000061676	-0.348316	0.00281532	-0.0659544	0.228808	0.0781896	0.255592
MRPS35	ENSG00000061794	2.99105e-05	1	0.145317	0.0238978	0.192077	0.0188167
GUCY1B3	ENSG00000061918	0.0627024	0.93387	-0.216553	0.000264376	0.0713162	0.488891
SFSWAP	ENSG00000061936	0.139523	0.519339	0.0455341	0.67327	-0.020492	0.817291
TNK2	ENSG00000061938	0.145614	0.506108	0.0453259	0.68374	-0.0655171	0.504218
MON2	ENSG00000061987	-0.0355513	1	-0.0688474	0.334689	-0.30646	0.000172759
CDH3	ENSG00000062038	-0.320449	0.124722	-0.177453	0.000176518	-0.930464	1.15427e-29
GPBP1	ENSG00000062194	-0.131127	0.466822	0.0421771	0.534813	-0.0366187	0.657391
DGAT2	ENSG00000062282	0.161353	1	0.00271064	1	-0.174997	2.77991e-05
ZNF112	ENSG00000062370	0.0306129	1	-0.0503669	0.406107	0.121643	2.11451e-06
CS	ENSG00000062485	-0.345295	0.00593975	-0.0420051	0.562488	-0.378219	1.0601e-07
LTK	ENSG00000062524	0.00496386	1	0.00406567	0.898017	0.00153099	0.465812
MRPS24	ENSG00000062582	0.023929	1	-0.0622265	0.0329192	0.0758365	0.000333335
ELMO2	ENSG00000062598	0.131809	0.602452	0.0758131	0.340718	-0.0152956	0.968675
WAPL	ENSG00000062650	0.03784	1	-0.106155	0.151769	-0.0910703	0.308781
VMP1	ENSG00000062716	-0.850726	6.14778e-13	-0.572831	2.11313e-39	0.884833	2.60656e-41
APPBP2	ENSG00000062725	0.220537	0.276897	-0.0685954	0.400012	-0.182014	0.0401443
POLD1	ENSG00000062822	0.122311	0.797516	0.0442436	0.534155	-0.0165314	0.898041
EIF4B	ENSG00000063046	-0.150612	0.181415	0.100162	0.0358287	-0.0849578	0.132754
GLTSCR1	ENSG00000063169	-0.166075	0.271433	0.0157318	0.856955	-0.083348	0.423732
SPHK2	ENSG00000063176	0.0554209	0.944281	-0.00249046	0.961464	0.0565344	0.380991
RPL18	ENSG00000063177	0.350002	2.94817e-42	-0.0411149	0.0508677	-0.579554	1.44884e-213
CA11	ENSG00000063180	0.349615	0.0380275	-0.175555	0.00850986	-0.147077	0.119925
ISOC2	ENSG00000063241	-0.0623363	0.811945	0.211683	4.28609e-06	0.188847	0.00219273
U2AF2	ENSG00000063244	0.0544528	0.929657	-0.201819	0.00156348	-0.0551403	0.475409
EPN1	ENSG00000063245	0.0328863	1	0.280892	2.19992e-07	-0.170743	0.0201038
MED29	ENSG00000063322	-0.171854	0.42116	0.139573	0.0383533	-0.0197112	0.854181
AHRR	ENSG00000063438	0.0483091	1	-0.0774681	0.0030852	0.0262022	0.0165457
ZNF275	ENSG00000063587	0.00644374	1	-0.00932831	0.946535	-0.100509	0.210114
MTMR1	ENSG00000063601	0.262411	0.0847037	-0.116855	0.0294943	-0.22275	0.00153279
GPC1	ENSG00000063660	-0.797258	1.52849e-15	0.0987585	0.0218102	0.749878	2.40885e-43
ADCK1	ENSG00000063761	-0.00736854	1	0.032189	0.713109	0.285321	7.7446e-13
HAGH	ENSG00000063854	-0.703859	9.36774e-10	0.0972643	0.054156	0.331223	1.50116e-07
RNF4	ENSG00000063978	-0.102786	0.743247	0.0143642	0.914153	-0.107752	0.232417
CASP8	ENSG00000064012	0.0246595	1	-0.0204066	0.558566	0.0404343	0.00700568
LIMCH1	ENSG00000064042	-0.45891	0.00367999	0.545875	1.21357e-19	-0.243852	0.00611357
ASUN	ENSG00000064102	0.0327721	1	0.0611747	0.497585	0.081355	0.37031
TM7SF3	ENSG00000064115	-0.133101	0.541306	0.169022	0.00916123	-0.033885	0.893457
SPA17	ENSG00000064199	-0.00392151	1	0.0983442	0.0942603	0.171464	0.00901395
TSPAN32	ENSG00000064201	-0.0183276	1	-0.0501118	0.54471	0.0265521	0.830865
ST3GAL6	ENSG00000064225	-0.883746	2.44315e-10	0.463429	5.31306e-16	0.220476	0.00590886
ATP2C2	ENSG00000064270	-0.0124081	0.289572	0.00131748	1	-0.00252337	1
NGFR	ENSG00000064300	0.369274	0.00152334	-0.0185896	1	-1.44961	3.56228e-82
CDON	ENSG00000064309	0.0553911	0.763437	-0.136059	7.02588e-06	-0.0920926	0.0198498
TAF2	ENSG00000064313	-0.199217	0.271112	-0.050877	0.500672	0.0762199	0.363815
HIPK2	ENSG00000064393	0.144093	0.71747	0.149048	0.0026012	0.71694	1.31832e-26
TNPO3	ENSG00000064419	0.32186	0.0622767	0.0686097	0.374784	-0.122269	0.208574
RFXANK	ENSG00000064490	0.00874128	1	0.0486234	0.632193	-0.0822709	0.328658
TMEM161A	ENSG00000064545	-0.246197	0.193417	0.209852	0.00120034	-0.0392782	0.792539
LPAR2	ENSG00000064547	0.266972	0.181614	-0.00488589	0.745881	-0.453409	9.66532e-15
CTSA	ENSG00000064601	-0.0548935	0.791958	0.0407963	0.556916	0.485476	1.44079e-10
SUGP2	ENSG00000064607	0.0581519	0.927912	0.0188667	1	-0.0807435	0.338457
SLC12A2	ENSG00000064651	-0.284896	0.0938938	-0.0592337	0.404055	0.404306	9.36567e-07
SNX24	ENSG00000064652	0.122343	0.581735	-0.0707195	0.365778	-0.835204	9.33648e-26
EYA2	ENSG00000064655	0	1	0	1	0	1
CNN2	ENSG00000064666	0.225255	0.166266	0.00181941	1	-0.483301	4.02359e-10
ABCA7	ENSG00000064687	-0.275767	0.178875	0.0432648	0.415076	-0.490221	7.14749e-10
SNCAIP	ENSG00000064692	0.0994018	0.148121	-0.0502888	0.00235843	-0.108847	0.000114041
DDX20	ENSG00000064703	0.118497	0.546133	0.0607992	0.400232	-0.099924	0.137663
BTBD1	ENSG00000064726	0.148044	0.521665	0.200164	0.00232588	-0.0337772	0.723093
FAR2	ENSG00000064763	0.0534617	0.350004	-0.0193507	0.290235	-0.0445119	0.0723983
BCAS1	ENSG00000064787	0.00318298	1	1.19422e-05	0.792712	-0.00239462	1
CHI3L2	ENSG00000064886	0	1	0	1	0	1
SBNO2	ENSG00000064932	-0.565166	6.63166e-05	0.0475771	0.564964	-0.101624	0.797666
PMS1	ENSG00000064933	0.185325	0.410007	-0.0218344	0.719749	-0.224819	0.00641673
HMG20B	ENSG00000064961	-0.185264	0.265633	0.213783	5.62859e-05	0.078984	0.305221
CALCRL	ENSG00000064989	0.0585307	0.733069	-0.0615713	0.159676	-0.0011077	0.15305
TAF11	ENSG00000064995	-0.653996	3.22256e-07	-0.333531	1.03401e-09	-0.119631	0.22859
ANKS1A	ENSG00000064999	0.0600602	0.889177	-0.0709167	0.287494	-0.244963	0.00214329
AP3D1	ENSG00000065000	0.192874	0.24898	0.0162724	0.933234	-0.196503	0.00686729
ZNF76	ENSG00000065029	-0.0185287	1	0.12161	0.0933672	0.355941	5.10626e-06
SLC9A3R2	ENSG00000065054	-0.0230234	0.900683	-0.612396	7.92054e-26	-0.0437782	0.733686
NTHL1	ENSG00000065057	-0.0599412	0.965079	0.171557	0.0127823	0.0286228	0.860107
UHRF1BP1	ENSG00000065060	0.29396	0.0762073	-0.0247849	0.842072	-0.317269	5.60097e-05
GNAI3	ENSG00000065135	-0.300946	0.0851013	0.0693532	0.349799	-0.0954268	0.311181
IPO5	ENSG00000065150	0.421672	0.000609578	0.0445323	0.661185	-0.469571	1.25378e-11
OAT	ENSG00000065154	-0.822916	1.87551e-07	-0.225364	0.000230803	-0.220631	0.21571
WDR3	ENSG00000065183	0.0318906	1	0.0493647	0.525928	-0.127805	0.0692783
PKN2	ENSG00000065243	0.166479	0.409305	-0.0315097	0.733926	-0.186886	0.0187342
WDR18	ENSG00000065268	-0.300854	0.0810029	0.133626	0.0441425	0.0160154	0.908757
TRAM2	ENSG00000065308	0.370633	0.0175616	-0.0215523	0.859285	-0.18615	0.0307724
NTN1	ENSG00000065320	0	1	0	1	0	1
MCM10	ENSG00000065328	0.139691	0.14593	-0.102521	0.0279745	0.0239579	0.00487793
DGKA	ENSG00000065357	-0.0119804	1	-0.0385572	0.423853	-0.0422443	0.543872
ERBB3	ENSG00000065361	0.120798	0.529528	-0.188009	2.40534e-05	-0.358916	1.98691e-07
ANKRD44	ENSG00000065413	-0.159265	0.0190627	-0.156063	0.000156438	0.106314	0.00753004
KARS	ENSG00000065427	0.183683	0.307962	0.102589	0.0759795	0.219833	0.00260655
ADAT1	ENSG00000065457	-0.0185743	1	0.0294423	0.72578	0.0263505	0.817208
PDIA5	ENSG00000065485	-0.203063	0.234574	-0.16392	0.00480461	0.0176936	0.868677
TBC1D22B	ENSG00000065491	-0.119206	0.540044	-0.0236873	0.737556	-0.0119585	1
NDUFB4	ENSG00000065518	-0.521062	6.24418e-14	-0.611902	2.86535e-83	0.329836	6.7359e-15
SPEN	ENSG00000065526	0.395279	0.0181034	-0.0488111	0.57216	-0.247879	0.00593416
MYLK	ENSG00000065534	0.0689154	0.953792	-1.64397	1.75501e-148	2.10065	1.22931e-82
ZC3H15	ENSG00000065548	0.0781235	0.775373	0.0403706	0.60387	0.193701	0.00821807
MAP2K4	ENSG00000065559	-0.0482646	1	0.076314	0.359269	-0.386527	2.94493e-06
TMEM206	ENSG00000065600	-0.0708747	0.525593	-0.0061044	0.976519	0.0449851	0.30341
SNAP91	ENSG00000065609	0.147407	0.0851198	-0.318489	3.25474e-09	1.51775	1.5771e-90
SLK	ENSG00000065613	0.106164	0.652523	0.124867	0.0704573	-0.333448	2.96481e-05
CYB5R4	ENSG00000065615	-0.246936	0.0727362	0.167458	0.00858617	0.352593	1.08204e-06
COL17A1	ENSG00000065618	0.00885161	0.176369	-0.00728915	1	-0.047963	8.09058e-06
GSTO2	ENSG00000065621	-0.0188616	1	-0.000510395	0.937435	-0.087848	0.0348708
SEC61A2	ENSG00000065665	-0.0535684	0.946397	0.308238	4.58718e-07	-0.0354317	0.6854
PRKCQ	ENSG00000065675	0.0561104	1	0.00375922	1	-0.144929	8.56768e-06
TLE2	ENSG00000065717	-0.385261	0.024079	-0.185187	0.00445229	-0.0861659	0.410818
ASB1	ENSG00000065802	-0.263361	0.160678	0.136274	0.0600908	-0.0135865	1
FAM107B	ENSG00000065809	0.121282	0.393813	-0.152428	0.00103648	-0.298814	1.00614e-06
ME1	ENSG00000065833	-0.0585902	0.762378	0.0714562	0.3372	0.503789	2.44892e-10
TBC1D1	ENSG00000065882	-0.0533771	0.947052	-0.343254	8.18952e-10	0.508405	2.55509e-10
CDK13	ENSG00000065883	0.197774	0.350614	0.0684357	0.426519	-0.279681	0.000706521
MTHFD2	ENSG00000065911	0.127595	1	-0.359448	1.37784e-09	0.201311	0.0037091
SLC9A7	ENSG00000065923	-0.304715	0.0781233	0.102809	0.104638	-0.177249	0.044148
FOXJ2	ENSG00000065970	-0.00957698	1	-0.0521963	0.515872	-0.0350409	0.710676
YBX1	ENSG00000065978	-0.34546	1.4402e-19	0.0990545	8.52202e-06	0.525686	5.08797e-105
PDE4A	ENSG00000065989	0.250236	0.0484637	-0.073636	0.13402	-0.218374	0.000533116
PPP2R5A	ENSG00000066027	-0.148928	0.47677	0.12825	0.0459384	0.215509	0.00546036
CTNNA2	ENSG00000066032	0.0416842	0.147227	-0.00546538	1	-0.082825	8.39573e-07
ELAVL1	ENSG00000066044	-0.0101006	1	-0.0582305	0.372477	-0.0316435	0.756551
TIE1	ENSG00000066056	0.0182889	1	-0.0024645	0.863175	0.0220229	0.041844
DIP2B	ENSG00000066084	0.0532214	0.976002	-0.0790147	0.322984	-0.0385033	0.698995
SMARCD1	ENSG00000066117	-0.161382	0.521018	-0.0317108	0.682651	-0.201132	0.0174868
KDM4A	ENSG00000066135	-0.12001	0.705295	0.0319589	0.834083	-0.0167614	0.832285
NFYC	ENSG00000066136	0.0568384	0.917869	0.0643075	0.375933	-0.175318	0.0260374
NGEF	ENSG00000066248	-0.0672725	0.450002	0.00128693	1	-0.0617213	0.00916581
ASPM	ENSG00000066279	0.060164	1	0.12509	0.0632891	0.3006	9.0171e-07
ELOVL1	ENSG00000066322	-0.0024115	1	0.0257757	0.722403	-0.0690674	0.64313
ZNRD1	ENSG00000066379	-0.413615	0.019334	-0.125312	0.0806567	-0.234913	0.0136791
MPPED2	ENSG00000066382	0.0530808	0.976024	0.258047	2.11354e-05	0.0785459	0.361993
ZBTB11	ENSG00000066422	0.0692239	1	-0.012249	0.918808	-0.125968	0.154391
ATXN3	ENSG00000066427	0.150278	0.596913	-0.0511821	0.583503	-0.258973	0.00285041
GOLGA5	ENSG00000066455	-0.0290724	1	-0.0409282	0.683532	-0.0565166	0.552109
FGFR2	ENSG00000066468	-0.000105267	1	-0.0826428	0.00847676	-1.05866	1.54603e-45
LRRC40	ENSG00000066557	-0.223425	0.221533	0.111923	0.128164	0.0533297	0.514302
ISOC1	ENSG00000066583	-0.497872	0.000613783	0.215382	3.501e-06	1.28417	9.11419e-86
EML1	ENSG00000066629	-0.827408	6.9966e-09	0.0219668	0.89059	-0.00478345	0.544274
TRMT11	ENSG00000066651	-0.0523112	0.721585	-0.0877258	0.0940803	-0.422431	1.18125e-07
THUMPD1	ENSG00000066654	0.14563	0.521082	-0.0447969	0.603753	-0.192407	0.021428
MSANTD3	ENSG00000066697	0.293925	0.141109	-0.0810794	0.258224	0.252489	0.00119754
KIF26A	ENSG00000066735	0.0364975	0.74542	0.0374268	0.549964	-1.03709	2.4088e-40
ATG2B	ENSG00000066739	-0.177956	0.354349	-0.0548071	0.471457	0.0203769	0.796368
ARFGEF1	ENSG00000066777	0.139206	0.548453	0.0639011	0.444982	-0.150958	0.0758813
ZFAT	ENSG00000066827	-0.00309843	1	-0.0530155	0.200451	0.174345	8.20761e-08
MTFR1	ENSG00000066855	-0.130548	0.554903	-0.0639143	0.43347	-0.0190301	0.996718
FECH	ENSG00000066926	0.00931975	1	0.0719765	0.379965	0.240509	0.00399332
MYO9A	ENSG00000066933	0.0430816	1	0.0838373	0.289055	0.0102047	0.929715
PFKP	ENSG00000067057	-0.475756	3.95335e-07	0.351203	1.48951e-17	0.0976508	0.0931835
IDI1	ENSG00000067064	-0.325819	0.00463436	0.115846	0.0396411	-0.803312	2.703e-37
SP100	ENSG00000067066	0.0550463	1	-0.0238237	0.855127	0.110656	0.00530135
KLF6	ENSG00000067082	-0.430598	0.000788353	0.213067	3.56836e-08	1.74335	6.15994e-186
PLPP1	ENSG00000067113	-0.242293	0.118431	-0.152987	0.00748595	0.503746	2.54845e-11
NEO1	ENSG00000067141	0.226557	0.22345	-0.0469207	0.553995	-0.326024	5.53768e-05
TRAM1	ENSG00000067167	-0.12021	0.542653	-0.019626	0.915282	0.0882351	0.237618
PHKA1	ENSG00000067177	-0.00668859	1	-0.0273212	0.674447	0.187655	2.61669e-08
TNFRSF1A	ENSG00000067182	-0.585357	3.51338e-05	-0.0908399	0.223658	0.47679	1.16924e-09
CACNB1	ENSG00000067191	0.478858	0.00127149	0.124278	0.0598169	-0.133284	0.195481
EVI5	ENSG00000067208	0.113565	0.706627	0.22397	0.00045027	0.000144896	1
STOML1	ENSG00000067221	0.100542	0.90632	-0.031768	0.736939	0.257436	0.000104562
PKM	ENSG00000067225	-0.131122	0.0719226	0.351399	4.68203e-27	-0.532782	2.12976e-46
DHX29	ENSG00000067248	0.169509	0.443626	0.102211	0.160663	-0.0521409	0.5772
DNTTIP2	ENSG00000067334	0.0659696	0.879894	0.122194	0.0786687	-0.00812689	0.93025
METTL22	ENSG00000067365	0.204147	0.291254	-0.12471	0.0721826	-0.109928	0.205023
TP53BP1	ENSG00000067369	0.0473075	0.963006	-0.181437	0.00408154	-0.463991	6.74386e-09
TRO	ENSG00000067445	0.165424	0.310721	-0.171625	0.00184729	-0.352426	1.1579e-06
RRP15	ENSG00000067533	-0.331312	0.0681046	-0.278221	2.82305e-06	0.569326	5.32303e-12
RHOA	ENSG00000067560	-0.460812	5.23645e-07	-0.0843309	0.0536745	0.351214	4.67807e-12
DHX8	ENSG00000067596	-0.155381	0.472618	-0.0922681	0.143727	-0.00400397	0.950638
PRKCZ	ENSG00000067606	0.0504849	0.976339	0.223474	0.000274662	-0.0967003	0.204722
IARS2	ENSG00000067704	-0.056941	0.921307	-0.182413	0.00258581	-0.0865901	0.334898
SYT1	ENSG00000067715	-0.227559	1	-0.0965556	0.124497	-0.683719	1.55536e-17
NAV3	ENSG00000067798	-0.0890783	0.270055	-0.10074	0.01683	0.0952136	0.0318038
IDH3G	ENSG00000067829	-0.19135	0.286131	0.344993	5.33511e-13	0.549731	1.70431e-15
ROGDI	ENSG00000067836	-0.624748	5.26011e-09	0.30592	3.05901e-12	0.332415	5.75408e-08
PDZD4	ENSG00000067840	-0.00152513	1	-0.0155543	0.0599791	0.00976124	1
ROCK1	ENSG00000067900	0.404907	0.00256722	0.0923522	0.128184	-0.0819412	0.329039
CBFB	ENSG00000067955	0.0420613	1	0.0235662	0.82083	-0.112563	0.237818
PDK3	ENSG00000067992	-0.163817	0.270458	0.0115504	0.873085	-0.0670668	0.523259
HYAL2	ENSG00000068001	0.298631	0.0694889	0.0863694	0.231353	-0.458522	1.54091e-08
HDAC4	ENSG00000068024	-0.0670595	0.770046	-0.0148987	0.89574	-0.0296794	0.877219
RASSF1	ENSG00000068028	0.00111984	1	0.16366	0.00306615	-0.0163384	0.977155
FGFR3	ENSG00000068078	0.327715	3.33891e-05	-0.00667674	0.935023	-0.305421	2.16155e-15
IFI35	ENSG00000068079	-0.366215	0.0193492	0.0508648	0.572473	0.333957	4.06737e-05
HEATR6	ENSG00000068097	-0.075002	0.74159	-0.00754017	0.98826	-0.0495553	0.520147
COASY	ENSG00000068120	0.041064	1	0.0519042	0.537412	-0.604386	1.21936e-13
PLEKHH3	ENSG00000068137	-0.30286	0.0786217	-0.359277	1.63766e-09	-0.139346	0.117789
MEF2A	ENSG00000068305	-0.0905991	0.667559	-0.325358	1.3543e-13	0.345344	3.80129e-08
OTUD5	ENSG00000068308	-0.033387	1	-0.0637094	0.404541	-0.405876	8.2122e-07
TFE3	ENSG00000068323	-0.243856	0.179941	0.0262001	0.768343	0.0142764	0.780547
TBC1D25	ENSG00000068354	-0.180936	0.39927	0.0261276	0.805515	0.0374721	0.722466
ACSL4	ENSG00000068366	-0.215554	0.253788	-0.0292892	0.814491	-0.0346391	0.889973
INPP5A	ENSG00000068383	0.356183	0.0302468	-0.260891	1.23476e-05	-0.0128571	0.968585
GPKOW	ENSG00000068394	-0.0452977	1	-0.0482985	0.613853	-0.173931	0.0424022
GRIPAP1	ENSG00000068400	-0.146026	0.501741	-0.0635202	0.426979	-0.486103	6.92491e-09
FTSJ1	ENSG00000068438	0.0682227	0.933415	0.00734354	0.939148	-0.0261215	0.903778
PRR11	ENSG00000068489	0.0705991	0.93068	0.0457091	0.501266	0.0170277	0.687917
REEP1	ENSG00000068615	0.225268	0.22066	0.0865321	0.261718	0.185376	0.0216247
ATP11A	ENSG00000068650	-0.292472	0.099018	0.2438	0.00019314	-0.0394335	0.683595
POLR1A	ENSG00000068654	0.373427	0.0121633	0.0376462	0.639911	-0.247036	0.00158764
LAPTM4A	ENSG00000068697	-0.642277	1.58456e-11	-0.272842	4.7604e-10	0.0324482	0.724539
TTC7A	ENSG00000068724	-0.01772	1	-0.00127281	1	-0.0764981	0.000186992
IP6K2	ENSG00000068745	-0.114486	0.682017	0.155259	0.0259511	-0.129332	0.123381
SRBD1	ENSG00000068784	0.0494369	0.904112	0.0697167	0.211663	-0.0117262	0.882555
KIF2A	ENSG00000068796	-0.0305257	1	0.0968993	0.183606	-0.0408261	0.609931
RASGRP2	ENSG00000068831	0.79166	3.55748e-16	0.0645448	0.307813	-0.305732	3.87095e-06
PSME4	ENSG00000068878	0.211234	0.229131	0.0892057	0.247767	-0.468779	2.59789e-09
IFT80	ENSG00000068885	-0.0625433	0.860674	0.0635146	0.369403	0.00725432	0.936683
SIRT2	ENSG00000068903	-0.192411	0.355254	0.100869	0.110068	0.49623	2.87749e-11
ERLEC1	ENSG00000068912	-0.00344242	1	0.0945127	0.160501	-0.35163	1.7108e-06
PPP2R5B	ENSG00000068971	-0.116589	0.587707	0.198193	0.000979152	-0.0316822	0.824118
PYGM	ENSG00000068976	0.318123	0.0576653	0.434804	4.9195e-13	-0.0605788	0.565372
PITX1	ENSG00000069011	-0.0392424	0.603586	-0.0206807	0.0155497	-0.0293837	1
MAST4	ENSG00000069020	-0.0070923	1	0.246692	1.47185e-06	1.15507	3.17287e-59
ADGRF5	ENSG00000069122	0.0715415	1	0.0305188	0.536647	0.0851655	1.73687e-05
SDK2	ENSG00000069188	-0.129141	0.692306	0.128451	0.0892278	-0.607151	8.21593e-14
NUP133	ENSG00000069248	0.334938	0.0368992	-0.000167843	1	-0.189784	0.0224481
NUCKS1	ENSG00000069275	0.181651	0.071052	-0.0139329	0.83329	0.498942	9.76851e-28
VPS35	ENSG00000069329	-0.358895	0.00622478	-0.0872497	0.114787	0.412751	2.48577e-10
DNAJA2	ENSG00000069345	-0.0334848	1	0.216619	0.000187576	0.0143811	0.922201
BCL3	ENSG00000069399	-0.540547	0.00302731	-0.0438802	0.576325	-0.384074	0.000182929
ABCC9	ENSG00000069431	-0.54193	0.000439732	0.00218585	1	0.541135	5.19034e-11
GAL	ENSG00000069482	-1.421	3.05951e-17	-0.0493975	0.00393704	-0.738655	1
CLEC2D	ENSG00000069493	0.221473	0.166842	-0.100505	0.184272	0.374251	1.03828e-06
FUNDC1	ENSG00000069509	-0.62659	2.40631e-06	-0.0121131	0.985498	0.0789003	0.319938
MAOB	ENSG00000069535	-0.16252	0.392862	-0.543285	3.17932e-25	0.186523	0.128935
RORA	ENSG00000069667	0.119003	0.471324	0.0600313	0.331621	-0.416199	1.47201e-09
DRD4	ENSG00000069696	-0.0742866	1	-0.00406971	1	-0.0803308	0.000286713
TGFBR3	ENSG00000069702	-0.463695	0.000442236	-0.0994618	0.165513	0.25396	0.000274687
HES2	ENSG00000069812	0	1	0	1	0	1
ATP1B3	ENSG00000069849	-0.0988577	0.606226	0.165756	0.000259284	0.874047	6.72359e-41
NEDD4	ENSG00000069869	-0.101171	0.697166	0.0449269	0.586851	-0.03374	0.724298
PIGB	ENSG00000069943	0.00467298	1	0.0330826	0.499798	0.226676	1.28807e-10
MAPK6	ENSG00000069956	-0.255216	0.148824	-0.110323	0.117175	-0.201418	0.021113
GNB5	ENSG00000069966	-0.403044	0.0119203	0.169239	0.00842299	0.0955479	0.2283
RAB27A	ENSG00000069974	-0.397405	0.0124583	0.0637652	0.458977	0.254699	0.00165237
CECR5	ENSG00000069998	-0.156644	0.52066	0.0488908	0.530598	-0.542606	6.39183e-11
UFD1L	ENSG00000070010	0.228218	0.409253	0.336399	6.97645e-11	0.845456	3.02314e-31
LRP6	ENSG00000070018	0.0441618	0.996438	-0.0204472	0.85072	-0.163395	0.0618725
SCT	ENSG00000070031	0.0129536	1	-0.14322	0.00179835	0.221199	4.48919e-10
PHRF1	ENSG00000070047	-0.104716	0.741677	-0.0268116	0.699635	-0.0786222	0.36169
IKBKAP	ENSG00000070061	-0.0276454	1	0.00198832	1	-0.0561624	0.593522
NUCB2	ENSG00000070081	0.611709	5.60042e-06	-0.0234272	0.734002	1.0751	4.71069e-63
PFN2	ENSG00000070087	-0.208636	0.0519614	-0.183611	4.07358e-05	-0.350655	1.13649e-10
PTPN3	ENSG00000070159	-0.192661	0.116658	-0.124992	0.0147394	0.110133	0.0742505
SPTB	ENSG00000070182	-0.162731	0.462551	0.16755	0.00640079	0.711663	1.77994e-20
DAPP1	ENSG00000070190	0.0233731	0.915753	-0.0197268	0.798195	0.0278625	0.269994
FGF10	ENSG00000070193	0.0975162	0.407173	-0.00137166	0.935023	-0.890476	1.72366e-32
SLC44A1	ENSG00000070214	0.151124	0.586904	-0.157201	0.0200578	0.320768	8.95374e-05
TMEM260	ENSG00000070269	-0.0065835	1	-0.0419735	0.580073	-0.257075	9.56047e-05
SMG6	ENSG00000070366	0.083163	0.742445	-0.0587235	0.415717	-0.410154	2.48463e-07
EXOC5	ENSG00000070367	-0.0926286	0.751042	-0.0968759	0.20011	0.0335011	0.737506
FSTL3	ENSG00000070404	-0.479173	0.00756107	0.0997371	0.115227	-0.537591	1.19237e-07
DGCR2	ENSG00000070413	-0.023853	1	0.0728093	0.472434	0.070925	0.489311
RNF126	ENSG00000070423	-0.184516	0.382091	0.300661	4.48712e-07	0.0909451	0.348212
MNT	ENSG00000070444	-0.113003	0.683063	0.28247	6.88941e-06	0.073094	0.501496
ZXDC	ENSG00000070476	0.144482	0.529346	-0.0961998	0.142708	-0.0912607	0.327981
JMJD6	ENSG00000070495	-0.274124	0.102648	0.140125	0.0413621	0.0558995	0.481063
POLB	ENSG00000070501	0.0803403	0.795464	0.00628029	0.939299	-0.115068	0.138865
WIPI1	ENSG00000070540	-0.000737543	1	0.37927	2.92747e-12	-0.21328	0.0115827
GBA2	ENSG00000070610	-0.0141974	1	-0.0165025	0.885744	-0.542854	2.73179e-13
NDST1	ENSG00000070614	0.605452	1.34494e-05	0.00410103	1	-0.369502	6.33755e-06
ASNS	ENSG00000070669	0.15681	0.497759	-0.353058	1.30584e-10	-0.0443262	0.509593
AP3M2	ENSG00000070718	0.0217368	0.938631	-0.023266	0.747239	-0.215559	0.00126175
ST6GALNAC2	ENSG00000070731	0.028711	0.679939	0.0429428	0.199972	0.0701415	0.0148284
PABPC1	ENSG00000070756	0.299318	0.000261831	-0.00392559	1	0.163182	0.000485454
TESK2	ENSG00000070759	-0.0264601	1	-0.00753167	0.925906	0.105738	3.26065e-05
CFAP20	ENSG00000070761	-0.247898	0.199132	0.0509493	0.521822	-0.170876	0.0622016
CSNK2A2	ENSG00000070770	0.147165	0.472234	0.00801846	1	-0.369978	4.20476e-06
PTPN21	ENSG00000070778	0.290114	0.100921	-0.105306	0.114371	0.465588	2.03598e-09
EIF2B3	ENSG00000070785	-0.123289	0.684697	0.201902	0.00256291	-0.00610307	0.906048
CAMK2A	ENSG00000070808	-0.01778	0.988937	0.133159	0.0598669	0.250658	0.00129178
TCOF1	ENSG00000070814	0.082793	0.813518	-0.0662337	0.441992	-0.03189	0.691503
CDC42	ENSG00000070831	-1.02989	1.54445e-32	0.0696474	0.129338	0.817241	2.55802e-58
OSBPL3	ENSG00000070882	0.0118147	1	0.00868019	0.989522	0.161247	2.78676e-07
RAD18	ENSG00000070950	0.00559277	1	-0.00872591	0.855729	-0.0373892	0.578667
ATP2B1	ENSG00000070961	0.0676146	0.85184	0.229794	2.95791e-05	-0.171665	0.0181063
NCK2	ENSG00000071051	0.149602	0.540522	-0.209092	0.00139414	-0.105955	0.237618
MAP4K4	ENSG00000071054	0.00910973	1	-0.17991	4.31695e-05	0.584638	1.7034e-23
MGAT4A	ENSG00000071073	-0.0660987	0.817322	-0.0523134	0.384941	0.0207731	0.788903
RPL31	ENSG00000071082	-0.19647	5.73494e-10	-0.695366	3.54504e-253	-0.569899	2.53993e-153
WDR1	ENSG00000071127	0.0620038	1	0.258722	1.03937e-09	0.76907	2.03717e-35
SNX13	ENSG00000071189	0.0131894	1	-0.00383503	1	0.00469945	1
ARHGAP10	ENSG00000071205	-0.159798	0.315348	0.0189725	0.853829	0.0731511	0.303126
RPS6KA2	ENSG00000071242	-0.635725	3.62296e-05	0.0397607	0.696928	-0.210158	0.0828049
ING3	ENSG00000071243	-0.0506268	1	-0.0563671	0.514425	0.396605	1.10798e-06
VASH1	ENSG00000071246	0.461342	0.0224216	0.38065	2.08658e-14	0.632739	2.96558e-20
LMCD1	ENSG00000071282	0.0480375	1	0.134208	0.0219577	-0.0921295	0.36145
WBSCR22	ENSG00000071462	-0.41947	0.00579583	0.18499	0.00309985	-0.0836738	0.39121
SEL1L	ENSG00000071537	0.169133	0.40976	0.0125082	0.996603	-0.0859151	0.328087
TRIP13	ENSG00000071539	0.201355	0.0619193	-0.0318689	0.690792	0.0136187	0.351727
ATP6AP1	ENSG00000071553	-0.0297509	0.996859	0.129741	0.0299641	-0.174131	0.0350973
TCF3	ENSG00000071564	0.403404	0.00575356	-0.204063	0.00158216	-0.42734	3.81899e-08
TRIB2	ENSG00000071575	0.382101	0.0128026	-0.216472	0.00073805	0.0277748	0.67882
DAZAP1	ENSG00000071626	-0.145335	0.48108	-0.220447	0.000203642	0.081365	0.334652
MBD3	ENSG00000071655	0.168094	0.430451	0.134825	0.0716376	-0.0624759	0.485503
HLTF	ENSG00000071794	0.331793	0.0412022	-0.0905016	0.231353	-0.315469	0.000119982
FAM50A	ENSG00000071859	-0.374191	0.0084615	-0.259481	1.333e-06	0.611563	2.42741e-17
FAM3A	ENSG00000071889	-0.0723202	0.852203	0.200219	0.000558437	0.240874	0.00180204
CPSF1	ENSG00000071894	0.166207	0.433895	0.0481065	0.580106	-0.348601	2.37461e-05
CYBRD1	ENSG00000071967	0.228485	0.176959	-0.371164	6.2716e-15	0.0483791	0.474412
CDH19	ENSG00000071991	0.0552581	1	-0.115601	2.30979e-06	0.0152711	0.080481
PDCD2	ENSG00000071994	0.40295	0.00371826	0.219031	8.92786e-05	0.0599206	0.435485
SLC6A15	ENSG00000072041	-0.0543144	0.228929	0.00374211	1	-0.0495402	0.0423957
RDH11	ENSG00000072042	0.00799101	1	0.0977813	0.188569	-0.204345	0.0116505
PRKACA	ENSG00000072062	0.456988	0.000481762	-0.0426219	0.533998	-0.381392	2.23805e-07
ADGRL1	ENSG00000072071	0.596612	1.24489e-05	0.0111183	0.970398	-0.696714	6.52878e-19
ACTN1	ENSG00000072110	-1.23712	9.16961e-29	-0.305261	2.18675e-13	0.822681	1.17079e-38
ZFYVE26	ENSG00000072121	-0.0907252	0.655951	-0.00390988	1	0.0399792	0.592141
RPS6KA6	ENSG00000072133	0.0159775	1	-0.150304	0.000984986	-0.180425	0.00572828
EPN2	ENSG00000072134	0.0199791	1	-0.266689	1.85803e-05	-0.195226	0.0164744
PTPN18	ENSG00000072135	0.155703	0.484128	-0.0254958	0.767422	-0.338326	2.95747e-05
LIMS2	ENSG00000072163	0.549503	0.000167789	-0.177375	0.0004451	0.755893	1.07621e-29
SPEG	ENSG00000072195	0.0267675	1	0.186215	0.000352071	0.691324	8.77125e-24
LNX1	ENSG00000072201	0.00259059	0.792838	-0.00143835	1	-0.0349262	0.00381577
ALDH3A2	ENSG00000072210	0.291951	0.0957729	0.233694	0.000140383	0.0044105	0.961776
TFRC	ENSG00000072274	-0.00227286	1	0.0566515	0.291849	-0.0888213	0.207152
SREBF1	ENSG00000072310	0.011329	1	0.0496616	0.275185	-0.106077	0.0906444
AFF4	ENSG00000072364	-0.208363	0.202855	0.13669	0.0311922	-0.0163037	0.883821
UBE2D1	ENSG00000072401	-0.444929	0.00593633	0.0952388	0.193206	0.186225	0.0311264
MPP5	ENSG00000072415	0.0971914	0.865611	0.0716803	0.347073	-0.237592	0.00372467
RHOBTB1	ENSG00000072422	-0.0839597	1	-0.253935	7.60627e-06	-0.358451	1.09424e-05
SMC1A	ENSG00000072501	0.0181811	1	-0.019659	0.866787	-0.073766	0.498594
HSD17B10	ENSG00000072506	-0.364613	0.0128026	0.390078	2.17575e-18	0.822889	5.23076e-35
MARK2	ENSG00000072518	0.0124611	1	-0.0238639	0.763947	-0.0943887	0.321393
HMMR	ENSG00000072571	0.282622	0.0762914	0.0715066	0.150253	0.0370151	0.0728771
CHFR	ENSG00000072609	0.12013	0.67759	-0.0361993	0.743517	-0.0709552	0.519314
TRHDE	ENSG00000072657	0.006296	1	-0.0169665	0.0706879	0.00177675	0.698669
P4HA2	ENSG00000072682	-0.344379	0.0381267	0.0263963	0.810953	-0.0898842	0.663835
NFATC3	ENSG00000072736	-0.0823127	0.840069	0.0436452	0.658597	-0.0968145	0.266258
TRNT1	ENSG00000072756	-0.0671929	0.976383	-0.016508	0.992664	-0.267573	0.000905861
ACADVL	ENSG00000072778	-0.482815	2.12068e-05	0.147034	0.00197176	0.227762	0.000369699
STK10	ENSG00000072786	0.0802346	0.800267	0.0524144	0.370383	0.0602314	0.330153
FBXW11	ENSG00000072803	-0.0342504	1	-0.308585	1.43874e-07	-0.129332	0.117557
ACAP1	ENSG00000072818	-0.248515	0.260201	-0.318367	7.34854e-10	-0.253734	0.00132872
CRMP1	ENSG00000072832	0.275666	0.0010003	0.00752852	0.811325	-0.0848112	0.459726
DERL2	ENSG00000072849	-0.117956	0.627881	0.0855061	0.261348	0.237795	0.00477278
NDE1	ENSG00000072864	0.00929186	1	0.0869478	0.233248	0.0844252	0.236919
MRVI1	ENSG00000072952	0.1051	0.683062	-0.462162	6.57093e-18	0.164527	0.0797698
TMEM38A	ENSG00000072954	0.637872	0.000126913	0.0745272	0.345278	-1.07458	8.79951e-40
AP1M1	ENSG00000072958	-0.0216164	1	0.152057	0.0186482	0.0210922	0.752477
PVR	ENSG00000073008	0.0517486	1	0.105345	0.104093	0.00728927	0.906456
XRCC1	ENSG00000073050	0.179683	0.40555	0.146805	0.0395696	0.0295762	0.725352
SCARB1	ENSG00000073060	0.140134	0.462551	-0.00356786	1	-0.32699	3.2929e-05
MCM2	ENSG00000073111	0.00426794	0.868896	-0.0810839	0.197756	0.0611254	0.159146
PANX2	ENSG00000073150	0.00780015	1	-0.1588	2.99907e-05	0.161448	1.3053e-06
SELO	ENSG00000073169	-0.127233	0.485611	-0.140052	0.0122505	0.0748806	0.368997
ALPK1	ENSG00000073331	0.0239025	1	-0.0483149	0.178971	0.0459118	0.00518442
LLGL2	ENSG00000073350	-0.377463	0.018262	0.0240369	0.799075	-0.323751	0.000321797
PDE8A	ENSG00000073417	-0.0152921	1	-0.0176644	0.792071	-0.00548443	1
CLCN4	ENSG00000073464	0.00952524	1	-0.0305908	0.811076	0.0122893	0.776082
NLE1	ENSG00000073536	0.132117	0.419362	0.0477272	0.472434	0.0357839	0.557046
SDHA	ENSG00000073578	-0.293905	0.0227646	0.395432	1.20417e-18	0.206576	0.00110494
SMARCE1	ENSG00000073584	0.175019	0.226606	0.214779	9.6932e-05	-0.346878	1.45325e-07
GSDMB	ENSG00000073605	0.167208	1	0.00339281	1	-0.346379	9.97302e-13
KDM5A	ENSG00000073614	0.152618	0.521502	0.0611244	0.45508	-0.428441	1.13362e-07
ADAM11	ENSG00000073670	0.319117	0.0336455	0.159113	0.0190332	0.703474	2.88858e-21
PPP2R3A	ENSG00000073711	0.341733	0.0227039	0.274178	1.5131e-06	0.431177	1.05274e-09
FERMT2	ENSG00000073712	-0.321264	0.0240479	-0.252426	2.36205e-06	0.078024	0.294536
DHRS9	ENSG00000073737	-1.31705	6.20217e-17	0.669887	3.35882e-20	-1.56201	6.61391e-39
PTGS2	ENSG00000073756	0.00603509	0.600377	-0.0308193	0.447784	-0.0084981	0.503902
IGF2BP2	ENSG00000073792	0.0604686	0.80422	0.0738774	0.209924	-0.48394	4.86659e-18
MAP3K13	ENSG00000073803	0.0223465	1	-0.431027	1.84087e-13	-0.396538	2.68154e-07
ST6GAL1	ENSG00000073849	0.0340312	1	-0.175798	0.00752814	-0.317196	0.000149295
FRY	ENSG00000073910	-0.125879	0.925195	-0.01633	0.94508	1.14599	2.49689e-49
PICALM	ENSG00000073921	-0.0673929	0.865027	0.148078	0.0245594	-0.210272	0.0142889
NSF	ENSG00000073969	0.150301	0.46321	0.00367729	1	-0.229514	0.00256419
GLI2	ENSG00000074047	0.669658	9.407e-08	0.0415709	0.522874	-0.480039	6.94196e-11
CLASP1	ENSG00000074054	-0.273373	0.162996	-0.0604703	0.454246	-0.196642	0.0354544
MRPS34	ENSG00000074071	0.0573744	0.843355	0.0776925	0.158308	-0.281597	1.78513e-06
NOTCH3	ENSG00000074181	0.521705	2.03424e-07	-0.134599	0.017888	-0.815707	3.69371e-35
CLNS1A	ENSG00000074201	-0.2813	0.0526557	0.0825418	0.218469	-0.0375017	0.661026
TEAD2	ENSG00000074219	-0.337042	0.0373261	0.313043	6.34058e-08	0.19026	0.0184673
EED	ENSG00000074266	-0.0501334	0.92222	-0.0218139	0.822812	-0.374901	2.08283e-06
TSG101	ENSG00000074319	-0.36588	0.0145311	0.144409	0.0163775	0.0461733	0.665108
NCBP3	ENSG00000074356	0.178247	0.363383	0.0641408	0.433588	-0.243637	0.00220423
ATP2A3	ENSG00000074370	-0.00361369	1	0.0220574	0.491293	0.0851985	0.000340617
CA12	ENSG00000074410	0.015134	1	-0.0231178	0.0331342	-0.00445429	0.688324
MGLL	ENSG00000074416	-1.25342	6.32569e-22	-0.0159229	1	0.311736	4.22201e-10
NTN4	ENSG00000074527	-0.17067	0.503687	-0.0183142	0.413697	-0.254563	8.06834e-07
BCS1L	ENSG00000074582	0.356673	0.0231407	0.188316	0.00369903	0.0411082	0.546894
NUAK1	ENSG00000074590	0.188255	0.327144	0.644887	1.24154e-35	1.01482	1.16924e-42
DPP8	ENSG00000074603	0.138349	0.565994	0.0562476	0.470528	-0.227098	0.00663301
SLC24A1	ENSG00000074621	0.0236312	1	-0.0169232	0.628766	0.0378566	0.00875522
ZNF532	ENSG00000074657	-0.00779999	1	-0.0235895	0.829237	-0.0595571	0.538039
SCARF1	ENSG00000074660	-0.0287388	0.974021	-0.0130247	0.61235	0.0197179	0.870579
LMAN1	ENSG00000074695	0.277844	0.0907448	-0.020395	0.802796	-0.265369	0.000793937
HACD3	ENSG00000074696	0.513844	0.000145222	0.106853	0.151236	-0.438899	7.26373e-09
ZZEF1	ENSG00000074755	-0.18041	0.368464	0.0552512	0.534464	0.0401495	0.675988
ENO1	ENSG00000074800	-0.949196	3.58376e-52	0.350435	3.09191e-15	-1.65555	6.60103e-256
MYDGF	ENSG00000074842	-0.289823	0.0496592	0.0569332	0.374029	0.00110226	0.951561
ANO8	ENSG00000074855	0.0383102	1	-0.159904	1.44173e-06	0.12569	1.24703e-05
TUBE1	ENSG00000074935	-0.073145	0.740971	0.00659406	1	0.0928594	0.210217
ARHGEF10L	ENSG00000074964	0.0599911	0.959279	0.265055	1.161e-05	0.0307402	0.854742
KCNQ2	ENSG00000075043	0	1	0	1	0	1
ACTR6	ENSG00000075089	-0.108632	0.645523	0.033301	0.634666	-0.0978674	0.277921
TIPIN	ENSG00000075131	0.0598279	0.958854	0.0302287	0.813421	0.043354	0.537243
SRI	ENSG00000075142	-0.337701	0.0201524	-0.069313	0.372477	0.106184	0.170656
EIF4G3	ENSG00000075151	0.0844355	0.81246	0.0194826	0.95909	-0.0481718	0.613114
NUP37	ENSG00000075188	-0.0244379	1	0.120821	0.0861931	-0.00461134	0.979686
SEMA3A	ENSG00000075213	0.13625	0.458907	0.530869	6.05467e-27	0.84286	2.84378e-33
GTSE1	ENSG00000075218	0.17752	0.91122	0.0168955	0.774616	0.130031	0.00711869
SEMA3C	ENSG00000075223	-0.257028	0.101947	-0.00625724	1	-0.432906	5.88926e-07
TTC38	ENSG00000075234	0.0242012	1	0.0866323	0.245347	-0.0944283	0.213993
ACAT1	ENSG00000075239	-0.3145	0.0565376	-0.090282	0.102874	0.826847	1.03024e-30
GRAMD4	ENSG00000075240	-0.010907	1	-0.0435201	0.501118	0.0926119	0.303096
CELSR1	ENSG00000075275	-0.0357125	0.911829	0.0417279	0.627426	0.397641	2.11523e-08
ZNF638	ENSG00000075292	0.149356	0.575425	0.0553018	0.55204	-0.261848	0.00161252
SLC25A40	ENSG00000075303	0.0776238	0.811079	-0.0117318	0.963645	-0.112805	0.133407
TIMM21	ENSG00000075336	0.0454187	1	0.0479998	0.602442	0.00803783	0.953037
ADD2	ENSG00000075340	0.100456	0.332759	0.0277371	0.0685765	-0.176801	1.07434e-07
RASAL2	ENSG00000075391	0.160273	0.432768	0.164083	0.00791112	0.656786	1.25723e-18
VPS9D1	ENSG00000075399	0.213499	0.246901	0.0380646	0.674447	0.0479941	0.570916
ZNF37A	ENSG00000075407	0.400608	0.0157305	-0.107076	0.132771	-0.432464	1.43672e-07
MARK3	ENSG00000075413	0.0443145	0.974034	-0.000507291	1	-0.0167818	0.85625
SLC25A3	ENSG00000075415	0.360975	9.93155e-18	0.319684	3.32005e-42	0.157347	1.0222e-08
FNDC3B	ENSG00000075420	0.227948	0.239076	0.0805979	0.287819	0.0562392	0.547339
FOSL2	ENSG00000075426	-0.729299	1.43325e-08	0.0997629	0.229471	0.502798	2.11342e-11
FRYL	ENSG00000075539	-0.0582377	0.975667	0.0559783	0.519644	-0.169327	0.046606
TMEM131	ENSG00000075568	0.296981	0.083388	0.000183891	1	-0.208484	0.0168144
FSCN1	ENSG00000075618	0.214175	0.143376	0.192546	0.00120733	-0.972933	8.47146e-40
ACTB	ENSG00000075624	-0.551809	2.56432e-06	-0.607112	2.33218e-48	1.24797	1.2542e-95
MOCOS	ENSG00000075643	0.0118993	1	-0.039059	0.313003	0.0652382	0.00152424
PLD1	ENSG00000075651	0.0168057	1	-0.109776	0.0536282	0.309862	1.32237e-13
WDR62	ENSG00000075702	0.119903	1	-0.0794162	0.133904	0.0657074	2.35276e-05
DLG1	ENSG00000075711	0.149427	0.521018	-0.210209	0.000750343	0.0634129	0.530668
RAB7A	ENSG00000075785	-0.376708	0.0026763	0.0864889	0.145996	-0.202649	0.0043915
BCAP29	ENSG00000075790	-0.246856	0.158116	0.0211844	0.787693	0.635176	1.78194e-18
SEC31B	ENSG00000075826	-0.0352196	1	0.00159217	0.991621	0.275649	2.44659e-12
SART3	ENSG00000075856	0.0322633	0.995911	-0.119692	0.0489669	-0.263894	0.000690144
ARHGAP15	ENSG00000075884	-0.00248366	1	-0.0034006	0.485898	0.00885363	0.404012
PAX2	ENSG00000075891	0	1	0	1	0	1
EXOSC7	ENSG00000075914	-0.281593	0.143197	0.0638867	0.454446	-0.226029	0.0105562
KIFAP3	ENSG00000075945	0.167238	0.286338	0.223549	2.07756e-05	-0.904222	5.31816e-47
MKRN2	ENSG00000075975	0.0750407	0.83119	0.122176	0.0878048	-0.333134	3.99047e-05
MCM6	ENSG00000076003	0.477292	0.000406355	-0.193432	0.00202163	-0.289553	0.00011347
REXO2	ENSG00000076043	-0.0472931	0.769999	0.07914	0.122553	0.615343	2.62912e-21
RBM7	ENSG00000076053	-0.185696	0.310721	0.0891832	0.233917	-0.351091	2.87876e-05
RBMS2	ENSG00000076067	-0.0692392	0.85828	0.0470568	0.635003	0.156011	0.0696033
BAZ2A	ENSG00000076108	0.244589	0.149697	0.0518939	0.634307	-0.543686	1.39735e-12
PTPN23	ENSG00000076201	0.134125	0.547995	-0.000332758	1	-0.176849	0.0294238
MLH1	ENSG00000076242	0.221446	0.25773	0.138619	0.0515001	0.144188	0.0899059
UNG	ENSG00000076248	0.0006163	1	-0.172318	0.00653248	-0.252882	0.00221966
FMO4	ENSG00000076258	0.00977143	1	-0.0013663	1	0.0959546	9.32767e-05
KLHL20	ENSG00000076321	0.00379827	1	-0.0397187	0.560107	-0.0401614	0.654851
RGS11	ENSG00000076344	-0.151211	0.178955	0.166518	0.0020674	0.0649407	0.185713
PLXNA2	ENSG00000076356	-0.33511	0.0619169	0.0634718	0.473495	0.438709	9.09183e-08
SPAG5	ENSG00000076382	0.0133643	0.737027	0.0332501	0.469999	0.104012	0.00556545
ANKRD13A	ENSG00000076513	0.103067	0.715456	0.0499077	0.579745	0.0650479	0.465258
TPD52	ENSG00000076554	-0.234231	0.186956	0.0902095	0.219617	0.273106	0.00108847
ACACB	ENSG00000076555	0.172613	0.495578	0.00568601	1	-0.120406	0.236846
TRAF4	ENSG00000076604	0.169601	0.368464	0.11455	0.0850915	-0.474734	1.36247e-09
PAG1	ENSG00000076641	0.121095	0.873554	0.0880392	0.257206	0.427691	3.00243e-08
GPATCH1	ENSG00000076650	-0.0443734	1	-0.0587144	0.385855	0.311322	9.86417e-14
ICAM3	ENSG00000076662	0.365214	0.0151332	0.0858301	0.184272	-0.0963656	0.392475
NT5C2	ENSG00000076685	0.294331	0.0871261	0.0954273	0.203861	-0.253899	0.00229734
MCAM	ENSG00000076706	0.357172	0.0506572	0.0109278	1	0.546669	3.2457e-13
GPC4	ENSG00000076716	-0.227902	0.902808	-0.229047	8.38566e-14	-0.422718	4.89234e-12
MBNL3	ENSG00000076770	0	1	0	1	0	1
CAMSAP3	ENSG00000076826	-0.0560551	0.845403	-0.00900982	1	-0.115194	2.52292e-07
RAP1GAP	ENSG00000076864	-0.36233	0.026928	-0.0120153	0.904093	-0.150641	0.147195
XAB2	ENSG00000076924	-0.262719	0.125829	0.188063	0.00382524	0.0301589	0.779905
ARHGEF1	ENSG00000076928	0.0754963	0.826995	-0.0245592	0.811292	-0.202667	0.00969187
STXBP2	ENSG00000076944	-0.141533	0.718448	0.185694	0.000154909	-0.500403	2.26428e-11
MAP2K7	ENSG00000076984	-0.0644952	0.905646	0.0582153	0.524402	-0.210991	0.0131693
NMRK2	ENSG00000077009	0.270115	0.0673884	-1.17376	1.96039e-132	1.67336	3.02497e-108
DGKD	ENSG00000077044	0.106695	0.712012	0.107265	0.139361	-0.276337	0.00104186
CTTNBP2	ENSG00000077063	0.465659	0.00205807	-0.000522967	1	-0.164256	0.105287
RARB	ENSG00000077092	0.024795	1	0.00514695	1	0.0742894	0.000239481
TOP2B	ENSG00000077097	-0.492196	9.86044e-05	-0.0533315	0.394762	0.0505392	0.553079
TM9SF3	ENSG00000077147	-0.112605	0.628996	0.0232824	0.836729	-0.285321	0.000139091
NFKB2	ENSG00000077150	-0.389699	0.0162877	0.169834	0.0059655	-0.150147	0.13205
UBE2T	ENSG00000077152	-0.0924214	0.277201	-0.0144634	0.995636	0.28171	6.79583e-05
PPP1R12B	ENSG00000077157	0.545405	6.14201e-24	0.439504	2.1826e-34	-0.69004	1.0509e-74
DNAJC10	ENSG00000077232	0.329386	0.0347856	0.00206517	1	-0.282972	0.000361812
GTF3C1	ENSG00000077235	-0.232924	0.274687	-0.0437264	0.526893	-0.223042	0.00920269
IL4R	ENSG00000077238	-0.238883	0.3175	-0.0230183	0.959148	-0.274998	0.00460889
USP33	ENSG00000077254	0.00165862	1	-0.0694482	0.333221	-0.387402	2.08418e-06
PAK3	ENSG00000077264	0.0658711	0.318629	-0.0360961	0.0320062	-0.261222	7.61651e-11
CAPN6	ENSG00000077274	-0.559178	0.00371826	-0.329348	3.03948e-36	-0.354938	5.56993e-07
DCX	ENSG00000077279	-0.112139	0.704268	-0.166143	2.13056e-06	-1.34797	4.43787e-64
SNRPA	ENSG00000077312	-0.122796	0.639266	-0.0055532	0.999991	-0.112902	0.23601
EXOSC5	ENSG00000077348	0.0599073	0.828645	0.0692229	0.342252	-0.340154	1.40201e-05
DYNC1I2	ENSG00000077380	-0.323604	0.0163544	-0.356358	2.22788e-14	0.309916	6.77544e-06
LRCH4	ENSG00000077454	0.00694224	1	0.0314736	0.710174	-0.0490791	0.59798
FAM76B	ENSG00000077458	-0.0664872	0.849227	-0.0457518	0.515872	-0.0532853	0.558739
SIRT6	ENSG00000077463	0.00882989	1	-0.00153178	1	-0.0635249	0.544575
POLD3	ENSG00000077514	-0.0731231	1	-0.154584	0.00517607	-0.321666	1.71574e-05
ACTN2	ENSG00000077522	0.845344	2.31577e-36	0.703049	5.46961e-109	0.756642	2.44068e-81
CAPZB	ENSG00000077549	-0.184438	0.215916	0.1403	0.00111728	0.81185	1.29003e-42
GPR137B	ENSG00000077585	0.0236496	1	-0.119515	0.00738396	0.0361499	0.421627
NAALAD2	ENSG00000077616	0.0105589	1	-0.0460704	0.0874179	0.0471281	0.0137728
JADE1	ENSG00000077684	-0.138959	0.526448	0.00428426	1	-0.337333	3.16878e-05
SLC25A43	ENSG00000077713	0.19903	0.0629075	-0.0416996	0.481663	-0.23899	5.30208e-06
UBE2A	ENSG00000077721	-0.24511	0.156627	0.0301861	0.656529	0.128837	0.11568
FGFR1	ENSG00000077782	0.0333539	1	0.200363	0.000283783	0.635218	4.40614e-18
FBLN1	ENSG00000077942	-0.133132	0.781887	-0.212532	4.38471e-05	-0.547497	5.87823e-13
ITGA8	ENSG00000077943	0.0731115	0.0218926	-0.00790541	0.531359	-0.034066	0.961352
MAP2	ENSG00000078018	0.10917	0.702508	-0.115505	0.00879974	-0.0260249	1
PIAS2	ENSG00000078043	0.168655	0.404963	0.164042	0.012049	-0.190463	0.0164612
AMPH	ENSG00000078053	0.0528818	1	-0.10196	0.00206953	0.068072	0.000455186
ARAF	ENSG00000078061	0.0366345	1	0.0935605	0.177573	-0.00894536	0.958867
MCCC1	ENSG00000078070	-0.0393108	1	0.126396	0.0795516	0.0796762	0.399549
FAP	ENSG00000078098	0.0512386	1	-0.0379303	0.0266181	-0.0292486	0.5549
NEBL	ENSG00000078114	0.647581	1.12341e-19	0.382199	1.48992e-28	0.567889	6.55841e-41
ACER3	ENSG00000078124	0.221264	0.24243	0.111922	0.108554	-0.0811164	0.382768
UBE2K	ENSG00000078140	0.00472387	1	-0.025741	0.867514	-0.00651804	0.982846
PIK3C3	ENSG00000078142	0.140731	0.552579	-0.0730544	0.322134	-0.238311	0.00493532
N4BP2	ENSG00000078177	0.206022	0.332985	-0.0175895	0.830827	-0.0833948	0.424699
TIGAR	ENSG00000078237	-0.220131	0.110137	0.00699582	0.843109	-0.0295959	0.976997
TULP3	ENSG00000078246	-0.266382	0.193938	-0.13037	0.048137	-0.571898	1.36887e-11
SYNJ2	ENSG00000078269	0.114741	1	0.0808847	0.21314	0.26119	1.53133e-05
ADCY2	ENSG00000078295	-0.00657525	1	0.00559549	0.986069	0.0211799	0.0693892
PPP2R5C	ENSG00000078304	0.029409	1	0.145601	0.0156073	0.180838	0.0158686
RBFOX1	ENSG00000078328	0.0102906	1	0.512418	1.92963e-18	0.124687	0.190504
GNB1	ENSG00000078369	0.182215	0.241009	-0.00348656	1	-0.332818	8.16192e-07
EDN1	ENSG00000078401	0.0639628	0.194938	-0.0069351	0.91027	0.00115807	0.731902
MLLT10	ENSG00000078403	0.418131	0.00564246	-0.0998117	0.15405	-0.171981	0.0453699
ZCWPW1	ENSG00000078487	0.122582	0.585707	-0.0652613	0.381089	0.102312	0.189444
ITM2A	ENSG00000078596	-0.446654	0.00231847	-0.500486	4.71253e-17	0.582529	7.6008e-12
NRDC	ENSG00000078618	0.351669	0.00932391	0.181596	0.00427246	-0.343999	1.47935e-06
VDAC3	ENSG00000078668	-0.405171	8.78261e-05	0.262938	1.48295e-10	0.300064	8.11435e-08
PCM1	ENSG00000078674	0.220624	0.15262	-0.0632422	0.367076	-0.131505	0.0763296
TNRC6C	ENSG00000078687	0.000761631	1	-0.198263	0.00146662	0.349222	2.55986e-05
CBFA2T2	ENSG00000078699	0.241509	0.241245	0.0660733	0.44897	-0.327662	9.86113e-05
BRINP1	ENSG00000078725	-0.00103954	1	0.00311031	0.89857	0.0298291	0.0371273
ITCH	ENSG00000078747	-0.104578	0.7045	-0.00924763	0.980608	0.113526	0.186232
TP53INP2	ENSG00000078804	0.302744	0.0663398	0.105457	0.132686	-0.532234	1.94338e-11
SDF4	ENSG00000078808	0.212281	0.235326	0.216842	1.32036e-05	0.0806006	0.233097
MYH7B	ENSG00000078814	-0.313788	0.0151886	0.493047	1.09124e-30	1.01715	8.94256e-69
TOLLIP	ENSG00000078902	0.0733257	0.964528	0.107353	0.119571	0.202105	0.0114383
UBE2D4	ENSG00000078967	0.263059	0.178257	0.0739286	0.310475	0.118121	0.139135
CLUL1	ENSG00000079101	-0.029147	1	-0.00621342	1	-0.345985	2.85282e-17
RUNX1T1	ENSG00000079102	-0.0574489	0.934569	-0.125429	0.0121222	0.550417	3.89097e-20
THOC1	ENSG00000079134	0.155568	0.424762	0.00167483	1	-0.17321	0.0252941
FKBP7	ENSG00000079150	-0.0541884	0.993524	0.100259	0.172244	0.00505198	1
OSBPL6	ENSG00000079156	-0.0132769	1	-0.0940926	0.0162089	-0.067527	0.189159
SLC1A3	ENSG00000079215	-0.207877	0.219008	-0.0187657	0.840289	0.0210294	0.740896
XRCC5	ENSG00000079246	-0.121401	0.547692	0.0180436	0.992455	-0.0539103	0.452863
LXN	ENSG00000079257	-0.0200539	0.976675	-0.151074	0.0122242	0.245925	0.000153677
MKNK1	ENSG00000079277	0.191518	0.312034	-0.0629052	0.426962	0.0200986	0.90504
TNS1	ENSG00000079308	-0.319562	0.0614347	-0.00906922	0.928985	1.51665	1.72597e-104
REXO1	ENSG00000079313	-0.0527956	0.964115	0.161049	0.00913934	-0.203886	0.0114606
SAR1A	ENSG00000079332	-0.16045	0.380333	0.109409	0.0840576	0.203718	0.00722406
RAPGEF3	ENSG00000079337	-0.0145723	1	-0.0781192	0.279245	0.302316	2.02727e-06
CEACAM1	ENSG00000079385	-0.115004	0.189171	0.0568443	0.0396797	0.00150233	0.875994
SENP1	ENSG00000079387	-0.00579991	1	0.00385308	1	0.308597	6.10524e-14
DUSP13	ENSG00000079393	0.123388	1	-0.0500733	0.38835	0.162025	0.000154851
CIC	ENSG00000079432	-0.535752	0.000342239	-0.00356794	0.977384	-0.0535282	0.731018
LIPE	ENSG00000079435	-0.129065	0.40504	0.00174229	1	0.00685893	0.773557
FDFT1	ENSG00000079459	-0.113765	0.581706	0.242167	1.42594e-06	-0.634574	1.19292e-22
PAFAH1B3	ENSG00000079462	0.119534	0.471505	-0.123231	0.0170167	-0.0282679	0.728449
OPHN1	ENSG00000079482	-0.0351199	1	0.0459267	0.430715	0.265036	1.23196e-11
KIF22	ENSG00000079616	-0.2388	0.0860912	-0.828432	5.72772e-49	0.584814	1.79693e-11
SCGN	ENSG00000079689	0.00389489	1	-0.0114081	0.0674626	0.0006374	1
LRRC16A	ENSG00000079691	-0.121594	0.560559	-0.176049	0.00120054	-0.00998866	0.831109
PGM1	ENSG00000079739	-0.0170784	1	0.028984	0.677015	0.00134937	1
DDX1	ENSG00000079785	-0.366356	0.018169	-0.381366	1.32459e-12	0.108307	0.221584
DNM2	ENSG00000079805	0.0124993	1	0.215343	0.000506537	-0.20303	0.0181529
EPB41L2	ENSG00000079819	0.277358	0.00939004	-0.201782	5.07854e-07	-0.344281	6.47297e-10
RIMS1	ENSG00000079841	0.00865125	1	-0.0136538	0.38596	0.00188255	0.4162
MOXD1	ENSG00000079931	-0.0684519	0.64843	-0.176432	7.92418e-05	0.136729	0.0296618
STX7	ENSG00000079950	0.156903	0.50819	-0.0228474	0.813392	0.226411	0.00474219
RABL2B	ENSG00000079974	0.0138929	0.997877	-0.0749739	0.270664	-0.409642	1.57857e-07
KEAP1	ENSG00000079999	-0.353125	0.0311792	0.157049	0.0141684	0.291089	0.000347294
DCT	ENSG00000080166	0.0246909	0.701815	-0.000963256	0.758271	-0.0170992	0.311038
SLC35C2	ENSG00000080189	-0.29919	0.0956462	0.0927837	0.170365	-0.224308	0.013048
CRYBG3	ENSG00000080200	0.0585106	0.891575	0.0959369	0.201036	0.450612	1.31066e-08
RFX3	ENSG00000080298	0.0559742	0.933701	0.0137558	0.911789	-0.27396	7.40006e-05
RIF1	ENSG00000080345	0.672721	5.6253e-07	-0.00991628	0.926498	-0.409993	6.66306e-07
RAB21	ENSG00000080371	-0.466493	0.000172438	0.00846194	0.991274	0.103671	0.10978
SLC4A4	ENSG00000080493	-0.20628	0.348607	-0.17715	0.00637265	-0.162464	0.103834
SMARCA2	ENSG00000080503	-0.563178	0.000218234	-0.116645	0.119571	0.330893	6.89152e-05
SESN1	ENSG00000080546	0.00365216	1	-0.0461106	0.574495	-0.0197029	0.784785
MID2	ENSG00000080561	0.0142973	1	-0.00610947	1	0.239503	6.18793e-11
COL5A3	ENSG00000080573	0.0215492	1	-0.00290122	0.825331	-0.0118178	0.645134
SRCAP	ENSG00000080603	-0.00667277	1	0.0338616	0.476599	0.123627	5.63023e-06
PUM3	ENSG00000080608	-0.215018	0.349118	-0.173917	0.00343869	-0.289579	0.000780061
CHRNA3	ENSG00000080644	-1.11608	2.74388e-11	-0.0527247	0.582853	-0.871671	1.45508e-15
KCNN2	ENSG00000080709	-0.282458	0.136417	-0.0763273	0.250614	-0.649942	2.59604e-14
CNOT4	ENSG00000080802	0.0693801	0.913023	-0.0281474	0.772127	-0.298734	0.000285293
PSEN1	ENSG00000080815	-0.131548	0.694111	-0.0666236	0.431851	-0.315651	0.000189145
CPOX	ENSG00000080819	-0.229803	0.176536	-0.0133131	0.988836	-0.0630381	0.830301
CLDND1	ENSG00000080822	-0.490724	0.00158068	-0.121654	0.104796	-0.157262	0.138588
MOK	ENSG00000080823	-0.439123	0.00916906	-0.0313679	0.628084	-0.5624	3.35275e-11
HSP90AA1	ENSG00000080824	0.388545	2.93992e-09	0.217872	6.76433e-11	0.0546743	0.215116
DLGAP4	ENSG00000080845	0.373361	0.0117825	0.0946626	0.187858	-0.493171	1.66269e-10
NDC80	ENSG00000080986	0.23866	0.118963	0.0587206	0.183145	0.0344068	0.0286997
AP4E1	ENSG00000081014	0.0662127	1	-0.0417409	0.499417	0.405038	1.42048e-19
RSBN1	ENSG00000081019	0.18758	0.338101	-0.0339481	0.70738	-0.178808	0.0258171
MAGI3	ENSG00000081026	0.0690406	0.902752	0.07628	0.302745	-0.100143	0.259517
CXCL2	ENSG00000081041	-0.11548	3.46666e-06	-0.0350008	1	-0.203231	0.00239703
AFP	ENSG00000081051	0.00400728	1	-0.0147079	0.319477	0.00631045	0.393753
COL4A4	ENSG00000081052	0.00295811	1	-0.0104436	0.523549	0.0119045	0.172619
TCF7	ENSG00000081059	-0.154569	0.350943	0.0254818	0.792712	-0.0566769	0.566487
OSTM1	ENSG00000081087	-0.232706	0.172135	0.178715	0.0057016	0.441003	4.77768e-08
CDH7	ENSG00000081138	-0.103949	0.178875	-0.0845562	1.29956e-08	-0.0107132	1
PCNP	ENSG00000081154	-0.500159	7.2852e-06	0.116502	0.029385	-0.124514	0.100596
EXD2	ENSG00000081177	-0.0709719	0.85647	-0.0368255	0.678521	0.0746915	0.416381
ARG2	ENSG00000081181	-0.158548	0.324933	0.0195847	0.860276	0.0974838	0.144508
MEF2C	ENSG00000081189	-0.0393633	1	-0.377747	8.46976e-13	-0.242081	0.000762988
PKP1	ENSG00000081277	-0.317082	0.00135366	0.0071988	0.995636	-0.0940913	0.829306
UBA5	ENSG00000081307	-0.216382	0.261415	0.0294863	0.745742	0.00632725	0.888672
STK17B	ENSG00000081320	-0.0788729	0.519634	-0.0602506	0.323765	0.114258	0.0591355
CDC14B	ENSG00000081377	-0.31155	0.0938842	-0.00376878	1	-0.263638	0.00439548
ZNF510	ENSG00000081386	-0.0196502	1	-0.0217605	0.850176	0.189897	1.65103e-08
LRP2	ENSG00000081479	-0.350695	0.0277658	-0.00663245	0.780479	-0.615252	3.87332e-16
ZNF506	ENSG00000081665	-0.165387	0.359191	-0.00303342	0.969258	-0.319685	9.44488e-05
JMJD4	ENSG00000081692	0.0607572	0.99044	-0.0311038	0.767755	0.159315	0.0324792
DUSP12	ENSG00000081721	0.000410996	1	0.0690179	0.417113	-0.104383	0.299201
AACS	ENSG00000081760	0.183022	0.354629	0.102485	0.180093	-0.215782	0.00686326
KIAA0141	ENSG00000081791	0.0363168	1	0.0619779	0.469503	0.033568	0.77961
CADPS2	ENSG00000081803	0.222559	0.463295	-0.101287	0.16821	-0.0532614	0.976421
HSPB11	ENSG00000081870	-0.151393	0.409305	-0.106753	0.128203	0.0852036	0.269911
PHLPP1	ENSG00000081913	0.0135185	1	0.0562659	0.180093	-0.212684	8.7532e-05
ATP8B1	ENSG00000081923	0.00672339	1	0.00995002	0.721277	0.0342271	0.0419674
SMARCD3	ENSG00000082014	0.107303	0.526912	-0.149711	0.0029088	-0.144265	0.0210453
WDR70	ENSG00000082068	-0.209095	0.244959	-0.15061	0.0164898	0.0212592	0.837136
STRADB	ENSG00000082146	-0.137225	0.569144	0.324896	7.03281e-08	0.163123	0.0586884
BZW1	ENSG00000082153	0.135024	0.510204	0.0044331	1	-0.173294	0.0244622
PGR	ENSG00000082175	-0.00397696	1	-0.195952	3.25269e-07	0.176452	6.32631e-07
C1QTNF3	ENSG00000082196	-0.0133547	1	-0.0213241	0.461649	0.0093603	0.893197
ME2	ENSG00000082212	0.148409	0.539157	0.0517014	0.524473	-0.0268811	0.788331
C5orf22	ENSG00000082213	-0.148263	0.374397	-0.0530127	0.496976	0.0356743	0.627935
CCNT2	ENSG00000082258	0.0509967	0.932175	-0.011038	0.93974	-0.2642	0.0013619
FAM135A	ENSG00000082269	-0.163703	0.567174	-0.0368825	0.682776	-0.323628	5.89856e-05
COL19A1	ENSG00000082293	-0.0194212	1	-0.0164856	0.629318	0.0729512	0.00047498
EPB41L3	ENSG00000082397	-0.00886806	1	0.331795	3.33747e-08	-0.332036	1.20011e-05
COBLL1	ENSG00000082438	0.122048	0.721585	-0.225776	4.14642e-05	-0.114307	0.144596
DLG3	ENSG00000082458	0.411933	0.00430022	-0.0936801	0.179789	-0.506422	4.91029e-11
SERTAD4	ENSG00000082497	-0.0239952	0.413546	-0.130777	1.58397e-06	0.0693031	0.0844077
TRAF5	ENSG00000082512	0.0692401	0.790979	-0.107811	0.0298477	0.0279982	0.62557
MRPL22	ENSG00000082515	0.0280827	1	-0.0368521	0.638363	-0.00172267	1
GEMIN5	ENSG00000082516	-0.0647348	0.865359	-0.0208934	0.822585	-0.0265772	0.803813
OPRK1	ENSG00000082556	0.00860025	1	0.0139515	0.0907802	0.000486704	1
NFE2L1	ENSG00000082641	-0.0704428	0.796865	0.0184079	0.929349	-0.0101975	0.946355
SEMA5B	ENSG00000082684	-0.179879	0.0147573	-0.285118	3.3458e-06	0.361587	1.36102e-08
GSK3B	ENSG00000082701	0.192454	0.371006	-0.0379858	0.697265	-0.105702	0.276933
ITGB5	ENSG00000082781	-0.0554793	1	0.0332005	0.739982	-0.773059	1.10961e-22
ERC1	ENSG00000082805	0.0654745	0.879728	0.0545333	0.516762	0.0692636	0.452067
XPO1	ENSG00000082898	0.208259	0.20336	-0.297467	4.58718e-07	-0.374552	3.58918e-07
RNF13	ENSG00000082996	-0.22463	0.204349	-0.0493664	0.582173	0.217869	0.00847204
TRPM3	ENSG00000083067	0.0777673	0.517069	-0.0138233	0.721277	-0.0801231	0.0274725
DOPEY1	ENSG00000083097	0.0483391	0.92529	0.00026442	1	-0.13202	0.0439073
LYRM2	ENSG00000083099	0.110945	0.721585	0.0888915	0.215339	-0.0188106	0.958576
BCKDHB	ENSG00000083123	0.0214925	1	-0.00123952	1	0.0315195	0.774156
KAT6A	ENSG00000083168	-0.230246	0.220991	0.0144347	0.928667	-0.204644	0.023322
ZCCHC6	ENSG00000083223	0.100075	0.652727	-0.0280049	0.787669	-0.234424	0.000950488
ULK2	ENSG00000083290	0.0394965	1	0.0628894	0.413508	-0.209807	0.0128696
GRHL2	ENSG00000083307	-0.0436305	0.0749963	0.00328843	1	-0.0126295	1
TNPO1	ENSG00000083312	0.0520602	0.901343	0.0266758	0.859715	-0.24626	0.00165206
PLOD1	ENSG00000083444	0.101095	0.81708	-0.0237303	0.851793	-0.136239	0.189906
P2RX5	ENSG00000083454	0.0442078	1	0.0511797	0.145593	0.0720791	0.000205114
ITGAE	ENSG00000083457	0.212746	0.194866	0.224365	1.55948e-06	0.287032	9.37729e-06
DIS3	ENSG00000083520	-0.33232	0.0334056	0.0467245	0.594961	-0.186048	0.0553149
PIBF1	ENSG00000083535	-0.007715	1	-0.0916738	0.116185	0.260861	1.45632e-11
TDRD3	ENSG00000083544	0.42203	0.00682307	0.119514	0.0989437	-0.0925702	0.452934
NUFIP1	ENSG00000083635	0.172917	0.223049	-0.0779802	0.138639	-0.194729	0.00230948
PDS5B	ENSG00000083642	0.00489638	1	-0.0795462	0.279454	0.000636788	1
OXCT1	ENSG00000083720	0.150287	0.681925	0.290717	8.9828e-09	0.394209	5.17491e-09
RRAGB	ENSG00000083750	-0.0395369	1	-0.0154646	0.929349	-0.229772	0.00395988
EPYC	ENSG00000083782	-0.00304215	1	0.00750233	0.25648	0.00604544	1
CYLD	ENSG00000083799	-0.0161218	1	0.0904825	0.257892	0.00879109	0.978842
SLC27A5	ENSG00000083807	0.297827	0.0863516	-0.153856	0.0217681	-0.357847	1.14368e-05
ZNF324	ENSG00000083812	0.00468452	0.959655	0.0206557	0.917418	-0.330035	2.20277e-05
ZNF671	ENSG00000083814	-0.023027	1	0.00403898	1	0.271166	2.73184e-12
ZNF416	ENSG00000083817	-0.0589494	0.844991	-0.00361425	1	-0.0842232	0.12394
ZNF586	ENSG00000083828	-0.011578	1	-0.00370842	1	0.167337	1.71214e-07
ZNF446	ENSG00000083838	-0.119314	0.596437	0.035428	0.684122	-0.0559329	0.542945
ZNF264	ENSG00000083844	-0.0363348	0.995047	-0.0669061	0.348515	-0.250545	0.00234892
RPS5	ENSG00000083845	0.299849	1.14124e-22	0.0281009	0.968977	-0.216397	7.67199e-25
FAT1	ENSG00000083857	0.124131	0.634861	0.00795324	0.971151	-0.103304	0.232509
YTHDC1	ENSG00000083896	-0.30544	0.0400678	-0.518725	2.04972e-22	-0.375722	2.14192e-07
CHMP2B	ENSG00000083937	-0.0679247	0.881399	-0.0695178	0.422488	0.0528831	0.639139
SMAP2	ENSG00000084070	0.0613418	0.765148	-0.182204	0.00267337	-0.323673	2.70844e-05
PPIE	ENSG00000084072	-0.244982	0.175758	0.0836642	0.278548	0.0702122	0.439656
ZMPSTE24	ENSG00000084073	0.103944	0.707982	-0.04175	0.62674	0.219239	0.00443776
STARD7	ENSG00000084090	0.0354	0.99044	0.221978	5.51532e-05	-0.408728	4.49184e-10
NOA1	ENSG00000084092	0.262201	0.160678	0.130487	0.0706777	-0.159832	0.075724
REST	ENSG00000084093	0.306601	0.0280275	0.0839917	0.280605	-0.243673	0.000764991
SSH1	ENSG00000084112	0.0713149	0.855276	-0.0161373	0.906858	-0.0648494	0.434437
GSTP1	ENSG00000084207	0.0433803	0.794887	-0.0733646	0.0211969	0.366735	4.36628e-27
APLP2	ENSG00000084234	-0.0882226	0.595798	-0.0457194	0.369339	-0.000533294	1
SLCO1A2	ENSG00000084453	-0.00726364	0.961924	0.00433188	1	-0.313992	1.29715e-13
WBP11	ENSG00000084463	-0.148941	0.490366	0.0192946	0.872327	-0.128122	0.140299
EIF3I	ENSG00000084623	-0.29393	0.0122387	0.390602	1.30311e-22	0.462974	5.81838e-17
COL16A1	ENSG00000084636	-0.0337089	1	0.190044	0.00100818	1.0479	2.10543e-44
TXLNA	ENSG00000084652	-0.352955	0.0517593	0.0240233	0.804917	-0.304597	0.00138154
APOB	ENSG00000084674	0	1	0	1	0	1
NCOA1	ENSG00000084676	-0.359228	0.0144228	0.0763136	0.360828	-0.423154	6.87042e-08
AGBL5	ENSG00000084693	-0.104627	0.661227	0.0342828	0.672815	-0.131883	0.195481
EFR3B	ENSG00000084710	0.00870885	1	-0.0219834	0.582794	0.316579	1.24676e-14
KIF3C	ENSG00000084731	0.0749703	0.706521	-0.16397	0.00256291	-0.392483	5.49378e-08
RAB10	ENSG00000084733	-0.17646	0.317454	-0.0375771	0.646161	-0.00581455	1
HADHA	ENSG00000084754	0.0411275	0.894971	0.166642	4.6535e-05	0.323907	1.14482e-10
MAPRE3	ENSG00000084764	-0.440855	0.0045736	0.280124	5.62126e-06	0.0764058	0.270234
CAD	ENSG00000084774	0.262136	0.100881	-0.0866834	0.230726	-0.400871	9.23697e-08
CD59	ENSG00000085063	-0.301448	0.0338494	-0.212614	1.45807e-05	0.195687	0.00423025
CD82	ENSG00000085117	0.0745708	0.458276	-0.095024	0.0013543	-0.0387481	0.222024
BCORL1	ENSG00000085185	0.0296112	1	-0.0339836	0.517751	-0.242188	0.000304634
ATRX	ENSG00000085224	0.402909	8.86358e-05	0.146206	0.00224439	0.16116	0.00473415
AK6	ENSG00000085231	-0.0795873	0.806349	0.179384	0.00360362	0.0167888	0.886858
MYNN	ENSG00000085274	-0.00475937	1	0.0313524	0.79838	0.0782227	0.425081
MECOM	ENSG00000085276	0.0595794	0.501612	-0.223582	5.84306e-08	-0.34654	9.7218e-09
SCAMP1	ENSG00000085365	-0.0107677	1	-0.0026966	1	-0.0315481	0.79201
PREP	ENSG00000085377	-0.199413	0.322409	-0.268702	2.09193e-05	0.251059	0.00377489
HACE1	ENSG00000085382	-0.167062	0.444268	-0.059013	0.315643	-0.0880398	0.274677
SEH1L	ENSG00000085415	0.00288839	1	0.0458137	0.60111	-0.0277434	0.81466
WDR47	ENSG00000085433	0.00243789	1	0.00407792	1	0.321309	7.27591e-15
WDFY1	ENSG00000085449	-0.00829848	1	-0.106518	0.103464	-0.0896759	0.389652
SLC25A24	ENSG00000085491	0.101826	0.8998	-0.0426205	0.72647	0.157177	0.0390615
MAP3K4	ENSG00000085511	-0.0386546	1	-0.130892	0.0354456	-0.177869	0.0272028
ZNF213	ENSG00000085644	0.155287	0.377523	0.0555034	0.347322	-0.056816	0.540152
AKR1B1	ENSG00000085662	-0.74706	3.24248e-09	-0.055467	0.311901	1.70238	3.31683e-164
CPNE3	ENSG00000085719	0.284664	0.0269196	0.248746	1.03535e-05	-0.457597	6.14783e-12
RRN3	ENSG00000085721	-0.109356	0.688488	-0.0366373	0.618321	-0.12457	0.138125
CTTN	ENSG00000085733	-0.163048	0.393813	0.215009	8.54655e-05	0.316699	2.54144e-05
WNT11	ENSG00000085741	-0.0404508	1	-0.0704498	0.446296	0.459131	7.66629e-22
MTIF2	ENSG00000085760	0.604839	1.36175e-05	0.140777	0.0456419	-0.316416	0.000164288
DDHD2	ENSG00000085788	-0.0739407	0.871489	0.0377687	0.684748	-0.0951204	0.277921
TTC39A	ENSG00000085831	0.178739	0.38506	0.220149	0.000641077	-0.0830602	0.364342
EPS15	ENSG00000085832	0.305738	0.0237597	-0.00754533	0.964066	-0.0639221	0.367189
ORC1	ENSG00000085840	0.0307665	1	-0.0285495	0.125707	-0.00352363	0.340957
MGST2	ENSG00000085871	-0.349585	0.0184509	0.0785704	0.251801	0.303251	2.84137e-05
CHERP	ENSG00000085872	0.0259452	1	0.0315395	0.830868	-0.291527	0.000680656
ATG16L1	ENSG00000085978	-0.161794	0.339519	0.126531	0.0197312	-0.0384464	0.624852
USP40	ENSG00000085982	-0.0769877	0.714486	0.0807317	0.162	0.00283814	0.863629
POMGNT1	ENSG00000085998	-0.255685	0.128867	0.126097	0.046342	-0.0600651	0.58311
RAD54L	ENSG00000085999	0.0361265	0.985088	0.00590935	0.767524	0.0110393	0.440407
MAST2	ENSG00000086015	0.0998701	0.767761	0.0454174	0.648549	0.0891452	0.321475
DNAJA1	ENSG00000086061	-0.0503644	0.915078	0.0236263	0.757724	0.0864386	0.241591
B4GALT1	ENSG00000086062	-0.183593	0.425841	-0.10089	0.141226	0.310287	0.000346796
CHMP5	ENSG00000086065	-0.459446	0.00010262	0.255255	1.06074e-07	-0.0316847	0.706407
NFX1	ENSG00000086102	0.159913	0.494284	0.148904	0.0296681	-0.104494	0.299342
DIMT1	ENSG00000086189	-0.0343269	1	-0.0138358	0.911009	0.110287	0.209679
IPO11	ENSG00000086200	0.125627	0.532306	-0.0886457	0.145206	0.00741688	0.934463
EIF2AK1	ENSG00000086232	0.273967	0.11908	0.166337	0.0129964	-0.450536	1.59964e-08
EPDR1	ENSG00000086289	0.0625847	0.809015	0.270258	2.83497e-06	1.13224	1.4332e-52
SNX10	ENSG00000086300	-0.188857	0.228925	0.0725626	0.156516	-0.160683	0.191486
SEPHS1	ENSG00000086475	-0.0874936	0.747741	-0.215916	0.000396626	0.424119	3.73532e-07
MRPL28	ENSG00000086504	-0.291542	0.0296859	0.107843	0.0617825	-0.112826	0.131149
ITPKC	ENSG00000086544	0.0239643	1	-0.00383985	1	-0.192739	0.00862838
RBM22	ENSG00000086589	-0.182056	0.374812	0.0998643	0.171438	0.02595	0.818638
TMED2	ENSG00000086598	-0.0420247	1	0.265192	2.95852e-08	0.159477	0.0396967
ERO1B	ENSG00000086619	-4.8752e-05	1	-0.0257365	0.417563	0.220481	1.18477e-09
ZFAND6	ENSG00000086666	-0.428717	0.000347676	0.0401826	0.554983	-0.105331	0.171825
HSD17B2	ENSG00000086696	0.00100225	1	-0.00561212	0.287128	0.00150224	1
TXLNG	ENSG00000086712	0.175967	0.35439	-0.0634847	0.390015	-0.40199	3.77535e-07
HUWE1	ENSG00000086758	-0.0419481	1	-0.156891	0.0140441	-0.445678	1.21721e-08
ZW10	ENSG00000086827	-0.0150037	1	-0.0416128	0.583397	-0.0473184	0.565372
ALG9	ENSG00000086848	0.0345515	1	0.0841576	0.138914	-0.11117	0.123235
MYBPC2	ENSG00000086967	-0.491564	1.74082e-06	-0.0568187	0.229651	-0.13305	0.24584
NOX4	ENSG00000086991	0.0728202	0.0572195	-0.00138872	1	-0.0160597	0.380441
ACOX3	ENSG00000087008	-0.20616	0.326994	-0.126644	0.0646788	-0.132589	0.164495
MTMR2	ENSG00000087053	0.187499	0.340418	0.0423837	0.592023	0.0747995	0.418405
PPP1R15A	ENSG00000087074	-0.686915	5.77447e-06	0.553838	3.96067e-42	1.80981	1.48887e-157
HSD17B14	ENSG00000087076	0.22774	0.0282493	-0.154149	0.0016304	-1.12645	1.63939e-52
TRIP6	ENSG00000087077	0.38383	0.0147573	-0.166401	0.0152036	-0.275015	0.000832299
ACHE	ENSG00000087085	-0.141396	1	-0.0546021	0.138291	-0.47568	5.97312e-15
FTL	ENSG00000087086	-0.178377	0.0124243	-0.390145	2.39954e-34	0.336008	7.9983e-19
SRRT	ENSG00000087087	0.243468	0.192786	0.0844332	0.248174	-0.107587	0.239241
BAX	ENSG00000087088	-0.264372	0.0865155	0.024258	0.761709	0.00404667	0.987277
NLK	ENSG00000087095	0.0582967	0.924276	0.0794623	0.323878	-0.0930643	0.288178
PIGS	ENSG00000087111	-0.0575232	0.891365	0.309787	1.75151e-08	0.214821	0.00451542
ADAMTS2	ENSG00000087116	-0.131334	0.276444	-0.0214266	0.472718	-0.111628	0.981985
ATXN7L3	ENSG00000087152	0.105837	0.706886	0.0159376	0.912679	-0.357828	6.50395e-06
PGS1	ENSG00000087157	-0.510834	0.000909877	0.049391	0.531925	-0.0983599	0.51203
PSMC5	ENSG00000087191	0.129951	0.56619	0.208483	1.92373e-06	0.631167	1.71688e-24
UIMC1	ENSG00000087206	-0.308438	0.0743143	0.0475943	0.616807	0.109149	0.19351
CETP	ENSG00000087237	0.0132929	1	-0.0129796	0.337157	-0.00252205	0.540486
MMP2	ENSG00000087245	0.575813	0.000491688	-0.308169	6.5339e-07	0.0213279	0.0489101
MT3	ENSG00000087250	-0.0523673	1	-0.173946	5.56368e-07	0.196503	8.88274e-07
LPCAT2	ENSG00000087253	0.13773	0.418328	-0.0328556	0.654713	0.0239035	0.588657
GNAO1	ENSG00000087258	0.0244386	1	0.0167959	0.821519	0.140362	4.41722e-07
OGFOD1	ENSG00000087263	0.329403	0.0233336	-0.0544709	0.621002	-0.501743	3.5342e-11
SH3BP2	ENSG00000087266	-0.17361	0.442098	-0.162073	0.0129789	-0.0123414	0.947531
NOP14	ENSG00000087269	0.103073	0.693022	0.0541095	0.47803	-0.124851	0.0892549
ADD1	ENSG00000087274	0.543609	5.11734e-08	-0.0679739	0.254495	-0.399761	4.76325e-11
TXNDC16	ENSG00000087301	-0.265302	0.090094	-0.150993	0.0036009	-0.155314	0.0729096
C14orf166	ENSG00000087302	0.129926	0.262537	0.233145	3.02232e-10	0.286707	1.73693e-09
NID2	ENSG00000087303	0.609529	4.45544e-06	-0.0457598	0.626528	-0.305029	0.000195408
GMCL1	ENSG00000087338	-0.10146	0.758289	0.0262991	0.787299	0.0574713	0.569997
SF3B2	ENSG00000087365	-0.130805	0.513418	0.156668	0.00713743	-0.192676	0.00406628
KLHL42	ENSG00000087448	-0.0971159	0.758806	-0.271291	2.32714e-06	-0.220947	0.00462269
GNAS	ENSG00000087460	-0.141753	0.0441566	0.293978	1.18383e-27	-0.0127825	0.781349
DNM1L	ENSG00000087470	-0.0869925	0.779962	0.0267623	0.735819	-0.215734	0.00769169
PTHLH	ENSG00000087494	0.0315977	0.894452	-0.00377709	0.913939	-0.0301921	0.779249
PHACTR3	ENSG00000087495	0.271872	0.0498487	0.574784	4.1626e-23	0.242949	0.00293725
ERGIC2	ENSG00000087502	0.0337012	1	0.050691	0.483178	-0.0366642	0.722847
TFAP2C	ENSG00000087510	-0.0108459	1	-0.00236554	1	-0.0120332	1
AURKA	ENSG00000087586	0.171864	0.761305	0.0478012	0.515427	-0.0240549	0.889252
PIR	ENSG00000087842	0.0992015	0.988258	-0.143622	0.0213901	0.890396	3.48886e-31
AAMDC	ENSG00000087884	-0.311241	0.00853532	-0.429087	2.32105e-20	-0.100479	0.124436
RFX2	ENSG00000087903	-0.0651291	0.790828	-0.135982	0.000129315	-0.015158	0.65901
METTL2A	ENSG00000087995	-0.0347615	1	0.0496952	0.542862	-0.0308646	0.756388
ALG6	ENSG00000088035	0.0746297	0.67579	0.0149006	0.857361	-0.0580499	0.370018
CNOT3	ENSG00000088038	-0.230592	0.208871	0.0312816	0.745393	-0.133754	0.169219
PTPN4	ENSG00000088179	0.208355	0.324305	0.0512569	0.536742	-0.198367	0.0224498
DDX18	ENSG00000088205	-0.12057	0.658995	-0.483511	1.70691e-18	-0.0771511	0.297715
KHSRP	ENSG00000088247	0.163703	0.475833	0.191292	0.00415323	-0.17973	0.0315882
GNA11	ENSG00000088256	-0.0476873	0.968999	-0.0187832	0.856334	0.0371927	0.702264
ASAP3	ENSG00000088280	0.176016	0.388042	0.105678	0.148652	-0.192228	0.0186484
EDEM2	ENSG00000088298	-0.711963	1.97147e-06	0.0915032	0.161527	-0.158951	0.405017
DNMT3B	ENSG00000088305	-0.0637576	0.450877	0.0320317	0.281834	0.0157268	0.54909
TPX2	ENSG00000088325	0.393131	0.0694889	0.0498369	0.522044	0.139123	0.00494228
PDRG1	ENSG00000088356	-0.316538	0.0620603	0.206562	0.00148813	-0.19755	0.0282351
EPB41L1	ENSG00000088367	0.518597	0.00021312	-0.00150991	1	-0.615734	7.47649e-16
DOCK9	ENSG00000088387	-0.465221	0.0022029	-0.0125249	0.945609	0.112063	0.142335
ANKRD10	ENSG00000088448	-0.473712	0.00219051	0.0906181	0.239662	-0.0936095	0.441213
TGDS	ENSG00000088451	0.0754839	0.67112	-0.0744544	0.107485	-0.125803	0.0264785
C3orf18	ENSG00000088543	-0.103599	0.657273	0.132459	0.0541641	0.00424476	0.925714
COQ9	ENSG00000088682	-0.0811454	0.812823	0.0555366	0.494737	-0.351693	1.81488e-06
TMEM40	ENSG00000088726	0.0095927	0.939293	0.107686	0.0197098	0.0290022	0.508095
KIF9	ENSG00000088727	-0.112426	0.738572	-0.00520492	1	-0.242817	0.0064899
ARHGAP28	ENSG00000088756	0.0564899	0.550181	-0.00939569	0.820304	-0.163204	0.000152396
CRLS1	ENSG00000088766	-0.305545	0.0497438	0.166866	0.00514883	0.200115	0.0105284
PPP1R13B	ENSG00000088808	0.474611	0.0013534	0.0215702	0.875582	-0.400884	1.07097e-06
ATRN	ENSG00000088812	0.147301	0.465236	0.069626	0.359447	-0.211818	0.0069543
SMOX	ENSG00000088826	0.008776	1	-0.095612	0.0407132	0.0268239	0.695593
FKBP1A	ENSG00000088832	-0.272996	0.00332453	0.255036	1.23908e-12	0.433534	1.34263e-19
NSFL1C	ENSG00000088833	-0.220785	0.192331	0.324559	6.2657e-10	0.494858	1.35322e-11
C20orf194	ENSG00000088854	-0.0481795	0.978236	0.0881069	0.268806	0.191339	0.0247707
ZNF343	ENSG00000088876	0.0038425	1	0.00835944	0.885074	0.0970362	3.93125e-05
EBF4	ENSG00000088881	0.0555233	0.580841	-0.0677225	0.0102173	-0.277231	7.43996e-08
CPXM1	ENSG00000088882	0.432957	0.000752251	-0.0367458	0.129187	-0.473228	6.95058e-17
MAVS	ENSG00000088888	0.165776	0.384316	0.0301682	0.765209	-0.384544	2.25633e-07
RP5-1187M17.10	ENSG00000088899	0.132749	0.503952	0.0214609	0.785934	-0.236837	0.000674182
XRN2	ENSG00000088930	0.196606	0.232699	0.185043	0.00290485	-0.350033	9.63911e-07
KIZ	ENSG00000088970	-0.194689	0.291254	0.0633126	0.377037	0.086898	0.30501
DYNLL1	ENSG00000088986	-0.193056	0.00607659	-0.0708129	0.0508677	0.0910226	0.0221344
TESC	ENSG00000088992	-0.25214	0.0848681	0.109283	0.0452897	0.655889	2.31752e-25
SNX5	ENSG00000089006	0.225972	0.186889	0.0822151	0.33722	-0.314876	4.66425e-05
RPL6	ENSG00000089009	0.314237	6.99625e-26	0.0906666	6.58618e-06	-0.013898	0.8988
MAPKAPK5	ENSG00000089022	0.100893	0.704875	0.21932	0.000578256	-0.304515	0.000115667
P2RX7	ENSG00000089041	0.014276	1	-0.0385578	0.228059	0.0570009	0.00332306
ESF1	ENSG00000089048	0.715108	2.23905e-07	-0.160711	0.0152932	-0.297576	0.00152067
RBBP9	ENSG00000089050	0.261298	0.11134	0.0324334	0.770928	-0.0196328	1
ANAPC5	ENSG00000089053	0.147764	0.438528	0.146658	0.0132706	-0.26354	0.00029894
SLC23A2	ENSG00000089057	0.0915969	0.639266	-0.044477	0.39987	-0.0760122	0.226569
SLC8B1	ENSG00000089060	-0.246895	0.0507718	0.0241506	0.70738	-0.0887809	0.452035
TMEM230	ENSG00000089063	-0.561719	5.7436e-08	0.433726	7.15972e-26	0.250364	1.53655e-05
DZANK1	ENSG00000089091	-0.0154616	1	-0.00124096	1	-0.103243	2.20277e-05
KDM2B	ENSG00000089094	-0.158071	0.55214	-0.116734	0.0674643	-0.1869	0.0245452
LHX5	ENSG00000089116	0.0318207	0.0227905	-0.00139258	1	-0.0172542	1
TASP1	ENSG00000089123	-0.0262679	1	0.0571486	0.282683	0.319804	1.74294e-14
OAS1	ENSG00000089127	0.0054823	1	0.00891293	0.177891	0.000321202	1
GCN1	ENSG00000089154	0.115853	0.607116	-0.0696139	0.3523	-0.341992	1.72048e-05
RPLP0	ENSG00000089157	0.0304463	0.616088	0.167678	9.33737e-16	-0.436952	4.34413e-90
PXN	ENSG00000089159	0.156835	0.467044	0.0583676	0.552838	-0.249314	0.00325016
KIF16B	ENSG00000089177	0.200618	0.223516	0.00543134	1	-0.353517	6.06956e-07
TRMT6	ENSG00000089195	-0.0590711	0.932175	-0.155021	0.0144128	0.0417645	0.747646
CHGB	ENSG00000089199	0.0117393	1	-0.0130969	0.579463	0.0134542	0.0967102
PEBP1	ENSG00000089220	-0.330718	5.23936e-06	0.233502	1.70976e-13	0.539025	4.35646e-41
TBX5	ENSG00000089225	-0.0428297	1	0.224287	0.000292133	1.11649	5.74264e-47
BRAP	ENSG00000089234	0.0693672	0.836264	-0.0372553	0.629804	-0.122218	0.115554
ERP29	ENSG00000089248	0.0595549	0.842004	-0.0572251	0.308333	0.144928	0.0178285
FUS	ENSG00000089280	-0.2586	0.018007	0.0248128	0.937706	0.0818837	0.240313
IGBP1	ENSG00000089289	0.176848	0.174045	0.192899	5.06222e-05	0.0591128	0.362855
FXYD5	ENSG00000089327	0.516587	0.00197092	-0.166418	0.044801	-0.425521	3.59452e-07
ZNF302	ENSG00000089335	-0.31197	0.0306655	-0.143082	0.0187752	-0.231429	0.00311325
GRAMD1A	ENSG00000089351	-0.377039	0.0131883	0.239826	8.68734e-05	-0.493841	3.1198e-10
FXYD3	ENSG00000089356	-0.0253981	0.924534	-0.00320307	1	-0.0216502	1
HEPH	ENSG00000089472	0.508452	0.000259654	-0.163183	0.00249551	0.355456	1.86908e-07
CDIP1	ENSG00000089486	-0.413799	0.00861264	0.0614598	0.447836	0.0967777	0.216765
GANAB	ENSG00000089597	0.340682	0.0190666	-0.255452	2.49317e-05	-0.530846	5.87687e-12
GMIP	ENSG00000089639	-0.0144857	0.898469	0.00480744	1	-0.233809	7.40634e-10
RBM41	ENSG00000089682	0.117312	0.806377	0.0722366	0.358474	-0.297276	0.000515415
BIRC5	ENSG00000089685	0.174146	1	0.15044	0.0234603	0.344857	5.25335e-08
LAG3	ENSG00000089692	0.00706982	1	0.00332433	0.949886	0.00766753	0.369735
MLF2	ENSG00000089693	-0.286044	0.00163103	0.182196	3.33131e-05	-0.405367	3.57787e-15
OTUB2	ENSG00000089723	0.0336505	1	-0.0307004	0.544469	0.0577867	0.000641048
DDX24	ENSG00000089737	-0.374704	0.00320486	-0.380226	5.05684e-14	-0.436323	9.54456e-11
ZBTB25	ENSG00000089775	-0.261427	0.162996	0.00447256	1	-0.0533933	0.637241
NECAP1	ENSG00000089818	-0.202226	0.332982	-0.0334476	0.718826	-0.246441	0.00512581
ARHGAP4	ENSG00000089820	0.0643047	0.865611	0.0928484	0.0969149	0.0192822	0.77453
DHX32	ENSG00000089876	-0.0788066	0.841887	-0.0748153	0.355935	-0.022643	0.856966
RCOR1	ENSG00000089902	-0.183991	0.346969	-0.22056	0.000493422	0.0420142	0.601329
GPATCH2L	ENSG00000089916	0.195266	0.24233	0.00999954	0.997774	-0.341263	6.70603e-06
LTBP4	ENSG00000090006	0.287675	0.0833267	0.229358	0.000214422	-0.069142	0.466135
BLVRB	ENSG00000090013	-0.25777	0.0743143	-0.0821179	0.152548	0.325914	1.80673e-06
SLC9A1	ENSG00000090020	-0.374685	0.0563434	0.0948468	0.108406	-0.458351	6.74971e-08
SPTLC1	ENSG00000090054	-0.13664	0.376366	0.0764873	0.144518	-0.0110824	1
PAPOLA	ENSG00000090060	0.0725359	0.737688	0.0414439	0.489483	-0.00708904	0.964437
CCNK	ENSG00000090061	-0.0671532	0.932062	0.119081	0.108064	-0.169531	0.043351
PCBP4	ENSG00000090097	0.143939	0.530647	0.334739	4.48073e-10	-0.173267	0.0375204
RGS1	ENSG00000090104	0.029032	1	-0.0109343	0.743035	0.0203755	0.0290037
YPEL3	ENSG00000090238	-0.462403	0.000112422	-0.573452	1.56171e-31	-0.363482	4.90044e-08
MRPS33	ENSG00000090263	-0.0406882	1	-0.0887471	0.0949134	0.0194561	0.848003
NDUFB2	ENSG00000090266	-0.397764	2.62778e-14	-0.687791	2.69478e-150	0.162456	1.30018e-06
NUDC	ENSG00000090273	-0.4064	0.0029109	0.0803507	0.164167	0.466073	2.92999e-11
MAEA	ENSG00000090316	-0.165315	0.442098	0.167353	0.0149979	-0.0670378	0.530437
ICAM1	ENSG00000090339	-0.134393	0.0429196	-0.0473935	0.464724	-0.136103	0.560616
STRN4	ENSG00000090372	0.145874	0.556453	0.108057	0.134786	-0.176523	0.0455054
IRAK3	ENSG00000090376	0.0153487	1	0.0172417	0.216791	0.00147534	0.350791
LYZ	ENSG00000090382	0.0108932	0.763379	-0.00152465	1	-0.0310965	0.00920059
MUL1	ENSG00000090432	-0.0144839	1	0.0578093	0.50618	-0.040242	0.73533
PDCD7	ENSG00000090470	-1.01517	8.66219e-12	-0.725043	3.79978e-38	-0.143737	0.42368
SPG21	ENSG00000090487	-0.0377296	0.96241	-0.029826	0.777125	-0.0269131	0.858882
DNAJB11	ENSG00000090520	-0.131332	0.519208	-0.0183471	0.866671	0.840942	4.36968e-28
P3H2	ENSG00000090530	0.0312991	1	0.874071	8.12757e-60	0.351304	4.4234e-06
CHRD	ENSG00000090539	0.0173667	1	0.0296122	0.201023	0.0132891	0.0935891
FLT3LG	ENSG00000090554	-0.110258	0.294924	-0.0135332	0.510132	-0.0353446	0.602927
GNPTG	ENSG00000090581	-0.0823713	0.837122	0.0547424	0.515529	0.113837	0.225063
ZNF268	ENSG00000090612	0.392806	0.00689806	-0.0587827	0.468716	-0.294748	0.000134679
GOLGA3	ENSG00000090615	0.0504026	0.993469	-0.0528207	0.516762	-0.118478	0.225359
PABPC4	ENSG00000090621	-0.349907	0.00240216	-0.118042	0.040846	-0.528135	1.68813e-16
CERS4	ENSG00000090661	-0.0607615	0.917794	-0.0984355	0.195476	0.1533	0.0835851
MCOLN1	ENSG00000090674	0.0169383	1	-0.100004	0.181073	0.182204	0.0129777
USP48	ENSG00000090686	0.240102	0.191714	-0.0908731	0.256889	-0.326085	7.79673e-05
EFNB1	ENSG00000090776	-0.261915	0.112841	0.0685	0.354053	0.184651	0.018849
PDPR	ENSG00000090857	0.201657	0.275054	-0.033538	0.68716	-0.620741	9.22033e-15
AARS	ENSG00000090861	-0.0282383	1	0.120595	0.124742	-0.041701	0.717715
GLG1	ENSG00000090863	-0.0212889	1	-0.0306627	0.686138	-0.325931	4.09141e-07
KIF4A	ENSG00000090889	0.0411449	1	0.0648403	0.155639	0.0551016	0.15305
TNRC6A	ENSG00000090905	0.172938	0.318568	-0.320809	4.83889e-08	-0.482146	8.01119e-11
PLEKHG2	ENSG00000090924	-0.135373	0.641461	-0.0359457	0.643662	-0.232118	0.00657427
DLL3	ENSG00000090932	0.165627	0.417595	0.106166	0.0593804	-0.472522	9.43066e-11
NAT14	ENSG00000090971	-0.1662	0.490421	-0.0339194	0.828684	-0.540379	1.30642e-11
PITPNM2	ENSG00000090975	-0.00821432	1	0.0263179	0.823152	0.271791	2.62216e-12
EXOC1	ENSG00000090989	0.132241	0.546736	-0.121088	0.0848762	-0.0175618	0.812715
RBM27	ENSG00000091009	0.208378	0.220562	-0.0537063	0.474986	-0.226466	0.00296272
OSBPL8	ENSG00000091039	0.30205	0.0085538	0.214539	3.67098e-05	-0.604874	1.45522e-23
DTX2	ENSG00000091073	-0.182241	0.313233	-0.026059	0.729386	-0.134208	0.130726
PUS7	ENSG00000091127	0.101248	0.453409	0.023719	0.808026	0.0323279	0.437208
NRCAM	ENSG00000091129	-0.0051296	1	-0.0238261	0.539433	-0.0259057	0.563951
LAMB1	ENSG00000091136	0.285587	0.104383	0.110245	0.0904523	1.13128	2.74179e-53
DLD	ENSG00000091140	0.0222656	1	0.103555	0.0857361	0.0606759	0.450764
WDR7	ENSG00000091157	0.170738	0.245759	0.019087	0.773756	0.010257	0.742921
TXNL1	ENSG00000091164	0.284895	0.0517921	0.0417331	0.571677	0.612595	2.60135e-21
ABCC6	ENSG00000091262	0.105428	0.681925	-0.0453177	0.521521	-0.336295	4.57353e-06
CMTM6	ENSG00000091317	-0.214006	0.316232	-0.00808114	0.978683	-0.0349901	0.690003
ITGA6	ENSG00000091409	0.282507	0.100226	-0.0171258	0.942536	-0.1666	0.0502262
RAPGEF4	ENSG00000091428	-0.018056	1	0.102658	0.0708203	0.30964	2.34941e-14
AC013461.1	ENSG00000091436	0.1265	0.216167	0.0484192	0.22088	1.01669	2.60175e-137
SMPX	ENSG00000091482	0.140923	0.1052	0.411053	1.45787e-35	0.372138	2.23245e-20
FH	ENSG00000091483	0.330557	0.0426877	0.352453	2.67801e-11	0.417243	5.3407e-09
SEL1L3	ENSG00000091490	0.0168348	1	-0.0332927	0.0358924	0.00505284	0.32289
TF	ENSG00000091513	0.00227121	0.761504	-0.00224448	1	-0.0353068	0.00325656
CDV3	ENSG00000091527	0.222855	0.114955	-0.358356	3.08665e-12	-0.303434	9.49533e-06
ALKBH5	ENSG00000091542	-0.537771	3.21917e-06	0.0124065	0.928701	-0.31959	1.07436e-05
NLRP1	ENSG00000091592	-0.206027	0.265471	-0.376551	4.57664e-10	-0.599228	2.45252e-13
PITPNM3	ENSG00000091622	0.0460513	1	-0.0238336	0.570995	0.0320753	0.00821807
SPAG7	ENSG00000091640	-0.389677	4.53928e-05	0.383439	2.26482e-23	0.298794	8.62548e-09
ORC6	ENSG00000091651	0.264178	0.358607	0.00879323	0.916166	-0.00103455	0.684168
ZFHX4	ENSG00000091656	0.129787	0.212798	-0.154412	1.04535e-11	-0.133832	1.24516e-05
ZC3HC1	ENSG00000091732	0.165412	0.436731	0.0822738	0.287148	-0.0699535	0.444651
RGS17	ENSG00000091844	-0.0614666	0.539929	-0.095095	0.088538	0.190534	0.000781466
ANGPT2	ENSG00000091879	0.0579902	0.899108	-0.124132	0.00350313	-0.0133296	1
TMEM101	ENSG00000091947	0.177598	0.364097	0.107764	0.143572	-0.314055	7.92506e-05
CD200	ENSG00000091972	0.0679798	0.541306	-0.0447965	0.0738658	-0.0662614	0.0450477
CCDC80	ENSG00000091986	0.170388	0.634842	-0.312005	1.58255e-06	-0.366046	0.000234065
PSME1	ENSG00000092010	-0.498704	9.22418e-06	0.0413111	0.525631	0.208751	0.000798655
PPP2R3C	ENSG00000092020	-0.149624	0.499676	0.0722806	0.308333	-0.217392	0.0084358
HAUS4	ENSG00000092036	0.0589792	0.82671	0.491546	2.64759e-17	0.237492	0.00885189
JPH4	ENSG00000092051	0.0318319	0.436001	-0.000398332	1	-0.0163003	1
MYH7	ENSG00000092054	0.329822	6.86182e-08	0.368162	2.70779e-24	0.394388	5.45737e-24
SLC7A8	ENSG00000092068	0.06764	0.895048	-0.255847	1.28102e-06	0.282585	1.18306e-06
OSGEP	ENSG00000092094	0.319967	0.0488524	0.0775209	0.337656	-0.0453545	0.708444
SLC22A17	ENSG00000092096	-0.374118	0.0108724	-0.0885576	0.177869	-0.193724	0.017568
SCFD1	ENSG00000092108	0.192496	0.296596	-0.0455737	0.689705	0.169207	0.0358271
G2E3	ENSG00000092140	0.17445	0.400109	-0.065949	0.473374	-0.134074	0.12131
HECTD1	ENSG00000092148	-0.0383781	1	-0.111765	0.094468	-0.0136378	0.877998
HNRNPC	ENSG00000092199	-0.27989	0.000439461	-0.120369	0.0073542	-0.701735	4.67243e-50
SUPT16H	ENSG00000092201	-0.146616	0.552269	-0.111963	0.117764	-0.295245	0.00060661
TOX4	ENSG00000092203	-0.251739	0.125839	0.148858	0.0242846	-0.127042	0.110312
GEMIN2	ENSG00000092208	0.147822	0.502166	-0.0481257	0.569498	-0.253393	0.00173075
TGM1	ENSG00000092295	-0.0105581	0.543003	0.000712512	1	-0.00328839	1
TINF2	ENSG00000092330	-0.159457	0.487314	0.0317172	0.716511	0.00456925	0.968406
SEMA6A	ENSG00000092421	-0.170761	0.406983	-0.272678	1.85694e-07	-0.751783	2.78625e-20
TRPM7	ENSG00000092439	0.00441238	1	0.142683	0.0532944	0.0917826	0.330153
TYRO3	ENSG00000092445	-0.314725	0.0745793	-0.101721	0.210714	-0.224393	0.0125932
WDR76	ENSG00000092470	0.000682078	0.490648	-0.169936	0.0043009	0.238834	2.29431e-06
CAPN3	ENSG00000092529	0.697004	4.3481e-07	0.155483	0.01053	-0.893196	3.97741e-31
SNAP23	ENSG00000092531	-0.0957353	0.733069	0.0980687	0.164368	0.531215	1.77605e-11
TBX15	ENSG00000092607	0.014451	1	-0.0159735	0.0877112	-0.00718872	0.739009
PHGDH	ENSG00000092621	0.595375	0.000100721	-0.75172	5.13214e-41	0.361702	3.43351e-06
COL9A3	ENSG00000092758	0.202767	0.0486779	-0.25782	8.77737e-14	-0.268762	1.58539e-07
EZR	ENSG00000092820	-0.131901	0.481415	0.0765449	0.192599	0.553133	1.5419e-18
MYL6	ENSG00000092841	-0.166135	4.36779e-05	-0.0163731	0.989485	1.03376	0
AGO1	ENSG00000092847	-0.104794	0.705673	0.0276973	0.765817	-0.0580499	0.580386
CLSPN	ENSG00000092853	0.283611	0.677896	-0.145048	0.0125498	0.0434294	0.00154954
RFFL	ENSG00000092871	0.155628	0.412208	-0.121275	0.0275399	-0.211961	0.00357529
UNC13D	ENSG00000092929	-0.34694	0.0245503	0.569298	1.32677e-21	0.219794	0.0108101
MFSD11	ENSG00000092931	-0.245526	0.182665	-0.025107	0.855729	0.0713815	0.431344
DPYSL2	ENSG00000092964	-0.239899	0.260201	-0.472497	8.84426e-17	-0.333667	6.33921e-05
TGFB2	ENSG00000092969	0.646815	4.95749e-08	0.488096	3.27873e-17	-0.562012	1.36531e-15
GPATCH2	ENSG00000092978	0.430238	0.00397562	0.0811726	0.298109	0.00882188	0.759104
NUP50	ENSG00000093000	0.0318555	1	0.00613499	1	-0.113618	0.153052
CDC45	ENSG00000093009	0.0975001	0.760593	-0.0790461	0.0827667	-0.0235943	0.124962
COMT	ENSG00000093010	-0.153861	0.429106	0.158722	0.0154763	-0.0520967	0.77678
CECR1	ENSG00000093072	-0.00131255	1	0.219262	0.000564721	-0.159877	0.0741405
ECHDC1	ENSG00000093144	0.00257694	1	0.164531	0.0165684	-0.142669	0.0820329
LRRFIP2	ENSG00000093167	0.199291	0.337566	0.324395	2.69219e-08	0.300613	0.000124428
SEC22C	ENSG00000093183	0.0627821	0.927216	0.0630824	0.43053	-0.0547258	0.59225
HDAC6	ENSG00000094631	0.191227	0.313926	-0.0348688	0.65602	-0.186969	0.0192954
GABRP	ENSG00000094755	0.0770869	0.0040416	-0.0168533	1	-0.275126	7.22591e-23
CDC6	ENSG00000094804	0.142616	0.622211	-0.0660395	0.412347	0.061194	0.00044072
UPRT	ENSG00000094841	-0.161612	0.338109	0.0190799	0.843847	-0.0159626	0.893457
CDC23	ENSG00000094880	-0.153036	0.515739	0.008408	0.989485	-0.0165204	0.872982
AAAS	ENSG00000094914	-0.141387	0.49393	-0.00147446	1	0.037623	0.581002
CBX5	ENSG00000094916	-0.133151	0.419858	-0.107888	0.0392513	0.135481	0.0358126
FMO2	ENSG00000094963	0.000487017	1	-0.00572221	0.32138	0.00222754	1
SUCO	ENSG00000094975	-0.232113	0.218049	-0.00672826	0.987155	-0.679286	1.19605e-17
MSH2	ENSG00000095002	0.124716	0.611552	-0.0918084	0.244896	0.0233315	0.852596
MAP3K1	ENSG00000095015	-0.187213	0.375515	-0.173197	0.00741443	0.0659101	0.523259
DHPS	ENSG00000095059	-0.273938	0.109256	0.204505	0.00117401	0.110596	0.185173
HOOK2	ENSG00000095066	0.251184	0.1286	0.0187087	0.868174	-0.154356	0.0582604
ARCN1	ENSG00000095139	-0.191212	0.379138	-0.0170113	0.88331	-0.155888	0.0743503
EPB41L4B	ENSG00000095203	0.0616425	0.204313	-0.000772893	1	-0.0315671	1
TMEM38B	ENSG00000095209	-0.308781	0.0701707	0.0653195	0.461292	0.146156	0.0852813
PSMD5	ENSG00000095261	-0.232861	0.251966	0.00387613	1	-0.202933	0.0212068
PTGS1	ENSG00000095303	0	1	0	1	0	1
NUP188	ENSG00000095319	-0.146883	0.499676	-0.00431587	0.975048	-0.0644101	0.596954
CRAT	ENSG00000095321	-0.302187	0.0648999	0.0951697	0.170122	0.199014	0.013354
SH2D3C	ENSG00000095370	-0.067198	0.297485	-0.00148466	0.995493	-0.0168897	0.746878
NANS	ENSG00000095380	-0.143922	0.487124	0.337773	3.86384e-09	0.415708	3.00129e-07
TBC1D2	ENSG00000095383	-0.00664684	1	0.00130951	1	-0.0957536	0.000122857
DFNB31	ENSG00000095397	0.104029	0.362281	-0.00178631	1	-0.137813	0.00439606
CWF19L1	ENSG00000095485	0.261016	0.114916	0.0462419	0.553186	-0.138896	0.104848
BTAF1	ENSG00000095564	0.113465	0.748431	0.0208745	0.856955	-0.251588	0.00145097
IKZF5	ENSG00000095574	0.009369	1	0.0152583	0.838343	0.414318	2.11237e-19
TLL2	ENSG00000095587	-0.112207	1	-0.0929298	0.250755	0.60859	1.68301e-29
CYP26A1	ENSG00000095596	0.0315878	0.790828	-5.76837e-05	1	-0.0158496	1
SORBS1	ENSG00000095637	-0.167271	0.371006	-0.481396	8.8066e-17	0.38441	7.76687e-06
CRTAC1	ENSG00000095713	0.0126562	1	-0.0272182	0.0304939	0.0041832	0.391584
BAMBI	ENSG00000095739	-0.0394801	0.99601	-0.0672105	0.345366	-1.53294	1.95511e-156
IL11	ENSG00000095752	0.0269525	0.301147	-0.012449	0.0198821	-0.0292158	0.00275555
WAC	ENSG00000095787	0.125129	0.487268	-0.0195082	0.827979	-0.263518	0.00015214
CREM	ENSG00000095794	0.0132944	1	0.322709	1.03125e-09	-0.109087	0.0852813
NUBP2	ENSG00000095906	0.154378	0.492913	0.115979	0.0462546	0.0499208	0.474292
SMIM24	ENSG00000095932	-0.0325101	0.346723	0.0044496	1	-0.0691282	0.0108745
HIVEP1	ENSG00000095951	0.18326	0.290265	0.0576671	0.268939	-0.204336	0.00239987
FKBP5	ENSG00000096060	-0.168872	0.475613	0.00387905	0.999988	-0.393726	8.20935e-07
SRPK1	ENSG00000096063	0.137809	0.602171	-0.0194097	0.888556	0.0187495	0.823054
BRPF3	ENSG00000096070	0.0666857	0.817322	0.0262611	0.845862	-0.161456	0.0325855
MRPS18A	ENSG00000096080	-0.337405	0.0439712	0.0763141	0.317937	-0.204776	0.0202412
TMEM14A	ENSG00000096092	-0.328208	0.0737748	-0.21895	0.000572656	-0.267732	0.00216527
EFHC1	ENSG00000096093	-0.146531	0.560406	0.047381	0.58897	-0.0597456	0.491352
HSP90AB1	ENSG00000096384	0.444912	9.94599e-17	0.119664	0.00014238	0.0401706	0.29889
CDC5L	ENSG00000096401	0.164469	0.427502	0.127297	0.0686908	-0.052685	0.535279
ITPR3	ENSG00000096433	0.0941677	0.093887	-0.0256734	0.283016	-0.0394883	0.653823
DSP	ENSG00000096696	0.245992	0.0887172	0.152277	0.0173693	-0.540894	2.46829e-15
SIRT1	ENSG00000096717	-0.254857	0.146344	0.0063999	1	0.122171	0.143022
HNRNPH3	ENSG00000096746	-0.351229	0.00783305	-0.0492813	0.55801	-0.131872	0.0960382
IFT74	ENSG00000096872	0.0344494	0.9977	-0.00241451	1	0.0179511	0.891825
JAK2	ENSG00000096968	-0.119545	0.626866	0.11366	0.0789875	0.272428	0.000149295
ABL1	ENSG00000097007	-0.341358	0.0468328	0.00322834	1	0.0258395	0.735738
ACOT7	ENSG00000097021	0.0580077	1	0.374869	1.59661e-10	0.229748	0.00185087
SH3GLB1	ENSG00000097033	-0.220803	0.0455854	0.122367	0.00116101	1.07946	8.68143e-105
CDC7	ENSG00000097046	0.0328849	1	-0.107093	0.0405944	0.232951	2.78621e-10
SYDE2	ENSG00000097096	0.293685	0.134487	0.0196853	0.836029	-0.126122	0.270911
PCSK5	ENSG00000099139	-0.0568778	0.355289	-0.0174067	0.466302	-0.0456108	0.801094
SCD	ENSG00000099194	0.699434	4.88248e-14	0.271093	3.42616e-06	-1.71302	5.19002e-153
TMED1	ENSG00000099203	-0.143111	0.484588	0.28295	3.75735e-07	-0.0560913	0.574169
ABLIM1	ENSG00000099204	0.0522874	0.927912	-0.0956204	0.0941086	-0.234825	0.000475239
ERMP1	ENSG00000099219	0.25972	0.302932	0.0556916	0.382401	-0.497553	1.61032e-10
RAB18	ENSG00000099246	-0.406579	0.00294618	0.0570939	0.437165	0.0488943	0.49845
NRP1	ENSG00000099250	-1.54873	2.30911e-41	0.412886	1.81062e-15	0.273965	8.15232e-05
PRTFDC1	ENSG00000099256	-0.117783	0.647744	-0.0929753	0.191036	-0.0831157	0.413953
PALMD	ENSG00000099260	-0.186131	0.430219	-0.517424	1.39724e-22	0.586099	1.61847e-15
TSPAN15	ENSG00000099282	0.116982	0.933415	0.0102412	0.845747	0.047988	0.331083
H2AFY2	ENSG00000099284	-0.237856	0.204763	0.0890749	0.241944	-0.0190648	0.873497
FAM21A	ENSG00000099290	-0.0250832	0.99039	-0.177574	0.00737399	0.076423	0.349657
MAST3	ENSG00000099308	0.319549	0.00751961	-0.0542849	0.186988	-0.177903	0.0061554
MZF1	ENSG00000099326	-0.00990214	1	-0.0205758	0.786576	-0.206986	0.00348101
OCEL1	ENSG00000099330	-0.167842	0.402441	0.128235	0.0678395	-0.342313	7.91823e-05
MYO9B	ENSG00000099331	0.133868	0.571361	-0.0764983	0.283016	-0.144504	0.0950827
KCNK6	ENSG00000099337	0.042267	0.902396	-0.318715	2.51712e-07	0.481927	2.85669e-10
PSMD8	ENSG00000099341	-0.191473	0.126808	0.376312	2.10849e-21	0.424495	5.21884e-15
FBXL19	ENSG00000099364	0.158096	0.371736	-0.0306864	0.722874	-0.433997	5.29148e-09
STX1B	ENSG00000099365	-0.129548	0.48719	0.00880888	0.959633	-0.160056	0.0191042
HSD3B7	ENSG00000099377	-0.243914	0.208981	0.118421	0.0726401	-0.238256	0.00595497
SETD1A	ENSG00000099381	-0.0125181	1	-0.0951883	0.128203	0.440033	4.17122e-20
BCL7C	ENSG00000099385	0.0705839	0.935351	-0.162496	0.00401477	0.0535488	0.441219
CIRBP	ENSG00000099622	-0.661651	7.63594e-38	0.351081	8.43174e-35	0.0119669	0.789278
ATP5D	ENSG00000099624	0.0187428	1	0.154994	3.72891e-10	-0.0730987	0.0966122
HNRNPM	ENSG00000099783	-0.61792	2.73733e-06	-0.0596092	0.310882	0.56931	1.29288e-15
2002-03-01	ENSG00000099785	-0.419192	0.00253991	0.165091	0.000266743	0.968073	9.40114e-47
NDUFB7	ENSG00000099795	-0.116541	0.156588	-0.470922	1.31236e-48	-0.261063	3.76936e-11
TECR	ENSG00000099797	0.39979	0.00219436	0.304361	2.14279e-09	0.0710469	0.298611
TIMM13	ENSG00000099800	0.210402	0.00616835	-0.0295906	0.612306	-0.393976	2.22356e-20
CDC34	ENSG00000099804	-0.213294	0.262886	-0.395681	1.02284e-13	-0.360432	1.52202e-06
MTAP	ENSG00000099810	0.345052	0.0267858	-0.0364501	0.711778	-0.20606	0.0109765
CEP170B	ENSG00000099814	0.200346	0.268485	0.0780418	0.374896	0.0577645	0.282333
POLR2E	ENSG00000099817	-1.19895	4.61648e-27	0.242701	1.72353e-08	0.509495	8.60005e-16
POLRMT	ENSG00000099821	0.0786216	0.743247	0.0530819	0.439563	-0.271493	0.000413015
IZUMO4	ENSG00000099840	0.0153198	1	0.0523256	0.340581	0.16699	7.15334e-08
RASSF7	ENSG00000099849	0.119264	0.661329	0.0813946	0.251538	-0.172406	0.0325307
GADD45B	ENSG00000099860	-0.866663	4.70315e-12	0.46012	6.25166e-18	0.240335	0.00176532
PALM	ENSG00000099864	-0.171855	0.451323	-0.406361	2.73469e-12	-0.74056	3.11351e-23
MADCAM1	ENSG00000099866	-0.00711914	1	0.0327968	0.334622	0.0688779	0.00145157
IGF2-AS	ENSG00000099869	-0.061984	0.670717	0.0214407	0.467211	-0.0857287	0.138023
MKNK2	ENSG00000099875	-0.0766901	0.860574	-0.0887393	0.224685	-0.0993402	0.25843
ARVCF	ENSG00000099889	-0.348766	0.0100508	0.184991	0.00406352	0.274688	0.000174533
TRMT2A	ENSG00000099899	0.161087	0.507108	-0.00210719	1	-0.0919616	0.356143
RANBP1	ENSG00000099901	-0.791532	2.25807e-12	-0.0304118	0.6821	0.367629	1.24542e-08
ZDHHC8	ENSG00000099904	-0.153004	0.485269	0.0158356	0.91291	-0.0507224	0.622055
KLHL22	ENSG00000099910	-0.0102194	1	0.0602176	0.485384	0.273778	0.000766817
MED15	ENSG00000099917	-0.161372	0.471354	0.224322	0.00049007	0.0842445	0.362367
SERPIND1	ENSG00000099937	0.00905346	1	0.00653075	0.71814	0.00602496	0.258015
SNAP29	ENSG00000099940	-0.101875	0.721585	0.0700329	0.346915	-0.132573	0.13001
CRKL	ENSG00000099942	0.167113	0.409309	0.0499698	0.593542	-0.159258	0.0494818
LZTR1	ENSG00000099949	0.192571	0.274427	-0.068306	0.265785	-0.208319	0.00711869
MMP11	ENSG00000099953	0.133067	0.318629	-0.0505558	0.444266	0.0196289	0.681519
CECR2	ENSG00000099954	-0.0429197	0.953989	-0.000973016	1	-0.267332	0.000132775
SMARCB1	ENSG00000099956	-0.5432	0.000283249	0.0926739	0.161527	0.857717	1.46776e-26
P2RX6	ENSG00000099957	0.0223757	1	0.071109	0.113579	0.120128	4.09272e-06
DERL3	ENSG00000099958	0.0588246	1	-0.0134372	1	0.207237	3.38945e-10
SLC7A4	ENSG00000099960	0.0251061	1	-0.000577864	1	-0.114011	1.5637e-05
BCL2L13	ENSG00000099968	-0.0560466	0.940575	0.104748	0.155	0.0377137	0.72639
DDT	ENSG00000099977	-0.190393	0.0359115	-0.0987601	0.0263881	-0.408026	8.21557e-18
CABIN1	ENSG00000099991	-0.213136	0.297007	-0.0693128	0.325641	0.504454	1.36785e-10
TBC1D10A	ENSG00000099992	-0.152983	0.277336	0.0333932	0.675851	-0.0705594	0.669992
SUSD2	ENSG00000099994	-0.0399159	1	-0.143719	0.00614871	0.366409	3.57564e-16
SF3A1	ENSG00000099995	0.183276	0.380716	0.0473405	0.591222	-0.0838936	0.374357
GGT5	ENSG00000099998	-0.0331193	0.598552	-0.00326832	0.811804	-0.0134688	0.773557
RNF215	ENSG00000099999	-0.0526207	0.938631	0.0502803	0.20399	-0.109954	0.0175214
SEC14L2	ENSG00000100003	0.0552265	0.348228	-0.0279523	0.130486	-0.0413836	0.116918
SPECC1L	ENSG00000100014	0.00100487	1	-0.152853	0.0307705	0.0638068	0.49705
PPIL2	ENSG00000100023	0.0858094	0.797059	0.0419348	0.563095	-0.0144652	0.924483
YPEL1	ENSG00000100027	0.0714438	0.869699	-0.0466888	0.607292	0.0588872	0.577418
SNRPD3	ENSG00000100028	-0.481908	0.000334206	-0.00838115	0.966427	0.139801	0.0552168
PES1	ENSG00000100029	0.0426678	0.965204	-0.00873022	0.924087	-0.0936253	0.279366
MAPK1	ENSG00000100030	-0.108656	0.652449	-0.0962909	0.107509	0.165354	0.0346147
GGT1	ENSG00000100031	0.0812821	0.485571	-0.0168576	0.832186	-0.0390433	0.549207
PPM1F	ENSG00000100034	0.0187464	1	-0.0811371	0.23797	-0.292063	0.000300259
SLC35E4	ENSG00000100036	-0.0762523	0.808622	-0.0227263	0.722015	-0.124756	0.118603
TOP3B	ENSG00000100038	-0.0638462	0.870668	-0.0182598	0.836658	-0.0827153	0.262545
DGCR14	ENSG00000100056	-0.0498202	0.949068	0.197075	0.00243504	0.0863436	0.388812
MFNG	ENSG00000100060	-0.0435112	0.754634	0.0140148	0.521159	0.0256256	0.749102
CARD10	ENSG00000100065	-0.00877643	0.830449	-0.0164917	0.252514	-0.0571025	0.00963016
SLC25A1	ENSG00000100075	0.583767	1.91484e-06	-0.0173125	0.968384	-0.915513	4.98839e-35
ADRBK2	ENSG00000100077	0.138883	0.398147	-0.0671211	0.237658	-0.262136	0.000153125
LGALS2	ENSG00000100079	-0.0148457	0.715109	-0.0120154	0.108574	-0.00511419	1
GGA1	ENSG00000100083	0.135024	0.575611	0.170216	0.0116223	-0.12365	0.15358
HIRA	ENSG00000100084	-0.0569606	0.988939	-0.058029	0.497769	-0.198182	0.0199008
SH3BP1	ENSG00000100092	0.0438892	0.947052	0.00498879	1	-0.422752	1.17268e-11
SEZ6L	ENSG00000100095	0	1	0	1	0	1
LGALS1	ENSG00000100097	-0.529443	0.00230876	0.0164718	0.848663	2.97405	0
HPS4	ENSG00000100099	0.119307	0.675716	-0.16358	0.0149979	-0.256673	0.00186657
PIK3IP1	ENSG00000100100	-0.302623	0.0537122	0.0622556	0.426962	0.233181	0.00259492
SRRD	ENSG00000100104	-0.160438	0.495121	0.00319507	1	-0.0224838	0.861252
PATZ1	ENSG00000100105	0.0535595	0.978236	-0.0380159	0.643773	-0.0549786	0.563914
TRIOBP	ENSG00000100106	-0.0758012	0.702118	0.0290876	0.674418	-0.0746669	0.431744
TFIP11	ENSG00000100109	-0.0591727	0.979744	0.0304088	0.752985	-0.228346	0.00257816
GCAT	ENSG00000100116	0.438248	0.00510607	0.599786	1.57508e-29	0.765427	5.42754e-26
GGTLC2	ENSG00000100121	-0.00892759	0.805786	0.000145562	1	-0.0040571	1
CRYBB1	ENSG00000100122	-0.0109904	1	-0.034098	0.076176	0.0366423	0.050262
ANKRD54	ENSG00000100124	-0.0286449	1	0.0960967	0.179608	-0.0978531	0.288952
EIF3L	ENSG00000100129	-0.121148	0.146045	0.289919	8.40271e-19	-0.0378061	0.422019
SNU13	ENSG00000100138	-0.0876058	0.481713	-0.00442701	1	-0.403186	1.26492e-17
MICALL1	ENSG00000100139	0.255699	0.0851601	-0.0324954	0.763205	-0.00523088	0.835549
POLR2F	ENSG00000100142	-0.130625	0.400642	-0.149243	0.00135346	-0.0592595	0.357899
SOX10	ENSG00000100146	0.0590256	0.0727642	-0.0402693	0.00140725	-0.0281532	0.954264
CCDC134	ENSG00000100147	0.027097	1	0.00233338	0.944138	0.0252624	0.0245367
DEPDC5	ENSG00000100150	0.0535266	1	-0.0484364	0.279109	0.120677	2.71898e-06
PICK1	ENSG00000100151	0.103966	0.717655	0.206604	0.00126109	-0.047199	0.591573
TTC28	ENSG00000100154	0.0118527	1	-0.0442145	0.643946	-0.0902932	0.369858
SLC16A8	ENSG00000100156	-0.0135383	1	0.0816063	0.025655	0.122728	1.06985e-05
CENPM	ENSG00000100162	0.315445	0.795194	0.0218161	0.688905	0.187759	2.48581e-07
2003-09-01	ENSG00000100167	-0.00186797	1	-0.00421553	0.918808	0.0156041	0.124814
KDELR3	ENSG00000100196	-0.206762	0.226606	0.042804	0.607187	0.0829383	0.219166
DDX17	ENSG00000100201	-0.19098	0.0779846	-0.0616158	0.254047	-0.335216	2.40808e-10
DMC1	ENSG00000100206	0.020507	1	-0.113522	0.00385372	0.169778	9.82471e-08
TCF20	ENSG00000100207	0.0737489	0.807806	-0.00654871	0.96886	-0.159911	0.0384494
HSCB	ENSG00000100209	-0.0547947	0.961924	0.153886	0.0235266	-0.0274405	0.812438
CBY1	ENSG00000100211	-0.654251	5.40308e-06	0.105221	0.125125	0.0503177	0.532541
TOMM22	ENSG00000100216	0.0341958	0.995083	0.362411	2.12759e-15	-0.117553	0.0633383
RSPH14	ENSG00000100218	-0.00650492	1	0.046027	0.0808878	0.0467716	0.0125747
XBP1	ENSG00000100219	-0.691708	1.28772e-07	-0.00467794	1	0.46082	2.84045e-10
RTCB	ENSG00000100220	-0.145881	0.511364	0.166654	0.00910947	0.0875811	0.343272
JOSD1	ENSG00000100221	-0.133774	0.521665	-0.110723	0.108795	0.245716	0.00357358
FBXO7	ENSG00000100225	0.12883	0.591145	0.252908	8.75368e-06	-0.142338	0.084468
GTPBP1	ENSG00000100226	-0.110004	0.670717	0.0575632	0.572129	-0.273677	0.00153676
POLDIP3	ENSG00000100227	0.32835	0.063966	0.142122	0.0423127	-0.292403	0.000561542
RAB36	ENSG00000100228	-0.0114641	1	0.00582939	1	0.0625415	0.00222654
TIMP3	ENSG00000100234	-1.25013	2.02095e-43	0.0842202	0.10761	-0.00900009	0.968787
PPP6R2	ENSG00000100239	0.178687	0.454016	-0.0395265	0.701694	-0.160934	0.0835382
SBF1	ENSG00000100241	0.198127	0.338101	0.0559477	0.514596	-0.15634	0.0721466
SUN2	ENSG00000100242	0.0540373	1	-0.0773779	0.392571	0.273693	2.93674e-05
CYB5R3	ENSG00000100243	-0.591089	8.70871e-12	0.388344	1.21161e-30	0.600143	1.108e-36
DNAL4	ENSG00000100246	0.145816	0.515739	0.113941	0.0934319	-0.328468	2.60955e-05
C22orf31	ENSG00000100249	0.00730788	1	-0.00705048	0.693001	0.0103833	0.212643
LMF2	ENSG00000100258	-0.0090262	1	0.0676094	0.412347	0.340963	3.05285e-05
RHBDD3	ENSG00000100263	-0.0792509	0.817773	0.0713189	0.378483	0.208874	0.0123389
PACSIN2	ENSG00000100266	-0.257921	0.17954	-0.0521099	0.523607	0.249483	0.004243
TTLL1	ENSG00000100271	-0.00791418	1	0.0353088	0.692135	0.147421	0.0833867
AP1B1	ENSG00000100280	-0.142832	0.46489	0.140204	0.0540009	0.21634	0.00947847
HMGXB4	ENSG00000100281	-0.0917457	0.788612	-0.14026	0.05414	-0.172264	0.0513966
TOM1	ENSG00000100284	-0.0534654	0.972821	0.0843557	0.311535	0.00267166	1
NEFH	ENSG00000100285	0.00978837	1	0.00766391	0.183016	-0.00355194	1
CHKB	ENSG00000100288	0.231688	0.152771	0.22548	0.00015902	-0.0461532	0.54638
BIK	ENSG00000100290	-0.152614	0.492905	-0.0413008	0.538855	-0.173765	0.0113761
HMOX1	ENSG00000100292	0.026706	0.596814	-0.120421	0.000132695	0.0448799	0.0674719
MCAT	ENSG00000100294	-0.105132	0.722755	0.0682214	0.389607	0.0466494	0.628847
THOC5	ENSG00000100296	0.272897	0.137842	0.0676617	0.346737	-0.0660796	0.631289
MCM5	ENSG00000100297	0.196936	0.847888	-0.147895	0.051451	0.260644	1.80914e-06
ARSA	ENSG00000100299	0.0560481	1	-0.160275	0.0153363	0.196087	0.0144538
TSPO	ENSG00000100300	-1.02448	9.89269e-15	-0.436233	6.78781e-30	1.66635	6.23832e-141
RASD2	ENSG00000100302	-0.0180597	1	-0.24691	2.98596e-11	0.219323	1.74306e-07
TTLL12	ENSG00000100304	0.207588	0.245748	0.0910617	0.151415	-0.169697	0.0290183
CBX7	ENSG00000100307	-0.223919	0.251468	-0.090298	0.202734	-0.184416	0.0333859
PDGFB	ENSG00000100311	0.0246625	0.648995	-0.00710787	0.81714	-0.0635194	0.00270912
RPL3	ENSG00000100316	0.0545337	0.126393	0.171731	3.63309e-23	0.079084	2.22513e-05
ZMAT5	ENSG00000100319	-0.416129	0.00964773	0.219772	0.000519445	-0.0215838	0.889649
RBFOX2	ENSG00000100320	0.604612	6.65039e-12	0.249955	1.42787e-07	-0.371814	1.98229e-11
SYNGR1	ENSG00000100321	-0.106394	0.835702	0.187914	0.00414776	-1.38939	5.08443e-77
TAB1	ENSG00000100324	-0.154007	0.419154	0.0405301	0.621398	-0.0361915	0.804448
ASCC2	ENSG00000100325	-0.0970599	0.5324	0.169529	0.00887313	0.0868574	0.207636
MTMR3	ENSG00000100330	0.0475888	1	-0.0348481	0.664832	0.0176207	0.80229
MIEF1	ENSG00000100335	-0.202585	0.358278	0.061421	0.446512	-0.509256	2.40578e-09
APOL1	ENSG00000100342	0.0148803	1	-0.0384606	0.0197978	0.0163509	0.154849
PNPLA3	ENSG00000100344	0.0277959	1	-0.0417994	0.00225486	-0.00666447	0.538724
MYH9	ENSG00000100345	0.43368	0.0137652	-0.102648	0.171192	0.0220126	0.721983
SAMM50	ENSG00000100347	0.293455	0.0786254	0.266476	1.91772e-06	-0.033708	0.809264
TXN2	ENSG00000100348	0.167001	0.311702	0.1867	4.58551e-05	0.322866	2.21224e-08
FOXRED2	ENSG00000100350	0.244891	0.08757	-0.156238	0.00331487	-0.0619028	0.406487
EIF3D	ENSG00000100353	0.271762	0.0123059	0.236296	6.91731e-07	-0.164337	0.00530544
TNRC6B	ENSG00000100354	-0.230652	0.0483723	0.126388	0.0225577	-0.0281859	0.729444
SGSM3	ENSG00000100359	0.157723	0.459273	0.249302	9.49835e-05	-0.126737	0.136251
IFT27	ENSG00000100360	-0.00594939	1	-0.0291027	0.815082	-0.491407	6.58027e-11
PVALB	ENSG00000100362	-0.0200804	0.72254	-0.0269015	0.00967252	-0.0201566	0.987365
KIAA0930	ENSG00000100364	0.157304	0.309614	-0.0244879	0.808739	-0.388259	3.86101e-08
NCF4	ENSG00000100365	0	1	0	1	0	1
SLC25A17	ENSG00000100372	0.0143547	1	0.0391595	0.689704	-0.14281	0.0424895
FAM118A	ENSG00000100376	0.152809	0.405329	0.0163077	0.946535	-0.168421	0.0260125
KCTD17	ENSG00000100379	-0.0868885	0.472605	0.317837	2.83388e-08	0.702825	9.95461e-20
ST13	ENSG00000100380	0.10947	0.340726	-0.0728461	0.104182	0.0827409	0.102348
RBX1	ENSG00000100387	-0.804126	3.25383e-29	-0.375771	6.92884e-29	0.182604	6.71355e-05
EP300	ENSG00000100393	-0.11074	0.624756	-0.101481	0.166083	-0.0653045	0.562653
L3MBTL2	ENSG00000100395	0.100442	0.69634	0.00104488	1	-0.0291069	0.800965
CHADL	ENSG00000100399	-0.0939	0.790828	-0.194497	0.00282364	0.480327	1.9937e-11
RANGAP1	ENSG00000100401	-0.0984834	0.669902	-0.0195731	0.856955	0.118055	0.157587
ZC3H7B	ENSG00000100403	-0.102455	0.773521	-0.25514	6.3929e-05	-0.134684	0.115411
PHF5A	ENSG00000100410	-0.177011	0.430302	0.0950501	0.192386	0.0077133	1
ACO2	ENSG00000100412	-0.392749	0.000206012	0.549152	5.50779e-39	0.176535	0.00328132
POLR3H	ENSG00000100413	-0.0871212	0.776889	0.0385153	0.643773	0.104547	0.241597
TRMU	ENSG00000100416	0.10221	0.720665	0.234157	0.00033909	-0.436762	1.77511e-08
PMM1	ENSG00000100417	-0.295019	0.0742853	0.425835	2.30836e-16	0.514111	1.61138e-11
DESI1	ENSG00000100418	0.196017	0.357913	0.215167	0.000712957	-0.105669	0.25749
CERK	ENSG00000100422	0.0648506	0.93068	-0.114029	0.100865	0.225348	0.00784352
BRD1	ENSG00000100425	0.00728996	1	0.0336239	0.777125	-0.0036537	1
ZBED4	ENSG00000100426	0.0990195	0.657984	-0.0252765	0.878444	-0.147465	0.0442213
MLC1	ENSG00000100427	0.0027599	1	-0.00599553	0.186565	-0.000592491	1
HDAC10	ENSG00000100429	0.0224294	1	0.0865212	0.113152	0.235472	8.32517e-11
ABHD4	ENSG00000100439	0.247469	0.100889	-0.0616082	0.344442	-0.209541	0.00407754
KHNYN	ENSG00000100441	0.027344	0.922161	0.00682025	0.96274	-0.728797	7.68773e-20
FKBP3	ENSG00000100442	0.0500308	0.953253	0.102836	0.0298594	0.629862	1.70265e-29
SDR39U1	ENSG00000100445	-0.323431	0.0429952	0.0493775	0.596436	0.0284718	0.795256
RBM23	ENSG00000100461	-0.162901	0.4856	-0.0936679	0.224203	-0.0245364	0.795292
PRMT5	ENSG00000100462	-0.0144551	1	0.172714	0.00964792	-0.00273582	1
COCH	ENSG00000100473	0.0113096	1	-0.0229065	0.378885	-0.0192256	0.528747
AP4S1	ENSG00000100478	-0.0141219	1	0.114166	0.0763742	-0.0228953	0.814213
POLE2	ENSG00000100479	0.0594095	1	-0.112093	0.000527029	-0.0272538	0.832285
VCPKMT	ENSG00000100483	-0.0505044	0.92222	-0.0833829	0.0955619	-0.0510928	0.475745
SOS2	ENSG00000100485	0.203134	0.257957	0.0169044	0.89574	-0.163823	0.0455355
NIN	ENSG00000100503	0.0538172	0.90765	0.0234146	0.865667	0.109327	0.272355
PYGL	ENSG00000100504	-0.039859	0.991978	-0.0984662	0.213777	0.00129918	1
TRIM9	ENSG00000100505	-0.151128	0.696335	-0.0688598	0.0388217	-0.203225	0.00014254
PSMC6	ENSG00000100519	-0.161987	0.451576	0.051778	0.523383	0.324586	1.9764e-05
GNPNAT1	ENSG00000100522	-0.00872356	1	-0.106888	0.0904191	0.133054	0.0537427
DDHD1	ENSG00000100523	0.281298	0.113779	-0.0307835	0.751765	-0.350407	1.54017e-05
CDKN3	ENSG00000100526	0.554596	0.000648425	0.24687	0.000167205	0.134166	0.0328088
CNIH1	ENSG00000100528	-0.0812045	0.776889	0.249934	2.11065e-07	0.307248	2.67499e-06
CGRRF1	ENSG00000100532	0.0426263	0.982069	0.132482	0.07887	0.200722	0.0145344
ATP6V1D	ENSG00000100554	0.199525	0.286142	0.111055	0.0953527	-0.00932097	0.964421
PLEK2	ENSG00000100558	0.24668	9.02899e-05	-0.0104332	0.529383	-0.148655	4.74054e-05
PIGH	ENSG00000100564	-0.211003	0.319913	0.034339	0.72261	-0.0831703	0.462356
PSMA3	ENSG00000100567	-0.294518	0.0432001	0.1316	0.0170331	0.264982	0.000187788
VTI1B	ENSG00000100568	0.597002	2.36286e-07	0.0464943	0.56709	-0.180979	0.0134697
TIMM9	ENSG00000100575	0.696622	3.07886e-12	0.178792	0.00113385	-0.49853	2.00234e-15
GSTZ1	ENSG00000100577	0.255649	0.159646	0.0955222	0.153631	-0.239665	0.00530118
KIAA0586	ENSG00000100578	-0.0991382	0.584047	0.0740576	0.252061	-0.0645926	0.532175
TMED8	ENSG00000100580	-0.0856657	0.751133	-0.165861	0.00913934	-0.141371	0.157951
AHSA1	ENSG00000100591	-0.27223	0.109488	0.0596749	0.44897	0.0451169	0.589579
DAAM1	ENSG00000100592	-0.103587	0.587638	-0.167669	0.00173314	-0.339364	7.15334e-08
SPTLC2	ENSG00000100596	-0.0325665	1	0.00563065	0.998461	-0.116327	0.176054
RIN3	ENSG00000100599	0.0128648	1	-0.000604706	0.937138	0.0826709	0.0002241
LGMN	ENSG00000100600	-0.0769826	0.928778	-0.0639461	0.479281	-0.388258	1.18819e-06
ALKBH1	ENSG00000100601	-0.0820689	0.770046	0.0493682	0.366697	-0.0365267	0.580511
SNW1	ENSG00000100603	-0.166284	0.45255	-0.0121015	0.892275	-0.0295716	0.814531
ITPK1	ENSG00000100605	-0.0204724	0.939677	0.0354606	0.693061	0.344986	4.768e-06
DHRS7	ENSG00000100612	-0.196599	0.332759	-0.013278	0.952787	0.585519	5.16754e-13
PPM1A	ENSG00000100614	-0.273862	0.11445	0.0652604	0.384085	0.232849	0.00408146
SIX4	ENSG00000100625	0.00426025	1	0.00160697	1	-0.260514	7.84864e-12
GALNT16	ENSG00000100626	-0.105983	0.63141	0.00101362	1	0.260575	0.000146729
ASB2	ENSG00000100628	0.431346	0.0105579	0.396366	1.1722e-17	1.20274	1.8154e-69
ERH	ENSG00000100632	-0.62699	3.33351e-12	0.250936	1.87141e-09	0.0397545	0.616984
HIF1A	ENSG00000100644	-0.554933	7.91176e-06	-0.0568516	0.3784	0.108602	0.162819
SUSD6	ENSG00000100647	-0.142105	0.45894	-0.131589	0.0566734	0.243879	0.0031442
SRSF5	ENSG00000100650	-0.0783638	0.693948	-0.0338553	0.642966	-0.228501	0.000183171
EIF5	ENSG00000100664	0.328454	0.000783439	0.150612	0.00571987	-0.839568	5.89807e-48
DICER1	ENSG00000100697	0.0799683	0.738971	-0.0098153	1	-0.650898	3.20764e-18
ZFYVE21	ENSG00000100711	-0.608573	4.20865e-07	-0.181425	0.000643022	0.0859263	0.209381
MTHFD1	ENSG00000100714	0.229422	0.194866	0.0946837	0.20415	0.267371	0.00018098
ZC3H14	ENSG00000100722	0.222021	0.240705	-0.0256893	0.829865	-0.158036	0.0657246
TELO2	ENSG00000100726	0.0546755	0.946022	0.0748641	0.345957	0.198486	0.0167637
PCNX	ENSG00000100731	0.082697	0.845567	-0.0335845	0.689704	-0.00146523	1
BDKRB1	ENSG00000100739	-0.0160583	0.811834	-0.000444959	1	-0.00927241	1
GSKIP	ENSG00000100744	0.00289651	1	0.0179298	0.862224	-0.195353	0.0204907
VRK1	ENSG00000100749	-0.193282	0.0872658	-0.191522	0.00139215	0.113619	0.040527
PSMC1	ENSG00000100764	-0.111589	0.572235	0.302821	1.0618e-12	0.56659	4.93885e-20
PAPLN	ENSG00000100767	0.00685619	1	-0.0157766	0.106883	0.00110182	0.605874
RPS6KA5	ENSG00000100784	-0.0123313	1	0.0302768	0.750519	-0.497413	1.77286e-11
PPP4R3A	ENSG00000100796	0.171085	0.409607	-0.000578738	1	-0.132003	0.13205
C14orf93	ENSG00000100802	0.247739	0.195863	0.0582108	0.373368	-0.1132	0.300976
PSMB5	ENSG00000100804	-0.592272	1.89848e-13	0.172111	1.52737e-06	0.404587	3.04984e-18
[truncated: 12,711 more rows]

## Sheet: genes for Fig 6
GeneName	ensembl	logFC.becms	p.adj.becms	logFC.bemt	p.adj.bemt	logFC.mtvscms	p.adj.mtvscms
EGR1	ENSG00000120738	-0.643391	0.000134964	-1.13509	3.35263e-161	2.38234	1.14512e-237
ADCY5	ENSG00000173175	-0.0106604	1	0.119012	0.0424113	1.78321	1.15388e-137
ATF3	ENSG00000162772	-0.476088	0.00354948	0.46944	3.16395e-18	1.01305	2.05508e-39
ADRB2	ENSG00000169252	-0.0412816	1	0.156638	0.0031795	0.349746	1.90735e-15
ADRB1	ENSG00000043591	-0.0386405	1	-0.00634947	0.904785	0.143235	8.22595e-07
PDE3A	ENSG00000172572	-0.0575822	0.959361	-0.0875981	0.240737	-0.00419114	1
EDNRA	ENSG00000151617	0.265153	0.0763172	-0.307777	2.48787e-09	-0.0130218	0.892377
ADCY6	ENSG00000174233	-0.238437	0.193844	0.0799181	0.338057	-0.0983338	0.271654
GUCY1A3	ENSG00000164116	0.203408	0.142676	-0.20446	0.000125559	-0.131582	0.0485674
EDNRB	ENSG00000136160	-0.146069	0.516244	-0.0971087	0.000681549	-0.154921	0.0053737
PDE4A	ENSG00000065989	0.250236	0.0484637	-0.073636	0.13402	-0.218374	0.000533116
GJA1	ENSG00000152661	-0.0649338	1	0.176802	0.00119862	1.89859	3.71444e-143
