# Supplementary material for: Human-iPSC-Derived Cardiac Stromal Cells Enhance Maturation in 3D Cardiac Microtissues and Reveal Non-cardiomyocyte Contributions to Heart Disease
Source: Cell Stem Cell. 2020 Jun 4;26(6):862–879.e11. doi: 10.1016/j.stem.2020.05.004 (PMC7284308; doi:10.1016/j.stem.2020.05.004)
Supplement: Table S3 — GO Biological Process Terms and KEGG Pathways Enriched in Gene Clusters from the Consensus Matrix, Related to Figure 3 [file mmc4.xlsx]

## Sheet: GBM.k=8.consensusClass
TNMD	1
SCYL3	1
FGR	2
CFH	3
ENPP4	4
CFTR	1
BAD	3
CD99	3
HS3ST1	2
AOC1	5
TMEM176A	5
KLHL13	1
CYP26B1	3
ICA1	5
CASP10	4
TFPI	6
RBM5	1
MTMR7	5
SLC7A2	5
PLXND1	6
AK2	5
CAMKK1	5
RECQL	6
VPS50	4
HSPB6	3
PDK4	1
ZMYND10	2
ST7	1
CDC27	4
SKAP2	6
THSD7A	1
ACSM3	2
PRKAR2B	5
CREBBP	1
CROT	7
ABCB4	3
MYCBP2	6
PDK2	1
ITGA3	5
ZFX	1
LAMP2	7
MAP3K14	3
TMEM132A	6
TAC1	3
SPATA20	8
CACNA1G	1
TNFRSF12A	3
ETV1	4
ALDH3B1	6
PHTF2	1
USH1C	7
TBXA2R	3
PAF1	1
SCIN	1
ARSD	5
ADIPOR2	1
CDKL3	4
UPP2	2
CEACAM21	2
GAS7	3
TKTL1	2
RPUSD1	7
RHBDF1	3
CACNA2D2	1
TSR3	1
CRAMP1	1
SELE	2
FMO3	8
MYLIP	5
NOX1	1
SYN1	1
CDK11A	8
SYPL1	1
CYB561	6
SPAG9	6
CELSR3	6
AASS	8
MPND	1
NFIX	6
ST3GAL1	4
IL32	2
PKD1	8
RHOBTB2	7
HEATR5B	5
REV3L	1
TENM1	7
MASP2	1
IYD	8
FAM76A	8
TRAF3IP3	2
RANBP9	1
ETV7	5
CD9	6
HHATL	4
IFFO1	6
GIPR	5
SEMA3G	2
STAB1	6
SLC6A13	1
IDS	3
PRSS3	7
ZNF200	1
HFE	6
HIVEP2	4
FMO1	8
CLCN6	7
MRC2	6
SLC6A7	2
TSPAN9	4
BTBD7	1
APBA3	8
ABHD5	5
RNF216	5
PTBP1	6
PLAUR	6
ANLN	3
WIZ	8
ZBTB32	8
TMEM159	1
BRCA1	3
CD22	6
SEMA3B	5
LTF	2
ELOVL5	3
KDM5D	6
UBR7	4
EHD3	3
PSMC4	8
MAN2B2	7
CLDN11	6
MVP	3
PGM3	3
CLK1	4
POLR3B	1
RNF14	5
MAMLD1	3
CD6	7
ACPP	5
MDH1	4
MTMR11	3
ZMYND11	1
MATR3	7
RGPD5	1
CHDH	8
IL20RA	1
GLT8D1	3
IGF1	7
SLC38A5	6
SLC11A1	4
WWTR1	1
ATP1A2	3
ZNF582	1
VSIG2	6
PRDM11	1
SYT13	1
SNAI2	6
ZRANB1	1
NCDN	8
ADGRA2	3
SAMD4A	3
RUNX3	6
SERPINB1	2
SLC7A9	7
NRXN3	5
C8B	8
FHL1	3
ZDHHC6	1
GRAMD1B	5
RNH1	8
BIRC3	2
AKAP11	5
GLRX2	3
ABCC2	8
GCLM	6
DEPDC1	3
RRAGD	4
TYMP	2
KPNA6	1
VIM	3
FAS	2
CD44	3
AGPAT4	1
BTN3A1	2
PRKCH	1
INSRR	5
IFNGR1	2
TNFRSF1B	2
VEZT	1
POU2F2	3
ARNTL2	3
ANK1	7
IBSP	6
RABEP1	1
BAK1	5
MUSK	1
GRN	6
FAM13B	4
ARHGAP31	4
RANBP3	1
PNPLA6	6
CHPF2	6
LRRC7	1
FUT8	6
ATP6V0A1	1
PIAS1	1
MAP2K3	3
RNF19A	4
NSMAF	1
TIMP2	6
MYOM2	5
CYP46A1	4
USP2	4
FLT4	6
FBXO42	1
AGA	7
EDC4	8
VCAN	1
MSR1	1
RIPOR1	2
C6	5
RAI14	3
SOX30	7
PNKP	6
PQLC2	7
RTN4R	6
CDH10	2
RAB27B	3
MYO16	1
PARP3	6
TNC	6
RIPOR3	6
AIFM2	3
RETSAT	3
CAPG	6
USH2A	3
TG	6
JADE2	6
LCP2	2
ADRB1	5
CTNNA1	4
EPHA3	1
HSPA5	1
DSG2	5
ATP6V1H	1
FAM214A	1
CP	7
KIAA0556	3
XK	4
C12orf4	2
FAM184B	8
MAP4	5
GOPC	1
USP28	1
HDAC9	5
CC2D2A	5
RRM2B	3
ZNF800	7
MRPS10	5
GUCA1A	3
VPS13D	7
CELF2	1
FAM120A	5
KITLG	6
ADAMTS6	1
H6PD	4
VAMP3	5
PER3	1
TNFRSF9	5
EPN3	4
LTBP1	5
RCN1	6
ELN	6
CLPTM1L	7
NEDD4L	1
FOXP3	6
PPP1R3F	4
HEXB	6
JKAMP	4
DKK3	8
ARHGEF5	7
NFE2L3	6
LIMA1	6
PTGER3	1
TNIP3	2
MAPK9	1
COL23A1	1
HERPUD1	7
HOMER3	6
PIK3CB	5
CYBA	6
PLEKHA5	4
RRP12	3
FNIP2	1
FSTL4	6
FOXN3	1
USE1	1
NRIP2	1
KCNQ1	5
THRAP3	1
ENTPD2	2
LY75	7
OPN3	1
PTPRN	3
FOXC1	6
SYNE2	1
ATP9A	1
RELT	6
GALC	4
KCNH2	1
CUL1	1
CYFIP2	1
TAB2	4
GINM1	4
KMT2C	1
CCDC85A	1
ITIH4	7
ITIH1	8
NPFFR2	1
TRAF3IP2	6
MSH4	1
PRDM1	6
USP13	4
LAMC2	1
CAMK2B	5
ATP2B4	5
DGKG	3
FLYWCH1	6
UNKL	7
TBXAS1	6
PARP12	4
ALDH18A1	6
MXD1	7
SLC2A3	3
YBX3	5
WNK1	4
CREB3L3	8
COL11A1	6
MPC1	5
BCAT1	6
HDAC7	6
LZTS1	2
NCKAP1	1
GUCY1B1	2
TNK2	8
ARSF	2
ZNF112	7
MRPS24	6
VMP1	3
APPBP2	1
SEZ6	1
SPHK2	3
ISOC2	3
MED29	1
AHRR	6
ZNF275	1
GPC1	5
ADCK1	7
HAGH	5
CASP8	3
LIMCH1	3
TSPAN32	4
ST3GAL6	5
NGFR	3
HIPK2	5
CTSA	3
SUGP2	1
SLC12A2	2
ABCA7	5
FAR2	2
BCAS1	6
CHI3L2	2
SBNO2	3
HMG20B	3
CALCRL	2
AP3D1	8
ZNF76	1
SLC9A3R2	6
GNAI3	3
OAT	6
PKN2	1
TRAM2	6
ERBB3	1
ANKRD44	4
ADAT1	6
PDIA5	3
NDUFB4	4
MYLK	6
SNAP91	4
CYB5R4	3
SEC61A2	1
TLE2	1
ASB1	5
FAM107B	2
ME1	7
TBC1D1	1
FOXJ2	1
PPP2R5A	4
TIE1	6
KDM4A	1
ZMYND12	1
ASPM	3
ELOVL1	3
SPI1	1
MPPED2	4
ISOC1	4
EML1	3
MSANTD3	7
ACSM2B	8
ZFAT	7
MTFR1	3
STAG3	1
FECH	4
IDI1	5
SP100	3
KLF6	3
PLPP1	2
TRAM1	6
TNFRSF1A	3
EVI5	5
STOML1	3
PKM	3
RRP15	1
PMS2P4	3
NAV3	1
IDH3G	4
ROGDI	4
ATP2B3	6
CBFB	3
RASSF1	3
IFI35	5
PLEKHH3	1
MEF2A	1
TFE3	6
TBC1D25	1
ACSL4	5
INPP5A	5
REEP1	1
ATP11A	5
SIRT2	7
ERLEC1	3
PPP2R5B	3
MAST4	3
ADGRF5	6
BCL3	5
KCNAB2	6
ABCC9	4
CLEC2D	1
MAOB	1
TGFBR3	4
ATP1B3	3
PIGB	4
GNB5	5
RAB27A	5
UFD1	6
GUCY2C	1
ELP1	4
NUCB2	4
PTPN3	4
SPTB	5
DAPP1	1
SLC44A1	6
FGF22	7
DGCR2	1
ZXDC	1
JMJD6	4
ST6GALNAC1	2
WIPI1	3
GBA2	4
ASNS	7
AP3M2	2
PTPN21	7
CAMK2A	1
OSBPL3	2
ATP2B1	3
TRPM5	2
MAP4K4	6
MGAT4A	4
RPS6KA2	5
ING3	2
VASH1	3
LMCD1	3
SEL1L	1
ATP6AP1	5
TRIB2	6
MBD3	7
FAM3A	1
CYBRD1	6
CDH19	2
PRKACA	1
ACTN1	3
ZFYVE26	7
LIMS2	1
SPEG	4
ALDH3A2	5
TRPC5	8
RHOBTB1	2
MARK2	1
HMMR	3
P4HA2	6
ACADVL	7
STK10	3
ACAP1	1
CRMP1	3
EVC	6
SIDT1	2
NDE1	3
MRVI1	7
PVR	5
PANX2	1
SELENOO	8
ALPK1	2
PDE8A	6
CLCN4	1
ADAM11	1
ABCB11	7
DHRS9	3
PTGS2	2
ST6GAL1	5
FRY	1
NOTCH3	6
PPP2R2C	3
CDHR2	8
ATP2A3	7
CA12	6
MGLL	3
NUAK1	3
SCARF1	2
IPCEF1	8
ZZEF1	1
NOX3	6
ENO1	3
TUBE1	5
ARHGEF10L	5
TXK	5
WSCD2	5
TACR2	5
SEMA3A	4
GTSE1	3
ACAT1	5
GRAMD4	1
CELSR1	4
RASAL2	5
VPS9D1	7
ZNF37A	7
FNDC3B	3
FOSL2	3
TMEM131	1
FSCN1	6
ACTB	6
PLD1	1
BCAP29	4
TUBA3D	1
KIFAP3	5
MCM6	3
REXO2	3
MLH1	4
FMO4	4
KLHL20	3
RGS11	3
PLXNA2	5
SPAG5	3
ANKRD13A	1
TPD52	5
ACACB	4
PAG1	3
GPATCH1	1
ICAM3	7
MCAM	6
MBNL3	6
RAP1GAP	5
NMRK2	7
CTTNBP2	1
RARB	1
TOP2B	1
NFKB2	3
UBE2T	3
IL4R	6
APBB1IP	6
TYR	6
CAPZB	8
GPR137B	6
SLC25A43	6
FGFR1	6
FBLN1	6
MAP2	3
PIAS2	1
ARAF	1
LAMP3	7
FAP	6
NEBL	5
SYNJ2	6
ADCY2	1
RBFOX1	4
EDN1	3
MLLT10	1
ZCWPW1	1
ITM2A	4
VDAC3	4
TNRC6C	1
CBFA2T2	1
BRINP1	2
PKD2L2	7
TP53INP2	5
MYH7B	1
TOLLIP	7
UBE2D4	4
CLUL1	1
RUNX1T1	4
SLC1A3	7
LXN	2
MKNK1	1
TNS1	5
RAPGEF3	5
DUSP13	7
CIC	8
OPHN1	6
AFM	8
SCGN	2
PGM1	4
EPB41L2	6
MOXD1	1
KEAP1	7
CRYBG3	5
EPHA6	2
RAB21	4
SLC4A4	4
SMARCA2	5
SESN1	7
MID2	3
COL5A3	6
SRCAP	6
CHRNA3	5
CNOT4	1
CPOX	3
CLDND1	2
MOK	1
RBL1	3
IGSF9B	3
NDC80	3
CXCL2	2
AFP	8
COL4A4	1
OSTM1	3
CDH7	1
IMPG2	1
ARG2	7
PTPRC	1
CACNA1S	1
PKP1	3
STK17B	3
CADPS2	7
PCDHB4	8
PCDHA6	5
PCDHGA2	1
ATP8B1	6
IL12RB2	6
SMARCD3	1
PGR	6
C1QTNF3	7
COL19A1	1
COBLL1	1
DLG3	2
TRAF5	6
GEMIN5	1
OPRK1	8
NFE2L1	4
SEMA5B	3
ITGB5	6
ERC1	4
RNF13	2
LYRM2	4
P2RX5	7
ITGAE	5
OXCT1	5
CYLD	2
ZNF671	1
ZMPSTE24	6
HAL	6
SSH1	2
APLP2	5
COL16A1	8
TXLNA	3
APOB	8
KIF3C	2
MAPRE3	5
CD59	6
CD82	6
AK6	4
MECOM	2
PREP	6
WDR47	5
SLC25A24	3
ABCB1	3
ZNF213	1
AKR1B1	7
CTTN	6
EPS15	1
MGST2	5
ATG16L1	7
USP40	6
MAST2	1
NFX1	6
AQP6	1
EPDR1	3
SNX10	5
TMED2	7
ERO1B	7
PPEF1	6
LAT2	8
ALG9	1
MYBPC2	5
ACOX3	7
PPP1R15A	3
FTL	6
PIGS	4
ADAMTS2	6
PSMC5	3
UIMC1	7
CETP	2
MMP2	6
MT3	5
SH3BP2	3
NID2	1
KLHL42	2
PTHLH	6
PHACTR3	5
ERGIC2	2
CASS4	6
PIR	7
AAMDC	4
GNA11	7
TPX2	3
DOCK9	5
ANKRD10	3
TMEM40	4
CRLS1	5
PPP1R13B	1
FKBP1A	2
C20orf194	5
EBF4	6
CPXM1	6
LZTS3	3
TESC	4
P2RX7	2
SLC23A2	7
SLC8B1	3
CFAP61	1
OAS1	2
TBX5	4
FXYD5	6
ZNF302	1
GRAMD1A	3
HEPH	1
RBM41	1
BIRC5	3
BLVRB	7
SLC9A1	3
PCBP4	3
RGS1	2
NDUFB2	2
ICAM1	2
STRN4	7
IRAK3	2
FETUB	8
DNAJB11	2
P3H2	3
CHRD	3
GNPTG	6
MCOLN1	7
EFNB1	3
KIF4A	3
PITPNM2	3
NLRC4	2
LAMB4	3
NRCAM	6
LAMB1	8
SLC26A4	7
WDR7	1
IL5RA	1
CMTM6	3
ITGA6	3
RAPGEF4	5
MAP3K20	5
SEL1L3	6
TF	8
ALKBH5	1
APOH	8
SPAG7	4
ORC6	3
CPA1	1
ESR1	1
ANGPT2	2
CCDC80	3
MYH7	5
SLC7A8	8
SLC22A17	1
HECTD1	1
RPGRIP1	4
SEMA6A	1
TRPM7	1
WDR76	3
SNAP23	2
TBX15	6
COL9A3	6
MYL6	5
UNC13D	5
MFSD11	1
DPYSL2	3
COMT	3
ADA2	3
LRRFIP2	4
XYLB	8
FMO2	8
MAP3K1	3
HOOK2	3
TMEM38B	1
PSMD5	1
SH2D3C	6
TBC1D2	8
PDE6C	7
IKZF5	4
BLNK	2
TLL2	5
TDRD1	4
SORBS1	4
CRTAC1	2
IL11	6
WAC	1
SRPK1	3
BRPF3	4
EFHC1	3
ITPR3	6
JAK2	4
ACOT7	3
SH3GLB1	5
SYDE2	1
ABLIM1	1
NRP1	3
PALMD	1
TSPAN15	3
WASHC2A	1
MYO9B	6
KCNK6	5
HSD3B7	5
CBARP	8
IGFALS	4
TIMM13	8
CEP170B	3
IZUMO4	4
MADCAM1	8
ARVCF	3
TRMT2A	7
ZDHHC8	7
KLHL22	1
SERPIND1	8
LZTR1	6
MMP11	6
P2RX6	3
DDTL	8
DDT	2
CABIN1	4
SUSD2	4
SPECC1L	7
PPIL2	6
UPB1	4
GGT1	1
PPM1F	6
TOP3B	2
CRYBB3	7
CYTH4	6
MFNG	6
LRP5L	3
LGALS1	3
PIK3IP1	2
TRIOBP	5
GCAT	5
CRYBB1	7
DEPDC5	1
PICK1	1
TTC28	3
SLC5A1	1
SLC5A4	2
KDELR3	6
DMC1	6
JOSD1	6
TIMP3	6
SUN2	3
CYB5R3	8
LMF2	8
PACSIN2	4
RASL10A	8
AP1B1	8
TOM1	1
CHKB	1
HMOX1	6
ARSA	8
TSPO	3
RASD2	3
CBX7	5
PDGFB	6
APOL4	2
APOL1	2
PNPLA3	6
MYH9	6
KIAA0930	6
CSF2RB	6
KCTD17	3
IL2RB	2
RBX1	5
L3MBTL2	1
CHADL	1
ACO2	4
POLR3H	8
CERK	4
MLC1	2
ABHD4	7
FKBP3	4
SDR39U1	7
AP4S1	4
CDKL1	2
NIN	2
CDKN3	3
PIGH	4
PSMA3	2
SAMD15	4
DAAM1	5
ITPK1	1
GALNT16	5
ASB2	5
HIF1A	5
SUSD6	5
SERPINA4	8
SLC8A3	2
ZFYVE21	1
TELO2	1
PSMC1	2
PAPLN	6
PPP4R3A	7
PSMB5	2
CCNB1IP1	3
DHRS2	3
NFKBIA	2
PSME2	1
BRMS1L	4
NFATC4	6
PLTP	3
PCIF1	1
GSS	1
MMP9	2
PYGB	4
PROCR	3
CD40	6
MYBL2	3
HNF4A	8
NDRG3	5
NFATC2	5
RIMS4	3
DOK5	6
BMP7	4
CTSZ	3
TUBB1	6
PSMA7	2
SLCO4A1	6
GID8	1
SLC17A9	8
EEF1A2	5
CDC25B	6
NDUFAF5	2
RASSF2	6
SLC52A3	6
ANGPT4	6
SNPH	8
MYLK2	8
SIRPB1	4
FERMT1	1
PDYN	7
CCM2L	6
PLCB4	1
MYL9	1
SAMHD1	8
KIF3B	3
MAPRE1	4
JAG1	3
SNTA1	1
RPRD1B	1
PXMP4	4
CST3	2
ASIP	2
CST4	7
PPP1R16B	6
FAM83D	3
SYNDIG1	3
LPIN2	1
MYL12A	3
ST8SIA5	3
SMAD7	6
LIPG	2
ANKRD12	5
RBBP8	1
CSTF2	1
MXRA5	6
VSIG1	7
ATG4A	4
STS	5
MID1	3
ATP1B4	3
PRPS2	6
MOSPD1	1
CHRDL1	3
WDR13	4
SRPX	3
ATP11C	2
CCDC22	7
PLP2	5
BMX	1
NAA10	7
RENBP	7
ELF4	6
ASB9	2
PCSK1N	5
MAGT1	1
PHEX	5
EEA1	7
PCYT1B	5
TIMP1	3
KLHL4	5
GABRE	5
MAGED2	1
RBM3	2
SRPX2	6
SYTL4	2
DRP2	3
TAF7L	7
PBDC1	7
GLA	3
BEX4	1
FGF14	1
NDFIP2	1
TNFSF13B	2
CDADC1	4
CAB39L	1
ACP5	8
DNAJC3	1
ARHGEF7	6
FGF9	5
SGCG	7
FLT1	6
RGCC	6
VWA8	4
DGKH	4
KATNAL1	5
TSC22D1	5
TRADD	6
LYRM1	1
CENPT	6
TSNAXIP1	7
N4BP1	1
CBLN1	3
PARD6A	6
MMP15	1
NDRG4	1
PSMD7	5
SETD6	7
SLC38A7	7
SLC7A6	7
PLA2G15	4
FA2H	7
WDR59	1
MON1B	3
MLYCD	1
MPG	6
NAGPA	2
COTL1	6
MTHFSD	1
CLCN7	7
HAGHL	3
FAM173A	1
FBXO31	5
STUB1	1
NUBP1	4
CRYM	7
EEF2K	1
ZNF174	1
AQP8	7
USP31	3
HMOX2	5
PYCARD	6
STX4	7
IL21R	6
SLC6A2	1
KNOP1	6
LACTB	5
CORO2B	1
CSK	8
HERC1	1
RASL12	4
ACSBG1	6
CD276	6
FAH	3
EHD4	5
ZNF106	1
ATP8B4	6
DTWD1	1
TJP1	1
BMF	1
SLC30A4	5
SGK3	4
PDGFRL	3
BRF2	5
RP1	1
TRPA1	8
CPQ	6
SFRP1	7
NIPAL2	1
PLAT	2
JPH1	4
STK3	1
GDAP1	4
IL7	2
STMN2	3
TRPS1	6
SPAG1	7
SNX16	2
GSDMD	6
SH2D4A	2
SLC39A14	7
MTMR9	4
DCTN6	5
GSR	1
TNFRSF10A	6
UBXN8	7
NEFM	6
TUSC3	4
KCTD9	4
ASAH1	5
MAN2B1	6
KCNN4	6
GYS1	5
NFKBIB	8
SARS2	8
KCNA7	5
CLPTM1	7
RELB	2
LIN7B	4
FCGRT	2
CKM	5
PEX11G	4
KLC3	7
LYL1	6
STX10	6
DMPK	5
CLEC4M	2
TBC1D17	8
IL4I1	2
AES	4
IL27RA	2
ASF1B	3
PPP6R1	1
OLFM2	6
RASAL3	6
AKAP8	1
ILVBL	1
ZNF419	1
SYDE1	7
POP4	7
GPI	4
PLD3	1
PRX	1
TBCB	3
POLR2I	5
APLP1	3
BBC3	6
TGFB1	6
DENND3	2
PLIN3	3
MYH14	3
LIM2	7
TYK2	8
SULT2A1	8
NAPA	7
MEIS3	6
CYTH2	3
GRIN2D	6
SYNGR4	8
CLEC11A	6
CARD8	1
PLA2G4C	5
HAS1	6
CAPS	4
PLPPR2	3
RASIP1	6
PLEKHA4	7
GCDH	1
DNASE2	6
MAST1	3
JAK3	2
ARRDC2	6
CRTC1	1
DDX49	8
ARMC6	8
HAMP	5
USF2	4
SCN1B	5
ERF	6
ETHE1	6
RUNDC3B	6
RASA4	6
TFPI2	2
NAMPT	2
PIK3CG	6
PON2	4
ITGB8	2
HBP1	4
DNAH11	2
MTPN	4
ZC3HAV1	3
OGDH	4
ADAP1	5
TFEC	2
H2AFV	5
CAV2	5
CAV1	3
LFNG	6
ANKRD7	8
VIPR2	3
TSPAN12	2
CPED1	2
CPVL	5
CHN2	5
GRB10	6
COBL	5
NOD1	4
CRHR2	1
MINDY4	7
PTCD1	7
CYP3A5	8
WASL	1
TFR2	3
PCOLCE	6
RBM28	7
IMPDH1	3
AGFG2	5
SERPINE1	6
AP1S1	3
C1GALT1	4
PLOD3	3
RPA3	3
SFRP4	2
ACTR3C	5
TSPAN13	7
AGR2	8
AHR	3
GIMAP2	6
TMEM176B	5
BLVRA	4
URGCP	8
PRKAG2	5
BCL7B	7
CLIP2	6
LIMK1	6
SPATA6L	7
TMEM245	4
PRUNE2	3
MEGF9	1
TGFBR1	2
SEC61B	6
ASPN	3
ECM2	6
SUSD1	5
AMBP	8
AKNA	6
DNM1	6
ENG	6
AK1	4
CDC37L1	4
KDM4C	1
ELAVL2	5
NCS1	1
TESK1	7
KCNT1	5
TYRP1	2
CREB3	7
MPDZ	1
DDX58	7
PIP5K1B	4
GLIS3	6
RAPGEF1	1
APBA1	1
SETX	8
SH3GL2	3
PTGDS	7
ABCA2	3
SHB	5
ZFAND5	7
DVL1	7
PDLIM1	5
DNTT	7
ATRNL1	1
HPS1	1
PHYH	8
DNMBP	7
CXCL12	3
CUBN	8
ATE1	4
NSMCE4A	1
PLEKHA1	7
UNC5B	6
VSIR	3
SPOCK2	5
PPP3CB	4
CCSER2	5
BMPR1A	1
ACTA2	1
LIPA	7
TLX1	2
SFXN3	3
CPEB3	1
FBXL15	8
ACBD5	7
LHPP	5
SH3PXD2A	8
MAP3K8	2
SORCS1	4
SHOC2	4
CCDC6	1
CUL2	1
UBE2S	3
PBLD	8
CRYBA1	7
RNF43	1
ASPA	2
RAD51C	5
2004-09-01	3
MTMR4	1
P2RX1	5
TRIM16L	1
CAMTA2	3
ENO3	5
PFN1	6
SLC6A4	1
ALDH3A1	2
SMARCD2	6
ICAM2	2
SYNGR2	1
DDX5	6
CYTH1	1
PSMD11	7
LGALS3BP	5
CCL7	7
KRT32	5
RAB5C	6
NAGLU	6
MLX	2
CNTNAP1	5
ABI3	6
EZH1	1
DLX4	3
PPP1R9B	6
COL1A1	6
SGCA	4
MRPL27	1
ALOX12	1
ABCC3	6
MPP2	3
SMURF2	3
DUSP3	3
HLF	7
EFNB3	1
FAM20A	7
MMD	5
DHRS7B	5
MYH3	7
TMEM104	6
CDR2L	3
PMP22	5
ALDOC	5
RAB34	6
GABRA4	5
GNRHR	7
SLAIN2	1
UGT2B10	8
DCUN1D4	5
USP46	3
SULT1E1	6
ODAM	4
CHIC2	1
NMU	6
NFKB1	7
AREG	5
TBC1D9	6
ZNF330	4
INPP4B	7
GAB1	1
KLHL2	4
WFS1	5
ANXA10	5
CLCN3	4
GALNT7	3
SOD3	3
TRIM2	3
SLC2A9	2
TBC1D19	5
SH3D19	1
STIM2	1
GLRB	5
RAPGEF2	1
HGFAC	8
LRP2BP	3
KLF3	6
FAM149A	5
NCAPG	3
PPARGC1A	5
CRYAB	4
HTATIP2	6
CCDC34	7
MTCH2	1
JHY	6
VWA5A	5
SIAE	3
SNX15	5
DTX4	6
ATG2A	7
UNC93B1	6
KMT5B	1
MS4A6A	2
ST3GAL4	2
CPT1A	4
CCND1	3
TMEM109	3
HPX	8
TRIM3	6
PANX1	5
ARHGEF17	2
APOA4	8
APOC3	8
CEP126	7
GALNT18	1
UBE4A	1
NECTIN1	4
HIPK3	4
KIAA1549L	6
FBXO3	4
SLC1A2	1
COMMD9	1
SLC15A3	6
ACCS	1
AMBRA1	1
SLC22A18	3
CD81	2
SLC35F2	6
C11orf21	4
ELMOD1	5
PITPNM1	3
TCIRG1	6
GTF2H1	1
PSMD9	2
P3H3	6
PRPF40B	1
CD69	1
CLEC2B	6
SELPLG	5
TSPAN11	6
MLEC	4
MVK	4
CSRNP2	3
MYF6	2
LIN7A	1
KRT18	5
TNS2	8
PPM1H	3
ELK3	6
SLC6A12	2
WNT5B	1
ARPC3	6
VPS29	4
MYL2	5
SH2B3	6
GPRC5D	4
LTBR	3
CDK2AP1	6
OAS3	6
OAS2	6
ART4	2
MGP	2
ARHGDIB	2
ENDOU	4
VDR	6
ADGRD1	5
TBC1D30	1
MDM1	1
COPS7A	4
CDCA3	3
CHPT1	3
GNPTAB	3
C12orf57	3
LPCAT3	1
NT5DC3	1
GOLT1B	3
GYS2	4
CMAS	1
HCFC2	7
COX6A1	3
COL12A1	6
BTN3A3	6
FRK	6
GCNT2	5
NEDD9	1
ASF1A	2
MAN1A1	3
GABRR2	2
SERINC1	4
NCOA7	2
SASH1	7
PPARD	5
FANCE	1
SLC26A8	2
MAPK14	5
KCTD20	5
STK38	5
PHACTR1	4
MDGA1	6
BMP5	1
BACH2	3
RBM24	1
CAP2	1
BAG2	5
TSPO2	4
FBXL4	4
BVES	7
COL9A1	3
GPLD1	1
CRYBG1	6
VNN1	2
C6orf62	1
B3GAT2	1
SOBP	1
SNX3	4
TRIM38	6
PEX7	1
PERP	1
ARFGEF3	7
HECA	1
ADGRG6	3
EPM2A	4
UNC93A	8
SLC22A2	2
PACRG	1
PDE10A	3
TFEB	4
CCND3	7
FAM120B	1
GUCA1B	4
BICRAL	8
SRF	1
DUSP22	4
COX7A2	5
TTK	3
SLC29A1	1
BTN2A1	3
LAMA4	3
CLIC5	5
ENPP5	8
MEP1A	8
PCDHB2	4
SEMA5A	5
C7	3
GHR	5
DAP	5
NME5	4
BRD8	1
KIF20A	3
NNT	5
HBEGF	3
SPARC	3
HMGCR	6
PCDHB3	2
PCDHB5	1
PCDHB6	5
PCDHB7	1
PDE8B	1
CLK4	4
PCDHB15	4
ARSB	6
THBS4	3
TTC1	1
RASGRF2	6
CCNG1	5
ARRDC3	1
GOLPH3	5
NPR3	1
SLC27A6	3
IRX4	1
LNPEP	1
PDE4D	1
AGXT2	8
PRLR	2
SLC12A7	5
ST8SIA4	2
PCDH12	6
FGF1	3
NR3C1	2
LIFR	4
TXNDC15	1
DPYSL3	3
PDGFRB	6
CDX1	2
ATP6V0E1	6
STC2	3
CPEB4	5
HRH2	1
CNTN3	1
SMC4	3
SELENOK	4
TBCCD1	3
KNG1	8
BCL6	3
HGD	8
NPHP3	1
OGG1	1
UBE3A	4
RBP2	8
RBP1	5
KAT2B	4
BCHE	1
PDCD10	1
COL7A1	6
FGF12	7
PRKAR2A	4
HES1	3
ECT2	3
USP9Y	6
C3orf14	2
GNB4	6
HHLA2	8
IQCG	7
GBE1	5
MORC1	1
FRMD4B	4
SLC41A3	1
ROPN1B	1
ABTB1	3
PODXL2	3
CSPG5	8
KLHL18	3
PLSCR4	6
CISH	4
MAPKAPK3	4
PEX5L	7
AADAC	8
EIF1B	1
ARHGEF26	7
VIPR1	2
SSR3	1
ZBTB47	8
TNNC1	5
FOXP1	1
EIF4G1	8
SLC4A3	4
INO80D	4
ADAM23	1
TTL	3
IL1A	2
CCL20	2
SLC35F5	4
TP53I3	8
DNAJC27	4
OTOF	6
CENPA	3
CYTIP	2
ACVR1	3
TANC1	1
SLC30A3	1
ITGA4	6
PSMD14	6
ASB3	4
PDE1A	7
IFIH1	5
TTC31	7
CLIP4	7
SPTBN1	5
RTN4	1
LOXL3	6
DOK1	6
GALNT3	2
POLE4	1
TACR1	6
EVA1A	6
EFEMP1	3
FN1	2
STAT1	8
IGFBP2	3
ELMOD3	1
IGFBP5	1
TXNDC9	2
COQ10B	5
PDCL3	1
PLCD4	3
CHMP3	5
ZNF142	8
SMYD1	1
IL1R1	3
IL1RL2	2
IL1RL1	5
IL18R1	2
SLC9A2	3
FHL2	5
MLPH	6
CNPPD1	4
STK25	1
ID2	6
HPCAL1	6
PLEKHB2	3
STRN	5
PRKD3	6
QPCT	6
SLC25A12	4
RMDN2	1
PLCL1	4
SLC1A4	4
PLEK	6
RND3	3
AAK1	5
TRAK2	6
C2orf42	1
EPAS1	2
NFE2L2	5
SPR	3
EPHA4	3
PRRX1	3
DNAJC16	5
MARK1	1
TNR	2
SCP2	1
PAPPA2	3
TMEM59	5
QSOX1	3
ERRFI1	2
KIAA1324	2
KCNC4	3
RAP1A	7
RNF19B	2
ASH1L	1
RHOU	3
ARHGEF2	3
FBXO2	3
FBXO6	2
C1orf21	5
SLC35D1	5
PLA2G4A	6
WLS	5
RGS2	2
RPE65	5
TNNI3K	4
CFHR3	7
PLEKHM2	1
PHTF1	3
ZBTB17	8
CD58	5
TFAP2E	1
NR5A2	6
MAP7D1	8
GNPAT	1
RRAGC	7
NID1	1
LGALS8	7
NT5C1A	3
SIPA1L2	1
KMO	8
RIMS3	5
ADGRL2	2
MFAP2	7
SSX2IP	1
GBP3	2
GBP1	2
GPR89B	4
RAB29	3
CD160	8
ECE1	3
CR2	8
P3H1	6
CDC20	3
MPL	4
ARTN	1
IPO13	5
PTCH2	3
PRDX1	8
PIK3R3	5
TSPAN1	3
BLZF1	5
CCDC181	1
FAAH	1
CNN3	7
F3	7
ABCD3	4
TNFSF4	5
HSD11B1	2
IRF6	1
PLPPR4	1
SERPINC1	8
STMN1	3
MAN1C1	4
NEK2	3
NENF	7
NSL1	1
CENPF	3
2002-03-01	4
CTSD	3
COLEC11	5
STAG1	4
KMT2A	6
MMP8	6
ZNF541	8
KPTN	1
KIF14	3
TNNT2	4
CAMSAP2	3
CRYGD	7
KLF7	3
TTR	8
CASC1	1
LRMP	4
SPCS2	1
SGIP1	3
PLAGL1	1
TNFAIP3	2
AKAP7	4
RAB32	6
MYB	6
SGK1	6
TCF21	4
PMFBP1	1
FBXL5	4
SLC16A7	5
RXYLT1	1
MYL12B	2
FOXO3	3
ARMC2	2
CASQ2	5
ABCG2	7
SPP1	2
STBD1	5
RARRES1	2
MFSD1	2
KLF12	1
UCHL3	4
HS1BP3	6
WDR35	7
CCND2	4
ELL2	5
DNAH7	7
CYP20A1	7
NDUFB3	5
SATB2	8
UBE2B	4
TRPM6	2
KLF9	6
TJP2	1
ITGB1BP1	3
CCDC92	8
TRIM67	5
PTBP3	6
WDR34	3
PTPA	4
FBXW2	1
NEK6	6
BSPRY	5
HDHD3	7
HSDL2	1
NR4A3	8
KDSR	3
ONECUT2	8
PROX2	2
IFI27L2	3
BBOF1	4
IRF2BPL	1
ACOT2	1
LTBP2	6
FLVCR2	8
TGFB3	3
ZC2HC1C	4
NRDE2	6
ZNF410	8
RHOQ	4
GPR75	8
FAM98A	3
AFTPH	7
CNRIP1	4
BCL11A	1
SLC17A5	6
SLF2	1
IFIT3	2
IFIT2	2
PPP1R3C	1
PYROXD2	1
MXI1	1
AVPI1	1
CFAP58	4
SFRP5	5
HOXB5	1
HOXB3	1
DUSP1	6
PANK3	5
MSX2	3
TEK	2
MOB3B	6
MLANA	1
CD274	5
GRIA2	1
PCMT1	4
PLEKHG1	1
MYCT1	6
CYSTM1	3
ARAP3	6
PCDHB8	1
PCDHB10	1
PCDHB14	4
PCDHB12	4
TNN	6
CENPL	3
SEC16B	6
KCNJ5	4
MASTL	3
SEPT7P9	4
EPC1	1
ENOX1	1
TNFSF11	2
MTRF1	1
DNAJC15	3
ELF1	1
HSPH1	7
ALG5	2
TGFBI	6
FAM53C	7
SIL1	1
MYOT	3
EGR1	8
MTERF2	4
SOCS2	6
DUSP4	6
CLU	3
ADRA1A	2
CRISPLD1	2
RDH10	1
EPX	8
AKAP1	5
TRIM25	6
SCPEP1	6
SPOP	4
SLC35B1	1
TEX14	2
NCAPH	3
TMEM131L	7
MND1	3
TRIM6	3
ABCC11	1
ADCY7	6
ECHDC2	4
PLBD1	8
PYROXD1	5
KCNJ8	4
ZNF211	1
LHX4	8
SEC22A	2
POPDC2	4
CD80	4
KIF18A	3
DESI2	4
CRY2	1
CAT	1
PILRB	7
GJA3	5
TBC1D15	2
ADGRB2	1
FABP3	5
POLR3GL	4
TNFSF10	2
SLITRK3	1
TMEM156	6
CPXM2	6
TMEM54	3
ZSCAN20	7
CSMD2	6
GTDC1	1
CXCR4	6
POLK	5
SV2C	3
MTIF3	1
GTF3A	7
XPNPEP2	8
PAEP	2
OBP2A	2
TBX22	2
FMOD	6
MYOG	1
LAX1	4
PLG	8
ANXA11	3
LDB3	4
ZNF205	7
ODF2L	4
[truncated: 5,287 more rows]

## Sheet: allGOs list
Cluster	ID	Description	GeneRatio	BgRatio	pvalue	p.adjust	qvalue	geneID	Count
cluster 2	GO:0050727	regulation of inflammatory response	45/595	293/14282	2.43162e-14	1.11295e-10	9.4347e-11	SELE/BIRC3/TNFRSF1B/CALCRL/PTGS2/CYLD/DDT/NFKBIA/MMP9/CD81/IL1RL2/TNFAIP3/TEK/TNFSF11/IL1B/C3/PLA2G5/APOE/PPARG/ETS1/EDNRB/IL6/TLR4/NOV/TLR2/DUOXA2/ADCYAP1/DUSP10/NFKBIZ/ENPP3/MAPK13/C1R/NLRP3/ZC3H12A/IL15/TLR3/KLKB1/C3AR1/ABCD2/SAA1/TLR6/C1S/PLA2G2A/TLR7/TNF	45
cluster 2	GO:0009617	response to bacterium	52/595	434/14282	5.42746e-12	1.24207e-08	1.05293e-08	FGR/SELE/LTF/TNFRSF1B/TNIP3/PTGS2/CXCL2/P2RX7/RGS1/ICAM1/IRAK3/NLRC4/NFKBIA/IL27RA/CCL20/TNFAIP3/IFIT3/SLPI/IL1B/C3/STATH/IRAK2/CMPK2/CD36/EDNRB/IL6/TLR4/TLR2/CYP1A1/IFNAR1/DUSP10/BANK1/CD96/TIMP4/GFI1/NLRP3/CXCL3/CXCL5/CXCL1/ZC3H12A/HPGD/TLR3/ABCA1/B2M/LGALS9/KLHL6/TLR6/TBK1/PLA2G2A/PPP1R11/HTN3/TNF	52
cluster 2	GO:0002237	response to molecule of bacterial origin	37/595	266/14282	1.0265e-10	9.0458e-08	7.66828e-08	SELE/LTF/TNFRSF1B/TNIP3/PTGS2/CXCL2/P2RX7/ICAM1/IRAK3/NFKBIA/TNFAIP3/SLPI/IL1B/IRAK2/CMPK2/CD36/EDNRB/IL6/TLR4/TLR2/CYP1A1/IFNAR1/DUSP10/CD96/TIMP4/GFI1/NLRP3/CXCL3/CXCL5/CXCL1/ZC3H12A/HPGD/ABCA1/B2M/LGALS9/TLR6/TNF	37
cluster 2	GO:0098542	defense response to other organism	41/595	318/14282	1.09882e-10	9.0458e-08	7.66828e-08	FGR/LTF/BIRC3/P2RX7/OAS1/NLRC4/IL27RA/CCL20/GBP3/GBP1/TNFAIP3/IFIT3/IFIT2/SLPI/IRF1/STATH/APOBEC3F/TRAF3/CD36/IL6/RTP4/TLR4/TLR2/IFITM3/FCN3/IFIT5/BATF/NLRP3/IFI16/ZC3H12A/IL15/TLR3/BCL2/TLR6/TBK1/PLA2G2A/PLSCR1/TLR7/PPP1R11/HTN3/TNF	41
cluster 2	GO:0032755	positive regulation of interleukin-6 production	18/595	66/14282	1.17222e-10	9.0458e-08	7.66828e-08	P2RX7/IL1RL2/PAEP/EREG/IL1B/CD36/IL6/TLR4/TLR2/ADCYAP1/MAPK13/TLR3/LGALS9/TLR6/ZBTB20/TLR7/MBP/TNF	18
cluster 2	GO:0031349	positive regulation of defense response	42/595	332/14282	1.18582e-10	9.0458e-08	7.66828e-08	LTF/BIRC3/TNIP3/ALPK1/PTGS2/CYLD/IRAK3/NLRC4/DDT/NFKBIA/RELB/ICAM2/TNFAIP3/TNFSF11/EREG/IRF1/IL1B/C3/TRAF3/IRAK2/ETS1/CD36/IL6/TANK/TLR4/TLR2/NFKBIZ/MUC4/UBC/MAPK13/GFI1/IFI16/IL15/TLR3/KLKB1/TLR6/TBK1/PLA2G2A/PLSCR1/TLR7/IRAK4/TNF	42
cluster 2	GO:0032675	regulation of interleukin-6 production	22/595	102/14282	1.53796e-10	1.0056e-07	8.52468e-08	P2RX7/IRAK3/IL1RL2/TNFAIP3/PAEP/EREG/IL1B/CD36/IL6/TLR4/TLR2/ADCYAP1/BANK1/MAPK13/ZC3H12A/TLR3/LGALS9/TLR6/ZBTB20/TLR7/MBP/TNF	22
cluster 2	GO:0002526	acute inflammatory response	24/595	124/14282	2.458e-10	1.39515e-07	1.18269e-07	PTGS2/ICAM1/CD81/VNN1/IL1A/FN1/TNFSF11/TREM1/IL1B/C3/APOL2/PPARG/EDNRB/IL6/ADCYAP1/C1R/NLRP3/KLKB1/C3AR1/SAA1/CXCR2/C1S/PLSCR1/TNF	24
cluster 2	GO:0045088	regulation of innate immune response	38/595	288/14282	2.74335e-10	1.39515e-07	1.18269e-07	FGR/LTF/BIRC3/IFNGR1/TNIP3/ALPK1/CYLD/IRAK3/NLRC4/NFKBIA/RELB/ICAM2/TNFAIP3/NMI/EREG/IRF1/TRAF3/PPARG/IRAK2/CD36/TANK/TLR4/TLR2/DUSP10/MUC4/UBC/CD96/GFI1/IFI16/TLR3/LGALS9/PARP14/TLR6/TBK1/SOCS1/PLSCR1/TLR7/IRAK4	38
cluster 2	GO:0032635	interleukin-6 production	22/595	107/14282	4.09878e-10	1.87601e-07	1.59033e-07	P2RX7/IRAK3/IL1RL2/TNFAIP3/PAEP/EREG/IL1B/CD36/IL6/TLR4/TLR2/ADCYAP1/BANK1/MAPK13/ZC3H12A/TLR3/LGALS9/TLR6/ZBTB20/TLR7/MBP/TNF	22
cluster 2	GO:0032496	response to lipopolysaccharide	35/595	256/14282	5.35475e-10	2.22806e-07	1.88877e-07	SELE/LTF/TNFRSF1B/TNIP3/PTGS2/CXCL2/P2RX7/ICAM1/IRAK3/NFKBIA/TNFAIP3/SLPI/IL1B/IRAK2/CMPK2/CD36/EDNRB/IL6/TLR4/TLR2/CYP1A1/IFNAR1/DUSP10/CD96/TIMP4/GFI1/NLRP3/CXCL3/CXCL5/CXCL1/ZC3H12A/HPGD/ABCA1/LGALS9/TNF	35
cluster 2	GO:0002253	activation of immune response	46/595	435/14282	5.79108e-09	2.20881e-06	1.87245e-06	FGR/LTF/BIRC3/BTN3A1/LCP2/TNIP3/ALPK1/CYLD/IRAK3/NLRC4/NFKBIA/RELB/ICAM2/CD81/GBP1/TNFAIP3/IRF1/C3/TRAF3/IRAK2/CD36/TANK/BLK/TLR4/TLR2/C1RL/FCN3/FCGR2A/NFKBIZ/MUC4/UBC/C1R/GFI1/IFI16/ZC3H12A/TLR3/BCL2/C3AR1/KLHL6/TLR6/C1S/TBK1/FPR3/PLSCR1/TLR7/IRAK4	46
cluster 2	GO:0002224	toll-like receptor signaling pathway	20/595	105/14282	1.03494e-08	3.64379e-06	3.0889e-06	LTF/BIRC3/TNIP3/IRAK3/NFKBIA/TNFAIP3/IRF1/TRAF3/IRAK2/CD36/TANK/TLR4/TLR2/UBC/GFI1/TLR3/TLR6/TBK1/TLR7/IRAK4	20
cluster 2	GO:0071219	cellular response to molecule of bacterial origin	24/595	152/14282	1.73019e-08	5.64708e-06	4.78713e-06	LTF/TNFRSF1B/TNIP3/CXCL2/ICAM1/NFKBIA/TNFAIP3/IL1B/IRAK2/CMPK2/CD36/EDNRB/IL6/TLR4/TLR2/GFI1/NLRP3/CXCL3/CXCL5/CXCL1/ZC3H12A/ABCA1/TLR6/TNF	24
cluster 2	GO:0009615	response to virus	32/595	252/14282	1.85069e-08	5.64708e-06	4.78713e-06	FGR/BIRC3/IFNGR1/OAS1/IRAK3/GBP3/GBP1/TNFAIP3/IFIT3/IFIT2/IRF1/APOBEC3F/TRAF3/IL6/RTP4/DUOX2/CYP1A1/IFITM3/IFNAR1/FCN3/IFIT5/NLRP3/IFI16/ZC3H12A/IL15/TLR3/LGALS9/BCL2/TBK1/PLSCR1/TLR7/TNF	32
cluster 2	GO:0010469	regulation of signaling receptor activity	42/595	394/14282	2.16182e-08	5.91318e-06	5.0127e-06	IL32/TYMP/CXCL2/TNFSF13B/IL7/NAMPT/IL1A/CCL20/ERRFI1/SPP1/TNFSF11/TNFSF10/RAMP3/EREG/BMP4/IL1B/TNFSF9/GDF5/LIF/GMFG/NGF/MRAP2/IL6/NOV/OSGIN1/ADCYAP1/CRHBP/VIP/IL34/SCGB3A1/CXCL16/NPPC/CXCL3/CXCL5/CXCL1/IL15/EPGN/CSF1/NRG3/GMFB/TNF/CORT	42
cluster 2	GO:0002521	leukocyte differentiation	43/595	409/14282	2.19629e-08	5.91318e-06	5.0127e-06	LTF/CYLD/BLNK/MMP9/ATP11C/IL7/RELB/JAK3/VNN1/IL1RL2/IL18R1/TNFSF11/PDE1B/IRF1/BMP4/TNFSF9/LIF/LRRC17/PPARG/CD101/IL6/TLR4/TLR2/LEF1/DUSP10/NFKBIZ/BATF/IL34/NLRP3/IFI16/ZC3H12A/IL15/TLR3/B2M/LGALS9/BCL2/NRROS/CSF1/SOCS1/SIGLEC15/NTRK1/TNF/NME2	43
cluster 2	GO:0006959	humoral immune response	23/595	144/14282	2.75146e-08	6.68028e-06	5.66298e-06	LTF/CXCL2/BLNK/IL7/CD81/PI3/SLPI/TREM1/C3/IL6/C1RL/FCN3/C1R/CXCL3/CXCL5/CXCL1/BCL2/C3AR1/C1S/PLA2G2A/PSMB10/HTN3/TNF	23
cluster 2	GO:1902105	regulation of leukocyte differentiation	29/595	217/14282	2.77311e-08	6.68028e-06	5.66298e-06	LTF/CYLD/ATP11C/IL7/JAK3/VNN1/IL1RL2/TNFSF11/IRF1/BMP4/TNFSF9/LIF/LRRC17/CD101/TLR4/LEF1/DUSP10/NFKBIZ/IL34/NLRP3/ZC3H12A/IL15/TLR3/LGALS9/CSF1/SOCS1/SIGLEC15/TNF/NME2	29
cluster 2	GO:0071222	cellular response to lipopolysaccharide	23/595	146/14282	3.58961e-08	8.21482e-06	6.96384e-06	LTF/TNFRSF1B/TNIP3/CXCL2/ICAM1/NFKBIA/TNFAIP3/IL1B/IRAK2/CMPK2/CD36/EDNRB/IL6/TLR4/TLR2/GFI1/NLRP3/CXCL3/CXCL5/CXCL1/ZC3H12A/ABCA1/TNF	23
cluster 2	GO:0050729	positive regulation of inflammatory response	19/595	103/14282	4.16628e-08	9.08051e-06	7.6977e-06	PTGS2/DDT/NFKBIA/TNFSF11/IL1B/C3/ETS1/IL6/TLR4/TLR2/NFKBIZ/MAPK13/IL15/TLR3/KLKB1/TLR6/PLA2G2A/TLR7/TNF	19
cluster 2	GO:0070555	response to interleukin-1	21/595	125/14282	4.48959e-08	9.34038e-06	7.918e-06	SELE/ICAM1/IRAK3/NFKBIA/MAP3K8/IL1A/CCL20/IL1RL2/GBP3/GBP1/IL1B/IRAK2/ETS1/IL6/TANK/UBC/MAPK13/GBP2/ZC3H12A/LGALS9/IRAK4	21
cluster 2	GO:0002218	activation of innate immune response	27/595	198/14282	5.47057e-08	1.08864e-05	9.22862e-06	LTF/BIRC3/TNIP3/ALPK1/CYLD/IRAK3/NLRC4/NFKBIA/RELB/ICAM2/TNFAIP3/IRF1/TRAF3/IRAK2/CD36/TANK/TLR4/TLR2/MUC4/UBC/GFI1/IFI16/TLR3/TLR6/TBK1/TLR7/IRAK4	27
cluster 2	GO:0071216	cellular response to biotic stimulus	25/595	174/14282	6.0315e-08	1.11954e-05	9.49057e-06	LTF/TNFRSF1B/TNIP3/CXCL2/ICAM1/NFKBIA/TNFAIP3/IL1B/IRAK2/CMPK2/CD36/EDNRB/IL6/TLR4/TLR2/PPP1R15B/GFI1/NLRP3/CXCL3/CXCL5/CXCL1/ZC3H12A/ABCA1/TLR6/TNF	25
cluster 2	GO:0050663	cytokine secretion	24/595	162/14282	6.11506e-08	1.11954e-05	9.49057e-06	FGR/BTN3A1/LCP2/P2RX7/NLRC4/IL1A/FN1/GBP1/TNFAIP3/PAEP/CD36/TLR4/TLR2/BANK1/NLRP3/ZC3H12A/ABCA1/LGALS9/SAA1/TLR6/SOCS1/MBP/PPP1R11/TNF	24
cluster 2	GO:0006953	acute-phase response	11/595	35/14282	1.00272e-07	1.76518e-05	1.49637e-05	PTGS2/IL1A/FN1/TNFSF11/IL1B/APOL2/EDNRB/IL6/SAA1/PLSCR1/TNF	11
cluster 2	GO:0002221	pattern recognition receptor signaling pathway	22/595	143/14282	1.09726e-07	1.86007e-05	1.57681e-05	LTF/BIRC3/TNIP3/ALPK1/CYLD/IRAK3/NFKBIA/TNFAIP3/IRF1/TRAF3/IRAK2/CD36/TANK/TLR4/TLR2/UBC/GFI1/TLR3/TLR6/TBK1/TLR7/IRAK4	22
cluster 2	GO:0002758	innate immune response-activating signal transduction	25/595	181/14282	1.32306e-07	2.16272e-05	1.83338e-05	LTF/BIRC3/TNIP3/ALPK1/CYLD/IRAK3/NFKBIA/RELB/ICAM2/TNFAIP3/IRF1/TRAF3/IRAK2/CD36/TANK/TLR4/TLR2/MUC4/UBC/GFI1/TLR3/TLR6/TBK1/TLR7/IRAK4	25
cluster 2	GO:0007249	I-kappaB kinase/NF-kappaB signaling	29/595	234/14282	1.47212e-07	2.32341e-05	1.9696e-05	LTF/BIRC3/TNIP3/ALPK1/FKBP1A/NFKBIA/RELB/TNFAIP3/TNFSF11/TNFSF10/IL1B/AVPR2/APOL3/IRAK2/CD36/TANK/TLR4/TLR2/UBC/IFIT5/S100B/ZC3H12A/TLR3/LGALS9/TLR6/TBK1/TLR7/IRAK4/TNF	29
cluster 2	GO:0038061	NIK/NF-kappaB signaling	18/595	103/14282	2.22662e-07	3.39709e-05	2.87977e-05	BIRC3/CYLD/NFKBIA/RELB/IL18R1/IL1B/AGO3/TLR4/NOV/TLR2/NLRP3/ZC3H12A/TLR3/LGALS9/TLR6/TCIM/TLR7/TNF	18
cluster 2	GO:0071347	cellular response to interleukin-1	18/595	104/14282	2.59004e-07	3.82408e-05	3.24173e-05	ICAM1/IRAK3/NFKBIA/MAP3K8/IL1A/CCL20/IL1RL2/GBP3/GBP1/IL1B/IRAK2/IL6/TANK/UBC/MAPK13/GBP2/ZC3H12A/IRAK4	18
cluster 2	GO:0007187	G protein-coupled receptor signaling pathway, coupled to cyclic nucleotide second messenger	24/595	175/14282	2.6963e-07	3.83415e-05	3.25027e-05	CALCRL/RGS1/VIPR1/RGS2/ADGRL2/ADRA1A/RAMP3/AVPR2/CHRM3/ADGRB3/MRAP2/LGR5/GPR65/ADCYAP1/VIP/HTR7/GNA14/ADGRL4/ABCA1/PSAP/GRM3/ADGRG1/CORT/NME2	24
cluster 2	GO:0045089	positive regulation of innate immune response	29/595	241/14282	2.77848e-07	3.83415e-05	3.25027e-05	LTF/BIRC3/TNIP3/ALPK1/CYLD/IRAK3/NLRC4/NFKBIA/RELB/ICAM2/TNFAIP3/EREG/IRF1/TRAF3/IRAK2/CD36/TANK/TLR4/TLR2/MUC4/UBC/GFI1/IFI16/TLR3/TLR6/TBK1/PLSCR1/TLR7/IRAK4	29
cluster 2	GO:0002757	immune response-activating signal transduction	38/595	371/14282	2.89314e-07	3.83415e-05	3.25027e-05	FGR/LTF/BIRC3/BTN3A1/LCP2/TNIP3/ALPK1/CYLD/IRAK3/NFKBIA/RELB/ICAM2/GBP1/TNFAIP3/IRF1/TRAF3/IRAK2/CD36/TANK/BLK/TLR4/TLR2/FCGR2A/NFKBIZ/MUC4/UBC/GFI1/ZC3H12A/TLR3/BCL2/C3AR1/KLHL6/TLR6/TBK1/FPR3/PLSCR1/TLR7/IRAK4	38
cluster 2	GO:0002755	MyD88-dependent toll-like receptor signaling pathway	10/595	31/14282	2.93195e-07	3.83415e-05	3.25027e-05	IRAK3/IRF1/IRAK2/CD36/TLR4/TLR2/UBC/TLR6/TLR7/IRAK4	10
cluster 2	GO:0001819	positive regulation of cytokine production	36/595	344/14282	3.54198e-07	4.50324e-05	3.81747e-05	FGR/BIRC3/PTGS2/P2RX7/DDT/IL7/IL27RA/IL1A/IL1RL2/IL18R1/PAEP/EREG/IRF1/IL1B/C3/CD36/IL6/TLR4/TLR2/ADCYAP1/MAPK13/NLRP3/IFI16/IL15/TLR3/B2M/LGALS9/C3AR1/SAA1/TLR6/ZBTB20/TBK1/SULF2/TLR7/MBP/TNF	36
cluster 2	GO:0002673	regulation of acute inflammatory response	15/595	75/14282	3.71883e-07	4.6003e-05	3.89975e-05	PTGS2/CD81/TNFSF11/IL1B/C3/PPARG/EDNRB/IL6/ADCYAP1/C1R/NLRP3/KLKB1/C3AR1/C1S/TNF	15
cluster 2	GO:0051607	defense response to virus	24/595	179/14282	4.12289e-07	4.96591e-05	4.20969e-05	BIRC3/OAS1/GBP3/GBP1/TNFAIP3/IFIT3/IFIT2/IRF1/APOBEC3F/TRAF3/IL6/RTP4/IFITM3/FCN3/IFIT5/NLRP3/IFI16/ZC3H12A/IL15/TLR3/BCL2/TBK1/PLSCR1/TLR7	24
cluster 2	GO:0002694	regulation of leukocyte activation	39/595	397/14282	5.90789e-07	6.90298e-05	5.85177e-05	FGR/C12orf4/CYLD/ATP11C/TNFSF13B/IL7/IL27RA/JAK3/MAP3K8/CD81/VNN1/IL1RL2/TNFAIP3/TNFSF11/EFNB2/IRF1/BMP4/IL1B/TNFSF9/PLA2G5/RAC2/IL6/TLR4/DUSP10/NFKBIZ/BANK1/ENPP3/SAMSN1/NLRP3/SPTA1/ZC3H12A/IL15/LGALS9/BCL2/TLR6/SOCS1/PLSCR1/LST1/TNF	39
cluster 2	GO:0042742	defense response to bacterium	20/595	133/14282	6.03275e-07	6.90298e-05	5.85177e-05	FGR/LTF/P2RX7/NLRC4/IL27RA/CCL20/SLPI/STATH/CD36/IL6/TLR4/TLR2/NLRP3/TLR3/TLR6/TBK1/PLA2G2A/PPP1R11/HTN3/TNF	20
cluster 2	GO:0031348	negative regulation of defense response	22/595	158/14282	6.49724e-07	7.07481e-05	5.99743e-05	TNFRSF1B/CALCRL/IRAK3/TNFAIP3/TEK/NMI/PLA2G5/APOE/PPARG/ETS1/NOV/ADCYAP1/DUSP10/CD96/ENPP3/NLRP3/IFI16/ZC3H12A/LGALS9/PARP14/ABCD2/SAA1	22
cluster 2	GO:1902107	positive regulation of leukocyte differentiation	19/595	122/14282	6.63715e-07	7.07481e-05	5.99743e-05	CYLD/ATP11C/IL7/VNN1/IL1RL2/TNFSF11/TNFSF9/LIF/CD101/LEF1/DUSP10/NFKBIZ/IL34/NLRP3/IL15/LGALS9/CSF1/SOCS1/TNF	19
cluster 2	GO:0050865	regulation of cell activation	41/595	430/14282	6.64664e-07	7.07481e-05	5.99743e-05	FGR/C12orf4/CYLD/ATP11C/TNFSF13B/IL7/IL27RA/JAK3/MAP3K8/CD81/VNN1/IL1RL2/TNFAIP3/TNFSF11/EFNB2/IRF1/BMP4/IL1B/TNFSF9/PLA2G5/RAC2/APOE/IL6/TLR4/DUSP10/NFKBIZ/BANK1/ENPP3/SAMSN1/NLRP3/SPTA1/ZC3H12A/IL15/LGALS9/BCL2/C1QTNF1/TLR6/SOCS1/PLSCR1/LST1/TNF	41
cluster 2	GO:1901222	regulation of NIK/NF-kappaB signaling	16/595	89/14282	7.02871e-07	7.21568e-05	6.11685e-05	CYLD/NFKBIA/IL18R1/IL1B/AGO3/TLR4/NOV/TLR2/NLRP3/ZC3H12A/TLR3/LGALS9/TLR6/TCIM/TLR7/TNF	16
cluster 2	GO:1903706	regulation of hemopoiesis	35/595	339/14282	7.1099e-07	7.21568e-05	6.11685e-05	LTF/CYLD/NFKBIA/ATP11C/IL7/JAK3/VNN1/IL1RL2/TNFSF11/IRF1/BMP4/TNFSF9/AGO3/LIF/LRRC17/CD101/ETS1/LMO2/TLR4/LEF1/DUSP10/NFKBIZ/IL34/NLRP3/ZC3H12A/IL15/TLR3/B2M/LGALS9/TCIM/CSF1/SOCS1/SIGLEC15/TNF/NME2	35
cluster 2	GO:0007188	adenylate cyclase-modulating G protein-coupled receptor signaling pathway	22/595	159/14282	7.25194e-07	7.21568e-05	6.11685e-05	CALCRL/RGS1/RGS2/ADGRL2/ADRA1A/RAMP3/AVPR2/CHRM3/ADGRB3/MRAP2/LGR5/GPR65/ADCYAP1/VIP/GNA14/ADGRL4/ABCA1/PSAP/GRM3/ADGRG1/CORT/NME2	22
cluster 2	GO:0001660	fever generation	6/595	10/14282	9.28072e-07	9.03785e-05	7.66153e-05	PTGS2/IL1A/TNFSF11/IL1B/EDNRB/TNF	6
cluster 2	GO:0002764	immune response-regulating signaling pathway	38/595	393/14282	1.22038e-06	0.000116369	9.86477e-05	FGR/LTF/BIRC3/BTN3A1/LCP2/TNIP3/ALPK1/CYLD/IRAK3/NFKBIA/RELB/ICAM2/GBP1/TNFAIP3/IRF1/TRAF3/IRAK2/CD36/TANK/BLK/TLR4/TLR2/FCGR2A/NFKBIZ/MUC4/UBC/GFI1/ZC3H12A/TLR3/BCL2/C3AR1/KLHL6/TLR6/TBK1/FPR3/PLSCR1/TLR7/IRAK4	38
cluster 2	GO:0050701	interleukin-1 secretion	11/595	44/14282	1.30949e-06	0.000117742	9.98122e-05	P2RX7/NLRC4/TNFAIP3/CD36/TLR4/NLRP3/ZC3H12A/ABCA1/LGALS9/SAA1/TLR6	11
cluster 2	GO:0050830	defense response to Gram-positive bacterium	11/595	44/14282	1.30949e-06	0.000117742	9.98122e-05	FGR/P2RX7/IL27RA/CD36/IL6/TLR2/NLRP3/TBK1/PLA2G2A/PPP1R11/TNF	11
cluster 2	GO:0019932	second-messenger-mediated signaling	35/595	348/14282	1.31197e-06	0.000117742	9.98122e-05	SELE/GUCY1B1/CALCRL/FKBP1A/P2RX7/CCL20/RGS2/ADGRL2/GBP1/TNFSF11/ADRA1A/RAMP3/ITPR2/APOE/APLNR/CD36/ADGRB3/MRAP2/EDNRB/LGR5/GPR65/MCTP2/ADCYAP1/VIP/GSTO1/CLIC2/ADGRL4/NPPC/ABCA1/HINT1/MCTP1/CXCR2/ADGRG1/TNF/NME2	35
cluster 2	GO:0002697	regulation of immune effector process	32/595	306/14282	1.61829e-06	0.00014244	0.000120749	FGR/BIRC3/C12orf4/P2RX7/IRAK3/IL27RA/JAK3/CD81/IL18R1/TNFAIP3/IL1B/C3/RAC2/APOBEC3F/TRAF3/CD36/IL6/TLR4/DUSP10/NFKBIZ/CD96/ENPP3/C1R/NLRP3/ZC3H12A/IL15/TLR3/B2M/LGALS9/C3AR1/C1S/TNF	32
cluster 2	GO:0032722	positive regulation of chemokine production	11/595	45/14282	1.66864e-06	0.000144101	0.000122157	IL7/IL1B/IL6/TLR4/TLR2/ADCYAP1/TLR3/LGALS9/TLR7/MBP/TNF	11
cluster 2	GO:0051051	negative regulation of transport	38/595	401/14282	1.99191e-06	0.000168833	0.000143123	TNFRSF1B/PTGS2/ICAM1/MMP9/SYTL4/SNX16/SFRP4/PSMD9/FN1/RGS2/GBP1/TNFAIP3/IL1B/AVPR2/RAP1B/LIF/SYT4/CD36/NOV/TLR2/ADCYAP1/STXBP5L/CRHBP/VIP/GSTO1/BANK1/CLIC2/NLRP3/ZC3H12A/LGALS9/BCL2/TLR6/MCTP1/KCNE3/UBE2J1/PPP1R11/SLC35F6/TNF	38
cluster 2	GO:0050702	interleukin-1 beta secretion	10/595	38/14282	2.39996e-06	0.000198856	0.000168574	P2RX7/NLRC4/TNFAIP3/CD36/TLR4/NLRP3/ZC3H12A/ABCA1/LGALS9/TLR6	10
cluster 2	GO:0002756	MyD88-independent toll-like receptor signaling pathway	8/595	23/14282	2.43651e-06	0.000198856	0.000168574	TNIP3/TRAF3/TANK/TLR4/UBC/TLR3/TLR6/TBK1	8
cluster 2	GO:0050777	negative regulation of immune response	17/595	109/14282	2.50804e-06	0.000198856	0.000168574	IRAK3/IL27RA/JAK3/TNFAIP3/NMI/PPARG/ADCYAP1/DUSP10/CD96/ENPP3/SAMSN1/ALOX15/IFI16/ZC3H12A/LGALS9/PARP14/TNF	17
cluster 2	GO:0007159	leukocyte cell-cell adhesion	29/595	268/14282	2.51992e-06	0.000198856	0.000168574	SELE/CYLD/ICAM1/TNFSF13B/IL7/CLEC4M/JAK3/MAP3K8/VNN1/IL1RL2/TNFSF11/EFNB2/IRF1/BMP4/IL1B/TNFSF9/RAC2/ETS1/IL6/DUSP10/NFKBIZ/NLRP3/SPTA1/ZC3H12A/IL15/LGALS9/SOCS1/SELL/TNF	29
cluster 2	GO:0002573	myeloid leukocyte differentiation	22/595	173/14282	3.05828e-06	0.0002346	0.000198875	LTF/MMP9/RELB/TNFSF11/PDE1B/BMP4/LIF/LRRC17/PPARG/CD101/TLR4/TLR2/LEF1/BATF/IL34/IFI16/TLR3/NRROS/CSF1/SIGLEC15/TNF/NME2	22
cluster 2	GO:0019935	cyclic-nucleotide-mediated signaling	21/595	160/14282	3.07538e-06	0.0002346	0.000198875	GUCY1B1/CALCRL/RGS2/ADGRL2/ADRA1A/RAMP3/APOE/APLNR/CD36/ADGRB3/MRAP2/EDNRB/LGR5/GPR65/ADCYAP1/VIP/ADGRL4/NPPC/ABCA1/ADGRG1/NME2	21
cluster 2	GO:0042110	T cell activation	35/595	362/14282	3.23301e-06	0.000242582	0.000205641	BTN3A1/CYLD/FKBP1A/P2RX7/ICAM1/TNFSF13B/IL7/RELB/JAK3/MAP3K8/VNN1/PRLR/IL1RL2/IL18R1/TNFSF11/EFNB2/IRF1/BMP4/IL1B/TNFSF9/RAC2/IL6/LEF1/DUSP10/NFKBIZ/BATF/NLRP3/SPTA1/ZC3H12A/IL15/B2M/LGALS9/BCL2/SOCS1/PSMB10	35
cluster 2	GO:0002250	adaptive immune response	30/595	287/14282	3.45332e-06	0.000254607	0.000215834	BTN3A1/P2RX7/ICAM1/TNFSF13B/RELB/CLEC4M/IL27RA/JAK3/IL18R1/RNF19B/TNFAIP3/IRF1/IL1B/C3/IL6/TLR4/LEF1/C1RL/DUSP10/NFKBIZ/SAMSN1/BATF/C1R/ALOX15/NLRP3/ZC3H12A/B2M/KLHL6/C1S/TNF	30
cluster 2	GO:0042035	regulation of cytokine biosynthetic process	14/595	78/14282	3.5459e-06	0.000254607	0.000215834	IL1A/ERRFI1/NMI/EREG/IRF1/IL1B/IL6/TLR4/TLR3/TLR6/TBK1/TLR7/UBE2J1/TNF	14
cluster 2	GO:0051092	positive regulation of NF-kappaB transcription factor activity	19/595	136/14282	3.56015e-06	0.000254607	0.000215834	LTF/ICAM1/IRAK3/NLRC4/IL18R1/TNFSF11/IL1B/IRAK2/CD36/TLR4/TLR2/UBC/NLRP3/TLR3/LGALS9/TLR6/IRAK4/NTRK1/TNF	19
cluster 2	GO:0032103	positive regulation of response to external stimulus	27/595	244/14282	3.65761e-06	0.000255821	0.000216863	PTGS2/SCARF1/DDT/NFKBIA/TNFSF11/IL1B/C3/RAC2/ETS1/IL6/TLR4/TLR2/NFKBIZ/MAPK13/IL15/TLR3/KLKB1/LGALS9/C3AR1/TLR6/CXCR2/TMEM102/TBK1/CSF1/PLA2G2A/TLR7/TNF	27
cluster 2	GO:1903039	positive regulation of leukocyte cell-cell adhesion	22/595	175/14282	3.70391e-06	0.000255821	0.000216863	CYLD/ICAM1/TNFSF13B/IL7/JAK3/MAP3K8/VNN1/IL1RL2/TNFSF11/EFNB2/IL1B/TNFSF9/ETS1/IL6/DUSP10/NFKBIZ/NLRP3/SPTA1/IL15/LGALS9/SOCS1/TNF	22
cluster 2	GO:0070661	leukocyte proliferation	25/595	216/14282	3.74657e-06	0.000255821	0.000216863	BTN3A1/P2RX7/TNFSF13B/IL7/JAK3/CD81/TNFAIP3/TNFSF11/IRF1/BMP4/IL1B/TNFSF9/RAC2/IL6/TLR4/LEF1/ENPP3/SPTA1/IL15/LGALS9/BCL2/TBK1/CSF1/LST1/PSMB10	25
cluster 2	GO:0010713	negative regulation of collagen metabolic process	6/595	12/14282	3.8007e-06	0.000255821	0.000216863	CST3/ERRFI1/PPARG/IL6/NPPC/CIITA	6
cluster 2	GO:0050707	regulation of cytokine secretion	19/595	139/14282	4.94166e-06	0.000327797	0.000277879	FGR/P2RX7/IL1A/FN1/GBP1/TNFAIP3/PAEP/TLR4/TLR2/BANK1/NLRP3/ZC3H12A/LGALS9/SAA1/TLR6/SOCS1/MBP/PPP1R11/TNF	19
cluster 2	GO:0034121	regulation of toll-like receptor signaling pathway	11/595	50/14282	5.08042e-06	0.000332187	0.0002816	LTF/BIRC3/IRAK3/TNFAIP3/IRF1/CD36/TLR4/TLR2/GFI1/TLR3/TLR6	11
cluster 2	GO:0032612	interleukin-1 production	13/595	70/14282	5.32545e-06	0.000343304	0.000291025	P2RX7/NLRC4/ERRFI1/TNFAIP3/CD36/TLR4/NLRP3/IFI16/ZC3H12A/ABCA1/LGALS9/SAA1/TLR6	13
cluster 2	GO:0032611	interleukin-1 beta production	12/595	60/14282	5.47561e-06	0.000348081	0.000295074	P2RX7/NLRC4/ERRFI1/TNFAIP3/CD36/TLR4/NLRP3/IFI16/ZC3H12A/ABCA1/LGALS9/TLR6	12
cluster 2	GO:0002790	peptide secretion	42/595	485/14282	5.82518e-06	0.000360502	0.000305604	FGR/BTN3A1/LCP2/P2RX7/NLRC4/SYTL4/TNFSF13B/NAGPA/PSMD9/IL1A/FN1/GBP1/TNFAIP3/TNFSF11/PAEP/ITPR2/PFKFB2/IL1B/SYT4/CD36/IL6/BLK/TLR4/NOV/TLR2/ADCYAP1/STXBP5L/CRHBP/VIP/BANK1/NLRP3/ZC3H12A/ABCA1/TVP23A/LGALS9/SAA1/TLR6/SOCS1/MBP/PPP1R11/ANG/TNF	42
cluster 2	GO:0002819	regulation of adaptive immune response	18/595	128/14282	5.82853e-06	0.000360502	0.000305604	P2RX7/TNFSF13B/IL27RA/JAK3/IL18R1/TNFAIP3/IRF1/IL1B/C3/IL6/DUSP10/NFKBIZ/SAMSN1/ALOX15/NLRP3/ZC3H12A/B2M/TNF	18
cluster 2	GO:0002792	negative regulation of peptide secretion	16/595	105/14282	6.7198e-06	0.000404691	0.000343063	SYTL4/PSMD9/FN1/GBP1/TNFAIP3/IL1B/SYT4/NOV/STXBP5L/CRHBP/BANK1/NLRP3/ZC3H12A/TLR6/PPP1R11/TNF	16
cluster 2	GO:0050728	negative regulation of inflammatory response	16/595	105/14282	6.7198e-06	0.000404691	0.000343063	TNFRSF1B/CALCRL/TNFAIP3/TEK/PLA2G5/APOE/PPARG/ETS1/NOV/ADCYAP1/DUSP10/ENPP3/NLRP3/ZC3H12A/ABCD2/SAA1	16
cluster 2	GO:0034341	response to interferon-gamma	20/595	155/14282	6.84368e-06	0.000406799	0.00034485	IFNGR1/OAS1/ICAM1/CCL20/GBP1/NMI/IRF1/PPARG/TLR4/TLR2/IFITM3/CXCL16/GBP2/GBP4/TLR3/B2M/LGALS9/PARP14/CIITA/SOCS1	20
cluster 2	GO:0001525	angiogenesis	40/595	458/14282	7.96436e-06	0.000461429	0.000391161	TYMP/CALCRL/PTGS2/ANGPT2/ITGB8/TSPAN12/TGFBR1/IL1A/FN1/EPAS1/TNFAIP3/TEK/RAMP3/EREG/EFNB2/BMP4/IL1B/C3/SAT1/PPARG/APLNR/ETS1/ADGRB3/IL6/NOV/LEF1/ZC3H12A/TLR3/SOX17/GBX2/ROBO1/C3AR1/APOLD1/CXCR2/EPGN/TNFAIP2/COL15A1/ADGRG1/MIR483/ANG	40
cluster 2	GO:0009306	protein secretion	40/595	458/14282	7.96436e-06	0.000461429	0.000391161	FGR/BTN3A1/LCP2/P2RX7/NLRC4/SYTL4/TNFSF13B/NAGPA/PSMD9/IL1A/FN1/GBP1/TNFAIP3/PAEP/ITPR2/PFKFB2/IL1B/SYT4/CD36/IL6/BLK/TLR4/NOV/TLR2/ADCYAP1/STXBP5L/VIP/BANK1/NLRP3/ZC3H12A/ABCA1/TVP23A/LGALS9/SAA1/TLR6/SOCS1/MBP/PPP1R11/ANG/TNF	40
cluster 2	GO:0051249	regulation of lymphocyte activation	32/595	332/14282	9.092e-06	0.000517942	0.000439068	CYLD/ATP11C/TNFSF13B/IL7/IL27RA/JAK3/MAP3K8/CD81/VNN1/IL1RL2/TNFAIP3/TNFSF11/EFNB2/IRF1/BMP4/IL1B/TNFSF9/RAC2/IL6/TLR4/DUSP10/NFKBIZ/BANK1/SAMSN1/NLRP3/SPTA1/ZC3H12A/IL15/LGALS9/BCL2/SOCS1/LST1	32
cluster 2	GO:1903531	negative regulation of secretion by cell	20/595	158/14282	9.16611e-06	0.000517942	0.000439068	TNFRSF1B/SYTL4/PSMD9/FN1/GBP1/TNFAIP3/IL1B/RAP1B/LIF/SYT4/NOV/STXBP5L/CRHBP/BANK1/NLRP3/ZC3H12A/LGALS9/TLR6/PPP1R11/TNF	20
cluster 2	GO:1905954	positive regulation of lipid localization	12/595	63/14282	9.3148e-06	0.000519925	0.000440749	P2RX7/NFKBIA/LIPG/SPP1/TNFSF11/IL1B/C3/APOE/CD36/ZC3H12A/ABCA1/C1QTNF1	12
cluster 2	GO:0042089	cytokine biosynthetic process	14/595	85/14282	1.00605e-05	0.00055273	0.000468558	IL1A/ERRFI1/NMI/EREG/IRF1/IL1B/IL6/TLR4/TLR3/TLR6/TBK1/TLR7/UBE2J1/TNF	14
cluster 2	GO:0035666	TRIF-dependent toll-like receptor signaling pathway	7/595	20/14282	1.0144e-05	0.00055273	0.000468558	TRAF3/TANK/TLR4/UBC/TLR3/TLR6/TBK1	7
cluster 2	GO:0002683	negative regulation of immune system process	33/595	350/14282	1.04852e-05	0.0005646	0.000478621	LTF/IRAK3/DDT/NFKBIA/IL27RA/JAK3/GBP1/TNFAIP3/NMI/IRF1/BMP4/LRRC17/PPARG/TLR4/NOV/ADCYAP1/DUSP10/BANK1/CD96/ENPP3/SAMSN1/ALOX15/IFI16/ZC3H12A/TLR3/LGALS9/PARP14/TLR6/CXCR2/SOCS1/LST1/TNF/NME2	33
cluster 2	GO:0001818	negative regulation of cytokine production	24/595	215/14282	1.0874e-05	0.000575256	0.000487654	LTF/CYLD/IRAK3/RELB/JAK3/FN1/ERRFI1/GBP1/TNFAIP3/NMI/IL6/TLR4/LEF1/BANK1/CD96/NLRP3/ZC3H12A/LGALS9/ABCD2/TLR6/UBA7/TBK1/PPP1R11/TNF	24
cluster 2	GO:0050900	leukocyte migration	32/595	335/14282	1.09345e-05	0.000575256	0.000487654	SELE/SLC12A2/CXCL2/ICAM1/ANGPT2/DDT/MMP9/CCL20/FN1/TEK/TNFSF11/TREM1/IL1B/RAC2/EDNRB/IL6/NOV/SLC7A7/CXCL16/CXCL3/CXCL5/CXCL1/LGALS9/C3AR1/SAA1/CXCR2/TMEM102/CSF1/SELL/IRAK4/L1CAM/TNF	32
cluster 2	GO:1903708	positive regulation of hemopoiesis	20/595	160/14282	1.10867e-05	0.000576634	0.000488823	CYLD/ATP11C/IL7/VNN1/IL1RL2/TNFSF11/TNFSF9/LIF/CD101/ETS1/LEF1/DUSP10/NFKBIZ/IL34/NLRP3/IL15/LGALS9/CSF1/SOCS1/TNF	20
cluster 2	GO:0042107	cytokine metabolic process	14/595	86/14282	1.15646e-05	0.000594734	0.000504166	IL1A/ERRFI1/NMI/EREG/IRF1/IL1B/IL6/TLR4/TLR3/TLR6/TBK1/TLR7/UBE2J1/TNF	14
cluster 2	GO:0030595	leukocyte chemotaxis	20/595	161/14282	1.21768e-05	0.000619257	0.000524955	SLC12A2/CXCL2/DDT/CCL20/TNFSF11/IL1B/RAC2/EDNRB/IL6/NOV/CXCL16/CXCL3/CXCL5/CXCL1/LGALS9/C3AR1/SAA1/CXCR2/TMEM102/CSF1	20
cluster 2	GO:0042108	positive regulation of cytokine biosynthetic process	10/595	45/14282	1.24454e-05	0.000625961	0.000530638	IL1A/EREG/IRF1/IL1B/TLR4/TLR3/TLR6/TBK1/TLR7/TNF	10
cluster 2	GO:1903901	negative regulation of viral life cycle	12/595	65/14282	1.30302e-05	0.000648253	0.000549535	LTF/OAS1/SLPI/APOBEC3F/IFITM3/FCN3/IFIT5/IFI16/PTX3/ZC3H12A/PLSCR1/TNF	12
cluster 2	GO:0002460	adaptive immune response based on somatic recombination of immune receptors built from immunoglobulin superfamily domains	23/595	204/14282	1.40466e-05	0.000687295	0.000582632	P2RX7/ICAM1/TNFSF13B/RELB/IL27RA/JAK3/IL18R1/TNFAIP3/IL1B/C3/IL6/TLR4/LEF1/C1RL/NFKBIZ/BATF/C1R/NLRP3/ZC3H12A/B2M/KLHL6/C1S/TNF	23
cluster 2	GO:0030217	T cell differentiation	22/595	190/14282	1.41153e-05	0.000687295	0.000582632	CYLD/IL7/RELB/JAK3/VNN1/IL1RL2/IL18R1/IRF1/BMP4/TNFSF9/IL6/LEF1/DUSP10/NFKBIZ/BATF/NLRP3/ZC3H12A/IL15/B2M/LGALS9/BCL2/SOCS1	22
cluster 2	GO:0051048	negative regulation of secretion	21/595	177/14282	1.51726e-05	0.000716051	0.000607009	TNFRSF1B/SYTL4/PSMD9/FN1/GBP1/TNFAIP3/IL1B/AVPR2/RAP1B/LIF/SYT4/NOV/STXBP5L/CRHBP/BANK1/NLRP3/ZC3H12A/LGALS9/TLR6/PPP1R11/TNF	21
cluster 2	GO:0002294	CD4-positive, alpha-beta T cell differentiation involved in immune response	10/595	46/14282	1.53159e-05	0.000716051	0.000607009	RELB/JAK3/IL18R1/IL6/LEF1/NFKBIZ/BATF/NLRP3/ZC3H12A/LGALS9	10
cluster 2	GO:0032648	regulation of interferon-beta production	10/595	46/14282	1.53159e-05	0.000716051	0.000607009	RELB/NMI/IRF1/TRAF3/TLR4/TLR2/TLR3/ZBTB20/TBK1/TLR7	10
cluster 2	GO:0002718	regulation of cytokine production involved in immune response	12/595	66/14282	1.53317e-05	0.000716051	0.000607009	IRAK3/JAK3/IL18R1/IL1B/CD36/IL6/TLR4/CD96/NLRP3/TLR3/B2M/TNF	12
cluster 2	GO:0071346	cellular response to interferon-gamma	18/595	138/14282	1.68521e-05	0.000777556	0.000659147	IFNGR1/OAS1/ICAM1/CCL20/GBP1/NMI/IRF1/PPARG/TLR4/TLR2/GBP2/GBP4/TLR3/B2M/LGALS9/PARP14/CIITA/SOCS1	18
cluster 2	GO:0043410	positive regulation of MAPK cascade	40/595	473/14282	1.69883e-05	0.000777556	0.000659147	EPHA6/P2RX7/ICAM1/DDT/TGFBR1/MAP3K8/CD81/CCL20/TEK/TNFSF11/ADRA1A/RAMP3/NRK/BMP4/IL1B/RAP1B/PLA2G5/LIF/IRAK2/NGF/CD36/IL6/TLR4/ADCYAP1/NTRK2/UBC/BANK1/ALOX15/ZC3H12A/TLR3/LGALS9/ROBO1/SAA1/C1QTNF1/TLR6/EPGN/PLA2G2A/PSAP/NTRK1/TNF	40
cluster 2	GO:1905952	regulation of lipid localization	16/595	113/14282	1.74769e-05	0.000791998	0.00067139	CETP/P2RX7/NFKBIA/LIPG/SPP1/TNFSF11/IL1B/C3/APOE/PPARG/CD36/IL6/ZC3H12A/ABCA1/C1QTNF1/TNF	16
cluster 2	GO:0050709	negative regulation of protein secretion	15/595	101/14282	1.78262e-05	0.000799907	0.000678095	SYTL4/PSMD9/FN1/GBP1/TNFAIP3/IL1B/SYT4/NOV/STXBP5L/BANK1/NLRP3/ZC3H12A/TLR6/PPP1R11/TNF	15
cluster 2	GO:0002287	alpha-beta T cell activation involved in immune response	10/595	47/14282	1.8738e-05	0.000816799	0.000692415	RELB/JAK3/IL18R1/IL6/LEF1/NFKBIZ/BATF/NLRP3/ZC3H12A/LGALS9	10
cluster 2	GO:0002293	alpha-beta T cell differentiation involved in immune response	10/595	47/14282	1.8738e-05	0.000816799	0.000692415	RELB/JAK3/IL18R1/IL6/LEF1/NFKBIZ/BATF/NLRP3/ZC3H12A/LGALS9	10
cluster 2	GO:0045071	negative regulation of viral genome replication	10/595	47/14282	1.8738e-05	0.000816799	0.000692415	LTF/OAS1/SLPI/APOBEC3F/IFITM3/IFIT5/IFI16/ZC3H12A/PLSCR1/TNF	10
cluster 2	GO:1903037	regulation of leukocyte cell-cell adhesion	25/595	238/14282	2.05844e-05	0.00088882	0.000753468	CYLD/ICAM1/TNFSF13B/IL7/JAK3/MAP3K8/VNN1/IL1RL2/TNFSF11/EFNB2/IRF1/BMP4/IL1B/TNFSF9/ETS1/IL6/DUSP10/NFKBIZ/NLRP3/SPTA1/ZC3H12A/IL15/LGALS9/SOCS1/TNF	25
cluster 2	GO:0022409	positive regulation of cell-cell adhesion	23/595	209/14282	2.08302e-05	0.000891025	0.000755337	CYLD/ICAM1/TNFSF13B/IL7/JAK3/MAP3K8/VNN1/IL1RL2/TNFSF11/EFNB2/IL1B/TNFSF9/ETS1/IL6/DUSP10/NFKBIZ/ALOX15/NLRP3/SPTA1/IL15/LGALS9/SOCS1/TNF	23
cluster 2	GO:0048659	smooth muscle cell proliferation	17/595	128/14282	2.26679e-05	0.000957252	0.000811479	CALCRL/PTGS2/MMP9/NAMPT/TNFAIP3/EREG/BMP4/PPARG/IL6/NOV/VIP/NPPC/HPGD/IL15/IRAK4/ANG/TNF	17
cluster 2	GO:0032608	interferon-beta production	10/595	48/14282	2.27967e-05	0.000957252	0.000811479	RELB/NMI/IRF1/TRAF3/TLR4/TLR2/TLR3/ZBTB20/TBK1/TLR7	10
cluster 2	GO:0150076	neuroinflammatory response	9/595	39/14282	2.45682e-05	0.00102226	0.000866586	MMP9/NAMPT/IL1B/IL6/TLR2/TLR3/TLR6/TLR7/TNF	9
cluster 2	GO:0043367	CD4-positive, alpha-beta T cell differentiation	11/595	59/14282	2.70811e-05	0.00111667	0.00094662	RELB/JAK3/IL18R1/IL6/LEF1/NFKBIZ/BATF/NLRP3/ZC3H12A/LGALS9/SOCS1	11
cluster 2	GO:0002367	cytokine production involved in immune response	13/595	81/14282	2.76687e-05	0.00113071	0.000958524	IRAK3/JAK3/IL18R1/IL1B/CD36/IL6/TLR4/TLR2/CD96/NLRP3/TLR3/B2M/TNF	13
cluster 2	GO:0002675	positive regulation of acute inflammatory response	7/595	23/14282	2.87605e-05	0.00116047	0.000983751	PTGS2/TNFSF11/IL1B/C3/IL6/KLKB1/TNF	7
cluster 2	GO:0007189	adenylate cyclase-activating G protein-coupled receptor signaling pathway	14/595	93/14282	2.8904e-05	0.00116047	0.000983751	CALCRL/ADGRL2/ADRA1A/RAMP3/ADGRB3/MRAP2/LGR5/GPR65/ADCYAP1/VIP/ADGRL4/ABCA1/ADGRG1/NME2	14
cluster 2	GO:0045824	negative regulation of innate immune response	9/595	40/14282	3.05421e-05	0.00121558	0.00103046	IRAK3/TNFAIP3/NMI/PPARG/DUSP10/CD96/IFI16/LGALS9/PARP14	9
cluster 2	GO:0046632	alpha-beta T cell differentiation	13/595	82/14282	3.16511e-05	0.00124885	0.00105867	RELB/JAK3/IL18R1/IRF1/IL6/LEF1/NFKBIZ/BATF/NLRP3/ZC3H12A/LGALS9/BCL2/SOCS1	13
cluster 2	GO:0010876	lipid localization	30/595	323/14282	3.4983e-05	0.00136852	0.00116012	OSBPL3/CETP/P2RX7/APOL4/APOL1/NFKBIA/LIPG/ATP11C/SPP1/TNFSF11/IL1B/C3/PLA2G5/APOL3/APOL2/APOE/PPARG/CD36/IL6/SLC10A6/ABCA9/LCN1/ZC3H12A/ABCA1/ABCD2/C1QTNF1/APOLD1/PLA2G2A/PSAP/TNF	30
cluster 2	GO:0043901	negative regulation of multi-organism process	17/595	133/14282	3.74495e-05	0.0014526	0.00123139	LTF/OAS1/ARHGDIB/TNFAIP3/PAEP/SLPI/APOBEC3F/CD36/IFITM3/FCN3/IFIT5/NPPC/IFI16/PTX3/ZC3H12A/PLSCR1/TNF	17
cluster 2	GO:0055094	response to lipoprotein particle	7/595	24/14282	3.91528e-05	0.0015059	0.00127658	CD81/APOE/PPARG/CD36/TLR4/ABCA1/TLR6	7
cluster 2	GO:0002292	T cell differentiation involved in immune response	10/595	51/14282	3.97929e-05	0.00151777	0.00128664	RELB/JAK3/IL18R1/IL6/LEF1/NFKBIZ/BATF/NLRP3/ZC3H12A/LGALS9	10
cluster 2	GO:0031649	heat generation	6/595	17/14282	4.25647e-05	0.0016055	0.00136101	PTGS2/IL1A/TNFSF11/IL1B/EDNRB/TNF	6
cluster 2	GO:0032943	mononuclear cell proliferation	22/595	204/14282	4.27946e-05	0.0016055	0.00136101	BTN3A1/P2RX7/TNFSF13B/IL7/JAK3/CD81/IRF1/BMP4/IL1B/TNFSF9/RAC2/IL6/TLR4/LEF1/SPTA1/IL15/LGALS9/BCL2/TBK1/CSF1/LST1/PSMB10	22
cluster 2	GO:0051251	positive regulation of lymphocyte activation	23/595	219/14282	4.38686e-05	0.00163241	0.00138382	CYLD/ATP11C/TNFSF13B/IL7/JAK3/MAP3K8/CD81/VNN1/IL1RL2/TNFSF11/EFNB2/IL1B/TNFSF9/IL6/TLR4/DUSP10/NFKBIZ/NLRP3/SPTA1/IL15/LGALS9/BCL2/SOCS1	23
cluster 2	GO:0043122	regulation of I-kappaB kinase/NF-kappaB signaling	22/595	205/14282	4.611e-05	0.00169311	0.00143527	LTF/BIRC3/TNIP3/ALPK1/FKBP1A/TNFAIP3/TNFSF11/TNFSF10/IL1B/APOL3/CD36/TANK/TLR4/IFIT5/S100B/ZC3H12A/TLR3/LGALS9/TLR6/TBK1/IRAK4/TNF	22
cluster 2	GO:0032966	negative regulation of collagen biosynthetic process	5/595	11/14282	4.62568e-05	0.00169311	0.00143527	ERRFI1/PPARG/IL6/NPPC/CIITA	5
cluster 2	GO:0022407	regulation of cell-cell adhesion	30/595	328/14282	4.66094e-05	0.00169311	0.00143527	CYLD/ICAM1/TNFSF13B/IL7/JAK3/MAP3K8/VNN1/IL1RL2/TNR/TNFSF11/EFNB2/IRF1/BMP4/IL1B/TNFSF9/ETS1/IL6/LEF1/DUSP10/NFKBIZ/ALOX15/NLRP3/SPTA1/ZC3H12A/IL15/LGALS9/C1QTNF1/SOCS1/MBP/TNF	30
cluster 2	GO:0002696	positive regulation of leukocyte activation	25/595	250/14282	4.70281e-05	0.00169486	0.00143676	FGR/CYLD/ATP11C/TNFSF13B/IL7/JAK3/MAP3K8/CD81/VNN1/IL1RL2/TNFSF11/EFNB2/IL1B/TNFSF9/IL6/TLR4/DUSP10/NFKBIZ/NLRP3/SPTA1/IL15/LGALS9/BCL2/TLR6/SOCS1	25
cluster 2	GO:0010573	vascular endothelial growth factor production	8/595	33/14282	4.76983e-05	0.00170559	0.00144585	PTGS2/IL1A/IL1B/C3/IL6/C3AR1/SULF2/ADGRG1	8
cluster 2	GO:0045580	regulation of T cell differentiation	15/595	110/14282	4.98573e-05	0.00176897	0.00149958	CYLD/IL7/JAK3/VNN1/IL1RL2/IRF1/BMP4/TNFSF9/DUSP10/NFKBIZ/NLRP3/ZC3H12A/IL15/LGALS9/SOCS1	15
cluster 2	GO:0032642	regulation of chemokine production	11/595	63/14282	5.12332e-05	0.0018038	0.00152911	IL7/IL1B/IL6/TLR4/TLR2/ADCYAP1/TLR3/LGALS9/TLR7/MBP/TNF	11
cluster 2	GO:0070372	regulation of ERK1 and ERK2 cascade	26/595	267/14282	5.24022e-05	0.0018207	0.00154344	EPHA6/ICAM1/DDT/CCL20/FN1/ERRFI1/GBP1/TEK/TNFSF11/ADRA1A/RAMP3/BMP4/IL1B/RAP1B/PLA2G5/LIF/CD36/TLR4/ADCYAP1/DUSP10/NTRK2/ALOX15/LGALS9/PLA2G2A/NTRK1/TNF	26
cluster 2	GO:0032479	regulation of type I interferon production	14/595	98/14282	5.25088e-05	0.0018207	0.00154344	CYLD/RELB/TNFAIP3/NMI/IRF1/TRAF3/TLR4/TLR2/IFI16/TLR3/ZBTB20/UBA7/TBK1/TLR7	14
cluster 2	GO:0045785	positive regulation of cell adhesion	31/595	347/14282	5.46507e-05	0.00188072	0.00159432	CYLD/ICAM1/TNFSF13B/IL7/JAK3/MAP3K8/VNN1/FN1/IL1RL2/TEK/TNFSF11/EFNB2/IL1B/TNFSF9/ETS1/CD36/IL6/DUSP10/NFKBIZ/ALOX15/NLRP3/SPTA1/IL15/LGALS9/SAA1/TMEM102/CSF1/SOCS1/EGFL6/ADGRG1/TNF	31
cluster 2	GO:0032606	type I interferon production	14/595	99/14282	5.88624e-05	0.00200854	0.00170268	CYLD/RELB/TNFAIP3/NMI/IRF1/TRAF3/TLR4/TLR2/IFI16/TLR3/ZBTB20/UBA7/TBK1/TLR7	14
cluster 2	GO:1901224	positive regulation of NIK/NF-kappaB signaling	11/595	64/14282	5.95759e-05	0.00200854	0.00170268	IL18R1/IL1B/AGO3/TLR4/TLR2/TLR3/LGALS9/TLR6/TCIM/TLR7/TNF	11
cluster 2	GO:0045429	positive regulation of nitric oxide biosynthetic process	8/595	34/14282	6.01202e-05	0.00200854	0.00170268	PTGS2/ICAM1/IL1B/CD36/TLR4/PTX3/TLR6/TNF	8
cluster 2	GO:1904407	positive regulation of nitric oxide metabolic process	8/595	34/14282	6.01202e-05	0.00200854	0.00170268	PTGS2/ICAM1/IL1B/CD36/TLR4/PTX3/TLR6/TNF	8
cluster 2	GO:0002791	regulation of peptide secretion	33/595	382/14282	6.13717e-05	0.00203549	0.00172552	FGR/P2RX7/SYTL4/PSMD9/IL1A/FN1/GBP1/TNFAIP3/TNFSF11/PAEP/ITPR2/PFKFB2/IL1B/SYT4/IL6/BLK/TLR4/NOV/TLR2/ADCYAP1/STXBP5L/CRHBP/BANK1/NLRP3/ZC3H12A/LGALS9/SAA1/TLR6/SOCS1/MBP/PPP1R11/ANG/TNF	33
cluster 2	GO:0050870	positive regulation of T cell activation	19/595	166/14282	6.28997e-05	0.00206713	0.00175234	CYLD/TNFSF13B/IL7/JAK3/MAP3K8/VNN1/IL1RL2/TNFSF11/EFNB2/IL1B/TNFSF9/IL6/DUSP10/NFKBIZ/NLRP3/SPTA1/IL15/LGALS9/SOCS1	19
cluster 2	GO:0032102	negative regulation of response to external stimulus	26/595	270/14282	6.32289e-05	0.00206713	0.00175234	SEMA3G/LTF/TNFRSF1B/CALCRL/ANGPT2/DDT/PLAT/TNR/TNFAIP3/SPP1/TEK/PLA2G5/APOE/PPARG/ETS1/NOV/ADCYAP1/DUSP10/ENPP3/NLRP3/ZC3H12A/KLKB1/ROBO1/ABCD2/SAA1/C1QTNF1	26
cluster 2	GO:0048525	negative regulation of viral process	12/595	76/14282	6.60927e-05	0.00214544	0.00181872	LTF/OAS1/SLPI/APOBEC3F/IFITM3/FCN3/IFIT5/IFI16/PTX3/ZC3H12A/PLSCR1/TNF	12
cluster 2	GO:0070498	interleukin-1-mediated signaling pathway	10/595	54/14282	6.65986e-05	0.00214663	0.00181974	IRAK3/NFKBIA/MAP3K8/IL1A/IL1RL2/IL1B/IRAK2/IL6/UBC/IRAK4	10
cluster 2	GO:0048660	regulation of smooth muscle cell proliferation	16/595	126/14282	6.82189e-05	0.00218348	0.00185097	CALCRL/PTGS2/MMP9/NAMPT/TNFAIP3/EREG/BMP4/PPARG/IL6/VIP/NPPC/HPGD/IL15/IRAK4/ANG/TNF	16
cluster 2	GO:0002286	T cell activation involved in immune response	11/595	65/14282	6.90574e-05	0.00218424	0.00185162	ICAM1/RELB/JAK3/IL18R1/IL6/LEF1/NFKBIZ/BATF/NLRP3/ZC3H12A/LGALS9	11
cluster 2	GO:0071402	cellular response to lipoprotein particle stimulus	7/595	26/14282	6.91971e-05	0.00218424	0.00185162	CD81/APOE/PPARG/CD36/TLR4/ABCA1/TLR6	7
cluster 2	GO:0060333	interferon-gamma-mediated signaling pathway	12/595	77/14282	7.53818e-05	0.00236317	0.0020033	IFNGR1/OAS1/ICAM1/GBP1/NMI/IRF1/PPARG/GBP2/B2M/PARP14/CIITA/SOCS1	12
cluster 2	GO:1903019	negative regulation of glycoprotein metabolic process	5/595	12/14282	7.65825e-05	0.00238448	0.00202136	CST3/JAK3/ITM2C/ITM2B/PTX3	5
cluster 2	GO:0042093	T-helper cell differentiation	9/595	45/14282	8.21856e-05	0.00254164	0.0021546	RELB/JAK3/IL18R1/IL6/LEF1/NFKBIZ/BATF/NLRP3/ZC3H12A	9
cluster 2	GO:0060759	regulation of response to cytokine stimulus	17/595	142/14282	8.64447e-05	0.00265299	0.00224899	BIRC3/IFNGR1/CYLD/IRAK3/IL7/TNFAIP3/PPARG/IRAK2/IL6/TLR4/TLR2/GFI1/ROBO1/PARP14/CSF1/SOCS1/TNF	17
cluster 2	GO:0070663	regulation of leukocyte proliferation	19/595	170/14282	8.69454e-05	0.00265299	0.00224899	TNFSF13B/IL7/JAK3/CD81/TNFAIP3/IRF1/BMP4/IL1B/TNFSF9/RAC2/IL6/TLR4/ENPP3/SPTA1/IL15/LGALS9/BCL2/CSF1/LST1	19
cluster 2	GO:0050867	positive regulation of cell activation	25/595	260/14282	8.91662e-05	0.00270274	0.00229116	FGR/CYLD/ATP11C/TNFSF13B/IL7/JAK3/MAP3K8/CD81/VNN1/IL1RL2/TNFSF11/EFNB2/IL1B/TNFSF9/IL6/TLR4/DUSP10/NFKBIZ/NLRP3/SPTA1/IL15/LGALS9/BCL2/TLR6/SOCS1	25
cluster 2	GO:0010743	regulation of macrophage derived foam cell differentiation	7/595	27/14282	9.00856e-05	0.00271264	0.00229955	CETP/NFKBIA/PPARG/CD36/ABCA1/CSF1/PLA2G2A	7
cluster 2	GO:0043900	regulation of multi-organism process	28/595	308/14282	9.20857e-05	0.00275475	0.00233525	LTF/BIRC3/P2RX7/OAS1/ARHGDIB/TNFAIP3/PAEP/SLPI/APOBEC3F/APOE/TRAF3/CD36/EDNRB/LEF1/IFITM3/FCN3/VIP/IFIT5/NPPC/IFI16/PTX3/ZC3H12A/IL15/LGALS9/BCL2/TBK1/PLSCR1/TNF	28
cluster 2	GO:0045621	positive regulation of lymphocyte differentiation	12/595	79/14282	9.73762e-05	0.0028941	0.00245337	CYLD/ATP11C/IL7/VNN1/IL1RL2/TNFSF9/DUSP10/NFKBIZ/NLRP3/IL15/LGALS9/SOCS1	12
cluster 2	GO:0046651	lymphocyte proliferation	21/595	202/14282	0.000107871	0.00318532	0.00270025	BTN3A1/P2RX7/TNFSF13B/IL7/JAK3/CD81/IRF1/BMP4/IL1B/TNFSF9/RAC2/IL6/TLR4/LEF1/SPTA1/IL15/LGALS9/BCL2/TBK1/LST1/PSMB10	21
cluster 2	GO:0032370	positive regulation of lipid transport	9/595	47/14282	0.000117331	0.00342052	0.00289964	P2RX7/NFKBIA/LIPG/SPP1/TNFSF11/IL1B/APOE/ABCA1/C1QTNF1	9
cluster 2	GO:0050710	negative regulation of cytokine secretion	9/595	47/14282	0.000117331	0.00342052	0.00289964	FN1/GBP1/TNFAIP3/BANK1/NLRP3/ZC3H12A/TLR6/PPP1R11/TNF	9
cluster 2	GO:0031650	regulation of heat generation	5/595	13/14282	0.00012019	0.00348172	0.00295151	PTGS2/TNFSF11/IL1B/EDNRB/TNF	5
cluster 2	GO:0032609	interferon-gamma production	12/595	81/14282	0.000124673	0.00358885	0.00304233	BTN3A1/IL27RA/IL18R1/IL1B/AVPR2/TLR4/CD96/ZC3H12A/TLR3/LGALS9/TLR7/TNF	12
cluster 2	GO:0070371	ERK1 and ERK2 cascade	26/595	282/14282	0.000129494	0.00370433	0.00314022	EPHA6/ICAM1/DDT/CCL20/FN1/ERRFI1/GBP1/TEK/TNFSF11/ADRA1A/RAMP3/BMP4/IL1B/RAP1B/PLA2G5/LIF/CD36/TLR4/ADCYAP1/DUSP10/NTRK2/ALOX15/LGALS9/PLA2G2A/NTRK1/TNF	26
cluster 2	GO:0045619	regulation of lymphocyte differentiation	16/595	133/14282	0.000130742	0.00371679	0.00315079	CYLD/ATP11C/IL7/JAK3/VNN1/IL1RL2/IRF1/BMP4/TNFSF9/DUSP10/NFKBIZ/NLRP3/ZC3H12A/IL15/LGALS9/SOCS1	16
cluster 2	GO:0032602	chemokine production	11/595	70/14282	0.000138279	0.00390682	0.00331188	IL7/IL1B/IL6/TLR4/TLR2/ADCYAP1/TLR3/LGALS9/TLR7/MBP/TNF	11
cluster 2	GO:0032655	regulation of interleukin-12 production	8/595	38/14282	0.000139787	0.00392518	0.00332744	IRAK3/JAK3/IRF1/CD36/TLR4/TLR2/TLR3/LGALS9	8
cluster 2	GO:0019915	lipid storage	10/595	59/14282	0.000145004	0.00404684	0.00343057	NFKBIA/IL1B/C3/APOE/PPARG/CD36/IL6/ZC3H12A/ABCA1/TNF	10
cluster 2	GO:0032728	positive regulation of interferon-beta production	7/595	29/14282	0.000147254	0.00408473	0.00346269	IRF1/TLR4/TLR2/TLR3/ZBTB20/TBK1/TLR7	7
cluster 2	GO:0002761	regulation of myeloid leukocyte differentiation	13/595	95/14282	0.000150918	0.00416114	0.00352747	LTF/TNFSF11/LIF/LRRC17/CD101/TLR4/LEF1/IL34/TLR3/CSF1/SIGLEC15/TNF/NME2	13
cluster 2	GO:0019933	cAMP-mediated signaling	16/595	135/14282	0.000155976	0.00426786	0.00361794	CALCRL/RGS2/ADGRL2/ADRA1A/RAMP3/APLNR/ADGRB3/MRAP2/LGR5/GPR65/ADCYAP1/VIP/ADGRL4/ABCA1/ADGRG1/NME2	16
cluster 2	GO:0051224	negative regulation of protein transport	17/595	149/14282	0.000157052	0.00426786	0.00361794	SYTL4/PSMD9/FN1/GBP1/TNFAIP3/IL1B/SYT4/CD36/NOV/STXBP5L/BANK1/NLRP3/ZC3H12A/TLR6/UBE2J1/PPP1R11/TNF	17
cluster 2	GO:0035710	CD4-positive, alpha-beta T cell activation	11/595	71/14282	0.000157585	0.00426786	0.00361794	RELB/JAK3/IL18R1/IL6/LEF1/NFKBIZ/BATF/NLRP3/ZC3H12A/LGALS9/SOCS1	11
cluster 2	GO:0030098	lymphocyte differentiation	25/595	270/14282	0.000162346	0.00437094	0.00370532	CYLD/BLNK/ATP11C/IL7/RELB/JAK3/VNN1/IL1RL2/IL18R1/IRF1/BMP4/TNFSF9/IL6/LEF1/DUSP10/NFKBIZ/BATF/NLRP3/ZC3H12A/IL15/B2M/LGALS9/BCL2/SOCS1/NTRK1	25
cluster 2	GO:0045428	regulation of nitric oxide biosynthetic process	9/595	49/14282	0.000164247	0.00439625	0.00372677	PTGS2/ICAM1/IL1B/CD36/TLR4/PTX3/ZC3H12A/TLR6/TNF	9
cluster 2	GO:0043123	positive regulation of I-kappaB kinase/NF-kappaB signaling	18/595	164/14282	0.00016689	0.00440729	0.00373613	LTF/BIRC3/ALPK1/FKBP1A/TNFSF11/TNFSF10/IL1B/APOL3/CD36/TLR4/IFIT5/S100B/TLR3/LGALS9/TLR6/TBK1/IRAK4/TNF	18
cluster 2	GO:0002444	myeloid leukocyte mediated immunity	37/595	472/14282	0.000169336	0.00440729	0.00373613	FGR/LTF/SERPINB1/TNFRSF1B/C12orf4/SNAP23/MMP9/CST3/VNN1/SLPI/C3/RAP1B/RAC2/GMFG/CD36/IL6/TLR2/DNAJC13/CD53/CREG1/FCGR2A/DEGS1/PSMC2/PTX3/CXCL1/HGSNAT/B2M/RAB4B/LGALS9/C3AR1/CXCR2/RAP2B/SELL/PSAP/IRAK4/PLEKHO2/NME2	37
cluster 2	GO:0046631	alpha-beta T cell activation	14/595	109/14282	0.000169494	0.00440729	0.00373613	RELB/JAK3/IL18R1/IRF1/IL6/LEF1/NFKBIZ/BATF/NLRP3/ZC3H12A/IL15/LGALS9/BCL2/SOCS1	14
cluster 2	GO:0010883	regulation of lipid storage	8/595	39/14282	0.000169521	0.00440729	0.00373613	NFKBIA/C3/PPARG/CD36/IL6/ZC3H12A/ABCA1/TNF	8
cluster 2	GO:0032615	interleukin-12 production	8/595	39/14282	0.000169521	0.00440729	0.00373613	IRAK3/JAK3/IRF1/CD36/TLR4/TLR2/TLR3/LGALS9	8
cluster 2	GO:0097529	myeloid leukocyte migration	17/595	150/14282	0.000170437	0.00440729	0.00373613	CXCL2/DDT/CCL20/TNFSF11/IL1B/RAC2/EDNRB/IL6/NOV/CXCL3/CXCL5/CXCL1/C3AR1/SAA1/CXCR2/CSF1/IRAK4	17
cluster 2	GO:0033002	muscle cell proliferation	19/595	179/14282	0.00017274	0.00444174	0.00376533	CALCRL/PTGS2/MMP9/NAMPT/TGFBR1/TNFAIP3/EREG/BMP4/PPARG/IL6/NOV/VIP/SAV1/NPPC/HPGD/IL15/IRAK4/ANG/TNF	19
cluster 2	GO:0034612	response to tumor necrosis factor	21/595	209/14282	0.000174525	0.00446257	0.00378299	SELE/BIRC3/TNFRSF1B/PTGS2/CYLD/ICAM1/NFKBIA/TNFSF13B/CCL20/GBP3/GBP1/TNFAIP3/TNFSF11/TNFSF9/TRAF3/TANK/CRHBP/CXCL16/GBP2/ZC3H12A/TNF	21
cluster 2	GO:1904950	negative regulation of establishment of protein localization	17/595	152/14282	0.000200222	0.00509121	0.0043159	SYTL4/PSMD9/FN1/GBP1/TNFAIP3/IL1B/SYT4/CD36/NOV/STXBP5L/BANK1/NLRP3/ZC3H12A/TLR6/UBE2J1/PPP1R11/TNF	17
cluster 2	GO:0070374	positive regulation of ERK1 and ERK2 cascade	20/595	197/14282	0.000215315	0.00544474	0.0046156	EPHA6/ICAM1/DDT/CCL20/TEK/TNFSF11/ADRA1A/RAMP3/BMP4/RAP1B/PLA2G5/CD36/TLR4/ADCYAP1/NTRK2/ALOX15/LGALS9/PLA2G2A/NTRK1/TNF	20
cluster 2	GO:0050708	regulation of protein secretion	30/595	358/14282	0.000223981	0.00563276	0.00477498	FGR/P2RX7/SYTL4/PSMD9/IL1A/FN1/GBP1/TNFAIP3/PAEP/ITPR2/PFKFB2/IL1B/SYT4/IL6/BLK/TLR4/NOV/TLR2/STXBP5L/BANK1/NLRP3/ZC3H12A/LGALS9/SAA1/TLR6/SOCS1/MBP/PPP1R11/ANG/TNF	30
cluster 2	GO:0007204	positive regulation of cytosolic calcium ion concentration	23/595	244/14282	0.000226168	0.00565667	0.00479526	FKBP1A/P2RX7/SLC8A3/ADRA1A/RAMP3/ITPR2/F2RL3/APLNR/CD36/EDNRB/LPAR6/GPR65/ADCYAP1/GSTO1/CLIC2/BCL2/C3AR1/CYSLTR1/SAA1/C1QTNF1/CXCR2/FPR3/RYR3	23
cluster 2	GO:0010574	regulation of vascular endothelial growth factor production	7/595	31/14282	0.000230753	0.00573998	0.00486588	PTGS2/IL1A/IL1B/C3/IL6/C3AR1/SULF2	7
cluster 2	GO:0051090	regulation of DNA-binding transcription factor activity	31/595	377/14282	0.000247219	0.00611634	0.00518492	LTF/CYLD/ICAM1/IRAK3/NLRC4/NFKBIA/SFRP4/IL18R1/TNFAIP3/TNFSF11/IL1B/TRAF3/PPARG/IRAK2/CD36/IL6/TLR4/TLR2/NFKBIE/CDKN2A/UBC/SAV1/GFI1/NLRP3/ZC3H12A/TLR3/LGALS9/TLR6/IRAK4/NTRK1/TNF	31
cluster 2	GO:0006869	lipid transport	26/595	294/14282	0.000251926	0.00616895	0.00522952	OSBPL3/CETP/P2RX7/APOL4/APOL1/NFKBIA/LIPG/ATP11C/SPP1/TNFSF11/IL1B/PLA2G5/APOL3/APOL2/APOE/PPARG/CD36/SLC10A6/ABCA9/LCN1/ABCA1/ABCD2/C1QTNF1/APOLD1/PLA2G2A/PSAP	26
cluster 2	GO:0002275	myeloid cell activation involved in immune response	36/595	464/14282	0.000252472	0.00616895	0.00522952	FGR/LTF/SERPINB1/TNFRSF1B/C12orf4/SNAP23/MMP9/CST3/VNN1/SLPI/C3/RAP1B/RAC2/GMFG/CD36/TLR2/DNAJC13/CD53/CREG1/FCGR2A/DEGS1/ENPP3/PSMC2/PTX3/CXCL1/HGSNAT/B2M/RAB4B/LGALS9/C3AR1/CXCR2/RAP2B/SELL/PSAP/PLEKHO2/NME2	36
cluster 2	GO:0002703	regulation of leukocyte mediated immunity	17/595	155/14282	0.000253389	0.00616895	0.00522952	FGR/C12orf4/P2RX7/IL27RA/JAK3/IL18R1/IL1B/C3/RAC2/IL6/TLR4/CD96/NLRP3/TLR3/B2M/LGALS9/TNF	17
cluster 2	GO:0052547	regulation of peptidase activity	30/595	361/14282	0.000258605	0.00624752	0.00529613	LTF/SERPINB1/BIRC3/FAS/PTGS2/LXN/NLRC4/PSMA3/MMP9/CST3/TFPI2/FN1/TNFSF10/PI3/SLPI/C3/PPARG/NGF/TANK/PI15/LEF1/TIMP4/LCN1/NLRP3/IFI16/LGALS9/ROBO1/NEK5/MBP/TNF	30
cluster 2	GO:1990266	neutrophil migration	11/595	75/14282	0.000259347	0.00624752	0.00529613	CXCL2/CCL20/IL1B/RAC2/CXCL3/CXCL5/CXCL1/C3AR1/SAA1/CXCR2/IRAK4	11
cluster 2	GO:0002446	neutrophil mediated immunity	34/595	430/14282	0.000263082	0.00630432	0.00534428	FGR/LTF/SERPINB1/TNFRSF1B/SNAP23/MMP9/CST3/VNN1/SLPI/C3/RAP1B/GMFG/CD36/IL6/TLR2/DNAJC13/CD53/CREG1/FCGR2A/DEGS1/PSMC2/PTX3/CXCL1/HGSNAT/B2M/RAB4B/C3AR1/CXCR2/RAP2B/SELL/PSAP/IRAK4/PLEKHO2/NME2	34
cluster 2	GO:0044706	multi-multicellular organism process	19/595	186/14282	0.000283935	0.00675561	0.00572685	PTGS2/ANGPT2/MMP9/NAMPT/ARHGDIB/PRLR/RGS2/SPP1/NRK/IL1B/APOL2/LIF/ETS1/CYP1A1/ADCYAP1/CRHBP/HPGD/LGALS9/BCL2	19
cluster 2	GO:0070423	nucleotide-binding oligomerization domain containing signaling pathway	7/595	32/14282	0.000284866	0.00675561	0.00572685	BIRC3/CYLD/NFKBIA/TNFAIP3/IRAK2/TLR4/UBC	7
cluster 2	GO:0046209	nitric oxide metabolic process	10/595	64/14282	0.000290018	0.00684232	0.00580035	PTGS2/ICAM1/IL1B/CD36/TLR4/TLR2/PTX3/ZC3H12A/TLR6/TNF	10
cluster 2	GO:0060326	cell chemotaxis	21/595	217/14282	0.000293054	0.0068785	0.00583102	SLC12A2/CXCL2/DDT/CCL20/TNFSF11/IL1B/RAC2/EDNRB/IL6/NOV/LEF1/CXCL16/CXCL3/CXCL5/CXCL1/LGALS9/C3AR1/SAA1/CXCR2/TMEM102/CSF1	21
cluster 2	GO:0051480	regulation of cytosolic calcium ion concentration	25/595	281/14282	0.000300607	0.00701978	0.00595079	SCGN/FKBP1A/P2RX7/SLC8A3/ADRA1A/RAMP3/ITPR2/F2RL3/APLNR/CD36/EDNRB/LPAR6/GPR65/ADCYAP1/GSTO1/CLIC2/BCL2/C3AR1/CALB2/CYSLTR1/SAA1/C1QTNF1/CXCR2/FPR3/RYR3	25
cluster 2	GO:0050863	regulation of T cell activation	23/595	249/14282	0.000303595	0.00705359	0.00597944	CYLD/TNFSF13B/IL7/JAK3/MAP3K8/VNN1/IL1RL2/TNFSF11/EFNB2/IRF1/BMP4/IL1B/TNFSF9/RAC2/IL6/DUSP10/NFKBIZ/NLRP3/SPTA1/ZC3H12A/IL15/LGALS9/SOCS1	23
cluster 2	GO:0051091	positive regulation of DNA-binding transcription factor activity	22/595	234/14282	0.000318824	0.00736999	0.00624766	LTF/ICAM1/IRAK3/NLRC4/IL18R1/TNFSF11/IL1B/PPARG/IRAK2/CD36/IL6/TLR4/TLR2/UBC/SAV1/NLRP3/TLR3/LGALS9/TLR6/IRAK4/NTRK1/TNF	22
cluster 2	GO:0001894	tissue homeostasis	19/595	188/14282	0.000325446	0.00746379	0.00632718	LTF/P2RX7/IL7/EPAS1/TNFAIP3/SPP1/TNFSF11/RAC2/IL6/TLR4/MUC4/LCN1/AZGP1/ZG16B/B2M/LDB2/BCL2/CSF1/SIGLEC15	19
cluster 2	GO:0002822	regulation of adaptive immune response based on somatic recombination of immune receptors built from immunoglobulin superfamily domains	14/595	116/14282	0.000327703	0.00746379	0.00632718	P2RX7/TNFSF13B/IL27RA/JAK3/IL18R1/TNFAIP3/IL1B/C3/IL6/NFKBIZ/NLRP3/ZC3H12A/B2M/TNF	14
cluster 2	GO:0010721	negative regulation of cell development	26/595	299/14282	0.000327774	0.00746379	0.00632718	SEMA3G/LTF/BRINP1/TNR/RGS2/GBP1/SPP1/PAEP/EFNB2/IL1B/OMG/APOE/SYT4/ITM2C/EDNRB/IL6/ADCYAP1/DUSP10/GFI1/NPPC/B2M/BCL2/RFLNA/NRG3/ADGRG1/TNF	26
cluster 2	GO:0015849	organic acid transport	24/595	267/14282	0.000339151	0.00764678	0.0064823	SLC6A7/P2RX7/SLC6A12/SLC26A8/RGS2/TNFSF11/IL1B/PLA2G5/APOE/PPARG/SYT4/CD36/SLC38A6/SLC10A6/NFKBIE/NTRK2/SLC7A7/LCN1/SLC35A1/SLC43A2/SLC38A11/ABCD2/PLA2G2A/PSAP	24
cluster 2	GO:0046942	carboxylic acid transport	24/595	267/14282	0.000339151	0.00764678	0.0064823	SLC6A7/P2RX7/SLC6A12/SLC26A8/RGS2/TNFSF11/IL1B/PLA2G5/APOE/PPARG/SYT4/CD36/SLC38A6/SLC10A6/NFKBIE/NTRK2/SLC7A7/LCN1/SLC35A1/SLC43A2/SLC38A11/ABCD2/PLA2G2A/PSAP	24
cluster 2	GO:1903428	positive regulation of reactive oxygen species biosynthetic process	8/595	43/14282	0.000345043	0.00771057	0.00653638	PTGS2/ICAM1/IL1B/CD36/TLR4/PTX3/TLR6/TNF	8
cluster 2	GO:0010742	macrophage derived foam cell differentiation	7/595	33/14282	0.000348719	0.00771057	0.00653638	CETP/NFKBIA/PPARG/CD36/ABCA1/CSF1/PLA2G2A	7
cluster 2	GO:0035872	nucleotide-binding domain, leucine rich repeat containing receptor signaling pathway	7/595	33/14282	0.000348719	0.00771057	0.00653638	BIRC3/CYLD/NFKBIA/TNFAIP3/IRAK2/TLR4/UBC	7
cluster 2	GO:0090077	foam cell differentiation	7/595	33/14282	0.000348719	0.00771057	0.00653638	CETP/NFKBIA/PPARG/CD36/ABCA1/CSF1/PLA2G2A	7
cluster 2	GO:0043299	leukocyte degranulation	35/595	455/14282	0.000359877	0.00791902	0.00671309	FGR/LTF/SERPINB1/TNFRSF1B/C12orf4/SNAP23/MMP9/CST3/VNN1/SLPI/C3/RAP1B/RAC2/GMFG/CD36/TLR2/DNAJC13/CD53/CREG1/FCGR2A/DEGS1/PSMC2/PTX3/CXCL1/HGSNAT/B2M/RAB4B/LGALS9/C3AR1/CXCR2/RAP2B/SELL/PSAP/PLEKHO2/NME2	35
cluster 2	GO:0032946	positive regulation of mononuclear cell proliferation	13/595	104/14282	0.000375871	0.0082314	0.0069779	TNFSF13B/IL7/JAK3/CD81/IL1B/TNFSF9/IL6/TLR4/SPTA1/IL15/LGALS9/BCL2/CSF1	13
cluster 2	GO:0043062	extracellular structure organization	30/595	370/14282	0.000392782	0.00856078	0.00725712	TNFRSF1B/CETP/ICAM1/MMP9/CST3/LIPG/ITGB8/TGFBR1/ICAM2/FN1/TNR/SPP1/TEX14/PLA2G5/APOE/BCAN/ETS1/CD36/ELF3/PTX3/KLKB1/ABCA1/WT1/OLFML2A/PLA2G2A/SULF2/LAMB3/EGFL6/COL15A1/TNF	30
cluster 2	GO:0007565	female pregnancy	17/595	161/14282	0.000397446	0.00862138	0.00730849	PTGS2/ANGPT2/MMP9/NAMPT/ARHGDIB/PRLR/RGS2/SPP1/IL1B/APOL2/LIF/ETS1/ADCYAP1/CRHBP/HPGD/LGALS9/BCL2	17
cluster 2	GO:1990868	response to chemokine	9/595	55/14282	0.000407044	0.00874667	0.0074147	SLC12A2/CXCL2/CCL20/CXCL3/CXCL5/CXCL1/ZC3H12A/ROBO1/CXCR2	9
cluster 2	GO:1990869	cellular response to chemokine	9/595	55/14282	0.000407044	0.00874667	0.0074147	SLC12A2/CXCL2/CCL20/CXCL3/CXCL5/CXCL1/ZC3H12A/ROBO1/CXCR2	9
cluster 2	GO:0030593	neutrophil chemotaxis	10/595	67/14282	0.000424547	0.0090379	0.00766158	CXCL2/CCL20/IL1B/RAC2/CXCL3/CXCL5/CXCL1/C3AR1/SAA1/CXCR2	10
cluster 2	GO:2001057	reactive nitrogen species metabolic process	10/595	67/14282	0.000424547	0.0090379	0.00766158	PTGS2/ICAM1/IL1B/CD36/TLR4/TLR2/PTX3/ZC3H12A/TLR6/TNF	10
cluster 2	GO:0001959	regulation of cytokine-mediated signaling pathway	15/595	133/14282	0.000426702	0.00904174	0.00766484	BIRC3/IFNGR1/CYLD/IRAK3/IL7/TNFAIP3/PPARG/IRAK2/IL6/GFI1/ROBO1/PARP14/CSF1/SOCS1/TNF	15
cluster 2	GO:0070665	positive regulation of leukocyte proliferation	13/595	106/14282	0.000453234	0.00955968	0.0081039	TNFSF13B/IL7/JAK3/CD81/IL1B/TNFSF9/IL6/TLR4/SPTA1/IL15/LGALS9/BCL2/CSF1	13
cluster 2	GO:1903409	reactive oxygen species biosynthetic process	12/595	93/14282	0.000466556	0.00976808	0.00828057	PTGS2/ICAM1/IL1B/CD36/TLR4/DUOX2/CYP1A1/PTX3/ZC3H12A/ABCD2/TLR6/TNF	12
cluster 2	GO:0019730	antimicrobial humoral response	9/595	56/14282	0.000467383	0.00976808	0.00828057	LTF/CXCL2/PI3/SLPI/CXCL3/CXCL5/CXCL1/PLA2G2A/HTN3	9
cluster 2	GO:1902532	negative regulation of intracellular signal transduction	35/595	462/14282	0.000476649	0.00987242	0.00836901	TNIP3/PTGS2/CYLD/MECOM/P2RX7/IRAK3/PIK3IP1/MMP9/VNN1/ERRFI1/RGS2/GBP1/TNFAIP3/ADRA1A/BMP4/IL1B/LIF/APOE/APLNR/MRAP2/TANK/TLR4/NOV/BCL2A1/DUSP10/GSTO1/BANK1/DEPTOR/CLIC2/NLRP3/ZC3H12A/MTM1/BCL2/PARP14/SOCS1	35
cluster 2	GO:0046579	positive regulation of Ras protein signal transduction	8/595	45/14282	0.000476689	0.00987242	0.00836901	F2RL3/NGF/LPAR6/GPR65/ROBO1/CSF1/NTRK1/ADGRG1	8
cluster 2	GO:0032680	regulation of tumor necrosis factor production	13/595	107/14282	0.000496723	0.0102316	0.00867354	LTF/IRAK3/DDT/ERRFI1/TNFAIP3/CD36/TLR4/TLR2/ZC3H12A/TLR3/LGALS9/ZBTB20/UBE2J1	13
cluster 2	GO:0009595	detection of biotic stimulus	5/595	17/14282	0.000502976	0.0102316	0.00867354	NLRC4/TLR4/TLR2/NLRP3/TLR6	5
cluster 2	GO:0010888	negative regulation of lipid storage	5/595	17/14282	0.000502976	0.0102316	0.00867354	NFKBIA/PPARG/IL6/ABCA1/TNF	5
cluster 2	GO:0072539	T-helper 17 cell differentiation	5/595	17/14282	0.000502976	0.0102316	0.00867354	IL6/NFKBIZ/BATF/NLRP3/ZC3H12A	5
cluster 2	GO:0042088	T-helper 1 type immune response	7/595	35/14282	0.000510647	0.0103286	0.00875572	RELB/IL27RA/JAK3/IL18R1/IL1B/TLR4/LEF1	7
cluster 2	GO:0098543	detection of other organism	4/595	10/14282	0.000512255	0.0103286	0.00875572	NLRC4/TLR4/TLR2/TLR6	4
cluster 2	GO:0032944	regulation of mononuclear cell proliferation	17/595	165/14282	0.000528781	0.010615	0.00899855	TNFSF13B/IL7/JAK3/CD81/IRF1/BMP4/IL1B/TNFSF9/RAC2/IL6/TLR4/SPTA1/IL15/LGALS9/BCL2/CSF1/LST1	17
cluster 2	GO:0045582	positive regulation of T cell differentiation	10/595	69/14282	0.000540296	0.0107815	0.00913968	CYLD/IL7/VNN1/IL1RL2/TNFSF9/DUSP10/NFKBIZ/NLRP3/LGALS9/SOCS1	10
cluster 2	GO:0048771	tissue remodeling	15/595	136/14282	0.000541785	0.0107815	0.00913968	P2RX7/CST3/IL7/IL1A/EPAS1/TNFAIP3/SPP1/TNFSF11/GDF5/RAC2/LIF/IL6/ELF3/IL15/SIGLEC15	15
cluster 2	GO:0036230	granulocyte activation	33/595	430/14282	0.000548	0.010858	0.0092045	FGR/LTF/SERPINB1/TNFRSF1B/SNAP23/MMP9/CST3/VNN1/SLPI/C3/RAP1B/GMFG/CD36/TLR2/DNAJC13/CD53/CREG1/FCGR2A/DEGS1/ENPP3/PSMC2/PTX3/CXCL1/HGSNAT/B2M/RAB4B/C3AR1/CXCR2/RAP2B/SELL/PSAP/PLEKHO2/NME2	33
cluster 2	GO:0031663	lipopolysaccharide-mediated signaling pathway	8/595	46/14282	0.000556318	0.0109282	0.009264	LTF/NFKBIA/TNFAIP3/IL1B/IRAK2/TLR4/TLR2/TNF	8
cluster 2	GO:0032729	positive regulation of interferon-gamma production	8/595	46/14282	0.000556318	0.0109282	0.009264	IL27RA/IL18R1/IL1B/TLR4/TLR3/LGALS9/TLR7/TNF	8
cluster 2	GO:0002824	positive regulation of adaptive immune response based on somatic recombination of immune receptors built from immunoglobulin superfamily domains	11/595	82/14282	0.000570048	0.0110536	0.0093703	P2RX7/TNFSF13B/IL27RA/IL18R1/IL1B/C3/IL6/NFKBIZ/NLRP3/B2M/TNF	11
cluster 2	GO:0045069	regulation of viral genome replication	11/595	82/14282	0.000570048	0.0110536	0.0093703	LTF/OAS1/SLPI/APOBEC3F/IFITM3/IFIT5/IFI16/ZC3H12A/BCL2/PLSCR1/TNF	11
cluster 2	GO:0001774	microglial cell activation	6/595	26/14282	0.000574776	0.0110536	0.0093703	NAMPT/TLR2/TLR3/TLR6/TLR7/TNF	6
cluster 2	GO:0002269	leukocyte activation involved in inflammatory response	6/595	26/14282	0.000574776	0.0110536	0.0093703	NAMPT/TLR2/TLR3/TLR6/TLR7/TNF	6
cluster 2	GO:0032735	positive regulation of interleukin-12 production	6/595	26/14282	0.000574776	0.0110536	0.0093703	IRF1/CD36/TLR4/TLR2/TLR3/LGALS9	6
cluster 2	GO:0002700	regulation of production of molecular mediator of immune response	13/595	109/14282	0.000594367	0.011288	0.00956906	IRAK3/IL27RA/JAK3/IL18R1/IL1B/CD36/IL6/TLR4/CD96/NLRP3/TLR3/B2M/TNF	13
cluster 2	GO:0032640	tumor necrosis factor production	13/595	109/14282	0.000594367	0.011288	0.00956906	LTF/IRAK3/DDT/ERRFI1/TNFAIP3/CD36/TLR4/TLR2/ZC3H12A/TLR3/LGALS9/ZBTB20/UBE2J1	13
cluster 2	GO:1903555	regulation of tumor necrosis factor superfamily cytokine production	13/595	109/14282	0.000594367	0.011288	0.00956906	LTF/IRAK3/DDT/ERRFI1/TNFAIP3/CD36/TLR4/TLR2/ZC3H12A/TLR3/LGALS9/ZBTB20/UBE2J1	13
cluster 2	GO:0030099	myeloid cell differentiation	28/595	345/14282	0.00059824	0.0113147	0.00959162	LTF/NFKBIA/MMP9/RELB/JAK3/EPAS1/TNFSF11/PDE1B/BMP4/AGO3/LIF/LRRC17/PPARG/CD101/ETS1/TLR4/TLR2/LEF1/BATF/IL34/IFI16/TLR3/B2M/NRROS/CSF1/SIGLEC15/TNF/NME2	28
cluster 2	GO:0002440	production of molecular mediator of immune response	16/595	152/14282	0.000603485	0.0113669	0.00963589	IRAK3/TNFSF13B/IL27RA/JAK3/IL18R1/IL1B/CD36/IL6/TLR4/TLR2/CD96/BATF/NLRP3/TLR3/B2M/TNF	16
cluster 2	GO:0032757	positive regulation of interleukin-8 production	7/595	36/14282	0.000611436	0.0114694	0.00972283	IL1B/TLR4/TLR2/TLR3/LGALS9/TLR7/TNF	7
cluster 2	GO:0050864	regulation of B cell activation	12/595	96/14282	0.000624762	0.0116241	0.00985398	CYLD/ATP11C/TNFSF13B/IL7/IL27RA/CD81/TNFAIP3/IL6/TLR4/BANK1/SAMSN1/BCL2	12
cluster 2	GO:0097530	granulocyte migration	12/595	96/14282	0.000624762	0.0116241	0.00985398	CXCL2/CCL20/IL1B/RAC2/CXCL3/CXCL5/CXCL1/C3AR1/SAA1/CXCR2/CSF1/IRAK4	12
cluster 2	GO:0043312	neutrophil degranulation	32/595	417/14282	0.00066257	0.0122777	0.010408	FGR/LTF/SERPINB1/TNFRSF1B/SNAP23/MMP9/CST3/VNN1/SLPI/C3/RAP1B/GMFG/CD36/TLR2/DNAJC13/CD53/CREG1/FCGR2A/DEGS1/PSMC2/PTX3/CXCL1/HGSNAT/B2M/RAB4B/C3AR1/CXCR2/RAP2B/SELL/PSAP/PLEKHO2/NME2	32
cluster 2	GO:0002360	T cell lineage commitment	5/595	18/14282	0.000672733	0.0123659	0.0104827	CYLD/IL7/IL6/BATF/BCL2	5
cluster 2	GO:0002726	positive regulation of T cell cytokine production	5/595	18/14282	0.000672733	0.0123659	0.0104827	IL18R1/IL1B/IL6/NLRP3/B2M	5
cluster 2	GO:0032649	regulation of interferon-gamma production	10/595	71/14282	0.000681022	0.0124681	0.0105695	IL27RA/IL18R1/IL1B/TLR4/CD96/ZC3H12A/TLR3/LGALS9/TLR7/TNF	10
cluster 2	GO:0010575	positive regulation of vascular endothelial growth factor production	6/595	27/14282	0.000713259	0.0130063	0.0110257	PTGS2/IL1A/IL1B/C3/C3AR1/SULF2	6
cluster 2	GO:0002283	neutrophil activation involved in immune response	32/595	419/14282	0.000718394	0.013048	0.011061	FGR/LTF/SERPINB1/TNFRSF1B/SNAP23/MMP9/CST3/VNN1/SLPI/C3/RAP1B/GMFG/CD36/TLR2/DNAJC13/CD53/CREG1/FCGR2A/DEGS1/PSMC2/PTX3/CXCL1/HGSNAT/B2M/RAB4B/C3AR1/CXCR2/RAP2B/SELL/PSAP/PLEKHO2/NME2	32
cluster 2	GO:0030225	macrophage differentiation	7/595	37/14282	0.00072739	0.0131073	0.0111113	MMP9/BMP4/LIF/TLR2/IL34/NRROS/CSF1	7
cluster 2	GO:0050704	regulation of interleukin-1 secretion	7/595	37/14282	0.00072739	0.0131073	0.0111113	P2RX7/TNFAIP3/TLR4/NLRP3/ZC3H12A/LGALS9/SAA1	7
cluster 2	GO:0007200	phospholipase C-activating G protein-coupled receptor signaling pathway	10/595	72/14282	0.000761972	0.013346	0.0113136	ADRA1A/F2RL3/EDNRB/LPAR6/GPR65/GNA14/CCKAR/C3AR1/CXCR2/FPR3	10
cluster 2	GO:0032088	negative regulation of NF-kappaB transcription factor activity	10/595	72/14282	0.000761972	0.013346	0.0113136	CYLD/IRAK3/NFKBIA/TNFAIP3/TRAF3/IRAK2/CDKN2A/GFI1/NLRP3/ZC3H12A	10
cluster 2	GO:1903900	regulation of viral life cycle	14/595	126/14282	0.000762471	0.013346	0.0113136	LTF/OAS1/SLPI/APOBEC3F/IFITM3/FCN3/IFIT5/IFI16/PTX3/ZC3H12A/LGALS9/BCL2/PLSCR1/TNF	14
cluster 2	GO:0071706	tumor necrosis factor superfamily cytokine production	13/595	112/14282	0.000770934	0.013346	0.0113136	LTF/IRAK3/DDT/ERRFI1/TNFAIP3/CD36/TLR4/TLR2/ZC3H12A/TLR3/LGALS9/ZBTB20/UBE2J1	13
cluster 2	GO:0071621	granulocyte chemotaxis	11/595	85/14282	0.000776192	0.013346	0.0113136	CXCL2/CCL20/IL1B/RAC2/CXCL3/CXCL5/CXCL1/C3AR1/SAA1/CXCR2/CSF1	11
cluster 2	GO:0010745	negative regulation of macrophage derived foam cell differentiation	4/595	11/14282	0.000778539	0.013346	0.0113136	CETP/NFKBIA/PPARG/ABCA1	4
cluster 2	GO:0031652	positive regulation of heat generation	4/595	11/14282	0.000778539	0.013346	0.0113136	PTGS2/TNFSF11/IL1B/TNF	4
cluster 2	GO:0034374	low-density lipoprotein particle remodeling	4/595	11/14282	0.000778539	0.013346	0.0113136	CETP/PLA2G5/APOE/PLA2G2A	4
cluster 2	GO:0036005	response to macrophage colony-stimulating factor	4/595	11/14282	0.000778539	0.013346	0.0113136	PDE1B/TLR4/TLR2/CSF1	4
cluster 2	GO:0036006	cellular response to macrophage colony-stimulating factor stimulus	4/595	11/14282	0.000778539	0.013346	0.0113136	PDE1B/TLR4/TLR2/CSF1	4
cluster 2	GO:0044546	NLRP3 inflammasome complex assembly	4/595	11/14282	0.000778539	0.013346	0.0113136	CD36/TLR4/NLRP3/TLR6	4
cluster 2	GO:0060099	regulation of phagocytosis, engulfment	4/595	11/14282	0.000778539	0.013346	0.0113136	C3/PPARG/CD36/ALOX15	4
cluster 2	GO:0099550	trans-synaptic signaling, modulating synaptic transmission	4/595	11/14282	0.000778539	0.013346	0.0113136	GUCY1B1/PLAT/SYT4/NTRK2	4
cluster 2	GO:0006809	nitric oxide biosynthetic process	9/595	60/14282	0.000786758	0.0134365	0.0113904	PTGS2/ICAM1/IL1B/CD36/TLR4/PTX3/ZC3H12A/TLR6/TNF	9
cluster 2	GO:0050878	regulation of body fluid levels	32/595	423/14282	0.000842582	0.0143364	0.0121532	LCP2/ENTPD2/P2RX7/PLAT/TFPI2/SLC22A2/PRLR/ITPR2/IRF1/STATH/AVPR2/F2RL3/APOE/CHRM3/APLNR/CD36/EDNRB/IL6/TLR4/ENTPD1/VIP/GNA14/TREML1/KLKB1/C1GALT1C1/SAA1/C1QTNF1/RAP2B/PEAR1/PLSCR1/SLC22A4/F5	32
cluster 2	GO:0014074	response to purine-containing compound	15/595	142/14282	0.000852864	0.0144576	0.012256	PTGS2/SSH1/P2RX7/SLC8A3/TEK/ITPR2/IL1B/RAP1B/PLA2G5/PPARG/DUOX2/CRHBP/WT1/SELL/RYR3	15
cluster 2	GO:0016266	O-glycan processing	8/595	49/14282	0.000861676	0.0144996	0.0122916	ST3GAL4/GALNT3/GALNT6/MUC4/ST3GAL2/C1GALT1C1/B3GNT5/B3GNT3	8
cluster 2	GO:0045576	mast cell activation	8/595	49/14282	0.000861676	0.0144996	0.0122916	FGR/LCP2/C12orf4/SNAP23/RAC2/ENPP3/LGALS9/PLSCR1	8
cluster 2	GO:0071356	cellular response to tumor necrosis factor	18/595	188/14282	0.000879195	0.0147327	0.0124891	BIRC3/TNFRSF1B/CYLD/ICAM1/NFKBIA/TNFSF13B/CCL20/GBP3/GBP1/TNFAIP3/TNFSF11/TNFSF9/TRAF3/TANK/CRHBP/GBP2/ZC3H12A/TNF	18
cluster 2	GO:0072538	T-helper 17 type immune response	5/595	19/14282	0.000881964	0.0147327	0.0124891	IL6/NFKBIZ/BATF/NLRP3/ZC3H12A	5
cluster 2	GO:0032652	regulation of interleukin-1 production	9/595	61/14282	0.000889501	0.0147883	0.0125363	P2RX7/ERRFI1/TNFAIP3/TLR4/NLRP3/IFI16/ZC3H12A/LGALS9/SAA1	9
cluster 2	GO:0046683	response to organophosphorus	14/595	128/14282	0.000891758	0.0147883	0.0125363	PTGS2/SSH1/P2RX7/SLC8A3/TEK/ITPR2/IL1B/RAP1B/PLA2G5/DUOX2/CRHBP/WT1/SELL/RYR3	14
cluster 2	GO:0042119	neutrophil activation	32/595	425/14282	0.00091146	0.0150605	0.012767	FGR/LTF/SERPINB1/TNFRSF1B/SNAP23/MMP9/CST3/VNN1/SLPI/C3/RAP1B/GMFG/CD36/TLR2/DNAJC13/CD53/CREG1/FCGR2A/DEGS1/PSMC2/PTX3/CXCL1/HGSNAT/B2M/RAB4B/C3AR1/CXCR2/RAP2B/SELL/PSAP/PLEKHO2/NME2	32
cluster 2	GO:0030168	platelet activation	15/595	143/14282	0.000917165	0.0151002	0.0128007	LCP2/ENTPD2/ITPR2/F2RL3/APOE/IL6/TLR4/GNA14/TREML1/C1GALT1C1/SAA1/C1QTNF1/RAP2B/PEAR1/PLSCR1	15
cluster 2	GO:0052548	regulation of endopeptidase activity	27/595	338/14282	0.000945101	0.0153815	0.0130392	LTF/SERPINB1/BIRC3/FAS/PTGS2/LXN/NLRC4/PSMA3/MMP9/CST3/TFPI2/TNFSF10/PI3/SLPI/C3/PPARG/NGF/LEF1/TIMP4/LCN1/NLRP3/IFI16/LGALS9/ROBO1/NEK5/MBP/TNF	27
cluster 2	GO:0002821	positive regulation of adaptive immune response	11/595	87/14282	0.000945338	0.0153815	0.0130392	P2RX7/TNFSF13B/IL27RA/IL18R1/IL1B/C3/IL6/NFKBIZ/NLRP3/B2M/TNF	11
cluster 2	GO:0015908	fatty acid transport	10/595	74/14282	0.000947691	0.0153815	0.0130392	P2RX7/TNFSF11/IL1B/PLA2G5/APOE/PPARG/CD36/LCN1/ABCD2/PLA2G2A	10
cluster 2	GO:1903426	regulation of reactive oxygen species biosynthetic process	10/595	74/14282	0.000947691	0.0153815	0.0130392	PTGS2/ICAM1/IL1B/CD36/TLR4/PTX3/ZC3H12A/ABCD2/TLR6/TNF	10
cluster 2	GO:0032677	regulation of interleukin-8 production	8/595	50/14282	0.000989041	0.0159396	0.0135123	IL1B/TLR4/TLR2/TLR3/LGALS9/TLR6/TLR7/TNF	8
cluster 2	GO:0045670	regulation of osteoclast differentiation	8/595	50/14282	0.000989041	0.0159396	0.0135123	LTF/TNFSF11/LRRC17/TLR4/TLR3/CSF1/SIGLEC15/TNF	8
cluster 2	GO:0010712	regulation of collagen metabolic process	7/595	39/14282	0.00101113	0.0161817	0.0137175	CST3/ERRFI1/BMP4/PPARG/IL6/NPPC/CIITA	7
cluster 2	GO:1903018	regulation of glycoprotein metabolic process	7/595	39/14282	0.00101113	0.0161817	0.0137175	CST3/JAK3/ITM2C/ITM2B/PTX3/IL15/BCL2	7
cluster 2	GO:0032368	regulation of lipid transport	11/595	88/14282	0.0010407	0.0165968	0.0140694	CETP/P2RX7/NFKBIA/LIPG/SPP1/TNFSF11/IL1B/APOE/PPARG/ABCA1/C1QTNF1	11
cluster 2	GO:0050792	regulation of viral process	16/595	160/14282	0.00105329	0.0167392	0.0141901	LTF/OAS1/SLPI/APOBEC3F/APOE/LEF1/IFITM3/FCN3/IFIT5/IFI16/PTX3/ZC3H12A/LGALS9/BCL2/PLSCR1/TNF	16
cluster 2	GO:1905153	regulation of membrane invagination	4/595	12/14282	0.00112952	0.0177461	0.0150436	C3/PPARG/CD36/ALOX15	4
cluster 2	GO:0045453	bone resorption	8/595	51/14282	0.00113103	0.0177461	0.0150436	P2RX7/IL7/TNFAIP3/SPP1/TNFSF11/RAC2/IL6/SIGLEC15	8
cluster 2	GO:0051057	positive regulation of small GTPase mediated signal transduction	8/595	51/14282	0.00113103	0.0177461	0.0150436	F2RL3/NGF/LPAR6/GPR65/ROBO1/CSF1/NTRK1/ADGRG1	8
cluster 2	GO:0060390	regulation of SMAD protein signal transduction	5/595	20/14282	0.00113603	0.0177461	0.0150436	TGFBR1/BMP4/GDF5/NOV/CILP	5
cluster 2	GO:0097503	sialylation	5/595	20/14282	0.00113603	0.0177461	0.0150436	ST6GALNAC1/ST3GAL4/ST8SIA4/ST6GAL2/ST3GAL2	5
cluster 2	GO:0048871	multicellular organismal homeostasis	31/595	413/14282	0.00114579	0.0178378	0.0151214	LTF/PTGS2/P2RX7/IL7/PRLR/IL1A/IL18R1/EPAS1/TNFAIP3/SPP1/TNFSF11/IL1B/AVPR2/RAC2/CD36/MRAP2/EDNRB/IL6/TLR4/ADCYAP1/MUC4/LCN1/AZGP1/ZG16B/IL15/B2M/LDB2/BCL2/CSF1/SIGLEC15/TNF	31
cluster 2	GO:1902106	negative regulation of leukocyte differentiation	10/595	76/14282	0.00116898	0.0181369	0.015375	LTF/JAK3/IRF1/BMP4/LRRC17/TLR4/ZC3H12A/TLR3/SOCS1/NME2	10
cluster 2	GO:0050671	positive regulation of lymphocyte proliferation	12/595	103/14282	0.00117498	0.0181686	0.0154018	TNFSF13B/IL7/JAK3/CD81/IL1B/TNFSF9/IL6/TLR4/SPTA1/IL15/LGALS9/BCL2	12
cluster 2	GO:0007599	hemostasis	24/595	292/14282	0.00120859	0.0186253	0.015789	LCP2/ENTPD2/P2RX7/PLAT/TFPI2/ITPR2/IRF1/AVPR2/F2RL3/APOE/CD36/IL6/TLR4/ENTPD1/GNA14/TREML1/KLKB1/C1GALT1C1/SAA1/C1QTNF1/RAP2B/PEAR1/PLSCR1/F5	24
cluster 2	GO:0043903	regulation of symbiosis, encompassing mutualism through parasitism	17/595	178/14282	0.00124333	0.0190964	0.0161883	LTF/OAS1/SLPI/APOBEC3F/APOE/CD36/LEF1/IFITM3/FCN3/IFIT5/IFI16/PTX3/ZC3H12A/LGALS9/BCL2/PLSCR1/TNF	17
cluster 2	GO:0033198	response to ATP	6/595	30/14282	0.00128663	0.0196631	0.0166688	PTGS2/SSH1/P2RX7/IL1B/SELL/RYR3	6
cluster 2	GO:0032651	regulation of interleukin-1 beta production	8/595	52/14282	0.00128882	0.0196631	0.0166688	P2RX7/ERRFI1/TNFAIP3/TLR4/NLRP3/IFI16/ZC3H12A/LGALS9	8
cluster 2	GO:0097191	extrinsic apoptotic signaling pathway	19/595	211/14282	0.00133578	0.0203118	0.0172187	FAS/TNFRSF1B/CYLD/P2RX7/ICAM1/IL7/TGFBR1/IL1A/TNFAIP3/TNFSF10/BMP4/IL1B/NGF/ITM2C/BCL2A1/DEPTOR/TLR3/BCL2/TNF	19
cluster 2	GO:0050670	regulation of lymphocyte proliferation	16/595	164/14282	0.00136849	0.0207404	0.017582	TNFSF13B/IL7/JAK3/CD81/IRF1/BMP4/IL1B/TNFSF9/RAC2/IL6/TLR4/SPTA1/IL15/LGALS9/BCL2/LST1	16
cluster 2	GO:0042116	macrophage activation	9/595	65/14282	0.00141496	0.0213739	0.018119	NAMPT/PLA2G5/TLR4/TLR2/ZC3H12A/TLR3/TLR6/TLR7/TNF	9
cluster 2	GO:0035025	positive regulation of Rho protein signal transduction	5/595	21/14282	0.00144047	0.0215458	0.0182648	F2RL3/LPAR6/GPR65/ROBO1/ADGRG1	5
cluster 2	GO:0035456	response to interferon-beta	5/595	21/14282	0.00144047	0.0215458	0.0182648	IFIT3/IRF1/IFITM3/TLR3/PLSCR1	5
cluster 2	GO:0051043	regulation of membrane protein ectodomain proteolysis	5/595	21/14282	0.00144047	0.0215458	0.0182648	TNFRSF1B/IL1B/APOE/TIMP4/TNF	5
cluster 2	GO:0019079	viral genome replication	12/595	106/14282	0.0015107	0.0225227	0.0190929	LTF/OAS1/CLEC4M/SLPI/APOBEC3F/IFITM3/IFIT5/IFI16/ZC3H12A/BCL2/PLSCR1/TNF	12
cluster 2	GO:0002699	positive regulation of immune effector process	16/595	166/14282	0.00155378	0.0230898	0.0195736	FGR/C12orf4/P2RX7/IL18R1/IL1B/C3/RAC2/CD36/IL6/TLR4/NFKBIZ/ENPP3/NLRP3/B2M/LGALS9/TNF	16
cluster 2	GO:0044406	adhesion of symbiont to host	4/595	13/14282	0.00157811	0.0233159	0.0197653	LTF/ICAM1/CLEC4M/CD81	4
cluster 2	GO:0050764	regulation of phagocytosis	9/595	66/14282	0.00157918	0.0233159	0.0197653	FGR/IL1B/C3/PPARG/CD36/TLR2/ALOX15/PTX3/TNF	9
cluster 2	GO:0032637	interleukin-8 production	8/595	54/14282	0.00165675	0.024339	0.0206326	IL1B/TLR4/TLR2/TLR3/LGALS9/TLR6/TLR7/TNF	8
cluster 2	GO:0033674	positive regulation of kinase activity	35/595	496/14282	0.00165912	0.024339	0.0206326	FGR/LTF/LCP2/DLG3/P2RX7/TGFBR1/MAP3K8/CD81/PRLR/TEK/TNFSF11/ADRA1A/NRK/PFKFB2/EREG/BMP4/IL1B/IRAK2/NGF/TLR4/ADCYAP1/NTRK2/UBC/TLR3/ROBO1/SAA1/TLR6/TCIM/EPGN/CSF1/SOCS1/NRG3/NTRK1/ANG/TNF	35
cluster 2	GO:0002285	lymphocyte activation involved in immune response	13/595	122/14282	0.00170772	0.024972	0.0211692	ICAM1/RELB/IL27RA/JAK3/IL18R1/IL6/TLR4/LEF1/NFKBIZ/BATF/NLRP3/ZC3H12A/LGALS9	13
cluster 2	GO:0032647	regulation of interferon-alpha production	5/595	22/14282	0.00180098	0.0260778	0.0221066	NMI/TLR4/TLR3/TBK1/TLR7	5
cluster 2	GO:0045932	negative regulation of muscle contraction	5/595	22/14282	0.00180098	0.0260778	0.0221066	CALCRL/PTGS2/RGS2/ZC3H12A/KCNE3	5
cluster 2	GO:0002437	inflammatory response to antigenic stimulus	6/595	32/14282	0.0018297	0.0260778	0.0221066	ICAM1/C3/ADCYAP1/CYSLTR1/CXCR2/TNF	6
cluster 2	GO:0030224	monocyte differentiation	6/595	32/14282	0.0018297	0.0260778	0.0221066	PDE1B/BMP4/PPARG/IL34/IFI16/CSF1	6
cluster 2	GO:0050706	regulation of interleukin-1 beta secretion	6/595	32/14282	0.0018297	0.0260778	0.0221066	P2RX7/TNFAIP3/TLR4/NLRP3/ZC3H12A/LGALS9	6
cluster 2	GO:0061900	glial cell activation	6/595	32/14282	0.0018297	0.0260778	0.0221066	NAMPT/TLR2/TLR3/TLR6/TLR7/TNF	6
cluster 2	GO:0070266	necroptotic process	6/595	32/14282	0.0018297	0.0260778	0.0221066	BIRC3/FAS/CYLD/TLR4/TLR3/TNF	6
cluster 2	GO:1903131	mononuclear cell differentiation	6/595	32/14282	0.0018297	0.0260778	0.0221066	PDE1B/BMP4/PPARG/IL34/IFI16/CSF1	6
cluster 2	GO:1903556	negative regulation of tumor necrosis factor superfamily cytokine production	7/595	43/14282	0.00183462	0.0260778	0.0221066	LTF/IRAK3/ERRFI1/TNFAIP3/TLR4/ZC3H12A/LGALS9	7
cluster 2	GO:0002753	cytoplasmic pattern recognition receptor signaling pathway	8/595	55/14282	0.00186946	0.0264908	0.0224567	BIRC3/ALPK1/CYLD/NFKBIA/TNFAIP3/IRAK2/TLR4/UBC	8
cluster 2	GO:0048661	positive regulation of smooth muscle cell proliferation	10/595	81/14282	0.00191085	0.0269937	0.022883	CALCRL/PTGS2/MMP9/NAMPT/EREG/BMP4/IL6/HPGD/IRAK4/TNF	10
cluster 2	GO:0050715	positive regulation of cytokine secretion	11/595	95/14282	0.00195455	0.027526	0.0233343	FGR/P2RX7/IL1A/PAEP/TLR4/TLR2/NLRP3/LGALS9/SAA1/MBP/TNF	11
cluster 2	GO:0042060	wound healing	33/595	464/14282	0.00196412	0.027576	0.0233766	LCP2/ENTPD2/P2RX7/PLAT/TFPI2/TGFBR1/MYF6/IL1A/FN1/TNFAIP3/ITPR2/EREG/IRF1/F2RL3/APOE/ETS1/CD36/IL6/TLR4/NOV/ENTPD1/DUSP10/GNA14/ALOX15/TREML1/KLKB1/C1GALT1C1/SAA1/C1QTNF1/RAP2B/PEAR1/PLSCR1/F5	33
cluster 2	GO:0003018	vascular process in circulatory system	14/595	139/14282	0.00197926	0.0277036	0.0234848	PTGS2/ICAM1/RGS2/TEK/ADRA1A/AVPR2/APOE/CHRM3/EDNRB/ADCYAP1/VIP/HTR7/NPPC/CXCR2	14
cluster 2	GO:0042113	B cell activation	17/595	186/14282	0.00200154	0.02793	0.0236767	CYLD/BLNK/ATP11C/TNFSF13B/IL7/IL27RA/JAK3/CD81/TNFAIP3/IL6/TLR4/LEF1/BANK1/SAMSN1/BATF/BCL2/NTRK1	17
cluster 2	GO:0002793	positive regulation of peptide secretion	19/595	219/14282	0.00205515	0.028591	0.024237	FGR/P2RX7/SYTL4/PSMD9/IL1A/TNFSF11/PAEP/PFKFB2/IL6/BLK/TLR4/TLR2/ADCYAP1/NLRP3/LGALS9/SAA1/MBP/ANG/TNF	19
cluster 2	GO:0051047	positive regulation of secretion	26/595	339/14282	0.00207142	0.0286429	0.0242811	FGR/P2RX7/SYTL4/PSMD9/IL1A/SPP1/TNFSF11/PAEP/PFKFB2/IL1B/SYT4/EDNRB/IL6/BLK/TLR4/TLR2/ADCYAP1/VIP/NLRP3/STXBP5/LGALS9/SAA1/C1QTNF1/MBP/ANG/TNF	26
cluster 2	GO:0035296	regulation of tube diameter	12/595	110/14282	0.00207766	0.0286429	0.0242811	PTGS2/ICAM1/RGS2/ADRA1A/AVPR2/APOE/CHRM3/EDNRB/ADCYAP1/VIP/HTR7/NPPC	12
cluster 2	GO:0097746	regulation of blood vessel diameter	12/595	110/14282	0.00207766	0.0286429	0.0242811	PTGS2/ICAM1/RGS2/ADRA1A/AVPR2/APOE/CHRM3/EDNRB/ADCYAP1/VIP/HTR7/NPPC	12
cluster 2	GO:0007596	blood coagulation	23/595	287/14282	0.00210364	0.0287572	0.0243779	LCP2/ENTPD2/P2RX7/PLAT/TFPI2/ITPR2/IRF1/F2RL3/APOE/CD36/IL6/TLR4/ENTPD1/GNA14/TREML1/KLKB1/C1GALT1C1/SAA1/C1QTNF1/RAP2B/PEAR1/PLSCR1/F5	23
cluster 2	GO:0002720	positive regulation of cytokine production involved in immune response	7/595	44/14282	0.0021048	0.0287572	0.0243779	IL18R1/IL1B/CD36/IL6/TLR4/NLRP3/B2M	7
cluster 2	GO:0002763	positive regulation of myeloid leukocyte differentiation	7/595	44/14282	0.0021048	0.0287572	0.0243779	TNFSF11/LIF/CD101/LEF1/IL34/CSF1/TNF	7
cluster 2	GO:0051044	positive regulation of membrane protein ectodomain proteolysis	4/595	14/14282	0.00213712	0.0291119	0.0246787	TNFRSF1B/IL1B/APOE/TNF	4
cluster 2	GO:0045124	regulation of bone resorption	6/595	33/14282	0.0021588	0.0292332	0.0247815	P2RX7/TNFAIP3/SPP1/TNFSF11/IL6/SIGLEC15	6
cluster 2	GO:0050909	sensory perception of taste	6/595	33/14282	0.0021588	0.0292332	0.0247815	TRPM5/CD36/RTP4/LEF1/LCN1/AZGP1	6
cluster 2	GO:0045862	positive regulation of proteolysis	25/595	323/14282	0.00221415	0.0295826	0.0250777	FAS/TNFRSF1B/NLRC4/PSMC1/FN1/RNF19B/TNFSF10/IL1B/C3/APOE/PPARG/NGF/TANK/TMTC3/NKD2/PSMC2/NLRP3/IFI16/ZC3H12A/KLKB1/LGALS9/ROBO1/NEK5/MBP/TNF	25
cluster 2	GO:0002724	regulation of T cell cytokine production	5/595	23/14282	0.00222338	0.0295826	0.0250777	IL18R1/IL1B/IL6/NLRP3/B2M	5
cluster 2	GO:0032607	interferon-alpha production	5/595	23/14282	0.00222338	0.0295826	0.0250777	NMI/TLR4/TLR3/TBK1/TLR7	5
cluster 2	GO:0034368	protein-lipid complex remodeling	5/595	23/14282	0.00222338	0.0295826	0.0250777	CETP/LIPG/PLA2G5/APOE/PLA2G2A	5
cluster 2	GO:0034369	plasma lipoprotein particle remodeling	5/595	23/14282	0.00222338	0.0295826	0.0250777	CETP/LIPG/PLA2G5/APOE/PLA2G2A	5
cluster 2	GO:0042759	long-chain fatty acid biosynthetic process	5/595	23/14282	0.00222338	0.0295826	0.0250777	PTGS2/CYP2C8/CYP1A1/ALOX15/HPGD	5
cluster 2	GO:0050817	coagulation	23/595	289/14282	0.00229894	0.0304993	0.0258548	LCP2/ENTPD2/P2RX7/PLAT/TFPI2/ITPR2/IRF1/F2RL3/APOE/CD36/IL6/TLR4/ENTPD1/GNA14/TREML1/KLKB1/C1GALT1C1/SAA1/C1QTNF1/RAP2B/PEAR1/PLSCR1/F5	23
cluster 2	GO:0007566	embryo implantation	7/595	45/14282	0.00240471	0.0318103	0.0269661	PTGS2/MMP9/ARHGDIB/PRLR/SPP1/IL1B/LIF	7
cluster 2	GO:0001503	ossification	26/595	343/14282	0.00243431	0.0320167	0.0271411	LTF/PTGS2/P2RX7/MMP9/MGP/ASF1A/SPP1/TEK/TNFSF11/BMP4/GDF5/STATH/IL6/DNAJC13/LEF1/DUOX2/PSMC2/ALOX15/NPPC/RANBP3L/SOST/BCL2/RFLNA/CSF1/RORB/TNF	26
cluster 2	GO:0018108	peptidyl-tyrosine phosphorylation	26/595	343/14282	0.00243431	0.0320167	0.0271411	FGR/EPHA6/DLG3/ICAM1/JAK3/CD81/PRLR/ERRFI1/TEK/ADRA1A/EREG/EFNB2/LIF/CD36/IL6/BLK/NTRK2/BANK1/SAMSN1/IL15/PARP14/TMEM102/RAP2B/EPGN/SOCS1/NTRK1	26
cluster 2	GO:0050730	regulation of peptidyl-tyrosine phosphorylation	18/595	206/14282	0.0024641	0.0323157	0.0273946	DLG3/ICAM1/CD81/ERRFI1/ADRA1A/EREG/LIF/CD36/IL6/NTRK2/BANK1/SAMSN1/IL15/PARP14/TMEM102/RAP2B/EPGN/SOCS1	18
cluster 2	GO:0032715	negative regulation of interleukin-6 production	6/595	34/14282	0.00253064	0.0328123	0.0278156	IRAK3/TNFAIP3/TLR4/BANK1/ZC3H12A/TNF	6
cluster 2	GO:0032965	regulation of collagen biosynthetic process	6/595	34/14282	0.00253064	0.0328123	0.0278156	ERRFI1/BMP4/PPARG/IL6/NPPC/CIITA	6
cluster 2	GO:0033003	regulation of mast cell activation	6/595	34/14282	0.00253064	0.0328123	0.0278156	FGR/C12orf4/RAC2/ENPP3/LGALS9/PLSCR1	6
cluster 2	GO:0043277	apoptotic cell clearance	6/595	34/14282	0.00253064	0.0328123	0.0278156	RHOBTB1/C3/CD36/FCN3/ALOX15/PEAR1	6
cluster 2	GO:0034103	regulation of tissue remodeling	8/595	58/14282	0.00263903	0.0340906	0.0288992	P2RX7/CST3/TNFAIP3/SPP1/TNFSF11/IL6/IL15/SIGLEC15	8
cluster 2	GO:0006970	response to osmotic stress	9/595	71/14282	0.00264412	0.0340906	0.0288992	SLC12A2/PTGS2/MLC1/RELB/ERRFI1/SCN2A/MAPK13/TLR3/TNF	9
cluster 2	GO:2001237	negative regulation of extrinsic apoptotic signaling pathway	11/595	99/14282	0.00271799	0.0349445	0.029623	FAS/ICAM1/IL7/TGFBR1/IL1A/TNFAIP3/TNFSF10/BMP4/IL1B/BCL2/TNF	11
cluster 2	GO:0018212	peptidyl-tyrosine modification	26/595	346/14282	0.00274084	0.0350938	0.0297496	FGR/EPHA6/DLG3/ICAM1/JAK3/CD81/PRLR/ERRFI1/TEK/ADRA1A/EREG/EFNB2/LIF/CD36/IL6/BLK/NTRK2/BANK1/SAMSN1/IL15/PARP14/TMEM102/RAP2B/EPGN/SOCS1/NTRK1	26
cluster 2	GO:0042136	neurotransmitter biosynthetic process	10/595	85/14282	0.00274494	0.0350938	0.0297496	PTGS2/ICAM1/SLC22A2/IL1B/CD36/TLR4/PTX3/ZC3H12A/TLR6/TNF	10
cluster 2	GO:0042133	neurotransmitter metabolic process	13/595	129/14282	0.00281145	0.0354481	0.03005	PTGS2/ICAM1/SLC22A2/PDE1B/IL1B/SDS/CD36/TLR4/TLR2/PTX3/ZC3H12A/TLR6/TNF	13
cluster 2	GO:0032691	negative regulation of interleukin-1 beta production	4/595	15/14282	0.00281912	0.0354481	0.03005	ERRFI1/TNFAIP3/NLRP3/ZC3H12A	4
cluster 2	GO:0035743	CD4-positive, alpha-beta T cell cytokine production	4/595	15/14282	0.00281912	0.0354481	0.03005	IL18R1/IL1B/IL6/NLRP3	4
cluster 2	GO:0043369	CD4-positive or CD8-positive, alpha-beta T cell lineage commitment	4/595	15/14282	0.00281912	0.0354481	0.03005	CYLD/IL6/BATF/BCL2	4
cluster 2	GO:0043691	reverse cholesterol transport	4/595	15/14282	0.00281912	0.0354481	0.03005	CETP/LIPG/APOE/ABCA1	4
cluster 2	GO:0098581	detection of external biotic stimulus	4/595	15/14282	0.00281912	0.0354481	0.03005	NLRC4/TLR4/TLR2/TLR6	4
cluster 2	GO:0014015	positive regulation of gliogenesis	8/595	59/14282	0.00294415	0.0368179	0.0312112	ASPA/IL1B/LIF/PPARG/IL6/TLR2/CSF1/TNF	8
cluster 2	GO:0032481	positive regulation of type I interferon production	8/595	59/14282	0.00294415	0.0368179	0.0312112	IRF1/TLR4/TLR2/IFI16/TLR3/ZBTB20/TBK1/TLR7	8
cluster 2	GO:0045860	positive regulation of protein kinase activity	32/595	459/14282	0.00310558	0.0387309	0.0328328	LTF/LCP2/DLG3/P2RX7/TGFBR1/MAP3K8/CD81/PRLR/TNFSF11/ADRA1A/NRK/EREG/BMP4/IL1B/IRAK2/NGF/TLR4/ADCYAP1/NTRK2/UBC/TLR3/ROBO1/SAA1/TLR6/TCIM/EPGN/CSF1/SOCS1/NRG3/NTRK1/ANG/TNF	32
cluster 2	GO:0050680	negative regulation of epithelial cell proliferation	12/595	116/14282	0.00324444	0.0402433	0.034115	TGFBR1/EREG/EFNB2/BMP4/GDF5/APOE/PPARG/DUSP10/SAV1/ROBO1/MIR483/TNF	12
cluster 2	GO:0050880	regulation of blood vessel size	12/595	116/14282	0.00324444	0.0402433	0.034115	PTGS2/ICAM1/RGS2/ADRA1A/AVPR2/APOE/CHRM3/EDNRB/ADCYAP1/VIP/HTR7/NPPC	12
cluster 2	GO:0034142	toll-like receptor 4 signaling pathway	5/595	25/14282	0.00327741	0.0404332	0.0342759	LTF/TNIP3/NFKBIA/TNFAIP3/TLR4	5
cluster 2	GO:0034367	protein-containing complex remodeling	5/595	25/14282	0.00327741	0.0404332	0.0342759	CETP/LIPG/PLA2G5/APOE/PLA2G2A	5
cluster 2	GO:1903532	positive regulation of secretion by cell	24/595	315/14282	0.00328919	0.0404694	0.0343066	FGR/P2RX7/SYTL4/PSMD9/IL1A/SPP1/TNFSF11/PAEP/PFKFB2/SYT4/IL6/BLK/TLR4/TLR2/ADCYAP1/VIP/NLRP3/STXBP5/LGALS9/SAA1/C1QTNF1/MBP/ANG/TNF	24
cluster 2	GO:0050806	positive regulation of synaptic transmission	14/595	147/14282	0.00332499	0.0408003	0.0345871	PTGS2/SCGN/SSH1/SLC8A3/TNR/ADRA1A/APOE/ADCYAP1/NTRK2/CLSTN2/S100B/CALB2/NTRK1/TNF	14
cluster 2	GO:0010466	negative regulation of peptidase activity	17/595	196/14282	0.00346137	0.0423601	0.0359094	LTF/SERPINB1/BIRC3/PTGS2/LXN/MMP9/CST3/TFPI2/PI3/SLPI/C3/NGF/PI15/LEF1/TIMP4/LCN1/IFI16	17
cluster 2	GO:0035150	regulation of tube size	12/595	117/14282	0.00348237	0.0425035	0.0360309	PTGS2/ICAM1/RGS2/ADRA1A/AVPR2/APOE/CHRM3/EDNRB/ADCYAP1/VIP/HTR7/NPPC	12
cluster 2	GO:0070098	chemokine-mediated signaling pathway	7/595	48/14282	0.00350422	0.0426564	0.0361606	CXCL2/CCL20/CXCL3/CXCL5/CXCL1/ROBO1/CXCR2	7
cluster 2	GO:0046849	bone remodeling	9/595	74/14282	0.00351529	0.0426777	0.0361786	P2RX7/IL7/TNFAIP3/SPP1/TNFSF11/GDF5/RAC2/IL6/SIGLEC15	9
cluster 2	GO:0042098	T cell proliferation	14/595	148/14282	0.00353618	0.0428178	0.0362973	BTN3A1/P2RX7/TNFSF13B/JAK3/IRF1/BMP4/IL1B/TNFSF9/RAC2/IL6/SPTA1/IL15/LGALS9/PSMB10	14
cluster 2	GO:0001505	regulation of neurotransmitter levels	24/595	317/14282	0.0035643	0.0430444	0.0364894	PTGS2/P2RX7/ICAM1/SNAP23/SLC22A2/RGS2/ADRA1A/PDE1B/IL1B/RAP1B/SYT4/SDS/CD36/TLR4/TLR2/UNC13C/MCTP2/STXBP5L/SYT8/PTX3/ZC3H12A/TLR6/MCTP1/TNF	24
cluster 2	GO:0007252	I-kappaB phosphorylation	4/595	16/14282	0.00363631	0.0433422	0.0367419	TLR4/TLR2/TLR3/TLR7	4
cluster 2	GO:0034104	negative regulation of tissue remodeling	4/595	16/14282	0.00363631	0.0433422	0.0367419	P2RX7/CST3/TNFAIP3/IL6	4
cluster 2	GO:0045063	T-helper 1 cell differentiation	4/595	16/14282	0.00363631	0.0433422	0.0367419	RELB/JAK3/IL18R1/LEF1	4
cluster 2	GO:0071318	cellular response to ATP	4/595	16/14282	0.00363631	0.0433422	0.0367419	PTGS2/SSH1/P2RX7/RYR3	4
cluster 2	GO:0071404	cellular response to low-density lipoprotein particle stimulus	4/595	16/14282	0.00363631	0.0433422	0.0367419	CD81/PPARG/CD36/ABCA1	4
cluster 2	GO:0051346	negative regulation of hydrolase activity	27/595	372/14282	0.00370339	0.0440271	0.0373225	LTF/SERPINB1/BIRC3/PTGS2/LXN/DLG3/FKBP1A/MMP9/CST3/SNX16/SH2D4A/TFPI2/RGS2/PI3/SLPI/C3/NGF/PI15/LEF1/ADCYAP1/TIMP4/LCN1/IFI16/PTX3/PPP1R11/TNF/TMEM225B	27
cluster 2	GO:2001236	regulation of extrinsic apoptotic signaling pathway	14/595	149/14282	0.00375819	0.0445628	0.0377767	FAS/CYLD/ICAM1/IL7/TGFBR1/IL1A/TNFAIP3/TNFSF10/BMP4/IL1B/ITM2C/DEPTOR/BCL2/TNF	14
cluster 2	GO:0045637	regulation of myeloid cell differentiation	17/595	198/14282	0.00383955	0.0453023	0.0384036	LTF/NFKBIA/TNFSF11/AGO3/LIF/LRRC17/CD101/ETS1/TLR4/LEF1/IL34/TLR3/B2M/CSF1/SIGLEC15/TNF/NME2	17
cluster 2	GO:0055074	calcium ion homeostasis	27/595	373/14282	0.00384036	0.0453023	0.0384036	SCGN/FKBP1A/P2RX7/SLC8A3/TNFSF11/ADRA1A/RAMP3/ITPR2/F2RL3/APOE/APLNR/CD36/EDNRB/LPAR6/GPR65/ADCYAP1/GSTO1/CLIC2/BCL2/C3AR1/CALB2/CYSLTR1/SAA1/C1QTNF1/CXCR2/FPR3/RYR3	27
cluster 2	GO:0001776	leukocyte homeostasis	9/595	75/14282	0.00385098	0.0453109	0.0384108	P2RX7/TNFSF13B/JAK3/TNFAIP3/IL6/SPTA1/LGALS9/BCL2/CXCR2	9
cluster 2	GO:0050716	positive regulation of interleukin-1 secretion	5/595	26/14282	0.0039209	0.0457279	0.0387643	P2RX7/TLR4/NLRP3/LGALS9/SAA1	5
cluster 2	GO:0061756	leukocyte adhesion to vascular endothelial cell	5/595	26/14282	0.0039209	0.0457279	0.0387643	SELE/ICAM1/ETS1/SELL/TNF	5
cluster 2	GO:0032732	positive regulation of interleukin-1 production	6/595	37/14282	0.00393638	0.0457279	0.0387643	P2RX7/TLR4/NLRP3/IFI16/LGALS9/SAA1	6
cluster 2	GO:0043370	regulation of CD4-positive, alpha-beta T cell differentiation	6/595	37/14282	0.00393638	0.0457279	0.0387643	JAK3/NFKBIZ/NLRP3/ZC3H12A/LGALS9/SOCS1	6
cluster 2	GO:0097300	programmed necrotic cell death	6/595	37/14282	0.00393638	0.0457279	0.0387643	BIRC3/FAS/CYLD/TLR4/TLR3/TNF	6
cluster 2	GO:0003013	circulatory system process	30/595	430/14282	0.00408021	0.0472787	0.040079	ACSM3/GUCY1B1/PTGS2/ICAM1/SLC8A3/NAMPT/EPAS1/RGS2/TEK/ADRA1A/RAMP3/ITPR2/AVPR2/APOE/PPARG/CHRM3/EDNRB/ADCYAP1/VIP/HTR7/GSTO1/CLIC2/KCNJ3/NPPC/ZC3H12A/C3AR1/KCNE3/CXCR2/F5/RYR3	30
cluster 2	GO:0045926	negative regulation of growth	19/595	233/14282	0.00409595	0.0473414	0.0401321	SEMA3G/TNR/RGS2/SPP1/TP53TG5/BMP4/PPARG/RERG/CD36/NOV/OSGIN1/DUSP10/CDKN2A/SAV1/SCGB3A1/SOX17/BCL2/WT1/TNF	19
cluster 2	GO:0032963	collagen metabolic process	10/595	90/14282	0.00417151	0.0479724	0.040667	P2RX7/MMP9/CST3/ERRFI1/BMP4/PPARG/IL6/NPPC/CIITA/COL15A1	10
cluster 2	GO:0051153	regulation of striated muscle cell differentiation	10/595	90/14282	0.00417151	0.0479724	0.040667	MYF6/RGS2/BHLHE41/EFNB2/BMP4/NOV/CD53/SCGB3A1/BCL2/NEK5	10
cluster 3	GO:0000280	nuclear division	66/952	378/14282	3.4654e-13	1.75592e-09	1.52222e-09	CYP26B1/ANLN/ASPM/NDE1/SPAG5/EDN1/NDC80/TPX2/KIF4A/CCNB1IP1/MYBL2/KIF3B/UBE2S/NCAPG/CCND1/TTK/SMC4/CDC20/NEK2/CENPF/KIF14/MSX2/MASTL/NCAPH/MND1/KIF18A/CKS2/DLGAP5/TOP2A/CCNA1/CCNB1/SPIRE1/CDCA8/NUSAP1/KIF23/KIF11/KIF20B/HECW2/CENPE/SYCP3/KIF2C/NUF2/DYNC1LI1/CCNA2/MKI67/DSN1/CCSAP/BUB1B/CCNB2/CDC25C/RACGAP1/SGO2/MAD2L1/PTTG1/MEI1/BUB1/PDE3A/UBE2C/CCNE2/GEN1/AURKB/PLCB1/MYBL1/KIF18B/PRC1/KIFC1	66
cluster 3	GO:0007059	chromosome segregation	55/952	289/14282	9.88479e-13	2.10424e-09	1.82419e-09	BRCA1/NDE1/SPAG5/NDC80/BIRC5/KIF4A/SRPK1/CCNB1IP1/FAM83D/NCAPG/TTK/SMC4/ECT2/TTL/CDC20/NEK2/CENPF/KIF14/NCAPH/KIF18A/HJURP/DLGAP5/TOP2A/CCNB1/CDCA8/NUSAP1/KIF23/KNL1/HECW2/CENPE/KIF2C/NUF2/DYNC1LI1/MKI67/DSN1/SPC25/SKA1/BUB1B/RACGAP1/SMC6/SGO2/MAD2L1/PTTG1/GEM/MEI1/FEN1/BUB1/CCNE2/RMI2/GEN1/AURKB/KIF18B/DYNC1H1/PRC1/KIFC1	55
cluster 3	GO:0048285	organelle fission	69/952	416/14282	1.24585e-12	2.10424e-09	1.82419e-09	CYP26B1/ANLN/ASPM/MTFR1/NDE1/SPAG5/EDN1/NDC80/TPX2/KIF4A/CCNB1IP1/MYBL2/KIF3B/UBE2S/NCAPG/CCND1/TTK/SMC4/CDC20/NEK2/CENPF/KIF14/MSX2/MASTL/NCAPH/MND1/KIF18A/CKS2/DLGAP5/TOP2A/CCNA1/CCNB1/SPIRE1/CDCA8/NUSAP1/KIF23/KIF11/KIF20B/HECW2/CENPE/SYCP3/KIF2C/NUF2/DYNC1LI1/CCNA2/MKI67/DSN1/CCSAP/BUB1B/CCNB2/CDC25C/RACGAP1/SGO2/MAD2L1/PTTG1/MEI1/BUB1/PDE3A/UBE2C/CCNE2/GEN1/AURKB/PLCB1/MYBL1/KIF18B/MAPT/PRC1…	69
cluster 3	GO:0000226	microtubule cytoskeleton organization	77/952	499/14282	2.62856e-12	3.32972e-09	2.88657e-09	BRCA1/ASPM/EML1/RASSF1/CRMP1/NDE1/SPAG5/MAP2/NDC80/TPX2/KIF4A/HOOK2/EFHC1/SUN2/MYBL2/KIF3B/MID1/STMN2/TTK/KIF20A/TTL/CENPA/ARHGEF2/CDC20/STMN1/NEK2/CAMSAP2/KIF18A/TUBA4A/MAP1B/PRKAA1/CCNB1/SPIRE1/ROCK2/DYNC1LI2/CKAP2/NUSAP1/KIF23/KIF11/CENPE/GAS2L3/SS18/PLK4/KIF2C/NUF2/DYNC1LI1/PLK2/TACC1/DST/SPC25/CCSAP/SKA1/STARD9/CFAP157/RACGAP1/SPRY1/POC1A/VCP/C16orf45/MAP1A/KATNAL2/TUBA1C/CDK1/PLK3/TUBB6/GEN…	77
cluster 3	GO:1902850	microtubule cytoskeleton organization involved in mitosis	33/952	125/14282	4.14517e-12	4.20072e-09	3.64164e-09	EML1/NDE1/NDC80/TPX2/KIF4A/EFHC1/SUN2/MYBL2/KIF3B/TTK/CENPA/ARHGEF2/CDC20/STMN1/NEK2/CCNB1/NUSAP1/KIF23/KIF11/CENPE/NUF2/PLK2/SPC25/CCSAP/RACGAP1/SPRY1/POC1A/VCP/AURKB/SAPCD2/DYNC1H1/PRC1/KIFC1	33
cluster 3	GO:0140014	mitotic nuclear division	51/952	266/14282	5.03532e-12	4.25233e-09	3.68639e-09	ANLN/NDE1/SPAG5/EDN1/NDC80/TPX2/KIF4A/MYBL2/KIF3B/UBE2S/NCAPG/CCND1/TTK/SMC4/CDC20/NEK2/CENPF/KIF14/NCAPH/KIF18A/DLGAP5/CCNA1/CCNB1/CDCA8/NUSAP1/KIF23/KIF11/KIF20B/HECW2/CENPE/KIF2C/NUF2/DYNC1LI1/CCNA2/MKI67/DSN1/CCSAP/BUB1B/CCNB2/CDC25C/RACGAP1/MAD2L1/PTTG1/BUB1/UBE2C/CCNE2/GEN1/AURKB/KIF18B/PRC1/KIFC1	51
cluster 3	GO:0098813	nuclear chromosome segregation	46/952	237/14282	3.66351e-11	2.65186e-08	2.29892e-08	SPAG5/NDC80/KIF4A/CCNB1IP1/FAM83D/NCAPG/TTK/SMC4/ECT2/TTL/CDC20/NEK2/CENPF/KIF14/NCAPH/KIF18A/DLGAP5/TOP2A/CCNB1/CDCA8/NUSAP1/KIF23/KNL1/HECW2/CENPE/KIF2C/NUF2/DYNC1LI1/DSN1/BUB1B/RACGAP1/SGO2/MAD2L1/PTTG1/GEM/MEI1/FEN1/BUB1/CCNE2/RMI2/GEN1/AURKB/KIF18B/DYNC1H1/PRC1/KIFC1	46
cluster 3	GO:0051493	regulation of cytoskeleton organization	71/952	479/14282	1.27583e-10	8.0808e-08	7.00532e-08	TAC1/BRCA1/LIMCH1/RASSF1/SPAG5/MAP2/EDN1/TPX2/SLC9A1/NRP1/MID1/STMN2/CXCL12/ECT2/RND3/ARHGEF2/STMN1/NEK2/CAMSAP2/ITGB1BP1/TGFB3/KIF18A/VASP/CDC42EP1/TMOD2/DIAPH1/PRKAA1/NES/SPIRE1/ROCK2/PDGFRA/CKAP2/KIF11/ARHGDIA/PLK4/SLIT2/PLK2/ARHGAP18/GSN/TWF1/CCSAP/SKA1/RHOC/TMSB15B/ARPC5/CAPN2/ARPC2/POC1A/RICTOR/C16orf45/DAPK3/RAC3/AKAP13/LMOD2/PRKCE/SYNPO/SH3PXD2B/BAIAP2/GEN1/CDC42EP4/CIB1/BICD2/ARAP1/MAPT/…	71
cluster 3	GO:0000819	sister chromatid segregation	37/952	175/14282	2.47032e-10	1.39079e-07	1.20569e-07	SPAG5/NDC80/KIF4A/NCAPG/TTK/SMC4/CDC20/NEK2/CENPF/KIF14/NCAPH/KIF18A/DLGAP5/TOP2A/CCNB1/CDCA8/NUSAP1/KIF23/HECW2/CENPE/KIF2C/NUF2/DYNC1LI1/DSN1/BUB1B/RACGAP1/SGO2/MAD2L1/PTTG1/FEN1/BUB1/RMI2/GEN1/AURKB/KIF18B/PRC1/KIFC1	37
cluster 3	GO:0051983	regulation of chromosome segregation	26/952	96/14282	4.28082e-10	2.16909e-07	1.88041e-07	SPAG5/NDC80/TTK/ECT2/TTL/CDC20/NEK2/CENPF/DLGAP5/CCNB1/HECW2/CENPE/KIF2C/DYNC1LI1/MKI67/BUB1B/RACGAP1/SMC6/MAD2L1/PTTG1/FEN1/BUB1/RMI2/GEN1/AURKB/DYNC1H1	26
cluster 3	GO:0000070	mitotic sister chromatid segregation	33/952	148/14282	5.41439e-10	2.36627e-07	2.05134e-07	SPAG5/NDC80/KIF4A/NCAPG/TTK/SMC4/CDC20/NEK2/CENPF/KIF14/NCAPH/KIF18A/DLGAP5/CCNB1/CDCA8/NUSAP1/KIF23/HECW2/CENPE/KIF2C/NUF2/DYNC1LI1/DSN1/BUB1B/RACGAP1/MAD2L1/PTTG1/BUB1/GEN1/AURKB/KIF18B/PRC1/KIFC1	33
cluster 3	GO:0007052	mitotic spindle organization	27/952	104/14282	5.60396e-10	2.36627e-07	2.05134e-07	EML1/NDC80/TPX2/KIF4A/EFHC1/SUN2/MYBL2/KIF3B/TTK/CDC20/STMN1/NEK2/CCNB1/KIF23/KIF11/CENPE/NUF2/PLK2/SPC25/CCSAP/RACGAP1/POC1A/VCP/AURKB/DYNC1H1/PRC1/KIFC1	27
cluster 3	GO:0045787	positive regulation of cell cycle	53/952	348/14282	1.18751e-08	4.62855e-06	4.01253e-06	BRCA1/PPP2R5B/GTSE1/SPAG5/EDN1/NDC80/PCBP4/KIF3B/FAM83D/DUSP3/CCND1/HES1/ECT2/TTL/KIF14/MSX2/CKS2/DLGAP5/TRIM21/CCNA1/CCNB1/ROCK2/ANXA1/TBX3/DAB2IP/NUSAP1/KIF23/KIF20B/PLK4/DYNC1LI1/CCNA2/PLK2/HMGA2/CCNB2/CDC25C/RACGAP1/POC1A/MAD2L1/DYNLT3/E2F7/FEN1/CDK1/PRKCE/PLK3/UBE2C/CCNE2/GEN1/AURKB/PTPN11/PLCB1/MUC1/DYNC1H1/CCPG1	53
cluster 3	GO:0044772	mitotic cell cycle phase transition	64/952	471/14282	3.44542e-08	1.247e-05	1.08103e-05	ANLN/BRCA1/FHL1/HMMR/NDE1/GTSE1/MCM6/RBL1/NDC80/ABCB1/TPX2/PCBP4/ORC6/CDKN3/RPA3/UBE2S/CCND1/TTK/ACVR1/RHOU/CDC20/NEK2/CENPF/KIF14/MASTL/CDKN2C/OPTN/CKS2/DLGAP5/TUBA4A/CDKN2D/NES/CCNA1/CCNB1/ANXA1/HECW2/CENPE/PHLDA1/PLK4/DYNC1LI1/CCNA2/PLK2/HMGA2/ITGB1/BUB1B/CCNB2/CDC25C/MAD2L1/MELK/E2F7/MCM7/BUB1/YWHAG/CDK1/RRM2/PLK3/UBE2C/CCNE2/GEN1/AURKB/PLCB1/IQGAP3/MUC1/DYNC1H1	64
cluster 3	GO:0007051	spindle organization	30/952	156/14282	1.17131e-07	3.9567e-05	3.4301e-05	ASPM/EML1/SPAG5/NDC80/TPX2/KIF4A/EFHC1/SUN2/MYBL2/KIF3B/TTK/CDC20/STMN1/NEK2/CCNB1/KIF23/KIF11/CENPE/NUF2/PLK2/SPC25/CCSAP/STARD9/RACGAP1/POC1A/VCP/AURKB/DYNC1H1/PRC1/KIFC1	30
cluster 3	GO:0051303	establishment of chromosome localization	18/952	66/14282	1.8567e-07	5.87993e-05	5.09737e-05	NDE1/SPAG5/NDC80/FAM83D/TTL/CENPF/KIF14/KIF18A/DLGAP5/CCNB1/CDCA8/CENPE/KIF2C/NUF2/GEM/MEI1/DYNC1H1/KIFC1	18
cluster 3	GO:1902903	regulation of supramolecular fiber organization	47/952	318/14282	2.01096e-07	5.99384e-05	5.19612e-05	TAC1/LIMCH1/MAP2/EDN1/SLC9A1/NRP1/MID1/STMN2/CXCL12/ARHGEF2/STMN1/CAMSAP2/ITGB1BP1/TGFB3/CLU/VASP/CDC42EP1/TMOD2/SPIRE1/ROCK2/CKAP2/EMILIN1/SLIT2/ARHGAP18/GSN/TWF1/RHOC/TMSB15B/ARPC5/ARPC2/RICTOR/C16orf45/RAC3/AKAP13/LMOD2/PRKCE/SYNPO/SH3PXD2B/BAIAP2/CDC42EP4/CIB1/ARAP1/MAPT/CD47/S100A10/FCHSD1/TMSB4X	47
cluster 3	GO:0051783	regulation of nuclear division	33/952	187/14282	2.31832e-07	6.22063e-05	5.39273e-05	ANLN/EDN1/NDC80/CCND1/TTK/CDC20/NEK2/CENPF/MSX2/DLGAP5/CCNA1/CCNB1/NUSAP1/KIF11/KIF20B/HECW2/CENPE/DYNC1LI1/CCNA2/MKI67/CCSAP/BUB1B/CCNB2/CDC25C/MAD2L1/PTTG1/BUB1/PDE3A/UBE2C/CCNE2/GEN1/AURKB/PLCB1	33
cluster 3	GO:0050000	chromosome localization	18/952	67/14282	2.38238e-07	6.22063e-05	5.39273e-05	NDE1/SPAG5/NDC80/FAM83D/TTL/CENPF/KIF14/KIF18A/DLGAP5/CCNB1/CDCA8/CENPE/KIF2C/NUF2/GEM/MEI1/DYNC1H1/KIFC1	18
cluster 3	GO:0090068	positive regulation of cell cycle process	40/952	252/14282	2.45535e-07	6.22063e-05	5.39273e-05	BRCA1/PPP2R5B/GTSE1/SPAG5/EDN1/NDC80/PCBP4/KIF3B/FAM83D/CCND1/ECT2/KIF14/MSX2/DLGAP5/CCNB1/ROCK2/ANXA1/DAB2IP/NUSAP1/KIF23/KIF20B/PLK4/DYNC1LI1/PLK2/HMGA2/CDC25C/RACGAP1/POC1A/MAD2L1/E2F7/FEN1/CDK1/PRKCE/PLK3/UBE2C/GEN1/AURKB/PLCB1/MUC1/DYNC1H1	40
cluster 3	GO:0031032	actomyosin structure organization	32/952	179/14282	2.59855e-07	6.26993e-05	5.43546e-05	TAC1/ANLN/LIMCH1/EDN1/SLC9A1/NRP1/MYH14/ECT2/STMN1/ITGB1BP1/TGFB3/TMOD2/CSRP3/ROCK2/PDGFRA/ARRB1/KIF23/CASQ1/ACTA1/ANKRD1/ITGB1/RHOC/EPB41/RACGAP1/AKAP13/LMOD2/TCAP/SH3PXD2B/MYOZ1/ARAP1/CD47/S100A10	32
cluster 3	GO:0007015	actin filament organization	51/952	371/14282	6.08831e-07	0.000140225	0.000121562	TAC1/GAS7/LIMCH1/ACTN1/SLC9A1/NRP1/CXCL12/DPYSL3/RND3/RHOU/ARHGEF2/STMN1/ITGB1BP1/TGFB3/VASP/CDC42EP1/MYO1B/TMOD2/CAP1/DIAPH1/SPIRE1/ROCK2/ARRB1/DIAPH3/ACTA1/SLIT2/ARHGAP18/GSN/TWF1/PDLIM3/RHOC/PPARGC1B/SHROOM4/TMSB15B/ARPC5/ARPC2/RICTOR/RAC3/LMOD2/PRKCE/SYNPO/TCAP/SH3PXD2B/BAIAP2/RHOG/CDC42EP4/ARAP1/CD47/S100A10/FCHSD1/TMSB4X	51
cluster 3	GO:0007088	regulation of mitotic nuclear division	30/952	169/14282	7.14703e-07	0.000152703	0.00013238	ANLN/EDN1/NDC80/CCND1/TTK/CDC20/NEK2/CENPF/DLGAP5/CCNA1/CCNB1/NUSAP1/KIF11/KIF20B/HECW2/CENPE/DYNC1LI1/CCNA2/MKI67/CCSAP/BUB1B/CCNB2/CDC25C/MAD2L1/PTTG1/BUB1/UBE2C/CCNE2/GEN1/AURKB	30
cluster 3	GO:0001525	angiogenesis	59/952	458/14282	7.48435e-07	0.000152703	0.00013238	HSPB6/TNFRSF12A/TBXA2R/BRCA1/ADGRA2/NGFR/SP100/PKM/VASH1/EDN1/NRP1/JAG1/CAV1/SPARC/THBS4/FGF1/ACVR1/ITGB1BP1/RRAS/SERPINF1/ROCK2/PDGFRA/COL4A2/ANXA1/DYSF/DAB2IP/SULF1/CYP1B1/EMILIN1/ARHGAP24/MFGE8/AKT1/EPHA2/HSPG2/ADAM15/ACKR3/SLIT2/PLK2/HMGA2/ITGB1/DDAH1/RUNX1/ITGA5/JMJD8/HEY1/E2F7/SPRED1/EIF2AK3/CSPG4/RNF213/JUN/EPHB3/CIB1/COL4A1/C5AR1/MAP3K3/TNFSF12/ECSCR/ITGB3	59
cluster 3	GO:0007019	microtubule depolymerization	13/952	39/14282	7.5342e-07	0.000152703	0.00013238	MID1/STMN2/ARHGEF2/STMN1/CAMSAP2/KIF18A/CKAP2/KIF2C/CCSAP/C16orf45/CIB1/KIF18B/STMN3	13
cluster 3	GO:0000910	cytokinesis	27/952	147/14282	1.28237e-06	0.000249914	0.000216653	ANLN/KIF4A/EFHC1/KIF3B/SEPT4/KIF20A/ECT2/CENPA/STMN1/KIF14/ANXA11/SPIRE1/CKAP2/NUSAP1/KIF23/CEP55/KIF20B/RHOC/RACGAP1/E2F7/PRKCE/PLK3/SNX18/AURKB/CALM1/PRC1/TMEM250	27
cluster 3	GO:0051310	metaphase plate congression	15/952	54/14282	1.50735e-06	0.00028288	0.000245232	SPAG5/NDC80/FAM83D/TTL/CENPF/KIF14/KIF18A/CCNB1/CDCA8/CENPE/KIF2C/NUF2/GEM/DYNC1H1/KIFC1	15
cluster 3	GO:0010975	regulation of neuron projection development	58/952	460/14282	1.86827e-06	0.000338089	0.000293093	TNFRSF12A/VIM/NGFR/PPP2R5B/CRMP1/MAP2/SEMA5B/LZTS3/DPYSL2/NRP1/LGALS1/CTSZ/STMN2/CXCL12/DPYSL3/TTL/EPHA4/PRRX1/RAB29/CDC20/CAMSAP2/RAB17/YWHAH/GFAP/MAP1B/SERPINF1/LRP4/DAB2IP/HECW2/ARHGDIA/AKT1/PTPRF/CERS2/SEMA6C/SLIT2/PLK2/ANKRD1/TWF1/PTPRO/CHODL/TIAM1/LRP8/KALRN/PTPN9/ZEB2/BAIAP2/GRIN1/MOB2/EPHB3/CAMK1D/CIB1/MAPT/TRPV2/KIF13B/PLXNB3/INPP5F/TENM3/NME1	58
cluster 3	GO:0010965	regulation of mitotic sister chromatid separation	15/952	55/14282	1.94615e-06	0.000340039	0.000294783	NDC80/TTK/CDC20/CENPF/DLGAP5/CCNB1/HECW2/CENPE/DYNC1LI1/BUB1B/MAD2L1/PTTG1/BUB1/GEN1/AURKB	15
cluster 3	GO:0140013	meiotic nuclear division	26/952	142/14282	2.13451e-06	0.000360519	0.000312537	CYP26B1/ASPM/CCNB1IP1/TTK/SMC4/CDC20/MSX2/MASTL/NCAPH/MND1/KIF18A/CKS2/TOP2A/CCNA1/SPIRE1/SYCP3/NUF2/BUB1B/SGO2/PTTG1/MEI1/BUB1/PDE3A/CCNE2/PLCB1/MYBL1	26
cluster 3	GO:0022604	regulation of cell morphogenesis	57/952	452/14282	2.282e-06	0.000372997	0.000323355	TNFRSF12A/CD44/NGFR/MAP2/SEMA5B/LZTS3/DPYSL2/NRP1/MYH14/CXCL12/SPARC/TBCCD1/TTL/RND3/EPHA4/RHOU/ITGB1BP1/YWHAH/CDC42EP1/DIAPH1/MAP1B/LRP4/ANXA1/ITGA7/ANXA7/HECW2/ARHGDIA/SEMA6C/SLIT2/ARHGAP18/GNA12/SH3KBP1/MSN/PTPRO/RHOC/TIAM1/LRP8/EPB41/KALRN/ARPC2/DAPK3/ZEB2/RAC3/LIMS1/BAIAP2/GRIN1/RHOG/CDC42EP4/EPHB3/CIB1/ARAP1/MAPT/TRPV2/CDC42SE1/S100A10/KIF13B/PLXNB3	57
cluster 3	GO:1905819	negative regulation of chromosome separation	12/952	37/14282	2.80232e-06	0.000430283	0.000373017	NDC80/TTK/CDC20/CENPF/CCNB1/DYNC1LI1/BUB1B/MAD2L1/PTTG1/BUB1/GEN1/AURKB	12
cluster 3	GO:2000816	negative regulation of mitotic sister chromatid separation	12/952	37/14282	2.80232e-06	0.000430283	0.000373017	NDC80/TTK/CDC20/CENPF/CCNB1/DYNC1LI1/BUB1B/MAD2L1/PTTG1/BUB1/GEN1/AURKB	12
cluster 3	GO:0030071	regulation of mitotic metaphase/anaphase transition	14/952	50/14282	3.03091e-06	0.000451694	0.000391578	NDC80/TTK/CDC20/CENPF/DLGAP5/CCNB1/HECW2/CENPE/DYNC1LI1/BUB1B/MAD2L1/BUB1/GEN1/AURKB	14
cluster 3	GO:0071900	regulation of protein serine/threonine kinase activity	56/952	448/14282	3.67721e-06	0.000532356	0.000461504	MAP3K14/MAP2K3/EDN1/MAP3K1/CDKN3/CAV1/DUSP3/CCND1/FGF1/EPHA4/TGFB3/CDKN2C/CKS2/CDKN2D/GADD45G/PRKAA1/CCNA1/CCNB1/DAB2IP/RIPK1/ARRB1/SORL1/PLCE1/RGS3/DUSP6/MAP3K12/AKT1/MAP3K6/RALB/CCNA2/EGFR/TIAM1/CCNB2/CDC25C/PEA15/SPRY1/DUSP7/SPRED1/SMPD1/ADAM9/ZEB2/YWHAG/CDK1/AKAP13/CSPG4/CCNE2/PTPN11/IQGAP3/DUSP8/CIB1/SPRY4/C5AR1/SPRED2/CALM1/MAP3K3/ITGA1	56
cluster 3	GO:0008608	attachment of spindle microtubules to kinetochore	11/952	32/14282	3.83078e-06	0.000537221	0.000465722	SPAG5/NDC80/ECT2/NEK2/CCNB1/KNL1/CENPE/KIF2C/NUF2/RACGAP1/AURKB	11
cluster 3	GO:1902099	regulation of metaphase/anaphase transition of cell cycle	14/952	51/14282	3.92388e-06	0.000537221	0.000465722	NDC80/TTK/CDC20/CENPF/DLGAP5/CCNB1/HECW2/CENPE/DYNC1LI1/BUB1B/MAD2L1/BUB1/GEN1/AURKB	14
cluster 3	GO:0051306	mitotic sister chromatid separation	15/952	58/14282	4.02889e-06	0.000537221	0.000465722	NDC80/TTK/CDC20/CENPF/DLGAP5/CCNB1/HECW2/CENPE/DYNC1LI1/BUB1B/MAD2L1/PTTG1/BUB1/GEN1/AURKB	15
cluster 3	GO:1902532	negative regulation of intracellular signal transduction	57/952	462/14282	4.52052e-06	0.000585847	0.000507877	CD44/RRM2B/CASP8/ENO1/APLP1/CAV1/CXCL12/DUSP3/PDE10A/BCL6/ARHGEF2/STMN1/ITGB1BP1/CLU/OPTN/CDKN2D/SELENOS/PRKAA1/ARNTL/TMEM127/DAB2IP/RIPK1/ARRB1/SORL1/EMILIN1/RGS3/DUSP6/NOL3/AKT1/EPHA2/MCL1/ACKR3/SLIT2/ITGB1/CNKSR3/RCAN1/SPRY1/DUSP7/CARD19/SPRED1/SMPD1/PBK/SIK2/CAVIN3/PDE3A/PHLDA3/DUSP8/CIB1/MUC1/RASA3/SPRY4/STMN3/SPRED2/CALM1/INPP5F/TMSB4X/TRIM59	57
cluster 3	GO:0045765	regulation of angiogenesis	38/952	262/14282	4.64246e-06	0.000585847	0.000507877	HSPB6/TNFRSF12A/TBXA2R/BRCA1/ADGRA2/NGFR/SP100/PKM/VASH1/NRP1/SPARC/THBS4/FGF1/ITGB1BP1/RRAS/SERPINF1/ROCK2/COL4A2/ANXA1/DAB2IP/SULF1/CYP1B1/EMILIN1/EPHA2/HSPG2/PLK2/HMGA2/ITGB1/DDAH1/RUNX1/ITGA5/JMJD8/SPRED1/CIB1/C5AR1/MAP3K3/TNFSF12/ECSCR	38
cluster 3	GO:1903046	meiotic cell cycle process	27/952	157/14282	4.74042e-06	0.000585847	0.000507877	CYP26B1/ASPM/CCNB1IP1/TTK/SMC4/CDC20/MSX2/MASTL/NCAPH/MND1/KIF18A/CKS2/TOP2A/CCNA1/SPIRE1/SYCP3/NUF2/BUB1B/CDC25C/SGO2/PTTG1/MEI1/BUB1/PDE3A/CCNE2/PLCB1/MYBL1	27
cluster 3	GO:1905818	regulation of chromosome separation	15/952	59/14282	5.07311e-06	0.000595038	0.000515845	NDC80/TTK/CDC20/CENPF/DLGAP5/CCNB1/HECW2/CENPE/DYNC1LI1/BUB1B/MAD2L1/PTTG1/BUB1/GEN1/AURKB	15
cluster 3	GO:0007094	mitotic spindle assembly checkpoint	11/952	33/14282	5.40197e-06	0.000595038	0.000515845	NDC80/TTK/CDC20/CENPF/CCNB1/DYNC1LI1/BUB1B/MAD2L1/BUB1/GEN1/AURKB	11
cluster 3	GO:0031577	spindle checkpoint	11/952	33/14282	5.40197e-06	0.000595038	0.000515845	NDC80/TTK/CDC20/CENPF/CCNB1/DYNC1LI1/BUB1B/MAD2L1/BUB1/GEN1/AURKB	11
cluster 3	GO:0071173	spindle assembly checkpoint	11/952	33/14282	5.40197e-06	0.000595038	0.000515845	NDC80/TTK/CDC20/CENPF/CCNB1/DYNC1LI1/BUB1B/MAD2L1/BUB1/GEN1/AURKB	11
cluster 3	GO:0071174	mitotic spindle checkpoint	11/952	33/14282	5.40197e-06	0.000595038	0.000515845	NDC80/TTK/CDC20/CENPF/CCNB1/DYNC1LI1/BUB1B/MAD2L1/BUB1/GEN1/AURKB	11
cluster 3	GO:0033627	cell adhesion mediated by integrin	15/952	60/14282	6.35201e-06	0.000679567	0.000589123	ITGB1BP1/PLAU/ITGB4/ITGA11/CYP1B1/EPHA2/ITGB1/ITGA5/ADAM9/RAC3/PTPN11/CIB1/MUC1/FYB2/ITGB3	15
cluster 3	GO:0007091	metaphase/anaphase transition of mitotic cell cycle	14/952	53/14282	6.43758e-06	0.000679567	0.000589123	NDC80/TTK/CDC20/CENPF/DLGAP5/CCNB1/HECW2/CENPE/DYNC1LI1/BUB1B/MAD2L1/BUB1/GEN1/AURKB	14
cluster 3	GO:0070507	regulation of microtubule cytoskeleton organization	28/952	169/14282	6.67492e-06	0.000690241	0.000598377	BRCA1/RASSF1/SPAG5/MAP2/TPX2/MID1/STMN2/ARHGEF2/STMN1/NEK2/CAMSAP2/KIF18A/PRKAA1/ROCK2/CKAP2/KIF11/PLK4/PLK2/CCSAP/SKA1/POC1A/C16orf45/GEN1/CIB1/BICD2/MAPT/DYNC1H1/STMN3	28
cluster 3	GO:0033048	negative regulation of mitotic sister chromatid segregation	12/952	40/14282	7.01446e-06	0.000710846	0.000616239	NDC80/TTK/CDC20/CENPF/CCNB1/DYNC1LI1/BUB1B/MAD2L1/PTTG1/BUB1/GEN1/AURKB	12
cluster 3	GO:0051961	negative regulation of nervous system development	39/952	278/14282	7.84757e-06	0.000779679	0.000675911	VIM/NGFR/ASPM/CRMP1/MAP2/SEMA5B/CHRD/NRP1/LGALS1/TSPO/CTSZ/JAG1/STMN2/DPYSL3/HES1/EPHA4/ARHGEF2/RAB29/FOXO3/SOX9/YWHAH/GFAP/LRP4/GDF11/SORL1/ARHGDIA/CERS2/SEMA6C/CNTN4/SLIT2/PLK2/TNFRSF21/PTPRO/C16orf45/PTPN9/EIF2AK3/GPR173/CIB1/INPP5F	39
cluster 3	GO:0044784	metaphase/anaphase transition of cell cycle	14/952	54/14282	8.16316e-06	0.000795437	0.000689572	NDC80/TTK/CDC20/CENPF/DLGAP5/CCNB1/HECW2/CENPE/DYNC1LI1/BUB1B/MAD2L1/BUB1/GEN1/AURKB	14
cluster 3	GO:0051261	protein depolymerization	20/952	101/14282	9.34082e-06	0.000883987	0.000766337	MID1/STMN2/SH3GL2/ARHGEF2/STMN1/CAMSAP2/KIF18A/TMOD2/NES/CKAP2/KIF2C/GSN/TWF1/CCSAP/C16orf45/SLN/LMOD2/CIB1/KIF18B/STMN3	20
cluster 3	GO:0033045	regulation of sister chromatid segregation	17/952	77/14282	9.57544e-06	0.000883987	0.000766337	NDC80/TTK/CDC20/CENPF/DLGAP5/CCNB1/HECW2/CENPE/DYNC1LI1/BUB1B/MAD2L1/PTTG1/FEN1/BUB1/RMI2/GEN1/AURKB	17
cluster 3	GO:0007229	integrin-mediated signaling pathway	19/952	93/14282	9.69166e-06	0.000883987	0.000766337	ITGA6/NRP1/TIMP1/ITGB1BP1/ITGB4/ITGA7/CCM2/TLN1/ITGA11/ADAM15/ITGB1/DST/ITGA5/ADAM9/PTPN11/FYB2/CD47/ITGA1/ITGB3	19
cluster 3	GO:0031589	cell-substrate adhesion	42/952	312/14282	1.00864e-05	0.000883987	0.000766337	TNFRSF12A/CD44/LIMCH1/ACTN1/EPDR1/SLC9A1/ITGA6/CCDC80/NRP1/LGALS1/JAG1/DUSP3/BCL6/KIF14/ITGB1BP1/PLAU/NINJ1/ITGB4/ROCK2/ITGA7/ITGA11/EMILIN1/ADAM15/ITGB1/PTPRO/TIAM1/ITGA5/ARPC2/FBLN2/EDIL3/DAPK3/ADAM9/ANTXR1/RAC3/LIMS1/PRKCE/EPHB3/CIB1/COL13A1/S100A10/ITGA1/ITGB3	42
cluster 3	GO:0002478	antigen processing and presentation of exogenous peptide antigen	21/952	110/14282	1.02239e-05	0.000883987	0.000766337	KIF4A/KIF3B/AP1S1/SH3GL2/CTSD/KIF18A/DYNC1LI2/KIF23/KIF11/CENPE/KIF2C/DYNC1LI1/KIF5A/RACGAP1/TAP1/DYNC1H1/TAP2/HLA-C/HLA-H/HLA-A/HLA-B	21
cluster 3	GO:0045841	negative regulation of mitotic metaphase/anaphase transition	11/952	35/14282	1.02931e-05	0.000883987	0.000766337	NDC80/TTK/CDC20/CENPF/CCNB1/DYNC1LI1/BUB1B/MAD2L1/BUB1/GEN1/AURKB	11
cluster 3	GO:1902100	negative regulation of metaphase/anaphase transition of cell cycle	11/952	35/14282	1.02931e-05	0.000883987	0.000766337	NDC80/TTK/CDC20/CENPF/CCNB1/DYNC1LI1/BUB1B/MAD2L1/BUB1/GEN1/AURKB	11
cluster 3	GO:0003012	muscle system process	50/952	398/14282	1.06018e-05	0.000895322	0.000776164	HSPB6/TBXA2R/EHD3/ATP1A2/VIM/MAP2K3/TNFRSF1A/LMCD1/ENO1/EDN1/SLC9A1/P2RX6/MYL12A/MYH14/CAV1/CAMTA2/C12orf57/MYOT/CALD1/TMOD2/CSRP3/TNNI3/ROCK2/P2RX4/DYSF/TLN1/SULF1/PLCE1/NOL3/CASQ1/ACTA1/GSN/CAMK2G/TWF1/TIAM1/SLMAP/ANKRD2/SLN/AKAP13/LMOD2/GAA/TCAP/SCN4B/SYNM/SCN5A/SMTN/PRKG1/CALM1/INPP5F/ITGA1	50
cluster 3	GO:0090130	tissue migration	38/952	272/14282	1.12714e-05	0.000936268	0.00081166	TAC1/TBXA2R/ANLN/ADGRA2/MAP2K3/SP100/VASH1/EDN1/NRP1/HBEGF/SPARC/FGF1/ITGB1BP1/SOX9/STAT5A/SERPINF1/ROCK2/ANXA1/P2RX4/DAB2IP/CYP1B1/AKT1/EPHA2/ACTA1/SLIT2/PLK2/ITGB1/SPRED1/ADAM9/ZEB2/PRKCE/JUN/PTPN11/CIB1/MAP3K3/TMSB4X/TNFSF12/ITGB3	38
cluster 3	GO:0033046	negative regulation of sister chromatid segregation	12/952	42/14282	1.22634e-05	0.000986325	0.000855055	NDC80/TTK/CDC20/CENPF/CCNB1/DYNC1LI1/BUB1B/MAD2L1/PTTG1/BUB1/GEN1/AURKB	12
cluster 3	GO:0051985	negative regulation of chromosome segregation	12/952	42/14282	1.22634e-05	0.000986325	0.000855055	NDC80/TTK/CDC20/CENPF/CCNB1/DYNC1LI1/BUB1B/MAD2L1/PTTG1/BUB1/GEN1/AURKB	12
cluster 3	GO:0002483	antigen processing and presentation of endogenous peptide antigen	7/952	14/14282	1.29611e-05	0.00102615	0.000889582	ERAP2/TAP1/TAP2/HLA-C/HLA-H/HLA-A/HLA-B	7
cluster 3	GO:0061640	cytoskeleton-dependent cytokinesis	19/952	95/14282	1.33742e-05	0.00104257	0.000903814	ANLN/KIF4A/EFHC1/SEPT4/KIF20A/ECT2/CENPA/STMN1/SPIRE1/CKAP2/NUSAP1/KIF23/CEP55/KIF20B/RHOC/RACGAP1/SNX18/AURKB/TMEM250	19
cluster 3	GO:0010631	epithelial cell migration	37/952	264/14282	1.36316e-05	0.00104653	0.000907249	TAC1/TBXA2R/ANLN/ADGRA2/MAP2K3/SP100/VASH1/EDN1/NRP1/HBEGF/SPARC/FGF1/ITGB1BP1/SOX9/STAT5A/SERPINF1/ROCK2/ANXA1/P2RX4/DAB2IP/CYP1B1/AKT1/EPHA2/SLIT2/PLK2/ITGB1/SPRED1/ADAM9/ZEB2/PRKCE/JUN/PTPN11/CIB1/MAP3K3/TMSB4X/TNFSF12/ITGB3	37
cluster 3	GO:0032956	regulation of actin cytoskeleton organization	41/952	307/14282	1.55472e-05	0.00117579	0.0010193	TAC1/LIMCH1/EDN1/SLC9A1/NRP1/CXCL12/ECT2/RND3/STMN1/ITGB1BP1/TGFB3/VASP/CDC42EP1/TMOD2/SPIRE1/ROCK2/PDGFRA/ARHGDIA/SLIT2/ARHGAP18/GSN/TWF1/RHOC/TMSB15B/ARPC5/ARPC2/RICTOR/DAPK3/RAC3/AKAP13/LMOD2/PRKCE/SYNPO/SH3PXD2B/BAIAP2/CDC42EP4/ARAP1/CD47/S100A10/FCHSD1/TMSB4X	41
cluster 3	GO:0048002	antigen processing and presentation of peptide antigen	22/952	122/14282	1.63736e-05	0.0012055	0.00104506	KIF4A/KIF3B/AP1S1/SH3GL2/CTSD/KIF18A/DYNC1LI2/KIF23/KIF11/CENPE/KIF2C/DYNC1LI1/KIF5A/RACGAP1/ERAP2/TAP1/DYNC1H1/TAP2/HLA-C/HLA-H/HLA-A/HLA-B	22
cluster 3	GO:0051495	positive regulation of cytoskeleton organization	31/952	206/14282	1.6416e-05	0.0012055	0.00104506	TAC1/LIMCH1/SPAG5/EDN1/NRP1/STMN2/ITGB1BP1/TGFB3/VASP/CDC42EP1/NES/SPIRE1/ROCK2/PLK4/GSN/RHOC/ARPC5/ARPC2/POC1A/RICTOR/RAC3/LMOD2/PRKCE/SYNPO/SH3PXD2B/BAIAP2/CDC42EP4/MAPT/CD47/DYNC1H1/S100A10	31
cluster 3	GO:0090132	epithelium migration	37/952	267/14282	1.76064e-05	0.00125729	0.00108996	TAC1/TBXA2R/ANLN/ADGRA2/MAP2K3/SP100/VASH1/EDN1/NRP1/HBEGF/SPARC/FGF1/ITGB1BP1/SOX9/STAT5A/SERPINF1/ROCK2/ANXA1/P2RX4/DAB2IP/CYP1B1/AKT1/EPHA2/SLIT2/PLK2/ITGB1/SPRED1/ADAM9/ZEB2/PRKCE/JUN/PTPN11/CIB1/MAP3K3/TMSB4X/TNFSF12/ITGB3	37
cluster 3	GO:0010632	regulation of epithelial cell migration	31/952	207/14282	1.81053e-05	0.00125729	0.00108996	TAC1/TBXA2R/ADGRA2/MAP2K3/SP100/VASH1/EDN1/NRP1/HBEGF/SPARC/FGF1/ITGB1BP1/SOX9/STAT5A/SERPINF1/ROCK2/ANXA1/P2RX4/DAB2IP/AKT1/EPHA2/SLIT2/PLK2/SPRED1/ADAM9/PRKCE/JUN/CIB1/MAP3K3/TMSB4X/ITGB3	31
cluster 3	GO:0045665	negative regulation of neuron differentiation	31/952	207/14282	1.81053e-05	0.00125729	0.00108996	VIM/NGFR/ASPM/CRMP1/MAP2/SEMA5B/NRP1/LGALS1/CTSZ/JAG1/STMN2/DPYSL3/HES1/EPHA4/RAB29/FOXO3/SOX9/YWHAH/GFAP/LRP4/GDF11/ARHGDIA/CERS2/SEMA6C/CNTN4/SLIT2/PLK2/PTPRO/PTPN9/CIB1/INPP5F	31
cluster 3	GO:0019884	antigen processing and presentation of exogenous antigen	21/952	114/14282	1.81137e-05	0.00125729	0.00108996	KIF4A/KIF3B/AP1S1/SH3GL2/CTSD/KIF18A/DYNC1LI2/KIF23/KIF11/CENPE/KIF2C/DYNC1LI1/KIF5A/RACGAP1/TAP1/DYNC1H1/TAP2/HLA-C/HLA-H/HLA-A/HLA-B	21
cluster 3	GO:0010594	regulation of endothelial cell migration	25/952	150/14282	1.84757e-05	0.00125971	0.00109205	TBXA2R/ADGRA2/MAP2K3/SP100/VASH1/EDN1/NRP1/SPARC/FGF1/ITGB1BP1/STAT5A/SERPINF1/ROCK2/ANXA1/P2RX4/DAB2IP/AKT1/EPHA2/SLIT2/PLK2/SPRED1/CIB1/MAP3K3/TMSB4X/ITGB3	25
cluster 3	GO:0032506	cytokinetic process	11/952	37/14282	1.86457e-05	0.00125971	0.00109205	ANLN/KIF20A/ECT2/ANXA11/SPIRE1/KIF23/CEP55/KIF20B/RACGAP1/SNX18/AURKB	11
cluster 3	GO:0033047	regulation of mitotic sister chromatid segregation	15/952	66/14282	2.19857e-05	0.00146581	0.00127073	NDC80/TTK/CDC20/CENPF/DLGAP5/CCNB1/HECW2/CENPE/DYNC1LI1/BUB1B/MAD2L1/PTTG1/BUB1/GEN1/AURKB	15
cluster 3	GO:0000281	mitotic cytokinesis	17/952	82/14282	2.3068e-05	0.00148792	0.00128989	ANLN/KIF4A/EFHC1/SEPT4/KIF20A/ECT2/CENPA/STMN1/CKAP2/NUSAP1/KIF23/CEP55/KIF20B/RHOC/RACGAP1/SNX18/TMEM250	17
cluster 3	GO:0051383	kinetochore organization	8/952	20/14282	2.31574e-05	0.00148792	0.00128989	NDC80/SMC4/CENPA/CENPF/CENPK/CENPE/NUF2/CENPH	8
cluster 3	GO:0050768	negative regulation of neurogenesis	36/952	260/14282	2.31983e-05	0.00148792	0.00128989	VIM/NGFR/ASPM/CRMP1/MAP2/SEMA5B/NRP1/LGALS1/TSPO/CTSZ/JAG1/STMN2/DPYSL3/HES1/EPHA4/ARHGEF2/RAB29/FOXO3/SOX9/YWHAH/GFAP/LRP4/GDF11/SORL1/ARHGDIA/CERS2/SEMA6C/CNTN4/SLIT2/PLK2/PTPRO/C16orf45/PTPN9/GPR173/CIB1/INPP5F	36
cluster 3	GO:0051272	positive regulation of cellular component movement	56/952	477/14282	2.36984e-05	0.001501	0.00130123	TAC1/ADGRA2/MAP2K3/GTSE1/MAP2/EDN1/SEMA5B/ITGA6/NRP1/SUN2/CAV1/CXCL12/VSIR/SMURF2/HBEGF/SPARC/THBS4/FGF1/BCL6/ACVR1/IL1R1/ARHGEF2/STMN1/ITGB1BP1/PLAU/SOX9/STAT5A/DIAPH1/ROCK2/PDGFRA/ANXA1/P2RX4/DYSF/DAB2IP/KIF20B/AKT1/SEMA6C/ACKR3/PLK2/EGFR/RHOC/TIAM1/TMSB15B/IL6R/ITGA5/DAPK3/ADAM9/PRKCE/JUN/CD151/CAMK1D/CIB1/C5AR1/MAP3K3/TMSB4X/ITGB3	56
cluster 3	GO:1901342	regulation of vasculature development	39/952	292/14282	2.48668e-05	0.00155556	0.00134853	HSPB6/TNFRSF12A/TBXA2R/BRCA1/ADGRA2/NGFR/SP100/PKM/VASH1/NRP1/SPARC/THBS4/FGF1/ITGB1BP1/RRAS/SERPINF1/ROCK2/COL4A2/ANXA1/DAB2IP/SULF1/CYP1B1/EMILIN1/EPHA2/HSPG2/PLK2/HMGA2/ITGB1/DDAH1/RUNX1/ITGA5/JMJD8/HEY1/SPRED1/CIB1/C5AR1/MAP3K3/TNFSF12/ECSCR	39
cluster 3	GO:0043405	regulation of MAP kinase activity	40/952	303/14282	2.58053e-05	0.00159458	0.00138236	MAP3K14/MAP2K3/EDN1/MAP3K1/CAV1/DUSP3/FGF1/EPHA4/TGFB3/GADD45G/PRKAA1/DAB2IP/RIPK1/ARRB1/SORL1/PLCE1/RGS3/DUSP6/MAP3K12/MAP3K6/EGFR/TIAM1/PEA15/SPRY1/DUSP7/SPRED1/SMPD1/ADAM9/ZEB2/CDK1/AKAP13/CSPG4/PTPN11/IQGAP3/DUSP8/SPRY4/C5AR1/SPRED2/MAP3K3/ITGA1	40
cluster 3	GO:0010977	negative regulation of neuron projection development	24/952	144/14282	2.69855e-05	0.00164742	0.00142816	VIM/NGFR/CRMP1/MAP2/SEMA5B/NRP1/LGALS1/CTSZ/STMN2/DPYSL3/EPHA4/RAB29/YWHAH/GFAP/LRP4/ARHGDIA/CERS2/SEMA6C/SLIT2/PLK2/PTPRO/PTPN9/CIB1/INPP5F	24
cluster 3	GO:0032970	regulation of actin filament-based process	44/952	347/14282	2.83241e-05	0.0017063	0.00147921	TAC1/ATP1A2/LIMCH1/EDN1/SLC9A1/NRP1/CAV1/CXCL12/ECT2/RND3/STMN1/ITGB1BP1/TGFB3/VASP/CDC42EP1/TMOD2/SPIRE1/ROCK2/PDGFRA/ARHGDIA/SLIT2/ARHGAP18/GSN/TWF1/RHOC/TMSB15B/ARPC5/ARPC2/RICTOR/DAPK3/RAC3/AKAP13/LMOD2/PRKCE/SYNPO/SH3PXD2B/BAIAP2/CDC42EP4/SCN5A/ARAP1/CD47/S100A10/FCHSD1/TMSB4X	44
cluster 3	GO:0110053	regulation of actin filament organization	34/952	242/14282	2.86236e-05	0.0017063	0.00147921	TAC1/LIMCH1/SLC9A1/NRP1/CXCL12/STMN1/ITGB1BP1/TGFB3/VASP/CDC42EP1/TMOD2/SPIRE1/ROCK2/SLIT2/ARHGAP18/GSN/TWF1/RHOC/TMSB15B/ARPC5/ARPC2/RICTOR/RAC3/LMOD2/PRKCE/SYNPO/SH3PXD2B/BAIAP2/CDC42EP4/ARAP1/CD47/S100A10/FCHSD1/TMSB4X	34
cluster 3	GO:0007265	Ras protein signal transduction	49/952	403/14282	3.09432e-05	0.00182313	0.00158049	RAB27B/NGFR/RASSF1/NRP1/CYTH2/BCL6/ECT2/RND3/RHOU/ARHGEF2/RAB29/STMN1/KIF14/RAB9A/IQSEC2/RAB17/RRAS/CDC42EP1/ROCK2/DAB2IP/ARRB1/RAB30/PLCE1/RAB15/ARHGDIA/RALB/CCNA2/PLK2/GNA12/ITGB1/FARP1/RHOC/TIAM1/DGKI/KALRN/SPRY1/RAC3/CAVIN4/AKAP13/RHOG/JUN/CDC42EP4/IQGAP3/RASA3/SPRY4/STMN3/CDC42SE1/ECT2L/ARHGEF25	49
cluster 3	GO:0051304	chromosome separation	17/952	84/14282	3.20596e-05	0.0018672	0.00161869	NDC80/TTK/CDC20/CENPF/NCAPH/DLGAP5/TOP2A/CCNB1/HECW2/CENPE/DYNC1LI1/BUB1B/MAD2L1/PTTG1/BUB1/GEN1/AURKB	17
cluster 3	GO:0010634	positive regulation of epithelial cell migration	23/952	137/14282	3.50202e-05	0.00201644	0.00174808	TAC1/ADGRA2/MAP2K3/EDN1/NRP1/HBEGF/SPARC/FGF1/ITGB1BP1/SOX9/STAT5A/ROCK2/ANXA1/P2RX4/AKT1/PLK2/ADAM9/PRKCE/JUN/CIB1/MAP3K3/TMSB4X/ITGB3	23
cluster 3	GO:0030335	positive regulation of cell migration	53/952	451/14282	3.80131e-05	0.00216418	0.00187615	TAC1/ADGRA2/MAP2K3/GTSE1/EDN1/SEMA5B/ITGA6/NRP1/SUN2/CAV1/CXCL12/VSIR/SMURF2/HBEGF/SPARC/THBS4/FGF1/ACVR1/IL1R1/ARHGEF2/ITGB1BP1/PLAU/SOX9/STAT5A/DIAPH1/ROCK2/PDGFRA/ANXA1/P2RX4/DYSF/DAB2IP/KIF20B/AKT1/SEMA6C/ACKR3/PLK2/EGFR/RHOC/TIAM1/TMSB15B/IL6R/ITGA5/DAPK3/ADAM9/PRKCE/JUN/CD151/CAMK1D/CIB1/C5AR1/MAP3K3/TMSB4X/ITGB3	53
cluster 3	GO:0032886	regulation of microtubule-based process	29/952	196/14282	4.19287e-05	0.00236059	0.00204642	BRCA1/RASSF1/SPAG5/MAP2/TPX2/MID1/STMN2/ARHGEF2/STMN1/NEK2/CAMSAP2/KIF18A/DIAPH1/PRKAA1/ROCK2/CKAP2/KIF11/PLK4/PLK2/CCSAP/SKA1/POC1A/C16orf45/GEN1/CIB1/BICD2/MAPT/DYNC1H1/STMN3	29
cluster 3	GO:0051302	regulation of cell division	23/952	139/14282	4.43285e-05	0.00246827	0.00213977	ASPM/RBL1/ORC6/EFHC1/KIF3B/KIF20A/THBS4/FGF1/ECT2/KIF14/ITGB1BP1/TGFB3/KIF23/KIF20B/RACGAP1/E2F7/PRKCE/PLK3/AURKB/CIB1/KIF18B/CALM1/PRC1	23
cluster 3	GO:0001667	ameboidal-type cell migration	45/952	366/14282	4.93584e-05	0.00271847	0.00235667	TAC1/TBXA2R/ANLN/ADGRA2/MAP2K3/SP100/VASH1/EDN1/SEMA5B/EFNB1/NRP1/TIMP1/SMURF2/HBEGF/SPARC/FGF1/ACVR1/ITGB1BP1/SOX9/STAT5A/CAP1/SERPINF1/ROCK2/ANXA1/P2RX4/DAB2IP/CYP1B1/AKT1/EPHA2/SEMA6C/SLIT2/PLK2/GNA12/ITGB1/SPRED1/ADAM9/ZEB2/PRKCE/JUN/PTPN11/CIB1/MAP3K3/TMSB4X/TNFSF12/ITGB3	45
cluster 3	GO:0051592	response to calcium ion	22/952	132/14282	5.76324e-05	0.00314004	0.00272213	BAD/GUCA1A/EDN1/SLC25A24/CAV1/CCND1/SPARC/ECT2/ANXA11/JUND/PRKAA1/SYT11/ANXA7/KCNMB1/EGFR/SLC6A1/AQP3/ADAM9/JUN/SCN5A/S100A16/CALM1	22
cluster 3	GO:0007160	cell-matrix adhesion	29/952	200/14282	6.10214e-05	0.00327992	0.0028434	CD44/LIMCH1/ACTN1/EPDR1/SLC9A1/ITGA6/NRP1/JAG1/DUSP3/BCL6/ITGB1BP1/PLAU/NINJ1/ITGB4/ROCK2/ITGA7/ITGA11/EMILIN1/ADAM15/ITGB1/TIAM1/DAPK3/ADAM9/LIMS1/CIB1/COL13A1/S100A10/ITGA1/ITGB3	29
cluster 3	GO:0019883	antigen processing and presentation of endogenous antigen	7/952	17/14282	6.14945e-05	0.00327992	0.0028434	ERAP2/TAP1/TAP2/HLA-C/HLA-H/HLA-A/HLA-B	7
cluster 3	GO:0046209	nitric oxide metabolic process	14/952	64/14282	6.44278e-05	0.00335519	0.00290865	EDN1/TSPO/GLA/CAV1/SPR/CLU/TICAM1/SELENOS/P2RX4/CYP1B1/AKT1/DDAH1/CD47/DDAH2	14
cluster 3	GO:0040013	negative regulation of locomotion	38/952	294/14282	6.48183e-05	0.00335519	0.00290865	TBXA2R/LIMCH1/SP100/VASH1/MID2/SEMA5B/CHRD/NRP1/JAG1/TIMP1/CXCL12/DUSP3/DPYSL3/FOXO3/ITGB1BP1/RRAS/AFDN/TRIM21/TRIM5/SERPINF1/DAB2IP/SULF1/CYP1B1/EMILIN1/ABHD2/AKT1/CERS2/SEMA6C/ADAM15/SLIT2/PTPRO/SPRED1/C16orf45/PLCB1/GPR173/PRKG1/IFITM1/PLXNB3	38
cluster 3	GO:0071260	cellular response to mechanical stimulus	15/952	72/14282	6.49893e-05	0.00335519	0.00290865	BAD/MAP3K14/ATP1A2/CASP8/TNFRSF1A/SLC9A1/MAP3K1/LTBR/SOX9/SLC38A2/CASP1/AKT1/EGFR/ANKRD1/PTPN11	15
cluster 3	GO:0019882	antigen processing and presentation	24/952	152/14282	6.6376e-05	0.00335519	0.00290865	KIF4A/KIF3B/AP1S1/SH3GL2/CTSD/KIF18A/RFTN1/DYNC1LI2/KIF23/KIF11/CENPE/KIF2C/DYNC1LI1/KIF5A/RACGAP1/ERAP2/TAP1/DYNC1H1/PSMB8/TAP2/HLA-C/HLA-H/HLA-A/HLA-B	24
cluster 3	GO:0043542	endothelial cell migration	28/952	191/14282	6.67784e-05	0.00335519	0.00290865	TBXA2R/ADGRA2/MAP2K3/SP100/VASH1/EDN1/NRP1/SPARC/FGF1/ITGB1BP1/STAT5A/SERPINF1/ROCK2/ANXA1/P2RX4/DAB2IP/CYP1B1/AKT1/EPHA2/SLIT2/PLK2/ITGB1/SPRED1/CIB1/MAP3K3/TMSB4X/TNFSF12/ITGB3	28
cluster 3	GO:0002040	sprouting angiogenesis	20/952	115/14282	6.68787e-05	0.00335519	0.00290865	TBXA2R/ADGRA2/NGFR/PKM/NRP1/FGF1/ITGB1BP1/ANXA1/AKT1/EPHA2/SLIT2/PLK2/ITGB1/ITGA5/JMJD8/E2F7/SPRED1/RNF213/CIB1/MAP3K3	20
cluster 3	GO:0033674	positive regulation of kinase activity	56/952	496/14282	7.06202e-05	0.00350816	0.00304126	BAD/MAP3K14/MAP2K3/STK10/EDN1/TPX2/MAP3K1/CCND1/FGF1/ECT2/EPHA4/KIF14/ITGB1BP1/TGFB3/CLU/CKS2/GADD45G/PRKAA1/CCNB1/PDGFRA/DAB2IP/RIPK1/ARRB1/PLCE1/CENPE/DUSP6/MAP3K12/AKT1/MAP3K6/RALB/EGFR/TIAM1/LRP8/IL6R/PEA15/DUSP7/RICTOR/ADAM9/IRS1/AFAP1L2/ZEB2/CDK1/GPRC5C/AKAP13/CSPG4/DOK7/PTPN11/TNFAIP8L3/IQGAP3/CIB1/MAPT/C5AR1/CALM1/MAP3K3/ITGA1/ITGB3	56
cluster 3	GO:0007018	microtubule-based movement	34/952	253/14282	7.14304e-05	0.00351396	0.00304629	RAB27B/NDE1/MAP2/KIF4A/SUN2/KIF3B/KIF20A/KIF14/WDR34/KIF18A/DLGAP5/KIF1A/MAP1B/DYNC1LI2/KIF23/KIF11/KIF20B/CENPE/KIFC3/KIF2C/DYNC1LI1/TMEM108/DST/CCSAP/KIF5A/STARD9/RACGAP1/MAP1A/BICD2/KIF18B/MAPT/DYNC1H1/KIF13B/KIFC1	34
cluster 3	GO:1902305	regulation of sodium ion transmembrane transport	13/952	57/14282	7.39441e-05	0.00360264	0.00312316	ATP1A2/ATP1B3/SLC9A1/YWHAH/HECW2/STOM/CNKSR3/SLMAP/NETO1/PRKCE/GLRX/SCN4B/SCN5A	13
cluster 3	GO:0000188	inactivation of MAPK activity	8/952	23/14282	7.52964e-05	0.00363359	0.00314999	CAV1/DUSP3/RGS3/DUSP6/DUSP7/SPRED1/DUSP8/SPRED2	8
cluster 3	GO:0000086	G2/M transition of mitotic cell cycle	28/952	193/14282	8.0452e-05	0.00384576	0.00333392	BRCA1/FHL1/HMMR/NDE1/ABCB1/TPX2/CCND1/NEK2/CENPF/KIF14/MASTL/OPTN/TUBA4A/NES/CCNB1/PHLDA1/PLK4/CCNA2/HMGA2/CCNB2/CDC25C/MELK/YWHAG/CDK1/PLK3/AURKB/PLCB1/DYNC1H1	28
cluster 3	GO:0045839	negative regulation of mitotic nuclear division	12/952	50/14282	8.20428e-05	0.00388515	0.00336807	NDC80/TTK/CDC20/CENPF/CCNB1/DYNC1LI1/BUB1B/MAD2L1/PTTG1/BUB1/GEN1/AURKB	12
cluster 3	GO:0044089	positive regulation of cellular component biogenesis	55/952	488/14282	8.57544e-05	0.00398963	0.00345865	TAC1/ANLN/LIMCH1/PPP2R5B/SPAG5/EDN1/PSMC5/NRP1/KCTD17/SYNDIG1/CBLN1/CAV1/RPA3/DPYSL3/ITGB1BP1/TGFB3/FAM98A/CLU/SOX9/VASP/CDC42EP1/NR1H2/SPIRE1/ROCK2/EMILIN1/CBLN2/PLK4/RALB/MSN/GSN/ADGRL3/RHOC/ARPC5/ARPC2/RICTOR/VCP/SLITRK5/PSMC3/RAC3/LIMS1/LMOD2/PRKCE/SYNPO/SH3PXD2B/BAIAP2/LRRN1/JUN/CDC42EP4/EPHB3/ARAP1/MAPT/CD47/DYNC1H1/S100A10/TRABD2B	55
cluster 3	GO:2000147	positive regulation of cell motility	53/952	465/14282	8.5824e-05	0.00398963	0.00345865	TAC1/ADGRA2/MAP2K3/GTSE1/EDN1/SEMA5B/ITGA6/NRP1/SUN2/CAV1/CXCL12/VSIR/SMURF2/HBEGF/SPARC/THBS4/FGF1/ACVR1/IL1R1/ARHGEF2/ITGB1BP1/PLAU/SOX9/STAT5A/DIAPH1/ROCK2/PDGFRA/ANXA1/P2RX4/DYSF/DAB2IP/KIF20B/AKT1/SEMA6C/ACKR3/PLK2/EGFR/RHOC/TIAM1/TMSB15B/IL6R/ITGA5/DAPK3/ADAM9/PRKCE/JUN/CD151/CAMK1D/CIB1/C5AR1/MAP3K3/TMSB4X/ITGB3	53
cluster 3	GO:0051321	meiotic cell cycle	29/952	205/14282	9.57306e-05	0.00439326	0.00380856	CYP26B1/ASPM/SUN2/CCNB1IP1/TTK/SMC4/CDC20/NEK2/MSX2/MASTL/NCAPH/MND1/KIF18A/CKS2/TOP2A/CCNA1/SPIRE1/SYCP3/NUF2/BUB1B/CDC25C/SGO2/PTTG1/MEI1/BUB1/PDE3A/CCNE2/PLCB1/MYBL1	29
cluster 3	GO:0034330	cell junction organization	36/952	278/14282	9.62407e-05	0.00439326	0.00380856	VMP1/LIMCH1/CBFB/ACTN1/PKP1/SLC9A1/ITGA6/NRP1/ARVCF/CAV1/DUSP3/ECT2/ITGB1BP1/TGFB3/RASSF8/VASP/AFDN/ITGB4/ROCK2/CCM2/TLN1/KIFC3/CDH11/EPHA2/PTPRO/DST/CXADR/RHOC/RUNX1/ITGA5/XIRP2/DAPK3/LIMS1/HEG1/CD151/S100A10	36
cluster 3	GO:1901654	response to ketone	25/952	166/14282	0.000103895	0.00470031	0.00407474	BAD/ABCB4/TBXA2R/ATP2B1/EDN1/TSPO/CAV1/AHR/CCND1/FOXO3/TGFB3/PRKAA1/SERPINF1/ROCK2/ABHD2/AKT1/ADAM15/SLIT2/EGFR/MSN/GABRB1/PRKCE/GNG2/CALM1/NME1	25
cluster 3	GO:2001057	reactive nitrogen species metabolic process	14/952	67/14282	0.000109274	0.00489991	0.00424778	EDN1/TSPO/GLA/CAV1/SPR/CLU/TICAM1/SELENOS/P2RX4/CYP1B1/AKT1/DDAH1/CD47/DDAH2	14
cluster 3	GO:1902905	positive regulation of supramolecular fiber organization	27/952	187/14282	0.00011631	0.00516968	0.00448164	TAC1/LIMCH1/EDN1/NRP1/STMN2/ITGB1BP1/TGFB3/CLU/VASP/CDC42EP1/SPIRE1/ROCK2/GSN/RHOC/ARPC5/ARPC2/RICTOR/RAC3/LMOD2/PRKCE/SYNPO/SH3PXD2B/BAIAP2/CDC42EP4/MAPT/CD47/S100A10	27
cluster 3	GO:0031345	negative regulation of cell projection organization	25/952	168/14282	0.000126348	0.00556702	0.00482611	VIM/NGFR/CRMP1/MAP2/SEMA5B/NRP1/LGALS1/CTSZ/STMN2/DPYSL3/EPHA4/RAB29/YWHAH/GFAP/LRP4/ARHGDIA/CERS2/SEMA6C/SLIT2/PLK2/PTPRO/PTPN9/CIB1/PLXNB3/INPP5F	25
cluster 3	GO:0006809	nitric oxide biosynthetic process	13/952	60/14282	0.000129537	0.0056583	0.00490524	EDN1/TSPO/GLA/CAV1/SPR/CLU/TICAM1/P2RX4/CYP1B1/AKT1/DDAH1/CD47/DDAH2	13
cluster 3	GO:0007093	mitotic cell cycle checkpoint	24/952	159/14282	0.000136824	0.00592551	0.00513688	BRCA1/GTSE1/NDC80/PCBP4/CCND1/TTK/CDC20/CENPF/TOP2A/CCNB1/DYNC1LI1/PLK2/HMGA2/BUB1B/CDC25C/MAD2L1/E2F7/BUB1/CDK1/PLK3/ZWILCH/GEN1/AURKB/MUC1	24
cluster 3	GO:0032467	positive regulation of cytokinesis	8/952	25/14282	0.000147363	0.00627469	0.00543959	KIF3B/ECT2/KIF14/KIF23/KIF20B/RACGAP1/PRKCE/AURKB	8
cluster 3	GO:0046596	regulation of viral entry into host cell	8/952	25/14282	0.000147363	0.00627469	0.00543959	MID2/LGALS1/TRIM21/TRIM5/GSN/IFITM2/IFITM1/TRIM59	8
cluster 3	GO:0051271	negative regulation of cellular component movement	36/952	284/14282	0.000148679	0.00627799	0.00544245	TBXA2R/LIMCH1/SP100/VASH1/ACTN1/SEMA5B/CHRD/NRP1/JAG1/TIMP1/CXCL12/DUSP3/DPYSL3/FOXO3/ITGB1BP1/RRAS/AFDN/SERPINF1/DAB2IP/SULF1/CYP1B1/EMILIN1/ABHD2/AKT1/CERS2/SEMA6C/ADAM15/SLIT2/PTPRO/SPRED1/C16orf45/PLCB1/GPR173/PRKG1/IFITM1/PLXNB3	36
cluster 3	GO:0010038	response to metal ion	39/952	317/14282	0.000152074	0.00636826	0.00552071	BAD/GUCA1A/CASP8/EDN1/SLC25A24/TSPO/CAV1/TFR2/SOD3/CCND1/SPARC/ECT2/IGFBP2/ANXA11/JUND/PRKAA1/SERPINF1/SYT11/CCNB1/P2RX4/GGH/ANXA7/AKT1/ACTA1/CNGA3/KCNMB1/EGFR/GSN/SLC6A1/AQP3/SLC39A13/ADAM9/CDK1/EIF2AK3/JUN/SCN5A/MAPT/S100A16/CALM1	39
cluster 3	GO:0110020	regulation of actomyosin structure organization	16/952	86/14282	0.000155518	0.00645911	0.00559946	TAC1/LIMCH1/EDN1/SLC9A1/NRP1/ECT2/STMN1/ITGB1BP1/TGFB3/ROCK2/RHOC/AKAP13/SH3PXD2B/ARAP1/CD47/S100A10	16
cluster 3	GO:0008360	regulation of cell shape	22/952	141/14282	0.000157283	0.0064793	0.00561697	MYH14/TBCCD1/RND3/RHOU/CDC42EP1/DIAPH1/ANXA1/ITGA7/ANXA7/ARHGAP18/GNA12/SH3KBP1/MSN/RHOC/EPB41/DAPK3/BAIAP2/RHOG/CDC42EP4/ARAP1/CDC42SE1/PLXNB3	22
cluster 3	GO:0006936	muscle contraction	39/952	318/14282	0.000162518	0.00658866	0.00571178	HSPB6/TBXA2R/EHD3/ATP1A2/VIM/MAP2K3/ENO1/EDN1/SLC9A1/P2RX6/MYL12A/MYH14/CAV1/C12orf57/MYOT/CALD1/TMOD2/CSRP3/TNNI3/ROCK2/P2RX4/DYSF/TLN1/SULF1/PLCE1/CASQ1/ACTA1/SLMAP/ANKRD2/LMOD2/GAA/TCAP/SCN4B/SYNM/SCN5A/SMTN/PRKG1/CALM1/ITGA1	39
cluster 3	GO:0046597	negative regulation of viral entry into host cell	6/952	14/14282	0.00016292	0.00658866	0.00571178	MID2/TRIM5/GSN/IFITM2/IFITM1/TRIM59	6
cluster 3	GO:0072331	signal transduction by p53 class mediator	28/952	201/14282	0.000163839	0.00658866	0.00571178	BRCA1/CD44/RRM2B/SP100/NUAK1/GTSE1/TPX2/PCBP4/TMEM109/FOXO3/CCNB1/AKT1/ZNF385B/PLK2/ANKRD1/SETD9/CDC25C/SHISA5/ANKRD2/E2F7/SPRED1/CDK1/PLK3/PHLDA3/AURKB/MUC1/TAF13/SPRED2	28
cluster 3	GO:0044839	cell cycle G2/M phase transition	29/952	212/14282	0.000173977	0.00694127	0.00601745	BRCA1/FHL1/HMMR/NDE1/GTSE1/ABCB1/TPX2/CCND1/NEK2/CENPF/KIF14/MASTL/OPTN/TUBA4A/NES/CCNB1/PHLDA1/PLK4/CCNA2/HMGA2/CCNB2/CDC25C/MELK/YWHAG/CDK1/PLK3/AURKB/PLCB1/DYNC1H1	29
cluster 3	GO:0051784	negative regulation of nuclear division	12/952	54/14282	0.000181084	0.00716839	0.00621435	NDC80/TTK/CDC20/CENPF/CCNB1/DYNC1LI1/BUB1B/MAD2L1/PTTG1/BUB1/GEN1/AURKB	12
cluster 3	GO:0002028	regulation of sodium ion transport	15/952	79/14282	0.000195745	0.00768869	0.0066654	ATP1A2/ATP1B3/SLC9A1/YWHAH/P2RX4/HECW2/AKT1/STOM/CNKSR3/SLMAP/NETO1/PRKCE/GLRX/SCN4B/SCN5A	15
cluster 3	GO:0010721	negative regulation of cell development	37/952	299/14282	0.000197864	0.00771214	0.00668573	VIM/NGFR/ASPM/CRMP1/MAP2/SEMA5B/NRP1/LGALS1/TSPO/CTSZ/JAG1/STMN2/DPYSL3/HES1/EPHA4/ARHGEF2/RAB29/FOXO3/ITGB1BP1/SOX9/YWHAH/GFAP/LRP4/GDF11/SORL1/ARHGDIA/CERS2/SEMA6C/CNTN4/SLIT2/PLK2/PTPRO/C16orf45/PTPN9/GPR173/CIB1/INPP5F	37
cluster 3	GO:1901991	negative regulation of mitotic cell cycle phase transition	24/952	163/14282	0.000201842	0.00780713	0.00676808	BRCA1/FHL1/GTSE1/RBL1/NDC80/PCBP4/CCND1/TTK/CDC20/CENPF/CCNB1/DYNC1LI1/PLK2/HMGA2/BUB1B/CDC25C/MAD2L1/E2F7/BUB1/CDK1/PLK3/GEN1/AURKB/MUC1	24
cluster 3	GO:0010595	positive regulation of endothelial cell migration	17/952	97/14282	0.000209187	0.00802993	0.00696123	ADGRA2/MAP2K3/EDN1/NRP1/SPARC/FGF1/ITGB1BP1/STAT5A/ROCK2/ANXA1/P2RX4/AKT1/PLK2/CIB1/MAP3K3/TMSB4X/ITGB3	17
cluster 3	GO:0040017	positive regulation of locomotion	54/952	494/14282	0.000217836	0.00825464	0.00715603	TAC1/ADGRA2/MAP2K3/GTSE1/EDN1/SEMA5B/ITGA6/NRP1/SUN2/CAV1/CXCL12/VSIR/SMURF2/HBEGF/SPARC/THBS4/FGF1/ACVR1/IL1R1/ARHGEF2/ITGB1BP1/PLAU/SOX9/STAT5A/DIAPH1/ROCK2/PDGFRA/ANXA1/P2RX4/DYSF/DAB2IP/KIF20B/AKT1/SEMA6C/ACKR3/SLIT2/PLK2/EGFR/RHOC/TIAM1/TMSB15B/IL6R/ITGA5/DAPK3/ADAM9/PRKCE/JUN/CD151/CAMK1D/CIB1/C5AR1/MAP3K3/TMSB4X/ITGB3	54
cluster 3	GO:0045860	positive regulation of protein kinase activity	51/952	459/14282	0.000218299	0.00825464	0.00715603	MAP3K14/MAP2K3/STK10/EDN1/TPX2/MAP3K1/CCND1/FGF1/ECT2/EPHA4/KIF14/ITGB1BP1/TGFB3/CLU/CKS2/GADD45G/PRKAA1/CCNB1/DAB2IP/RIPK1/ARRB1/PLCE1/CENPE/DUSP6/MAP3K12/AKT1/MAP3K6/RALB/EGFR/TIAM1/LRP8/IL6R/PEA15/DUSP7/RICTOR/ADAM9/AFAP1L2/ZEB2/CDK1/GPRC5C/AKAP13/CSPG4/DOK7/PTPN11/IQGAP3/CIB1/C5AR1/CALM1/MAP3K3/ITGA1/ITGB3	51
cluster 3	GO:0051653	spindle localization	10/952	40/14282	0.000222585	0.00835437	0.00724249	ASPM/NDE1/NDC80/CENPA/ARHGEF2/SPIRE1/NUSAP1/SPRY1/SAPCD2/DYNC1H1	10
cluster 3	GO:0030198	extracellular matrix organization	39/952	323/14282	0.000225074	0.00838566	0.00726961	CD44/TNFRSF1A/NFKB2/ITGA6/CCDC80/TIMP1/PLOD3/COL9A1/LAMA4/SPARC/SOX9/COL5A1/GFAP/ITGB4/PDGFRA/COL4A2/ADAM19/ITGA7/SULF1/MMP13/ITGA11/CYP1B1/EMILIN1/HSPG2/ADAM15/SERPINH1/ITGB1/ITGA5/FBLN2/TNXB/ANTXR1/SH3PXD2B/COL4A1/COL27A1/CD47/COL13A1/COLQ/ITGA1/ITGB3	39
cluster 3	GO:0000075	cell cycle checkpoint	28/952	205/14282	0.000229334	0.00845069	0.00732599	BRCA1/GTSE1/NDC80/PCBP4/WDR76/CCND1/TTK/CDC20/CENPF/TOP2A/CCNB1/DYNC1LI1/PLK2/HMGA2/BUB1B/CDC25C/PEA15/MAD2L1/E2F7/FEM1B/BUB1/CDK1/PLK3/ZWILCH/GEN1/AURKB/PTPN11/MUC1	28
cluster 3	GO:0090066	regulation of anatomical structure size	51/952	460/14282	0.000230155	0.00845069	0.00732599	TNFRSF12A/TBXA2R/ATP1A2/MAP2/EDN1/SEMA5B/PPP1R15A/DPYSL2/NRP1/CAV1/PLOD3/CXCL12/TTL/ECE1/ITGB1BP1/SLC12A4/VASP/CDC42EP1/TMOD2/MAP1B/SPIRE1/LRRC8A/ANXA7/AKT1/SEMA6C/SLIT2/KCNMB1/ARHGAP18/EGFR/MSN/GSN/TWF1/TMSB15B/ARPC5/ARPC2/RICTOR/RAC3/LMOD2/PRKCE/LRRC8C/BAIAP2/CDC42EP4/IQGAP3/PRKG1/MAPT/TRPV2/HRH1/LRRC8B/FCHSD1/TMSB4X/ITGA1	51
cluster 3	GO:0051651	maintenance of location in cell	16/952	89/14282	0.000235296	0.0085773	0.00743575	ASPM/SP100/SUN2/TSPO/CAV1/TBCCD1/OS9/FLNB/TLN1/SORL1/AKT1/GSN/TWF1/TMSB15B/GAA/TMSB4X	16
cluster 3	GO:0016525	negative regulation of angiogenesis	17/952	98/14282	0.00023768	0.00860233	0.00745744	TBXA2R/NGFR/VASH1/SPARC/THBS4/ITGB1BP1/SERPINF1/ROCK2/COL4A2/DAB2IP/SULF1/EMILIN1/EPHA2/HSPG2/PLK2/SPRED1/ECSCR	17
cluster 3	GO:0007266	Rho protein signal transduction	26/952	185/14282	0.000239934	0.00862231	0.00747476	NGFR/NRP1/BCL6/ECT2/RND3/RHOU/ARHGEF2/STMN1/CDC42EP1/ROCK2/ARRB1/ARHGDIA/GNA12/ITGB1/FARP1/RHOC/TIAM1/KALRN/RAC3/CAVIN4/AKAP13/RHOG/CDC42EP4/CDC42SE1/ECT2L/ARHGEF25	26
cluster 3	GO:0034341	response to interferon-gamma	23/952	155/14282	0.000241944	0.00863332	0.00748431	VIM/CD44/SP100/EDN1/MID1/CITED1/NR1H2/TRIM21/TRIM5/FLNB/CASP1/NLRC5/GSN/CAMK2G/DAPK3/CDC42EP4/IFITM2/IFITM1/CD47/HLA-C/HLA-H/HLA-A/HLA-B	23
cluster 3	GO:2000649	regulation of sodium ion transmembrane transporter activity	11/952	48/14282	0.000250659	0.00888175	0.00769967	ATP1A2/SLC9A1/YWHAH/HECW2/STOM/CNKSR3/SLMAP/NETO1/PRKCE/GLRX/SCN4B	11
cluster 3	GO:1901990	regulation of mitotic cell cycle phase transition	40/952	336/14282	0.000253108	0.00890625	0.00772091	ANLN/BRCA1/FHL1/HMMR/NDE1/GTSE1/RBL1/NDC80/TPX2/PCBP4/CCND1/TTK/CDC20/NEK2/CENPF/KIF14/DLGAP5/TUBA4A/CCNB1/ANXA1/HECW2/CENPE/PLK4/DYNC1LI1/PLK2/HMGA2/BUB1B/CDC25C/MAD2L1/E2F7/BUB1/YWHAG/CDK1/PLK3/UBE2C/GEN1/AURKB/PLCB1/MUC1/DYNC1H1	40
cluster 3	GO:0071902	positive regulation of protein serine/threonine kinase activity	36/952	292/14282	0.000258167	0.00897147	0.00777745	MAP3K14/MAP2K3/EDN1/MAP3K1/CCND1/FGF1/EPHA4/TGFB3/CKS2/GADD45G/PRKAA1/CCNB1/DAB2IP/RIPK1/ARRB1/PLCE1/DUSP6/MAP3K12/MAP3K6/RALB/EGFR/TIAM1/PEA15/DUSP7/ADAM9/ZEB2/CDK1/AKAP13/CSPG4/PTPN11/IQGAP3/CIB1/C5AR1/CALM1/MAP3K3/ITGA1	36
cluster 3	GO:0030336	negative regulation of cell migration	31/952	238/14282	0.000258503	0.00897147	0.00777745	TBXA2R/LIMCH1/SP100/VASH1/CHRD/JAG1/TIMP1/CXCL12/DUSP3/DPYSL3/FOXO3/ITGB1BP1/RRAS/AFDN/SERPINF1/DAB2IP/SULF1/CYP1B1/EMILIN1/ABHD2/AKT1/CERS2/ADAM15/SLIT2/SPRED1/C16orf45/PLCB1/GPR173/PRKG1/IFITM1/PLXNB3	31
cluster 3	GO:0071459	protein localization to chromosome, centromeric region	7/952	21/14282	0.000290404	0.01001	0.0086778	NDC80/TTK/CENPA/KNL1/BUB1B/CDK1/AURKB	7
cluster 3	GO:0010769	regulation of cell morphogenesis involved in differentiation	35/952	283/14282	0.000294461	0.0100813	0.00873959	TNFRSF12A/NGFR/MAP2/SEMA5B/LZTS3/DPYSL2/NRP1/CXCL12/TTL/EPHA4/ITGB1BP1/YWHAH/MAP1B/LRP4/HECW2/ARHGDIA/SEMA6C/SLIT2/PTPRO/TIAM1/LRP8/KALRN/ARPC2/ZEB2/RAC3/LIMS1/BAIAP2/GRIN1/EPHB3/CIB1/MAPT/TRPV2/S100A10/KIF13B/PLXNB3	35
cluster 3	GO:1903901	negative regulation of viral life cycle	13/952	65/14282	0.000302008	0.0102322	0.00887041	MID2/SRPK1/ZC3HAV1/TRIM6/TRIM21/TRIM5/RNASEL/GSN/HMGA2/IFITM2/IFITM1/TRIM59/APOBEC3G	13
cluster 3	GO:0045428	regulation of nitric oxide biosynthetic process	11/952	49/14282	0.000304018	0.0102322	0.00887041	EDN1/TSPO/GLA/CAV1/CLU/TICAM1/P2RX4/AKT1/DDAH1/CD47/DDAH2	11
cluster 3	GO:2000181	negative regulation of blood vessel morphogenesis	17/952	100/14282	0.000304927	0.0102322	0.00887041	TBXA2R/NGFR/VASH1/SPARC/THBS4/ITGB1BP1/SERPINF1/ROCK2/COL4A2/DAB2IP/SULF1/EMILIN1/EPHA2/HSPG2/PLK2/SPRED1/ECSCR	17
cluster 3	GO:0090307	mitotic spindle assembly	12/952	57/14282	0.00031037	0.0103464	0.00896935	TPX2/KIF4A/MYBL2/KIF3B/CDC20/NEK2/KIF23/KIF11/CCSAP/RACGAP1/AURKB/KIFC1	12
cluster 3	GO:0034329	cell junction assembly	30/952	230/14282	0.00031501	0.0104324	0.00904394	VMP1/LIMCH1/CBFB/ACTN1/PKP1/SLC9A1/ITGA6/NRP1/ARVCF/CAV1/DUSP3/ECT2/ITGB1BP1/VASP/AFDN/ITGB4/ROCK2/TLN1/CDH11/EPHA2/PTPRO/DST/RHOC/RUNX1/ITGA5/DAPK3/LIMS1/HEG1/CD151/S100A10	30
cluster 3	GO:0044843	cell cycle G1/S phase transition	31/952	241/14282	0.000322978	0.0106268	0.0092125	FHL1/GTSE1/MCM6/RBL1/PCBP4/ORC6/CDKN3/FAM83D/RPA3/CCND1/ACVR1/RHOU/KIF14/CDKN2C/CDKN2D/CCNA1/CCNB1/ANXA1/CCNA2/PLK2/ITGB1/CDC25C/E2F7/MCM7/CDK1/RRM2/PLK3/CCNE2/PLCB1/IQGAP3/MUC1	31
cluster 3	GO:0031109	microtubule polymerization or depolymerization	17/952	101/14282	0.000344334	0.011219	0.00972588	NDE1/MAP2/MID1/STMN2/ARHGEF2/STMN1/CAMSAP2/KIF18A/CKAP2/KIF2C/CCSAP/SKA1/C16orf45/CIB1/KIF18B/MAPT/STMN3	17
cluster 3	GO:1901988	negative regulation of cell cycle phase transition	25/952	179/14282	0.000345405	0.011219	0.00972588	BRCA1/FHL1/GTSE1/RBL1/NDC80/PCBP4/CCND1/TTK/CDC20/CENPF/CDKN2D/CCNB1/DYNC1LI1/PLK2/HMGA2/BUB1B/CDC25C/MAD2L1/E2F7/BUB1/CDK1/PLK3/GEN1/AURKB/MUC1	25
cluster 3	GO:0007044	cell-substrate junction assembly	16/952	92/14282	0.000348351	0.0112426	0.00974635	LIMCH1/ACTN1/SLC9A1/ITGA6/NRP1/DUSP3/ITGB1BP1/ITGB4/ROCK2/TLN1/DST/ITGA5/DAPK3/LIMS1/CD151/S100A10	16
cluster 3	GO:0031111	negative regulation of microtubule polymerization or depolymerization	9/952	35/14282	0.000364327	0.0116838	0.0101288	MAP2/MID1/STMN2/ARHGEF2/STMN1/CAMSAP2/CKAP2/C16orf45/CIB1	9
cluster 3	GO:0007173	epidermal growth factor receptor signaling pathway	18/952	111/14282	0.000374476	0.0119338	0.0103455	RHBDF1/SH3GL2/DUSP3/HBEGF/EFEMP1/SOX9/RHBDF2/DAB2IP/PLCE1/AKT1/EGFR/SH3KBP1/ZFYVE28/SPRY1/AFAP1L2/PTPN11/ARAP1/ITGA1	18
cluster 3	GO:0043407	negative regulation of MAP kinase activity	13/952	67/14282	0.000412319	0.0130576	0.0113198	CAV1/DUSP3/DAB2IP/SORL1/RGS3/DUSP6/SPRY1/DUSP7/SPRED1/SMPD1/DUSP8/SPRY4/SPRED2	13
cluster 3	GO:1901987	regulation of cell cycle phase transition	42/952	367/14282	0.000416715	0.0131149	0.0113694	ANLN/BRCA1/FHL1/HMMR/NDE1/GTSE1/RBL1/NDC80/TPX2/PCBP4/FAM83D/CCND1/TTK/CDC20/NEK2/CENPF/KIF14/DLGAP5/TUBA4A/CDKN2D/CCNB1/ANXA1/HECW2/CENPE/PLK4/DYNC1LI1/PLK2/HMGA2/BUB1B/CDC25C/MAD2L1/E2F7/BUB1/YWHAG/CDK1/PLK3/UBE2C/GEN1/AURKB/PLCB1/MUC1/DYNC1H1	42
cluster 3	GO:0035404	histone-serine phosphorylation	5/952	11/14282	0.00042862	0.013324	0.0115507	PRKAA1/CCNB1/HMGA2/RPS6KA4/AURKB	5
cluster 3	GO:0042908	xenobiotic transport	5/952	11/14282	0.00042862	0.013324	0.0115507	ABCB4/ABCB1/SLC6A6/LRRC8A/LRRC8C	5
cluster 3	GO:0048525	negative regulation of viral process	14/952	76/14282	0.000438408	0.0135452	0.0117425	MID2/SRPK1/ZC3HAV1/TRIM6/TRIM21/TRIM5/RNASEL/GSN/HMGA2/JUN/IFITM2/IFITM1/TRIM59/APOBEC3G	14
cluster 3	GO:0043406	positive regulation of MAP kinase activity	30/952	235/14282	0.00045568	0.013915	0.0120631	MAP3K14/MAP2K3/EDN1/MAP3K1/FGF1/EPHA4/TGFB3/GADD45G/PRKAA1/DAB2IP/RIPK1/ARRB1/PLCE1/DUSP6/MAP3K12/MAP3K6/EGFR/TIAM1/PEA15/DUSP7/ADAM9/ZEB2/CDK1/AKAP13/CSPG4/PTPN11/IQGAP3/C5AR1/MAP3K3/ITGA1	30
cluster 3	GO:0051293	establishment of spindle localization	9/952	36/14282	0.000457379	0.013915	0.0120631	NDE1/NDC80/CENPA/ARHGEF2/SPIRE1/NUSAP1/SPRY1/SAPCD2/DYNC1H1	9
cluster 3	GO:0018212	peptidyl-tyrosine modification	40/952	346/14282	0.000462083	0.013915	0.0120631	MVP/CD44/MAP2K3/TNFRSF1A/PPP2R5B/EFNB1/NRP1/CAV1/TTK/HBEGF/THBS4/FGF1/HES1/TTL/EFEMP1/EPHA4/ARHGEF2/STAT5A/SH3BP5/LRP4/PDGFRA/EPHA2/EGFR/TWF1/LRP8/ZFYVE28/IL6R/ITGA5/PKDCC/RICTOR/IL31RA/MELK/AFAP1L2/PRKCE/CSPG4/DOK7/EPHB3/ROR1/INPP5F/ITGB3	40
cluster 3	GO:0010770	positive regulation of cell morphogenesis involved in differentiation	21/952	142/14282	0.000464108	0.013915	0.0120631	TNFRSF12A/NGFR/NRP1/CXCL12/EPHA4/MAP1B/ARHGDIA/SLIT2/TIAM1/LRP8/KALRN/ARPC2/ZEB2/RAC3/LIMS1/BAIAP2/CIB1/MAPT/TRPV2/S100A10/PLXNB3	21
cluster 3	GO:0051017	actin filament bundle assembly	21/952	142/14282	0.000464108	0.013915	0.0120631	TAC1/LIMCH1/ACTN1/SLC9A1/NRP1/DPYSL3/RND3/STMN1/ITGB1BP1/TGFB3/MYO1B/SPIRE1/ROCK2/ARRB1/RHOC/SYNPO/SH3PXD2B/BAIAP2/ARAP1/CD47/S100A10	21
cluster 3	GO:0010810	regulation of cell-substrate adhesion	26/952	193/14282	0.000469214	0.0139853	0.012124	LIMCH1/SLC9A1/ITGA6/CCDC80/NRP1/LGALS1/JAG1/DUSP3/BCL6/ITGB1BP1/PLAU/NINJ1/ROCK2/EMILIN1/ADAM15/PTPRO/ITGA5/ARPC2/FBLN2/EDIL3/DAPK3/RAC3/LIMS1/PRKCE/CIB1/S100A10	26
cluster 3	GO:0045785	positive regulation of cell adhesion	40/952	347/14282	0.000489729	0.0145114	0.0125801	BAD/CD44/CBFB/CHRD/EFNB1/ITGA6/CCDC80/NRP1/LGALS1/CAV1/CXCL12/VSIR/BCL6/HES1/IGFBP2/ITGB1BP1/AFDN/NINJ1/ANXA1/ADAM19/DYSF/EMILIN1/AKT1/RUNX1/ZBTB7B/IL6R/ITGA5/ARPC2/FBLN2/EDIL3/ADAM9/RAC3/LIMS1/PRKCE/PTPN11/CIB1/CD47/PDCD1LG2/S100A10/PNP	40
cluster 3	GO:0051056	regulation of small GTPase mediated signal transduction	36/952	302/14282	0.000493175	0.0145286	0.012595	NRP1/CYTH2/BCL6/ECT2/RHOU/ARHGEF2/STMN1/KIF14/IQSEC2/DAB2IP/ARRB1/PLCE1/ARHGAP24/ARHGDIA/SLIT2/ARHGAP18/ITGB1/FARP1/RHOC/TIAM1/DGKI/KALRN/RACGAP1/SPRY1/RAC3/CAVIN4/AKAP13/RHOG/RASA3/ARAP1/SPRY4/STMN3/CDC42SE1/ARHGAP11A/ECT2L/ARHGEF25	36
cluster 3	GO:0051258	protein polymerization	32/952	258/14282	0.000499892	0.0146413	0.0126927	GAS7/NDE1/MAP2/STMN2/UBE2S/STMN1/CAMSAP2/TRIM6/VASP/CDC42EP1/TMOD2/DIAPH1/SPIRE1/DIAPH3/CASQ1/SLIT2/ARHGAP18/GSN/TWF1/TMSB15B/ARPC5/ARPC2/RICTOR/RAC3/LMOD2/PRKCE/UBE2C/BAIAP2/CDC42EP4/MAPT/FCHSD1/TMSB4X	32
cluster 3	GO:0019886	antigen processing and presentation of exogenous peptide antigen via MHC class II	15/952	86/14282	0.000511061	0.0148825	0.0129017	KIF4A/KIF3B/AP1S1/SH3GL2/CTSD/KIF18A/DYNC1LI2/KIF23/KIF11/CENPE/KIF2C/DYNC1LI1/KIF5A/RACGAP1/DYNC1H1	15
cluster 3	GO:0000082	G1/S transition of mitotic cell cycle	29/952	226/14282	0.000516944	0.0149026	0.0129192	FHL1/GTSE1/MCM6/RBL1/PCBP4/ORC6/CDKN3/RPA3/CCND1/ACVR1/RHOU/KIF14/CDKN2C/CDKN2D/CCNA1/CCNB1/ANXA1/PLK2/ITGB1/CDC25C/E2F7/MCM7/CDK1/RRM2/PLK3/CCNE2/PLCB1/IQGAP3/MUC1	29
cluster 3	GO:0061564	axon development	51/952	476/14282	0.000517635	0.0149026	0.0129192	TNFRSF12A/NGFR/CRMP1/MAP2/SEMA5B/EFNB1/DPYSL2/NRP1/TSPO/CXCL12/C12orf57/TTL/EPHA4/STMN1/CAMSAP2/KLF7/MYOT/VASP/MAP1B/LRP4/CDH11/ARHGDIA/PTPRF/CERS2/SEMA6C/CNTN4/SLIT2/TNFRSF21/SH3KBP1/ITGB1/PTPRO/KIF5A/TIAM1/SLITRK5/MAP1A/ZEB2/B3GNT2/EMB/BAIAP2/GRIN1/JUN/PTPN11/EPHB3/TSKU/MAPT/TRPV2/KIF13B/S100A6/PLXNB3/INPP5F/TUBB3	51
cluster 3	GO:1902904	negative regulation of supramolecular fiber organization	19/952	124/14282	0.00054359	0.0155614	0.0134903	MAP2/MID1/STMN2/ARHGEF2/STMN1/CAMSAP2/CLU/TMOD2/CKAP2/EMILIN1/SLIT2/GSN/TWF1/TMSB15B/C16orf45/LMOD2/CIB1/ARAP1/TMSB4X	19
cluster 3	GO:1903670	regulation of sprouting angiogenesis	13/952	69/14282	0.000555082	0.0158011	0.0136982	TBXA2R/NGFR/PKM/NRP1/FGF1/ITGB1BP1/ANXA1/PLK2/ITGA5/JMJD8/SPRED1/CIB1/MAP3K3	13
cluster 3	GO:0031145	anaphase-promoting complex-dependent catabolic process	9/952	37/14282	0.000569099	0.0160201	0.013888	UBE2S/CDC20/CCNB1/BUB1B/MAD2L1/PTTG1/CDK1/UBE2C/AURKB	9
cluster 3	GO:0050999	regulation of nitric-oxide synthase activity	9/952	37/14282	0.000569099	0.0160201	0.013888	GLA/CAV1/SPR/AKT1/EGFR/DDAH1/NOSTRIN/CALM1/DDAH2	9
cluster 3	GO:2000146	negative regulation of cell motility	31/952	250/14282	0.000610125	0.0170369	0.0147695	TBXA2R/LIMCH1/SP100/VASH1/CHRD/JAG1/TIMP1/CXCL12/DUSP3/DPYSL3/FOXO3/ITGB1BP1/RRAS/AFDN/SERPINF1/DAB2IP/SULF1/CYP1B1/EMILIN1/ABHD2/AKT1/CERS2/ADAM15/SLIT2/SPRED1/C16orf45/PLCB1/GPR173/PRKG1/IFITM1/PLXNB3	31
cluster 3	GO:0032535	regulation of cellular component size	40/952	351/14282	0.000615605	0.0170369	0.0147695	TNFRSF12A/MAP2/EDN1/SEMA5B/PPP1R15A/DPYSL2/NRP1/CXCL12/TTL/SLC12A4/VASP/CDC42EP1/TMOD2/MAP1B/SPIRE1/LRRC8A/ANXA7/AKT1/SEMA6C/SLIT2/ARHGAP18/MSN/GSN/TWF1/TMSB15B/ARPC5/ARPC2/RICTOR/RAC3/LMOD2/PRKCE/LRRC8C/BAIAP2/CDC42EP4/IQGAP3/MAPT/TRPV2/LRRC8B/FCHSD1/TMSB4X	40
cluster 3	GO:0061572	actin filament bundle organization	21/952	145/14282	0.00061603	0.0170369	0.0147695	TAC1/LIMCH1/ACTN1/SLC9A1/NRP1/DPYSL3/RND3/STMN1/ITGB1BP1/TGFB3/MYO1B/SPIRE1/ROCK2/ARRB1/RHOC/SYNPO/SH3PXD2B/BAIAP2/ARAP1/CD47/S100A10	21
cluster 3	GO:0009612	response to mechanical stimulus	25/952	186/14282	0.000618668	0.0170369	0.0147695	BAD/MAP3K14/ATP1A2/CASP8/TNFRSF1A/EDN1/SLC9A1/MAP3K1/CXCL12/LTBR/IGFBP2/SOX9/CSRP3/JUND/CCNB1/SLC38A2/CASP1/AKT1/ACTA1/EGFR/ANKRD1/PKD1L1/TCAP/JUN/PTPN11	25
cluster 3	GO:0032465	regulation of cytokinesis	13/952	70/14282	0.000640853	0.0175524	0.0152164	KIF3B/KIF20A/ECT2/KIF14/KIF23/KIF20B/RACGAP1/E2F7/PRKCE/PLK3/AURKB/CALM1/PRC1	13
cluster 3	GO:0000022	mitotic spindle elongation	5/952	12/14282	0.000694567	0.0187201	0.0162286	KIF4A/KIF23/RACGAP1/AURKB/PRC1	5
cluster 3	GO:0002475	antigen processing and presentation via MHC class Ib	5/952	12/14282	0.000694567	0.0187201	0.0162286	TAP2/HLA-C/HLA-H/HLA-A/HLA-B	5
cluster 3	GO:0051988	regulation of attachment of spindle microtubules to kinetochore	5/952	12/14282	0.000694567	0.0187201	0.0162286	SPAG5/ECT2/NEK2/CCNB1/RACGAP1	5
cluster 3	GO:0030856	regulation of epithelial cell differentiation	18/952	117/14282	0.000716887	0.019125	0.0165796	BAD/TNFRSF1A/CBFB/JAG1/CAV1/CCND1/HES1/PTCH2/MSX2/SOX9/CITED1/ARNTL/ROCK2/TBX3/CD109/RUNX1/AQP3/ZEB2	18
cluster 3	GO:0051225	spindle assembly	16/952	98/14282	0.000719695	0.019125	0.0165796	ASPM/SPAG5/TPX2/KIF4A/MYBL2/KIF3B/CDC20/NEK2/KIF23/KIF11/CCSAP/STARD9/RACGAP1/AURKB/DYNC1H1/KIFC1	16
cluster 3	GO:0032147	activation of protein kinase activity	35/952	297/14282	0.000723413	0.019125	0.0165796	MAP3K14/MAP2K3/STK10/TPX2/MAP3K1/FGF1/ECT2/KIF14/ITGB1BP1/TGFB3/GADD45G/PRKAA1/DAB2IP/RIPK1/ARRB1/PLCE1/DUSP6/MAP3K12/AKT1/MAP3K6/EGFR/IL6R/PEA15/DUSP7/RICTOR/ADAM9/CDK1/GPRC5C/CSPG4/PTPN11/IQGAP3/C5AR1/MAP3K3/ITGA1/ITGB3	35
cluster 3	GO:0007026	negative regulation of microtubule depolymerization	7/952	24/14282	0.000724689	0.019125	0.0165796	MID1/STMN2/ARHGEF2/CAMSAP2/CKAP2/C16orf45/CIB1	7
cluster 3	GO:0002495	antigen processing and presentation of peptide antigen via MHC class II	15/952	89/14282	0.000742783	0.0193072	0.0167376	KIF4A/KIF3B/AP1S1/SH3GL2/CTSD/KIF18A/DYNC1LI2/KIF23/KIF11/CENPE/KIF2C/DYNC1LI1/KIF5A/RACGAP1/DYNC1H1	15
cluster 3	GO:0043535	regulation of blood vessel endothelial cell migration	15/952	89/14282	0.000742783	0.0193072	0.0167376	TBXA2R/MAP2K3/VASH1/NRP1/ITGB1BP1/STAT5A/ANXA1/P2RX4/AKT1/EPHA2/PLK2/SPRED1/CIB1/MAP3K3/TMSB4X	15
cluster 3	GO:0022412	cellular process involved in reproduction in multicellular organism	32/952	264/14282	0.000744953	0.0193072	0.0167376	CYP26B1/ASPM/SRPK1/CCNB1IP1/SEPT4/TTK/ACVR1/FOXO3/MASTL/NCAPH/KIF18A/TOP2A/CCNA1/CCNB1/SPIRE1/ARRB1/KNL1/ETV6/SYCP3/ABHD2/ZMYND15/AKT1/SLIT2/ITGB1/CDYL/CXADR/CFAP157/MEI1/PDE3A/CIB1/MYBL1/ETV5	32
cluster 3	GO:0018108	peptidyl-tyrosine phosphorylation	39/952	343/14282	0.000748095	0.0193072	0.0167376	MVP/CD44/MAP2K3/TNFRSF1A/PPP2R5B/EFNB1/NRP1/CAV1/TTK/HBEGF/THBS4/FGF1/HES1/EFEMP1/EPHA4/ARHGEF2/STAT5A/SH3BP5/LRP4/PDGFRA/EPHA2/EGFR/TWF1/LRP8/ZFYVE28/IL6R/ITGA5/PKDCC/RICTOR/IL31RA/MELK/AFAP1L2/PRKCE/CSPG4/DOK7/EPHB3/ROR1/INPP5F/ITGB3	39
cluster 3	GO:2000379	positive regulation of reactive oxygen species metabolic process	14/952	80/14282	0.000750644	0.0193072	0.0167376	GNAI3/EDN1/TSPO/FOXO3/CLU/TICAM1/P2RX4/RIPK1/AKT1/EGFR/DDAH1/GRIN1/MAPT/DDAH2	14
cluster 3	GO:0021987	cerebral cortex development	16/952	99/14282	0.000806481	0.0206173	0.0178733	BAD/ASPM/NDE1/EFHC1/NRP1/SUN2/KIF14/SLC38A2/DAB2IP/SLIT2/EGFR/TACC1/LRP8/C16orf45/GRIN1/PLCB1	16
cluster 3	GO:0030239	myofibril assembly	12/952	63/14282	0.000809717	0.0206173	0.0178733	EDN1/TMOD2/CSRP3/PDGFRA/CASQ1/ACTA1/ANKRD1/ITGB1/AKAP13/LMOD2/TCAP/MYOZ1	12
cluster 3	GO:0071346	cellular response to interferon-gamma	20/952	138/14282	0.000814632	0.0206387	0.0178919	VIM/CD44/SP100/EDN1/MID1/NR1H2/TRIM21/TRIM5/FLNB/CASP1/NLRC5/GSN/CAMK2G/DAPK3/CDC42EP4/CD47/HLA-C/HLA-H/HLA-A/HLA-B	20
cluster 3	GO:0097191	extrinsic apoptotic signaling pathway	27/952	211/14282	0.000828075	0.0208749	0.0180967	BAD/TNFRSF12A/BRCA1/CASP8/SP100/TNFRSF1A/ITGA6/NRP1/SRPX/CAV1/LTBR/ACVR1/ARHGEF2/FOXO3/TMBIM1/DAB2IP/RIPK1/PPP2R1B/NOL3/AKT1/MCL1/IL6R/PEA15/DAPK3/FEM1B/CIB1/TNFSF12	27
cluster 3	GO:0002504	antigen processing and presentation of peptide or polysaccharide antigen via MHC class II	15/952	90/14282	0.00083758	0.0209151	0.0181315	KIF4A/KIF3B/AP1S1/SH3GL2/CTSD/KIF18A/DYNC1LI2/KIF23/KIF11/CENPE/KIF2C/DYNC1LI1/KIF5A/RACGAP1/DYNC1H1	15
cluster 3	GO:0032507	maintenance of protein location in cell	13/952	72/14282	0.000846182	0.0209151	0.0181315	SP100/SUN2/TSPO/CAV1/OS9/FLNB/TLN1/SORL1/AKT1/GSN/TWF1/TMSB15B/TMSB4X	13
cluster 3	GO:0060337	type I interferon signaling pathway	13/952	72/14282	0.000846182	0.0209151	0.0181315	SP100/TRIM6/RNASEL/NLRC5/IFNAR2/PTPN11/IFITM2/IFITM1/PSMB8/HLA-C/HLA-H/HLA-A/HLA-B	13
cluster 3	GO:0071357	cellular response to type I interferon	13/952	72/14282	0.000846182	0.0209151	0.0181315	SP100/TRIM6/RNASEL/NLRC5/IFNAR2/PTPN11/IFITM2/IFITM1/PSMB8/HLA-C/HLA-H/HLA-A/HLA-B	13
cluster 3	GO:0033628	regulation of cell adhesion mediated by integrin	9/952	39/14282	0.000859638	0.0210424	0.0182419	ITGB1BP1/PLAU/CYP1B1/EPHA2/ADAM9/RAC3/PTPN11/CIB1/MUC1	9
cluster 3	GO:1903672	positive regulation of sprouting angiogenesis	9/952	39/14282	0.000859638	0.0210424	0.0182419	PKM/NRP1/FGF1/ANXA1/PLK2/ITGA5/JMJD8/CIB1/MAP3K3	9
cluster 3	GO:2001236	regulation of extrinsic apoptotic signaling pathway	21/952	149/14282	0.000884415	0.0215448	0.0186774	TNFRSF12A/BRCA1/CASP8/SP100/ITGA6/NRP1/SRPX/CAV1/LTBR/ACVR1/ARHGEF2/TMBIM1/RIPK1/PPP2R1B/NOL3/AKT1/MCL1/PEA15/DAPK3/FEM1B/TNFSF12	21
cluster 3	GO:0030330	DNA damage response, signal transduction by p53 class mediator	16/952	100/14282	0.000902016	0.0218685	0.018958	BRCA1/CD44/SP100/GTSE1/PCBP4/FOXO3/CCNB1/PLK2/ANKRD1/CDC25C/E2F7/SPRED1/CDK1/PLK3/MUC1/SPRED2	16
cluster 3	GO:0043062	extracellular structure organization	41/952	370/14282	0.000925498	0.0223309	0.0193589	CD44/TNFRSF1A/NFKB2/ITGA6/CCDC80/PLTP/TIMP1/PLOD3/COL9A1/LAMA4/SPARC/SOX9/COL5A1/GFAP/NR1H2/ITGB4/PDGFRA/COL4A2/ADAM19/ITGA7/SULF1/MMP13/ITGA11/CYP1B1/EMILIN1/HSPG2/ADAM15/SERPINH1/ITGB1/ITGA5/FBLN2/TNXB/ANTXR1/SH3PXD2B/COL4A1/COL27A1/CD47/COL13A1/COLQ/ITGA1/ITGB3	41
cluster 3	GO:0030857	negative regulation of epithelial cell differentiation	8/952	32/14282	0.000944348	0.0225804	0.0195751	JAG1/CAV1/CCND1/HES1/MSX2/SOX9/CITED1/TBX3	8
cluster 3	GO:0021952	central nervous system projection neuron axonogenesis	7/952	25/14282	0.000949205	0.0225804	0.0195751	C12orf57/EPHA4/CDH11/SLIT2/ZEB2/EPHB3/TSKU	7
cluster 3	GO:0061842	microtubule organizing center localization	7/952	25/14282	0.000949205	0.0225804	0.0195751	ASPM/NDE1/SUN2/TBCCD1/DYNC1LI2/ARPC5/BICD2	7
cluster 3	GO:0043254	regulation of protein complex assembly	45/952	418/14282	0.000978927	0.0231786	0.0200938	PPP2R5B/MAP2/PSMC5/STMN2/RPA3/ARHGEF2/STMN1/KIF14/CAMSAP2/DNAJC15/CLU/HJURP/VASP/CDC42EP1/TMOD2/GFAP/NR1H2/PRKAA1/SPIRE1/DAB2IP/SORL1/RALB/SLIT2/ARHGAP18/MSN/GSN/TWF1/RHOC/TMSB15B/ARPC5/ARPC2/RICTOR/VCP/PSMC3/RAC3/LMOD2/PRKCE/BAIAP2/JUN/PTPN11/CDC42EP4/MAPT/FCHSD1/TMSB4X/TRABD2B	45
cluster 3	GO:0007163	establishment or maintenance of cell polarity	25/952	192/14282	0.000987413	0.0232708	0.0201737	CYP26B1/NDE1/MAP2/NDC80/SLC9A1/HES1/CENPA/RND3/RHOU/ARHGEF2/CAP1/MAP1B/ROCK2/DOCK2/KIF20B/KIF2C/MSN/GSN/DST/RHOC/ARPC5/SPRY1/RICTOR/RHOG/SAPCD2	25
cluster 3	GO:0008347	glial cell migration	9/952	40/14282	0.00104459	0.0244965	0.0212362	SUN2/TSPO/EPHA4/P2RX4/DAB2IP/CERS2/TIAM1/C16orf45/CSPG4	9
cluster 3	GO:1901343	negative regulation of vasculature development	17/952	111/14282	0.00104909	0.0244965	0.0212362	TBXA2R/NGFR/VASH1/SPARC/THBS4/ITGB1BP1/SERPINF1/ROCK2/COL4A2/DAB2IP/SULF1/EMILIN1/EPHA2/HSPG2/PLK2/SPRED1/ECSCR	17
cluster 3	GO:0051231	spindle elongation	5/952	13/14282	0.00106701	0.0248007	0.0215	KIF4A/KIF23/RACGAP1/AURKB/PRC1	5
cluster 3	GO:0043627	response to estrogen	12/952	65/14282	0.00108109	0.0250132	0.0216842	BRCA1/PTPRN/COMT/CAV1/CCND1/IGFBP2/TGFB3/CITED1/LDHA/SERPINB9/ARID5A/SRA1	12
cluster 3	GO:0035994	response to muscle stretch	6/952	19/14282	0.00110299	0.025199	0.0218452	EDN1/SLC9A1/CSRP3/ANKRD1/TCAP/JUN	6
cluster 3	GO:0070841	inclusion body assembly	6/952	19/14282	0.00110299	0.025199	0.0218452	PSMC5/CLU/SORL1/SACS/VCP/MAPT	6
cluster 3	GO:1903426	regulation of reactive oxygen species biosynthetic process	13/952	74/14282	0.00110404	0.025199	0.0218452	EDN1/TSPO/GLA/CAV1/FOXO3/CLU/TICAM1/P2RX4/AKT1/DDAH1/GRIN1/CD47/DDAH2	13
cluster 3	GO:0043122	regulation of I-kappaB kinase/NF-kappaB signaling	26/952	205/14282	0.0011684	0.0264269	0.0229097	MAP3K14/CASP8/TNFRSF1A/MID2/LGALS1/LTBR/GOLT1B/ECT2/OPTN/TICAM1/SLC44A2/TRIM5/DAB2IP/RIPK1/CASP1/AKT1/PLK2/RHOC/JMJD8/SHISA5/CARD19/AKAP13/PRKCE/ROR1/MAP3K3/TRIM59	26
cluster 3	GO:0045931	positive regulation of mitotic cell cycle	20/952	142/14282	0.00117022	0.0264269	0.0229097	EDN1/NDC80/DUSP3/CCND1/HES1/TTL/DLGAP5/CCNB1/ANXA1/NUSAP1/KIF20B/DYNC1LI1/CDC25C/MAD2L1/DYNLT3/CDK1/UBE2C/GEN1/PTPN11/PLCB1	20
cluster 3	GO:0010948	negative regulation of cell cycle process	31/952	260/14282	0.00117349	0.0264269	0.0229097	BRCA1/FHL1/PPP2R5B/GTSE1/RBL1/NDC80/PCBP4/CCND1/TTK/BCL6/CDC20/NEK2/CENPF/CDKN2D/CCNB1/DAB2IP/DYNC1LI1/PLK2/HMGA2/BUB1B/CDC25C/MAD2L1/PTTG1/E2F7/BUB1/CDK1/RRM2/PLK3/GEN1/AURKB/MUC1	31
cluster 3	GO:1903409	reactive oxygen species biosynthetic process	15/952	93/14282	0.00118564	0.0265826	0.0230447	EDN1/TSPO/GLA/CAV1/SPR/FOXO3/CLU/TICAM1/P2RX4/CYP1B1/AKT1/DDAH1/GRIN1/CD47/DDAH2	15
cluster 3	GO:0031114	regulation of microtubule depolymerization	7/952	26/14282	0.00122504	0.0273448	0.0237055	MID1/STMN2/ARHGEF2/CAMSAP2/CKAP2/C16orf45/CIB1	7
cluster 3	GO:2001233	regulation of apoptotic signaling pathway	40/952	364/14282	0.00124508	0.0276144	0.0239392	BAD/TNFRSF12A/BRCA1/CD44/RRM2B/CASP8/GNAI3/SP100/ENO1/ITGA6/NRP1/SRPX/CAV1/CXCL12/SEPT4/LTBR/ACVR1/ARHGEF2/CLU/YWHAH/CDKN2D/SELENOS/YWHAQ/TMBIM1/DAB2IP/RIPK1/PPP2R1B/NOL3/AKT1/MCL1/ACKR3/GSN/PEA15/ANKRD2/DAPK3/FEM1B/YWHAG/EIF2AK3/MUC1/TNFSF12	40
cluster 3	GO:0051100	negative regulation of binding	21/952	153/14282	0.00124802	0.0276144	0.0239392	SP100/CRMP1/MAP2/CTSZ/CAV1/STMN1/NEK2/ITGB1BP1/MSX2/NES/SORL1/AKT1/PTPRF/ADAM15/RALB/HMGA2/HEY1/SLN/JUN/AURKB/TMSB4X	21
cluster 3	GO:0050730	regulation of peptidyl-tyrosine phosphorylation	26/952	206/14282	0.00125479	0.0276436	0.0239645	MVP/CD44/TNFRSF1A/PPP2R5B/NRP1/CAV1/HBEGF/THBS4/HES1/EPHA4/ARHGEF2/SH3BP5/LRP4/EGFR/LRP8/ZFYVE28/IL6R/ITGA5/RICTOR/IL31RA/AFAP1L2/PRKCE/CSPG4/DOK7/INPP5F/ITGB3	26
cluster 3	GO:0043534	blood vessel endothelial cell migration	17/952	113/14282	0.00128471	0.0280542	0.0243205	TBXA2R/MAP2K3/VASH1/NRP1/ITGB1BP1/STAT5A/ANXA1/P2RX4/AKT1/EPHA2/SLIT2/PLK2/ITGB1/SPRED1/CIB1/MAP3K3/TMSB4X	17
cluster 3	GO:0062013	positive regulation of small molecule metabolic process	17/952	113/14282	0.00128471	0.0280542	0.0243205	ELOVL5/GUCA1A/ENO1/COMT/FGF1/NR1H2/PRKAA1/CCNB1/ANXA1/AKT1/LDLRAP1/VCP/IRS1/CDK1/PRKCE/HRH1/TMSB4X	17
cluster 3	GO:0038127	ERBB signaling pathway	19/952	133/14282	0.00129558	0.0280542	0.0243205	RHBDF1/MVP/SH3GL2/DUSP3/HBEGF/EFEMP1/SOX9/RHBDF2/DAB2IP/PLCE1/AKT1/EGFR/SH3KBP1/ZFYVE28/SPRY1/AFAP1L2/PTPN11/ARAP1/ITGA1	19
cluster 3	GO:0051494	negative regulation of cytoskeleton organization	19/952	133/14282	0.00129558	0.0280542	0.0243205	BRCA1/MAP2/MID1/STMN2/ARHGEF2/STMN1/NEK2/CAMSAP2/TMOD2/CKAP2/SLIT2/GSN/TWF1/TMSB15B/C16orf45/LMOD2/CIB1/ARAP1/TMSB4X	19
cluster 3	GO:0043123	positive regulation of I-kappaB kinase/NF-kappaB signaling	22/952	164/14282	0.00131177	0.028284	0.0245196	MAP3K14/CASP8/TNFRSF1A/MID2/LGALS1/LTBR/GOLT1B/ECT2/TICAM1/SLC44A2/TRIM5/RIPK1/CASP1/AKT1/PLK2/RHOC/JMJD8/SHISA5/AKAP13/PRKCE/ROR1/MAP3K3	22
cluster 3	GO:0002042	cell migration involved in sprouting angiogenesis	11/952	58/14282	0.00137142	0.0293809	0.0254706	TBXA2R/NRP1/ITGB1BP1/ANXA1/AKT1/SLIT2/PLK2/ITGB1/SPRED1/CIB1/MAP3K3	11
cluster 3	GO:0043410	positive regulation of MAPK cascade	49/952	473/14282	0.00137424	0.0293809	0.0254706	MAP3K14/CD44/MAP2K3/EDN1/MAP3K1/NRP1/MID1/LTBR/FGF1/EPHA4/TGFB3/GADD45G/TRIM5/PRKAA1/ROCK2/PDGFRA/DAB2IP/RIPK1/ARRB1/PLCE1/DUSP6/MAP3K12/EPHA2/MAP3K6/ACKR3/EGFR/TIAM1/PEA15/DUSP7/ADAM9/ZEB2/CDK1/AKAP13/CAVIN3/PRKCE/SH3RF3/CSPG4/JUN/PTPN11/RELL1/EPHB3/PLCB1/TNFAIP8L3/IQGAP3/CIB1/ROR1/C5AR1/MAP3K3/ITGA1	49
cluster 3	GO:0051781	positive regulation of cell division	12/952	67/14282	0.00142396	0.030011	0.0260168	KIF3B/THBS4/FGF1/ECT2/KIF14/ITGB1BP1/TGFB3/KIF23/KIF20B/RACGAP1/PRKCE/AURKB	12
cluster 3	GO:0034340	response to type I interferon	13/952	76/14282	0.00142439	0.030011	0.0260168	SP100/TRIM6/RNASEL/NLRC5/IFNAR2/PTPN11/IFITM2/IFITM1/PSMB8/HLA-C/HLA-H/HLA-A/HLA-B	13
cluster 3	GO:0042058	regulation of epidermal growth factor receptor signaling pathway	13/952	76/14282	0.00142439	0.030011	0.0260168	RHBDF1/SH3GL2/DUSP3/RHBDF2/DAB2IP/AKT1/EGFR/SH3KBP1/ZFYVE28/SPRY1/AFAP1L2/ARAP1/ITGA1	13
cluster 3	GO:0097305	response to alcohol	25/952	197/14282	0.0014274	0.030011	0.0260168	BAD/TBXA2R/BRCA1/CASP8/ATP2B1/AHR/ABCA2/USP46/CCND1/SPARC/FOXO3/PRKAA1/GGH/AKT1/ADAM15/SLIT2/SETD7/KCNMB1/GSN/LRP8/CDK1/PRKCE/GRIN1/GNG2/CALM1	25
cluster 3	GO:0051496	positive regulation of stress fiber assembly	10/952	50/14282	0.00147083	0.030546	0.0264806	TAC1/LIMCH1/NRP1/ITGB1BP1/TGFB3/ROCK2/RHOC/SH3PXD2B/CD47/S100A10	10
cluster 3	GO:0098930	axonal transport	10/952	50/14282	0.00147083	0.030546	0.0264806	RAB27B/MAP2/KIF4A/KIF3B/KIF1A/TMEM108/DST/KIF5A/MAP1A/MAPT	10
cluster 3	GO:0050770	regulation of axonogenesis	23/952	176/14282	0.00147093	0.030546	0.0264806	TNFRSF12A/NGFR/MAP2/SEMA5B/DPYSL2/NRP1/CXCL12/TTL/EPHA4/MAP1B/LRP4/ARHGDIA/SEMA6C/SLIT2/PTPRO/TIAM1/ZEB2/GRIN1/EPHB3/MAPT/TRPV2/KIF13B/PLXNB3	23
cluster 3	GO:0007080	mitotic metaphase plate congression	9/952	42/14282	0.00151092	0.0312484	0.0270895	NDC80/KIF14/KIF18A/CCNB1/CDCA8/CENPE/KIF2C/NUF2/KIFC1	9
cluster 3	GO:0046718	viral entry into host cell	16/952	105/14282	0.00153651	0.0313055	0.027139	MID2/LGALS1/CAV1/TRIM21/TRIM5/EPHA2/EGFR/GSN/ITGB1/CXADR/ITGA5/CDK1/IFITM2/IFITM1/TRIM59/ITGB3	16
cluster 3	GO:0030041	actin filament polymerization	22/952	166/14282	0.0015377	0.0313055	0.027139	GAS7/VASP/CDC42EP1/TMOD2/DIAPH1/SPIRE1/DIAPH3/SLIT2/ARHGAP18/GSN/TWF1/TMSB15B/ARPC5/ARPC2/RICTOR/RAC3/LMOD2/PRKCE/BAIAP2/CDC42EP4/FCHSD1/TMSB4X	22
cluster 3	GO:0016358	dendrite development	26/952	209/14282	0.00154789	0.0313055	0.027139	MAP2/LZTS3/NRP1/EPHA4/CDC20/CAMSAP2/KLF7/RAB17/YWHAH/MAP1B/LRP4/DAB2IP/HECW2/PLK2/ITGB1/FARP1/TIAM1/LRP8/KALRN/SLITRK5/MAP1A/BAIAP2/GRIN1/EPHB3/CAMK1D/PRKG1	26
cluster 3	GO:0046578	regulation of Ras protein signal transduction	26/952	209/14282	0.00154789	0.0313055	0.027139	NRP1/CYTH2/BCL6/ECT2/ARHGEF2/STMN1/KIF14/IQSEC2/DAB2IP/ARRB1/PLCE1/ARHGDIA/ITGB1/FARP1/TIAM1/DGKI/KALRN/SPRY1/CAVIN4/AKAP13/RASA3/SPRY4/STMN3/CDC42SE1/ECT2L/ARHGEF25	26
cluster 3	GO:0040001	establishment of mitotic spindle localization	7/952	27/14282	0.00155985	0.0313055	0.027139	NDE1/NDC80/CENPA/ARHGEF2/NUSAP1/SPRY1/SAPCD2	7
cluster 3	GO:0044057	regulation of system process	50/952	488/14282	0.00156159	0.0313055	0.027139	HSPB6/TAC1/TBXA2R/EHD3/ATP1A2/TNFRSF1A/ATP2B1/LMCD1/MGLL/ENO1/EDN1/IGSF9B/SLC9A1/COMT/CBLN1/CAV1/C12orf57/HBEGF/ECE1/CSRP3/TNNI3/NR1H2/ROCK2/CYP2J2/P2RX4/RAB11FIP5/PLCE1/NOL3/AKT1/CASQ1/TMEM108/TNFRSF21/EGFR/CAMK2G/TWF1/PTPRO/CXADR/NETO1/SLN/GAA/EIF2AK3/BAIAP2/IRX5/GRIN1/SCN4B/PTPN11/SCN5A/PRKG1/HRH1/CALM1	50
cluster 3	GO:0090231	regulation of spindle checkpoint	5/952	14/14282	0.00156929	0.0313055	0.027139	NDC80/CCNB1/DYNC1LI1/MAD2L1/GEN1	5
cluster 3	GO:0090266	regulation of mitotic cell cycle spindle assembly checkpoint	5/952	14/14282	0.00156929	0.0313055	0.027139	NDC80/CCNB1/DYNC1LI1/MAD2L1/GEN1	5
cluster 3	GO:1903504	regulation of mitotic spindle checkpoint	5/952	14/14282	0.00156929	0.0313055	0.027139	NDC80/CCNB1/DYNC1LI1/MAD2L1/GEN1	5
cluster 3	GO:0051492	regulation of stress fiber assembly	13/952	77/14282	0.00161143	0.031895	0.0276501	TAC1/LIMCH1/SLC9A1/NRP1/STMN1/ITGB1BP1/TGFB3/ROCK2/RHOC/SH3PXD2B/ARAP1/CD47/S100A10	13
cluster 3	GO:1901879	regulation of protein depolymerization	13/952	77/14282	0.00161143	0.031895	0.0276501	MID1/STMN2/ARHGEF2/CAMSAP2/TMOD2/NES/CKAP2/GSN/TWF1/C16orf45/SLN/LMOD2/CIB1	13
cluster 3	GO:0031110	regulation of microtubule polymerization or depolymerization	12/952	68/14282	0.00162641	0.0320662	0.0277985	MAP2/MID1/STMN2/ARHGEF2/STMN1/CAMSAP2/CKAP2/SKA1/C16orf45/CIB1/MAPT/STMN3	12
cluster 3	GO:0030261	chromosome condensation	8/952	35/14282	0.00176869	0.0347363	0.0301132	NCAPG/SMC4/NCAPH/TOP2A/CCNB1/NUSAP1/HMGA2/CDK1	8
cluster 3	GO:0002063	chondrocyte development	9/952	43/14282	0.00179982	0.0350758	0.0304075	MSX2/SOX9/CHSY1/SULF1/SERPINH1/POC1A/SCARA3/EIF2AK3/COL27A1	9
cluster 3	GO:1903428	positive regulation of reactive oxygen species biosynthetic process	9/952	43/14282	0.00179982	0.0350758	0.0304075	EDN1/FOXO3/CLU/TICAM1/P2RX4/AKT1/DDAH1/GRIN1/DDAH2	9
cluster 3	GO:0071158	positive regulation of cell cycle arrest	13/952	78/14282	0.00181836	0.0353012	0.030603	BRCA1/PPP2R5B/GTSE1/PCBP4/CCNB1/DAB2IP/PLK2/HMGA2/CDC25C/E2F7/CDK1/PLK3/MUC1	13
cluster 3	GO:0032233	positive regulation of actin filament bundle assembly	11/952	60/14282	0.00182763	0.0353459	0.0306417	TAC1/LIMCH1/NRP1/ITGB1BP1/TGFB3/ROCK2/RHOC/SYNPO/SH3PXD2B/CD47/S100A10	11
cluster 3	GO:0050808	synapse organization	39/952	360/14282	0.00184814	0.0355448	0.0308141	ACTN1/IGSF9B/LZTS3/NRP1/SYNDIG1/DRP2/CBLN1/SPARC/EPHA4/RAB29/CDC20/MYOT/RAB17/LRP4/DAB2IP/CBLN2/PTPRF/TMEM108/ADGRL3/PTPRO/FARP1/TIAM1/LRP8/KALRN/BSN/VCP/SLITRK5/SYNPO/SNCG/BAIAP2/LRRN1/GRIN1/EPHB3/MAPT/COL4A1/COLQ/ELFN1/PCDHGC3/ETV5	39
cluster 3	GO:0043242	negative regulation of protein complex disassembly	12/952	69/14282	0.00185195	0.0355448	0.0308141	MID1/STMN2/ARHGEF2/CAMSAP2/TMOD2/CKAP2/GSN/TWF1/C16orf45/SLN/LMOD2/CIB1	12
cluster 3	GO:1903829	positive regulation of cellular protein localization	34/952	302/14282	0.00187345	0.0358219	0.0310543	BAD/CASP8/NGFR/GTSE1/NDC80/ECT2/RHOU/RAB29/ITGB1BP1/YWHAH/PRKAA1/SYT11/YWHAQ/ROCK2/LRP4/SORL1/KIF20B/AKT1/EPHA2/EGFR/MSN/STOM/ITGB1/EPB41/MAP1A/PTPN9/YWHAG/CDK1/PRKCE/EIF2AK3/PLK3/RHOG/CIB1/MAPT	34
cluster 3	GO:0071901	negative regulation of protein serine/threonine kinase activity	17/952	117/14282	0.00189199	0.0360402	0.0312436	CAV1/DUSP3/CDKN2C/DAB2IP/SORL1/RGS3/DUSP6/AKT1/SPRY1/DUSP7/SPRED1/SMPD1/YWHAG/DUSP8/CIB1/SPRY4/SPRED2	17
cluster 3	GO:0045930	negative regulation of mitotic cell cycle	29/952	246/14282	0.00197783	0.0375342	0.0325388	BRCA1/FHL1/GTSE1/RBL1/NDC80/PCBP4/CCND1/TTK/BCL6/CDC20/CENPF/TOP2A/CCNB1/DYNC1LI1/PLK2/EGFR/HMGA2/BUB1B/CDC25C/MAD2L1/PTTG1/E2F7/BUB1/CDK1/PLK3/ZWILCH/GEN1/AURKB/MUC1	29
cluster 3	GO:0003300	cardiac muscle hypertrophy	13/952	79/14282	0.00204674	0.0386971	0.0335469	TNFRSF1A/LMCD1/EDN1/SLC9A1/CAMTA2/CSRP3/ROCK2/P2RX4/TWF1/TIAM1/AKAP13/TCAP/INPP5F	13
cluster 3	GO:0016572	histone phosphorylation	8/952	36/14282	0.00214335	0.0403731	0.0349999	PRKAA1/CCNB1/MAP3K12/CCNA2/HMGA2/RPS6KA4/CDK1/AURKB	8
cluster 3	GO:0030038	contractile actin filament bundle assembly	14/952	89/14282	0.00217716	0.0407073	0.0352896	TAC1/LIMCH1/SLC9A1/NRP1/STMN1/ITGB1BP1/TGFB3/ROCK2/ARRB1/RHOC/SH3PXD2B/ARAP1/CD47/S100A10	14
cluster 3	GO:0043149	stress fiber assembly	14/952	89/14282	0.00217716	0.0407073	0.0352896	TAC1/LIMCH1/SLC9A1/NRP1/STMN1/ITGB1BP1/TGFB3/ROCK2/ARRB1/RHOC/SH3PXD2B/ARAP1/CD47/S100A10	14
cluster 3	GO:1990778	protein localization to cell periphery	32/952	282/14282	0.00221471	0.0411611	0.035683	ANLN/EHD3/TNFRSF1A/ATP1B3/TSPAN15/CAV1/RAB29/OPTN/IQSEC2/DPP6/AFDN/ROCK2/TMBIM1/RAB15/AKT1/EPHA2/EGFR/ITGB1/FAM126B/LDLRAP1/EPB41/PKDCC/SLMAP/VAMP5/PTPN9/PRKCE/GRIN1/RHOG/CIB1/SAPCD2/FYB2/S100A10	32
cluster 3	GO:0008090	retrograde axonal transport	5/952	15/14282	0.0022258	0.0411611	0.035683	KIF1A/TMEM108/DST/KIF5A/MAP1A	5
cluster 3	GO:0051382	kinetochore assembly	5/952	15/14282	0.0022258	0.0411611	0.035683	CENPA/CENPF/CENPK/CENPE/CENPH	5
cluster 3	GO:0014897	striated muscle hypertrophy	13/952	80/14282	0.00229822	0.0423457	0.0367099	TNFRSF1A/LMCD1/EDN1/SLC9A1/CAMTA2/CSRP3/ROCK2/P2RX4/TWF1/TIAM1/AKAP13/TCAP/INPP5F	13
cluster 3	GO:0008154	actin polymerization or depolymerization	24/952	193/14282	0.00231355	0.0424738	0.036821	GAS7/CXCL12/VASP/CDC42EP1/TMOD2/CAP1/DIAPH1/SPIRE1/DIAPH3/SLIT2/ARHGAP18/GSN/TWF1/TMSB15B/ARPC5/ARPC2/RICTOR/RAC3/LMOD2/PRKCE/BAIAP2/CDC42EP4/FCHSD1/TMSB4X	24
cluster 3	GO:0000187	activation of MAPK activity	19/952	140/14282	0.00237501	0.0432266	0.0374735	MAP2K3/FGF1/TGFB3/PRKAA1/DAB2IP/RIPK1/ARRB1/PLCE1/DUSP6/MAP3K12/MAP3K6/PEA15/DUSP7/CDK1/CSPG4/PTPN11/IQGAP3/C5AR1/ITGA1	19
cluster 3	GO:0006323	DNA packaging	19/952	140/14282	0.00237501	0.0432266	0.0374735	SRPK1/ASF1B/NCAPG/SMC4/CENPA/CENPL/NCAPH/CENPK/HJURP/HIST1H2BJ/SOX9/TOP2A/CCNB1/NUSAP1/KNL1/SYCP3/HMGA2/CENPH/CDK1	19
cluster 3	GO:0021954	central nervous system neuron development	12/952	71/14282	0.00238015	0.0432266	0.0374735	MAP2/NRP1/C12orf57/EPHA4/CDH11/SLIT2/GABRB1/ZEB2/RAC3/EPHB3/TSKU/MAPT	12
cluster 3	GO:1901880	negative regulation of protein depolymerization	11/952	62/14282	0.00240044	0.0434394	0.0376581	MID1/STMN2/ARHGEF2/CAMSAP2/TMOD2/CKAP2/GSN/TWF1/C16orf45/LMOD2/CIB1	11
cluster 3	GO:0032231	regulation of actin filament bundle assembly	14/952	90/14282	0.00242393	0.0435233	0.0377308	TAC1/LIMCH1/SLC9A1/NRP1/STMN1/ITGB1BP1/TGFB3/ROCK2/RHOC/SYNPO/SH3PXD2B/ARAP1/CD47/S100A10	14
cluster 3	GO:0032963	collagen metabolic process	14/952	90/14282	0.00242393	0.0435233	0.0377308	VIM/P3H2/PLOD3/VSIR/CTSD/TGFB3/COL5A1/MMP13/EMILIN1/ADAM15/SERPINH1/ITGB1/TNXB/COL13A1	14
cluster 3	GO:0044319	wound healing, spreading of cells	7/952	29/14282	0.00243944	0.0435233	0.0377308	CD44/HBEGF/MSX2/COL5A1/RHOC/ITGA5/CD151	7
cluster 3	GO:0090505	epiboly involved in wound healing	7/952	29/14282	0.00243944	0.0435233	0.0377308	CD44/HBEGF/MSX2/COL5A1/RHOC/ITGA5/CD151	7
cluster 3	GO:0032271	regulation of protein polymerization	24/952	194/14282	0.00247827	0.0439161	0.0380713	MAP2/STMN2/STMN1/CAMSAP2/VASP/CDC42EP1/TMOD2/SPIRE1/SLIT2/ARHGAP18/GSN/TWF1/TMSB15B/ARPC5/ARPC2/RICTOR/RAC3/LMOD2/PRKCE/BAIAP2/CDC42EP4/MAPT/FCHSD1/TMSB4X	24
cluster 3	GO:0045766	positive regulation of angiogenesis	20/952	151/14282	0.00247878	0.0439161	0.0380713	HSPB6/TBXA2R/BRCA1/PKM/NRP1/FGF1/RRAS/ANXA1/CYP1B1/PLK2/HMGA2/ITGB1/DDAH1/RUNX1/ITGA5/JMJD8/CIB1/C5AR1/MAP3K3/TNFSF12	20
cluster 3	GO:0002479	antigen processing and presentation of exogenous peptide antigen via MHC class I, TAP-dependent	6/952	22/14282	0.00255349	0.0449254	0.0389463	TAP1/TAP2/HLA-C/HLA-H/HLA-A/HLA-B	6
cluster 3	GO:0097150	neuronal stem cell population maintenance	6/952	22/14282	0.00255349	0.0449254	0.0389463	ASPM/JAG1/HES1/PRRX1/FOXO3/SS18	6
cluster 3	GO:0007009	plasma membrane organization	13/952	81/14282	0.00257452	0.0451387	0.0391311	CAV1/SH3GL2/SGIP1/CLU/A4GALT/COL5A1/SYT11/DYSF/AKT1/GSN/ANO4/MTSS1/BAIAP2	13
cluster 4	GO:0030004	cellular monovalent inorganic cation homeostasis	14/635	79/14282	8.74271e-06	0.0374013	0.0371335	SLC11A1/SLC4A4/CLCN3/SLC4A3/GPR89B/KCNJ2/ATP1B2/ATP1B1/CLIC4/SLC9A9/SLC8A1/LRRK2/SLC9A6/KCTD7	14
cluster 5	GO:0003012	muscle system process	56/701	398/14282	8.06635e-13	3.69923e-09	3.48381e-09	MYOM2/DSG2/KCNQ1/CAMK2B/ATP2B4/TACR2/CHRNA3/MYBPC2/MYH7/MYL6/DMPK/HAMP/SCN1B/P2RX1/PPARGC1A/MYL2/TNNC1/CASQ2/BECN1/EDN2/GATA5/CKMT2/ATP8A2/IL6ST/SPX/DTNA/AGT/GATA4/MYOCD/SOD1/MYOM3/CALM2/SCN1A/MLIP/SCN2B/AKAP6/HOMER1/PRKCA/SORBS2/MYL3/PDLIM5/ATP1A1/SCN3B/ADRB2/KCND3/DES/TRIM72/KCNE1/CTNNA3/KCNJ12/TRDN/MB/PLN/RCSD1/MIR208B/FXYD1	56
cluster 5	GO:0090257	regulation of muscle system process	34/701	214/14282	1.17672e-09	2.15254e-06	2.02719e-06	DSG2/KCNQ1/CAMK2B/ATP2B4/TACR2/CHRNA3/MYH7/DMPK/HAMP/P2RX1/PPARGC1A/MYL2/TNNC1/CASQ2/BECN1/EDN2/GATA5/IL6ST/SPX/AGT/GATA4/MYOCD/SOD1/CALM2/MLIP/AKAP6/PRKCA/FBXO32/MYL3/ATP1A1/ADRB2/CTNNA3/PLN/MIR208B	34
cluster 5	GO:0006936	muscle contraction	43/701	318/14282	1.40811e-09	2.15254e-06	2.02719e-06	MYOM2/DSG2/KCNQ1/TACR2/CHRNA3/MYBPC2/MYH7/MYL6/DMPK/SCN1B/P2RX1/MYL2/TNNC1/CASQ2/EDN2/CKMT2/ATP8A2/SPX/DTNA/AGT/GATA4/MYOCD/SOD1/MYOM3/CALM2/SCN1A/SCN2B/HOMER1/MYL3/ATP1A1/SCN3B/ADRB2/KCND3/DES/TRIM72/KCNE1/CTNNA3/KCNJ12/TRDN/MB/PLN/RCSD1/FXYD1	43
cluster 5	GO:0044057	regulation of system process	55/701	488/14282	6.51784e-09	7.4727e-06	7.03755e-06	ACPP/ADRB1/DSG2/KCNQ1/CAMK2B/ATP2B4/TACR2/CHRNA3/MYH7/KCNK6/DMPK/HAMP/SCN1B/P2RX1/PPARGC1A/MYL2/TNNC1/CASQ2/BECN1/EDN2/GATA5/IL6ST/SPX/KCNMB4/AGT/GATA4/ABCG5/MYOCD/SOD1/CALM2/MLIP/SCN2B/AKAP6/HOMER1/GRM1/PRKCA/FBXO32/MYL3/ATP1A1/FABP5/SCN3B/STIM1/ADRB2/NLGN1/KCND3/DES/KCNE1/GAS6/CTNNA3/KCNJ12/TRDN/PLN/UNC13B/MIR208B/FXYD1	55
cluster 5	GO:0060047	heart contraction	31/701	217/14282	8.10698e-08	7.43572e-05	7.00272e-05	ADRB1/DSG2/KCNQ1/ATP2B4/MYH7/KCNK6/DMPK/SCN1B/MYL2/TNNC1/CASQ2/EDN2/SPX/AGT/GATA4/SOD1/CALM2/SCN1A/SCN2B/MYL3/ATP1A1/SCN3B/STIM1/KCND3/DES/KCNE1/CTNNA3/KCNJ12/TRDN/PLN/FXYD1	31
cluster 5	GO:0035637	multicellular organismal signaling	25/701	156/14282	1.57432e-07	0.00010691	0.000100684	DSG2/KCNQ1/ATP2B4/KCNK6/DMPK/SCN1B/P2RX1/CNTNAP1/CASQ2/KCNMB4/AGT/NTRK3/SOD1/CALM2/SCN1A/SCN2B/ATP1A1/SCN3B/STIM1/SCN9A/KCND3/KCNE1/CTNNA3/TRDN/PLN	25
cluster 5	GO:0008016	regulation of heart contraction	28/701	190/14282	1.77723e-07	0.00010691	0.000100684	ADRB1/DSG2/KCNQ1/ATP2B4/MYH7/KCNK6/DMPK/SCN1B/MYL2/CASQ2/EDN2/SPX/AGT/GATA4/CALM2/SCN2B/MYL3/ATP1A1/SCN3B/STIM1/KCND3/DES/KCNE1/CTNNA3/KCNJ12/TRDN/PLN/FXYD1	28
cluster 5	GO:0003015	heart process	31/701	225/14282	1.86498e-07	0.00010691	0.000100684	ADRB1/DSG2/KCNQ1/ATP2B4/MYH7/KCNK6/DMPK/SCN1B/MYL2/TNNC1/CASQ2/EDN2/SPX/AGT/GATA4/SOD1/CALM2/SCN1A/SCN2B/MYL3/ATP1A1/SCN3B/STIM1/KCND3/DES/KCNE1/CTNNA3/KCNJ12/TRDN/PLN/FXYD1	31
cluster 5	GO:0006941	striated muscle contraction	24/701	157/14282	6.78379e-07	0.000331807	0.000312485	DSG2/KCNQ1/MYH7/DMPK/SCN1B/MYL2/TNNC1/CASQ2/ATP8A2/DTNA/GATA4/CALM2/SCN1A/SCN2B/HOMER1/MYL3/ATP1A1/SCN3B/KCND3/KCNE1/CTNNA3/MB/PLN/RCSD1	24
cluster 5	GO:0070252	actin-mediated cell contraction	19/701	105/14282	7.23522e-07	0.000331807	0.000312485	DSG2/KCNQ1/MYBPC2/MYH7/MYL6/SCN1B/MYL2/TNNC1/GATA4/SCN1A/SCN2B/MYL3/ATP1A1/SCN3B/KCND3/DES/KCNE1/CTNNA3/PLN	19
cluster 5	GO:1903522	regulation of blood circulation	30/701	228/14282	7.99829e-07	0.000333456	0.000314038	ADRB1/DSG2/KCNQ1/ATP2B4/MYH7/KCNK6/DMPK/SCN1B/P2RX1/MYL2/CASQ2/EDN2/SPX/KCNMB4/AGT/GATA4/CALM2/SCN2B/MYL3/ATP1A1/SCN3B/STIM1/KCND3/DES/KCNE1/CTNNA3/KCNJ12/TRDN/PLN/FXYD1	30
cluster 5	GO:0061337	cardiac conduction	18/701	100/14282	1.53081e-06	0.000585025	0.000550958	DSG2/KCNQ1/ATP2B4/KCNK6/DMPK/SCN1B/CASQ2/AGT/CALM2/SCN2B/ATP1A1/SCN3B/STIM1/KCND3/KCNE1/CTNNA3/TRDN/PLN	18
cluster 5	GO:0008015	blood circulation	44/701	422/14282	1.899e-06	0.000669907	0.000630897	ADRB1/DSG2/KCNQ1/ATP2B4/TACR2/MYH7/KCNK6/DMPK/SCN1B/P2RX1/MYL2/PPARD/TNNC1/CASQ2/EDN2/SPX/KCNMB4/AGT/GATA4/SOD1/CALM2/SCN1A/SCN2B/ABR/MYL3/ATP1A1/NPY1R/SCN3B/NAV2/STIM1/ADRB2/KCND3/OLR1/DES/TAC4/KCNE1/GAS6/CTNNA3/KCNJ12/PTP4A3/TRDN/KEL/PLN/FXYD1	44
cluster 5	GO:0003013	circulatory system process	44/701	430/14282	3.12277e-06	0.000965554	0.000909328	ADRB1/DSG2/KCNQ1/ATP2B4/TACR2/MYH7/KCNK6/DMPK/SCN1B/P2RX1/MYL2/PPARD/TNNC1/CASQ2/EDN2/SPX/KCNMB4/AGT/GATA4/SOD1/CALM2/SCN1A/SCN2B/ABR/MYL3/ATP1A1/NPY1R/SCN3B/NAV2/STIM1/ADRB2/KCND3/OLR1/DES/TAC4/KCNE1/GAS6/CTNNA3/KCNJ12/PTP4A3/TRDN/KEL/PLN/FXYD1	44
cluster 5	GO:0002027	regulation of heart rate	16/701	85/14282	3.15816e-06	0.000965554	0.000909328	ADRB1/DSG2/KCNQ1/MYH7/SCN1B/CASQ2/EDN2/SPX/AGT/CALM2/SCN2B/SCN3B/KCND3/KCNE1/CTNNA3/PLN	16
cluster 5	GO:0055002	striated muscle cell development	21/701	141/14282	5.11531e-06	0.00146617	0.0013808	MYOM2/HDAC9/NEBL/MYBPC2/NFATC2/HAMP/CAV2/MYL2/FHL2/CASQ2/AGT/GATA4/MYOM3/AKAP6/HOMER1/SORBS2/SGCB/PDLIM5/KRT19/NRAP/KEL	21
cluster 5	GO:0006937	regulation of muscle contraction	21/701	144/14282	7.17108e-06	0.00187364	0.00176453	DSG2/KCNQ1/TACR2/CHRNA3/MYH7/DMPK/P2RX1/MYL2/TNNC1/CASQ2/EDN2/SPX/GATA4/MYOCD/SOD1/CALM2/MYL3/ATP1A1/ADRB2/CTNNA3/PLN	21
cluster 5	GO:0051146	striated muscle cell differentiation	29/701	241/14282	7.39984e-06	0.00187364	0.00176453	MYOM2/HDAC9/NEBL/MYBPC2/NFATC2/DMPK/HAMP/CAV2/MYL2/MAPK14/FHL2/CASQ2/SORT1/AGT/GATA4/MYOCD/MYOM3/AKAP6/HOMER1/SORBS2/PLPP7/SGCB/PDLIM5/CASP3/IGF2/KRT19/TRIM72/NRAP/KEL	29
cluster 5	GO:0042391	regulation of membrane potential	39/701	375/14282	7.76256e-06	0.00187364	0.00176453	BAK1/ADRB1/DSG2/KCNQ1/CHRNA3/KCNK6/GABRE/SCN1B/KCNT1/P2RX1/CNTNAP1/GABRA4/GLRB/NNT/RIMS3/CASQ2/KCNMB4/SCARB2/NTRK3/SOD1/SCN1A/SCN2B/AKAP6/GABRA2/GRM1/ATP1A1/SCN3B/ADRB2/SCN9A/NLGN1/KCND3/SLC26A9/KCNE1/CTNNA3/TRDN/RGS7BP/PLN/UNC13B/FXYD1	39
cluster 5	GO:0055013	cardiac muscle cell development	14/701	72/14282	8.74807e-06	0.00200593	0.00188912	MYOM2/NEBL/MYBPC2/HAMP/MYL2/FHL2/AGT/GATA4/MYOM3/AKAP6/SORBS2/SGCB/PDLIM5/NRAP	14
cluster 5	GO:0006875	cellular metal ion homeostasis	45/701	465/14282	1.04037e-05	0.00220667	0.00207817	GIPR/BAK1/PIK3CB/ATP2B4/ATP6AP1/MT3/HIF1A/HMOX2/SLC30A4/DMPK/HAMP/P2RX1/WFS1/CASQ2/MT2A/SLC25A23/EDN2/FAM155B/C19orf12/ATP13A3/AGT/CIB2/CCL21/ITGAV/SOD1/SYPL2/TMCO1/CALM2/SLC30A5/AKAP6/GRM1/CXCL13/SLC30A2/ATP1A1/STIM1/CX3CR1/P2RY6/ADCY5/TAC4/TRDN/ATP13A5/CD55/KEL/MT1F/PLN	45
cluster 5	GO:0030048	actin filament-based movement	19/701	125/14282	1.05859e-05	0.00220667	0.00207817	DSG2/KCNQ1/MYBPC2/MYH7/MYL6/SCN1B/MYL2/TNNC1/GATA4/SCN1A/SCN2B/MYL3/ATP1A1/SCN3B/KCND3/DES/KCNE1/CTNNA3/PLN	19
cluster 5	GO:0043502	regulation of muscle adaptation	15/701	84/14282	1.24996e-05	0.0024923	0.00234717	CAMK2B/ATP2B4/MYH7/HAMP/PPARGC1A/TNNC1/BECN1/GATA5/IL6ST/AGT/MLIP/AKAP6/PRKCA/FBXO32/MIR208B	15
cluster 5	GO:0072503	cellular divalent inorganic cation homeostasis	39/701	389/14282	1.82e-05	0.00340815	0.00320969	GIPR/BAK1/PIK3CB/ATP2B4/MT3/SLC30A4/DMPK/P2RX1/WFS1/CASQ2/MT2A/SLC25A23/EDN2/FAM155B/C19orf12/ATP13A3/AGT/CIB2/CCL21/ITGAV/SYPL2/TMCO1/CALM2/SLC30A5/AKAP6/GRM1/CXCL13/SLC30A2/STIM1/CX3CR1/P2RY6/ADCY5/TAC4/TRDN/ATP13A5/CD55/KEL/MT1F/PLN	39
cluster 5	GO:0055001	muscle cell development	21/701	153/14282	1.85791e-05	0.00340815	0.00320969	MYOM2/HDAC9/NEBL/MYBPC2/NFATC2/HAMP/CAV2/MYL2/FHL2/CASQ2/AGT/GATA4/MYOM3/AKAP6/HOMER1/SORBS2/SGCB/PDLIM5/KRT19/NRAP/KEL	21
cluster 5	GO:0055006	cardiac cell development	14/701	77/14282	1.95905e-05	0.00345546	0.00325424	MYOM2/NEBL/MYBPC2/HAMP/MYL2/FHL2/AGT/GATA4/MYOM3/AKAP6/SORBS2/SGCB/PDLIM5/NRAP	14
cluster 5	GO:0086003	cardiac muscle cell contraction	12/701	59/14282	2.37511e-05	0.00391987	0.00369161	DSG2/KCNQ1/SCN1B/GATA4/SCN1A/SCN2B/ATP1A1/SCN3B/KCND3/KCNE1/CTNNA3/PLN	12
cluster 5	GO:0072507	divalent inorganic cation homeostasis	40/701	408/14282	2.39329e-05	0.00391987	0.00369161	GIPR/BAK1/PIK3CB/ATP2B4/SNX10/MT3/SLC30A4/DMPK/P2RX1/WFS1/CASQ2/MT2A/SLC25A23/EDN2/FAM155B/C19orf12/ATP13A3/AGT/CIB2/CCL21/ITGAV/SYPL2/TMCO1/CALM2/SLC30A5/AKAP6/GRM1/CXCL13/SLC30A2/STIM1/CX3CR1/P2RY6/ADCY5/TAC4/TRDN/ATP13A5/CD55/KEL/MT1F/PLN	40
cluster 5	GO:0010043	response to zinc ion	10/701	42/14282	2.68084e-05	0.00423942	0.00399255	MT3/SLC30A4/HAMP/MT2A/KHK/SLC30A5/ALAD/SLC30A2/MT1F/PLN	10
cluster 5	GO:0060048	cardiac muscle contraction	18/701	123/14282	3.04148e-05	0.00464941	0.00437866	DSG2/KCNQ1/MYH7/SCN1B/MYL2/TNNC1/CASQ2/GATA4/CALM2/SCN1A/SCN2B/MYL3/ATP1A1/SCN3B/KCND3/KCNE1/CTNNA3/PLN	18
cluster 5	GO:0060537	muscle tissue development	36/701	358/14282	3.56767e-05	0.00527784	0.0049705	MYOM2/DSG2/HDAC9/YBX3/GPC1/NEBL/MYBPC2/MYH7/MYL6/TLL2/ASB2/FGF9/HAMP/CAV2/PPARGC1A/MYL2/MAPK14/TNNC1/FHL2/AGT/GATA4/UQCC2/STRA6/MYOCD/MYOM3/AKAP6/HOMER1/SORBS2/BTG2/MYL3/SGCB/PDLIM5/SVIL/NRAP/KEL/PLN	36
cluster 5	GO:0002026	regulation of the force of heart contraction	8/701	28/14282	4.18948e-05	0.00600405	0.00565442	ADRB1/ATP2B4/MYH7/MYL2/EDN2/MYL3/ATP1A1/PLN	8
cluster 5	GO:0001508	action potential	17/701	119/14282	6.85158e-05	0.00952162	0.00896715	DSG2/KCNQ1/SCN1B/P2RX1/CNTNAP1/KCNMB4/SCARB2/NTRK3/SCN1A/SCN2B/AKAP6/ATP1A1/SCN3B/SCN9A/KCND3/KCNE1/CTNNA3	17
cluster 5	GO:0014706	striated muscle tissue development	34/701	344/14282	8.2408e-05	0.0111154	0.0104681	MYOM2/DSG2/HDAC9/YBX3/GPC1/NEBL/MYBPC2/MYH7/MYL6/TLL2/ASB2/FGF9/HAMP/CAV2/MYL2/MAPK14/TNNC1/FHL2/AGT/GATA4/UQCC2/MYOCD/MYOM3/AKAP6/HOMER1/SORBS2/BTG2/MYL3/SGCB/PDLIM5/SVIL/NRAP/KEL/PLN	34
cluster 5	GO:0086002	cardiac muscle cell action potential involved in contraction	10/701	48/14282	9.12802e-05	0.0119603	0.0112638	DSG2/KCNQ1/SCN1B/SCN1A/SCN2B/ATP1A1/SCN3B/KCND3/KCNE1/CTNNA3	10
cluster 5	GO:1904738	vascular associated smooth muscle cell migration	7/701	24/14282	0.000110692	0.0136493	0.0128545	FGF9/NFE2L2/AGT/MYOCD/ADAMTS1/MIR218-2/MIR503	7
cluster 5	GO:1904752	regulation of vascular associated smooth muscle cell migration	7/701	24/14282	0.000110692	0.0136493	0.0128545	FGF9/NFE2L2/AGT/MYOCD/ADAMTS1/MIR218-2/MIR503	7
cluster 5	GO:0003300	cardiac muscle hypertrophy	13/701	79/14282	0.000113099	0.0136493	0.0128545	ATP2B4/MYH7/HAMP/BECN1/GATA5/IL6ST/AGT/GATA4/MLIP/AKAP6/PRKCA/SORBS2/PDLIM5	13
cluster 5	GO:0042692	muscle cell differentiation	32/701	322/14282	0.00011956	0.0138741	0.0130662	MYOM2/HDAC9/NEBL/MYBPC2/NFATC2/FGF9/DMPK/HAMP/CAV2/MYL2/MAPK14/FHL2/CASQ2/SYNE1/SORT1/AGT/GATA4/MYOCD/MYOM3/AKAP6/HOMER1/SORBS2/PLPP7/SGCB/PDLIM5/CASP3/IGF2/KRT19/TRIM72/NRAP/KEL/MIR125B1	32
cluster 5	GO:0031667	response to nutrient levels	39/701	424/14282	0.000121013	0.0138741	0.0130662	AOC1/GIPR/ADRB1/ACSL4/ACAT1/OXCT1/MT3/SH3GLB1/PCSK1N/PHEX/HAMP/P2RX1/PPARGC1A/PANX1/PPARD/DAP/NNT/CPEB4/NFE2L2/CDKN1A/BECN1/ZFP36/LDLR/SPX/CIB2/GATA4/ABCG5/GABARAPL1/SSTR1/SOD1/ENSA/ALAD/TNFRSF11B/FAM107A/ADRB2/SLC6A19/UCP3/GAS6/UPP1	39
cluster 5	GO:0014897	striated muscle hypertrophy	13/701	80/14282	0.000129089	0.014439	0.0135982	ATP2B4/MYH7/HAMP/BECN1/GATA5/IL6ST/AGT/GATA4/MLIP/AKAP6/PRKCA/SORBS2/PDLIM5	13
cluster 5	GO:0050714	positive regulation of protein secretion	23/701	202/14282	0.000149066	0.0162766	0.0153287	GIPR/OXCT1/HIF1A/PANX1/PPARD/MAPK14/GOLPH3/IFIH1/SPTBN1/IL1RL1/WLS/CD58/TNFSF4/CD274/NR0B2/IL33/TSLP/HK1/VSNL1/CD14/C2CD2L/IL1RAP/UNC13B	23
cluster 5	GO:0014896	muscle hypertrophy	13/701	82/14282	0.000166983	0.0178089	0.0167719	ATP2B4/MYH7/HAMP/BECN1/GATA5/IL6ST/AGT/GATA4/MLIP/AKAP6/PRKCA/SORBS2/PDLIM5	13
cluster 5	GO:0006956	complement activation	10/701	52/14282	0.000184903	0.0189486	0.0178452	C6/COLEC11/A2M/C8G/COLEC10/PROS1/CD55/C4B/CFB/C4A	10
cluster 5	GO:0034762	regulation of transmembrane transport	41/701	463/14282	0.000185933	0.0189486	0.0178452	KCNQ1/ATP2B4/GNB5/KCNK6/KCNA7/HAMP/SCN1B/PRKAG2/PPARGC1A/MAPK14/CLIC5/NFE2L2/CASQ2/AGT/CAB39/COX17/CALM2/SCN1A/PIK3R1/SLC30A5/SCN2B/AKAP6/HOMER1/CACNA2D3/PM20D1/FABP5/SCN3B/STIM1/ADRB2/SCN9A/NLGN1/KCND3/P2RY6/KCNE1/KCNA4/LRRC55/KCNJ12/TRDN/KEL/PLN/FXYD1	41
cluster 5	GO:0086091	regulation of heart rate by cardiac conduction	8/701	35/14282	0.000233894	0.0233182	0.0219604	DSG2/KCNQ1/SCN1B/SCN2B/SCN3B/KCND3/KCNE1/CTNNA3	8
cluster 5	GO:0009991	response to extracellular stimulus	40/701	454/14282	0.000246658	0.0236688	0.0222905	AOC1/GIPR/ADRB1/ACSL4/ACAT1/OXCT1/MT3/SH3GLB1/PCSK1N/PHEX/HAMP/P2RX1/PPARGC1A/PANX1/PPARD/DAP/NNT/CPEB4/NFE2L2/CDKN1A/BECN1/ZFP36/LDLR/SPX/CIB2/GATA4/ABCG5/GABARAPL1/SSTR1/MYOCD/SOD1/ENSA/ALAD/TNFRSF11B/FAM107A/ADRB2/SLC6A19/UCP3/GAS6/UPP1	40
cluster 5	GO:0055007	cardiac muscle cell differentiation	15/701	108/14282	0.000248011	0.0236688	0.0222905	MYOM2/NEBL/MYBPC2/HAMP/MYL2/FHL2/AGT/GATA4/MYOCD/MYOM3/AKAP6/SORBS2/SGCB/PDLIM5/NRAP	15
cluster 5	GO:0048738	cardiac muscle tissue development	22/701	196/14282	0.000252894	0.0236688	0.0222905	MYOM2/DSG2/NEBL/MYBPC2/MYH7/FGF9/HAMP/MYL2/MAPK14/TNNC1/FHL2/AGT/GATA4/MYOCD/MYOM3/AKAP6/SORBS2/MYL3/SGCB/PDLIM5/NRAP/PLN	22
cluster 5	GO:0043500	muscle adaptation	14/701	97/14282	0.000263484	0.0241667	0.0227595	CAMK2B/ATP2B4/MYH7/HAMP/PPARGC1A/TNNC1/BECN1/GATA5/IL6ST/AGT/MLIP/AKAP6/PRKCA/MIR208B	14
cluster 5	GO:0034765	regulation of ion transmembrane transport	36/701	397/14282	0.000288218	0.025917	0.0244078	KCNQ1/ATP2B4/GNB5/KCNK6/KCNA7/HAMP/SCN1B/PPARGC1A/CLIC5/CASQ2/AGT/CAB39/COX17/CALM2/SCN1A/SLC30A5/SCN2B/AKAP6/HOMER1/CACNA2D3/PM20D1/SCN3B/STIM1/ADRB2/SCN9A/NLGN1/KCND3/P2RY6/KCNE1/KCNA4/LRRC55/KCNJ12/TRDN/KEL/PLN/FXYD1	36
cluster 5	GO:0005976	polysaccharide metabolic process	14/701	100/14282	0.000363542	0.0320616	0.0301946	GYS1/PRKAG2/GBE1/STBD1/CHIT1/IL6ST/KHK/B4GALT5/IGF2/EXT1/PPP1R2/STK40/PPP1R3G/PPP1R2B	14
cluster 5	GO:0005977	glycogen metabolic process	11/701	67/14282	0.000383164	0.032549	0.0306536	GYS1/PRKAG2/GBE1/STBD1/IL6ST/KHK/IGF2/PPP1R2/STK40/PPP1R3G/PPP1R2B	11
cluster 5	GO:0055074	calcium ion homeostasis	34/701	373/14282	0.000383264	0.032549	0.0306536	GIPR/BAK1/PIK3CB/ATP2B4/SNX10/DMPK/P2RX1/WFS1/CASQ2/SLC25A23/EDN2/FAM155B/C19orf12/ATP13A3/AGT/CIB2/CCL21/ITGAV/SYPL2/TMCO1/CALM2/AKAP6/GRM1/CXCL13/STIM1/CX3CR1/P2RY6/ADCY5/TAC4/TRDN/ATP13A5/CD55/KEL/PLN	34
cluster 5	GO:1904062	regulation of cation transmembrane transport	27/701	272/14282	0.000404581	0.0337347	0.0317703	KCNQ1/ATP2B4/GNB5/HAMP/SCN1B/PPARGC1A/CASQ2/AGT/CAB39/COX17/CALM2/SLC30A5/SCN2B/AKAP6/HOMER1/PM20D1/SCN3B/STIM1/ADRB2/NLGN1/P2RY6/KCNE1/LRRC55/TRDN/KEL/PLN/FXYD1	27
cluster 5	GO:0006073	cellular glucan metabolic process	11/701	68/14282	0.000437218	0.0341435	0.0321553	GYS1/PRKAG2/GBE1/STBD1/IL6ST/KHK/IGF2/PPP1R2/STK40/PPP1R3G/PPP1R2B	11
cluster 5	GO:0044042	glucan metabolic process	11/701	68/14282	0.000437218	0.0341435	0.0321553	GYS1/PRKAG2/GBE1/STBD1/IL6ST/KHK/IGF2/PPP1R2/STK40/PPP1R3G/PPP1R2B	11
cluster 5	GO:0006874	cellular calcium ion homeostasis	33/701	361/14282	0.000441742	0.0341435	0.0321553	GIPR/BAK1/PIK3CB/ATP2B4/DMPK/P2RX1/WFS1/CASQ2/SLC25A23/EDN2/FAM155B/C19orf12/ATP13A3/AGT/CIB2/CCL21/ITGAV/SYPL2/TMCO1/CALM2/AKAP6/GRM1/CXCL13/STIM1/CX3CR1/P2RY6/ADCY5/TAC4/TRDN/ATP13A5/CD55/KEL/PLN	33
cluster 5	GO:0006112	energy reserve metabolic process	12/701	79/14282	0.0004427	0.0341435	0.0321553	MT3/GYS1/PRKAG2/GBE1/STBD1/IL6ST/KHK/IGF2/PPP1R2/STK40/PPP1R3G/PPP1R2B	12
cluster 5	GO:0010038	response to metal ion	30/701	317/14282	0.00044671	0.0341435	0.0321553	AOC1/GIPR/MT3/HIF1A/SLC30A4/HAMP/PPARGC1A/TNNC1/CASQ2/MT2A/SLC25A23/BECN1/KCNMB4/KHK/SOD1/CALM2/PAM/SLC30A5/ALAD/HOMER1/SLC30A2/DMTN/CASP3/TNFRSF11B/STIM1/NLGN1/CD14/LIG4/MT1F/PLN	30
cluster 5	GO:0044264	cellular polysaccharide metabolic process	13/701	91/14282	0.000478646	0.0358546	0.0337667	GYS1/PRKAG2/GBE1/STBD1/IL6ST/KHK/B4GALT5/IGF2/EXT1/PPP1R2/STK40/PPP1R3G/PPP1R2B	13
cluster 5	GO:0002793	positive regulation of peptide secretion	23/701	219/14282	0.000484732	0.0358546	0.0337667	GIPR/OXCT1/HIF1A/PANX1/PPARD/MAPK14/GOLPH3/IFIH1/SPTBN1/IL1RL1/WLS/CD58/TNFSF4/CD274/NR0B2/IL33/TSLP/HK1/VSNL1/CD14/C2CD2L/IL1RAP/UNC13B	23
cluster 5	GO:0086065	cell communication involved in cardiac conduction	9/701	49/14282	0.000551489	0.0401449	0.0378072	DSG2/KCNQ1/SCN1B/CASQ2/CALM2/ATP1A1/SCN3B/CTNNA3/TRDN	9
cluster 5	GO:0071354	cellular response to interleukin-6	7/701	31/14282	0.000623061	0.0446462	0.0420464	ST3GAL6/HAMP/PPARGC1A/SELPLG/IL6ST/STAT3/SOCS3	7
cluster 5	GO:0003298	physiological muscle hypertrophy	6/701	23/14282	0.000673579	0.045427	0.0427817	HAMP/AGT/GATA4/AKAP6/SORBS2/PDLIM5	6
cluster 5	GO:0003301	physiological cardiac muscle hypertrophy	6/701	23/14282	0.000673579	0.045427	0.0427817	HAMP/AGT/GATA4/AKAP6/SORBS2/PDLIM5	6
cluster 5	GO:0014912	negative regulation of smooth muscle cell migration	6/701	23/14282	0.000673579	0.045427	0.0427817	PPARGC1A/PPARD/NFE2L2/MYOCD/MIR218-2/MIR503	6
cluster 5	GO:0061049	cell growth involved in cardiac muscle cell development	6/701	23/14282	0.000673579	0.045427	0.0427817	HAMP/AGT/GATA4/AKAP6/SORBS2/PDLIM5	6
cluster 5	GO:0014910	regulation of smooth muscle cell migration	10/701	61/14282	0.000708075	0.0470613	0.0443208	FGF9/PPARGC1A/PPARD/NFE2L2/AGT/MYOCD/ADAMTS1/P2RY6/MIR218-2/MIR503	10
cluster 5	GO:0003009	skeletal muscle contraction	8/701	41/14282	0.000732019	0.0472823	0.0445289	MYH7/DMPK/TNNC1/CASQ2/ATP8A2/HOMER1/MB/RCSD1	8
cluster 5	GO:0030449	regulation of complement activation	8/701	41/14282	0.000732019	0.0472823	0.0445289	C6/A2M/C8G/PROS1/CD55/C4B/CFB/C4A	8
cluster 5	GO:0006942	regulation of striated muscle contraction	12/701	84/14282	0.000781204	0.0493882	0.0465123	DSG2/KCNQ1/MYH7/DMPK/MYL2/CASQ2/GATA4/CALM2/MYL3/ATP1A1/CTNNA3/PLN	12
cluster 5	GO:0050708	regulation of protein secretion	32/701	358/14282	0.000786163	0.0493882	0.0465123	ICA1/GIPR/RAPGEF3/OXCT1/RAPGEF4/HIF1A/PANX1/PPARD/MAPK14/GOLPH3/IFIH1/SPTBN1/IL1RL1/WLS/CD58/TNFSF4/CD274/NR0B2/IL33/UQCC2/ENSA/PAM/TSLP/PRKCA/HK1/VSNL1/CD14/C2CD2L/ADCY5/GAS6/IL1RAP/UNC13B	32
cluster 6	GO:0030198	extracellular matrix organization	75/897	323/14282	8.17879e-24	4.04932e-20	3.3533e-20	IBSP/TIMP2/TNC/ELN/FOXC1/COL11A1/FSCN1/FBLN1/FAP/COL5A3/ITGB5/ADAMTS2/MMP2/COL9A3/MMP11/PDGFB/RGCC/TGFB1/HAS1/SERPINE1/ECM2/ENG/COL1A1/COL12A1/COL7A1/ITGA4/LOXL3/MMP8/TGFBI/FMOD/MMP19/KDR/COLGALT1/PXDN/RAMP2/POSTN/MYH11/LOXL2/FOXF2/THBS1/ADAMTS14/LUM/FBLN5/GFOD2/COL6A1/COL6A2/DPT/CTSK/COL8A1/HAPLN1/CSGALNACT1/NOTCH1/ADAM12/PLOD2/MMP16/MMP14/CREB3L1/ADAMTS4/DDR2/CTSS/COL6A3/APBB2/ITGA2/COL1A2/HTRA…	75
cluster 6	GO:0043062	extracellular structure organization	78/897	370/14282	6.38002e-22	1.57937e-18	1.3079e-18	IBSP/TIMP2/TNC/ELN/FOXC1/COL11A1/FSCN1/FBLN1/FAP/COL5A3/ITGB5/ADAMTS2/MMP2/COL9A3/MMP11/PDGFB/RGCC/TGFB1/HAS1/SERPINE1/ECM2/ENG/COL1A1/COL12A1/COL7A1/ITGA4/LOXL3/MMP8/TGFBI/FMOD/MMP19/KDR/COLGALT1/PXDN/RAMP2/POSTN/MYH11/LOXL2/FOXF2/THBS1/ADAMTS14/LUM/FBLN5/GFOD2/COL6A1/COL6A2/DPT/CTSK/COL8A1/AGTR1/HAPLN1/CSGALNACT1/NOTCH1/ADAM12/PLOD2/MMP16/MMP14/CREB3L1/ADAMTS4/DDR2/CTSS/COL6A3/APBB2/ITGA2/COL1A…	78
cluster 6	GO:0001525	angiogenesis	84/897	458/14282	1.94989e-19	3.21797e-16	2.66485e-16	PLXND1/STAB1/FLT4/FOXC1/HDAC7/TIE1/NOTCH3/MCAM/FGFR1/FAP/MMP2/NRCAM/HMOX1/MYH9/NFATC4/CD40/ANGPT4/PPP1R16B/SRPX2/FLT1/RGCC/RASIP1/PIK3CG/SERPINE1/ENG/UNC5B/HTATIP2/ELK3/PDGFRB/TGFBI/MMP19/ID1/RHOJ/KLF2/KDR/DLL4/RAMP2/RAMP1/LOXL2/VAV3/KLF4/ENPP2/THBS1/ACVRL1/CDH13/ECM1/COL8A1/AGTR1/MTDH/NOTCH1/ADAM12/HHEX/THY1/ROBO4/EPHB1/MMP14/CREB3L1/SHC1/PLXDC1/FMNL3/TAL1/JAK1/ESM1/NOS3/JCAD/JAM3/GREM1/SCG2/EGF…	84
cluster 6	GO:0032963	collagen metabolic process	31/897	90/14282	1.21531e-15	1.50425e-12	1.24569e-12	MRC2/TRAM2/FAP/ADAMTS2/MMP2/MMP11/RGCC/TGFB1/ENG/COL1A1/P3H3/PDGFRB/P3H1/MMP8/MYB/MMP19/PEPD/ID1/ADAMTS14/RCN3/CTSK/PLOD2/MMP16/MMP14/CREB3L1/CYGB/CTSS/ITGA2/CTSB/F2R/MMP1	31
cluster 6	GO:0030199	collagen fibril organization	20/897	49/14282	3.6767e-12	3.64067e-09	3.0149e-09	FOXC1/COL11A1/COL5A3/ADAMTS2/MMP11/COL1A1/COL12A1/LOXL3/FMOD/COLGALT1/LOXL2/ADAMTS14/LUM/DPT/PLOD2/DDR2/COL1A2/GREM1/COL3A1/COL5A2	20
cluster 6	GO:0031589	cell-substrate adhesion	52/897	312/14282	7.92896e-11	6.54271e-08	5.41812e-08	MAP4K4/FBLN1/COL5A3/ITGB5/CTTN/CASS4/PPM1F/ARHGEF7/SERPINE1/ECM2/COL1A1/ITGA4/TNN/PREX1/ID1/CCR7/KDR/ACTN4/POSTN/LYVE1/CD63/THBS1/ACVRL1/FBLN5/IQGAP1/CDH13/COL8A1/NOTCH1/FERMT3/DOCK1/THY1/EPHB1/MMP14/ZYX/SNED1/ITGA2/MICALL2/CDK5/VWA2/JAM3/GREM1/TTYH1/COL3A1/THBS3/HAS2/MMRN2/CD34/PRKX/APOD/SRC/PARVA/FMN1	52
cluster 6	GO:0050900	leukocyte migration	54/897	335/14282	1.24641e-10	8.81571e-08	7.30042e-08	KITLG/PPIL2/HMOX1/PDGFB/MYH9/ANGPT4/FLT1/PYCARD/TNFRSF10A/TGFB1/PIK3CG/SERPINE1/COL1A1/ITGA4/DUSP1/CXCR4/PREX1/CCR7/RIPK3/PLVAP/VAV3/IL1RN/THBS1/CH25H/ECM1/LYST/ESAM/SLC7A11/EPS8/THY1/MMP14/TNFRSF14/FCER1G/SHC1/ITGA2/COL1A2/JAM3/GREM1/CD300A/PTAFR/SDC2/SCG2/IL16/TNFRSF10D/CD34/CMKLR1/IL17RA/SPNS2/APOD/PPIA/MMP1/ADA/SRC/LYN	54
cluster 6	GO:0010631	epithelial cell migration	46/897	264/14282	2.20704e-10	1.36588e-07	1.13111e-07	PLXND1/FLT4/HDAC7/MAP4K4/FGFR1/FAP/PPM1F/HMOX1/PDGFB/MYH9/CD40/ANGPT4/SRPX2/RGCC/TGFB1/PFN1/ARSB/ID1/RHOJ/KDR/DLL4/LOXL2/KLF4/ENPP2/THBS1/ACVRL1/CDH13/RAB13/PTPRG/NOTCH1/DOCK1/ITGA2/NOS3/JCAD/GREM1/HAS2/SCG2/MMRN2/CLEC14A/GATA2/PRKX/NR2F2/EPHB4/S100A2/SRC/SOX18	46
cluster 6	GO:0090132	epithelium migration	46/897	267/14282	3.25178e-10	1.57392e-07	1.30339e-07	PLXND1/FLT4/HDAC7/MAP4K4/FGFR1/FAP/PPM1F/HMOX1/PDGFB/MYH9/CD40/ANGPT4/SRPX2/RGCC/TGFB1/PFN1/ARSB/ID1/RHOJ/KDR/DLL4/LOXL2/KLF4/ENPP2/THBS1/ACVRL1/CDH13/RAB13/PTPRG/NOTCH1/DOCK1/ITGA2/NOS3/JCAD/GREM1/HAS2/SCG2/MMRN2/CLEC14A/GATA2/PRKX/NR2F2/EPHB4/S100A2/SRC/SOX18	46
cluster 6	GO:0002040	sprouting angiogenesis	28/897	115/14282	3.45432e-10	1.57392e-07	1.30339e-07	FLT4/HDAC7/HMOX1/PPP1R16B/SRPX2/RHOJ/KLF2/KDR/DLL4/RAMP2/LOXL2/KLF4/THBS1/ACVRL1/CDH13/AGTR1/NOTCH1/CREB3L1/JAK1/ESM1/JCAD/GREM1/MMRN2/CLEC14A/GATA2/EPHB4/PARVA/NRARP	28
cluster 6	GO:0007162	negative regulation of cell adhesion	42/897	231/14282	3.49689e-10	1.57392e-07	1.30339e-07	PLXND1/CD9/HFE/SNAI2/RUNX3/TNC/FOXP3/MAP4K4/IL4R/FBLN1/FXYD5/PPM1F/CCM2L/SMAD7/RGCC/TGFB1/SERPINE1/COL1A1/LOXL3/DUSP1/TGFBI/PODXL/ACTN4/POSTN/SERPINE2/IL1RN/KLF4/THBS1/ACVRL1/CDH13/NOTCH1/UBASH3B/MMP14/TNFRSF14/PRKCD/CD300A/SOCS5/CEBPB/APOD/SRC/NRARP/SIPA1	42
cluster 6	GO:0090130	tissue migration	46/897	272/14282	6.10835e-10	2.5202e-07	2.08702e-07	PLXND1/FLT4/HDAC7/MAP4K4/FGFR1/FAP/PPM1F/HMOX1/PDGFB/MYH9/CD40/ANGPT4/SRPX2/RGCC/TGFB1/PFN1/ARSB/ID1/RHOJ/KDR/DLL4/LOXL2/KLF4/ENPP2/THBS1/ACVRL1/CDH13/RAB13/PTPRG/NOTCH1/DOCK1/ITGA2/NOS3/JCAD/GREM1/HAS2/SCG2/MMRN2/CLEC14A/GATA2/PRKX/NR2F2/EPHB4/S100A2/SRC/SOX18	46
cluster 6	GO:0030574	collagen catabolic process	15/897	35/14282	8.24319e-10	3.13939e-07	2.59978e-07	MRC2/FAP/ADAMTS2/MMP2/MMP11/MMP8/MMP19/PEPD/ADAMTS14/CTSK/MMP16/MMP14/CTSS/CTSB/MMP1	15
cluster 6	GO:0043542	endothelial cell migration	36/897	191/14282	2.34658e-09	8.29852e-07	6.87213e-07	PLXND1/FLT4/HDAC7/FGFR1/FAP/HMOX1/PDGFB/MYH9/CD40/ANGPT4/SRPX2/RGCC/TGFB1/ID1/RHOJ/KDR/DLL4/LOXL2/KLF4/THBS1/ACVRL1/CDH13/RAB13/NOTCH1/NOS3/JCAD/GREM1/SCG2/MMRN2/CLEC14A/GATA2/PRKX/NR2F2/EPHB4/S100A2/SOX18	36
cluster 6	GO:0001501	skeletal system development	63/897	459/14282	3.11744e-09	1.02896e-06	8.52101e-07	SNAI2/RUNX3/HEXB/FOXC1/COL11A1/UFD1/EVC/FGFR1/ZMPSTE24/MMP2/PTHLH/TBX15/RASSF2/TRPS1/TGFB1/ENG/COL1A1/VDR/COL12A1/COL7A1/P3H1/TGFBI/SNAI1/POSTN/LOXL2/PAPSS1/LUM/ACVRL1/COL6A1/COL6A2/CTSK/SLC39A1/CSRNP1/CSGALNACT1/FLI1/LRRK1/MMP16/MMP14/ADAMTS4/TAL1/EN1/MSX1/COL6A3/COL1A2/VWA2/FBN1/GREM1/BMP1/COL3A1/SHOX2/THBS3/HAS2/RARG/PHOSPHO1/CMKLR1/SPNS2/RFLNB/GDF3/PRELP/SRC/HOXC6/COL5A2/FMN1	63
cluster 6	GO:0001667	ameboidal-type cell migration	54/897	366/14282	3.38895e-09	1.04867e-06	8.6842e-07	PLXND1/FLT4/KITLG/HDAC7/MAP4K4/FGFR1/FAP/PPM1F/HMOX1/PDGFB/MYH9/CD40/ANGPT4/SRPX2/ARHGEF7/RGCC/TGFB1/HAS1/PFN1/ARSB/ITGA4/ID1/RHOJ/KDR/DLL4/LOXL2/PRR5L/KLF4/ENPP2/THBS1/ACVRL1/CDH13/RAB13/PTPRG/NOTCH1/DOCK1/CYGB/DDR2/ITGA2/NOS3/JCAD/GREM1/SEMA4C/HAS2/SCG2/MMRN2/CLEC14A/GATA2/PRKX/NR2F2/EPHB4/S100A2/SRC/SOX18	54
cluster 6	GO:0043534	blood vessel endothelial cell migration	26/897	113/14282	5.37384e-09	1.56505e-06	1.29604e-06	HDAC7/FGFR1/HMOX1/PDGFB/MYH9/CD40/ANGPT4/SRPX2/RGCC/TGFB1/ID1/RHOJ/KDR/DLL4/KLF4/THBS1/ACVRL1/NOTCH1/NOS3/JCAD/GREM1/MMRN2/CLEC14A/GATA2/EPHB4/SOX18	26
cluster 6	GO:0040017	positive regulation of locomotion	65/897	494/14282	9.57089e-09	2.55979e-06	2.1198e-06	SPAG9/SNAI2/FLT4/KITLG/HDAC7/MYLK/MAP4K4/MCAM/FGFR1/CASS4/PPM1F/HMOX1/PDGFB/CD40/ANGPT4/SRPX2/ARHGEF7/FLT1/PYCARD/TGFB1/SERPINE1/PFN1/COL1A1/PDGFRB/ITGA4/TACR1/TNFAIP6/PREX1/SNAI1/CCR7/RHOJ/KDR/PODXL/PLVAP/ACTN4/LGR6/POSTN/ENPP2/THBS1/IQGAP1/CDH13/NOTCH1/FERMT3/ADRA2A/DOCK1/THY1/MMP14/TNFRSF14/DDR2/ITGA2/NOS3/JCAD/SEMA4C/PTAFR/TCAF2/HAS2/SCG2/LRRC15/IL16/PC/CMKLR1/GATA2/F2R/SRC/LYN	65
cluster 6	GO:0030335	positive regulation of cell migration	61/897	451/14282	9.82348e-09	2.55979e-06	2.1198e-06	SPAG9/SNAI2/FLT4/KITLG/HDAC7/MYLK/MAP4K4/MCAM/FGFR1/CASS4/PPM1F/HMOX1/PDGFB/CD40/ANGPT4/SRPX2/ARHGEF7/FLT1/PYCARD/TGFB1/SERPINE1/PFN1/COL1A1/PDGFRB/ITGA4/TNFAIP6/PREX1/SNAI1/CCR7/RHOJ/KDR/PODXL/PLVAP/ACTN4/LGR6/POSTN/ENPP2/THBS1/IQGAP1/CDH13/NOTCH1/FERMT3/ADRA2A/DOCK1/THY1/MMP14/TNFRSF14/DDR2/ITGA2/NOS3/JCAD/SEMA4C/PTAFR/TCAF2/HAS2/LRRC15/CMKLR1/GATA2/F2R/SRC/LYN	61
cluster 6	GO:0042060	wound healing	62/897	464/14282	1.18294e-08	2.92837e-06	2.42503e-06	TFPI/CD9/PLAUR/TNC/MYLK/ACTB/MCAM/FBLN1/FAP/CD59/ITPR3/HMOX1/PDGFB/MYH9/CD40/CCM2L/CPQ/TGFB1/PIK3CG/SERPINE1/COL1A1/ELK3/SH2B3/HMGCR/PDGFRB/PLEK/DOCK6/LGR6/POSTN/VAV3/MICAL1/SERPINE2/THBS1/ACVRL1/NOTCH1/SERPING1/FERMT3/ADRA2A/DOCK1/SLC7A11/UBASH3B/FCER1G/PRKCD/ANXA5/ITGA2/COL1A2/NOS3/COL3A1/CD34/GPR4/THBD/GP5/GATA2/F2R/ACTG1/MAFF/APOD/SRC/SERPINB2/NOTCH4/SPAAR/LYN	62
cluster 6	GO:2000147	positive regulation of cell motility	62/897	465/14282	1.28465e-08	3.02872e-06	2.50813e-06	SPAG9/SNAI2/FLT4/KITLG/HDAC7/MYLK/MAP4K4/MCAM/FGFR1/CASS4/PPM1F/HMOX1/PDGFB/CD40/ANGPT4/SRPX2/ARHGEF7/FLT1/PYCARD/TGFB1/SERPINE1/PFN1/COL1A1/PDGFRB/ITGA4/TACR1/TNFAIP6/PREX1/SNAI1/CCR7/RHOJ/KDR/PODXL/PLVAP/ACTN4/LGR6/POSTN/ENPP2/THBS1/IQGAP1/CDH13/NOTCH1/FERMT3/ADRA2A/DOCK1/THY1/MMP14/TNFRSF14/DDR2/ITGA2/NOS3/JCAD/SEMA4C/PTAFR/TCAF2/HAS2/LRRC15/CMKLR1/GATA2/F2R/SRC/LYN	62
cluster 6	GO:0030193	regulation of blood coagulation	20/897	74/14282	1.70393e-08	3.58204e-06	2.96635e-06	TFPI/CD9/PLAUR/FAP/PDGFB/SERPINE1/PLEK/SERPINE2/THBS1/SERPING1/UBASH3B/FCER1G/PRKCD/ANXA5/NOS3/CD34/THBD/F2R/SERPINB2/LYN	20
cluster 6	GO:1900046	regulation of hemostasis	20/897	74/14282	1.70393e-08	3.58204e-06	2.96635e-06	TFPI/CD9/PLAUR/FAP/PDGFB/SERPINE1/PLEK/SERPINE2/THBS1/SERPING1/UBASH3B/FCER1G/PRKCD/ANXA5/NOS3/CD34/THBD/F2R/SERPINB2/LYN	20
cluster 6	GO:0045765	regulation of angiogenesis	42/897	262/14282	1.7364e-08	3.58204e-06	2.96635e-06	PLXND1/STAB1/FOXC1/HDAC7/TIE1/HMOX1/CD40/ANGPT4/PPP1R16B/SRPX2/FLT1/RGCC/SERPINE1/ENG/HTATIP2/ID1/RHOJ/KLF2/KDR/DLL4/RAMP2/KLF4/ENPP2/THBS1/ACVRL1/ECM1/AGTR1/MTDH/NOTCH1/ADAM12/HHEX/CREB3L1/JAK1/NOS3/JCAD/GREM1/MMRN2/CD34/GPR4/GATA2/CDH5/THBS2	42
cluster 6	GO:0007599	hemostasis	45/897	292/14282	1.85017e-08	3.66408e-06	3.03428e-06	TFPI/CD9/PLAUR/ACTB/FBLN1/FAP/CD59/ITPR3/PDGFB/MYH9/CD40/PIK3CG/SERPINE1/COL1A1/SH2B3/PLEK/DOCK6/VAV3/MICAL1/SERPINE2/THBS1/SERPING1/FERMT3/ADRA2A/DOCK1/SLC7A11/FLI1/UBASH3B/FCER1G/PRKCD/ANXA5/ITGA2/COL1A2/NOS3/COL3A1/CD34/THBD/GP5/GATA2/F2R/ACTG1/MAFF/SRC/SERPINB2/LYN	45
cluster 6	GO:0030195	negative regulation of blood coagulation	16/897	49/14282	2.41099e-08	4.42104e-06	3.66113e-06	TFPI/CD9/PLAUR/FAP/PDGFB/SERPINE1/SERPINE2/THBS1/SERPING1/UBASH3B/PRKCD/ANXA5/NOS3/CD34/THBD/SERPINB2	16
cluster 6	GO:1900047	negative regulation of hemostasis	16/897	49/14282	2.41099e-08	4.42104e-06	3.66113e-06	TFPI/CD9/PLAUR/FAP/PDGFB/SERPINE1/SERPINE2/THBS1/SERPING1/UBASH3B/PRKCD/ANXA5/NOS3/CD34/THBD/SERPINB2	16
cluster 6	GO:0007160	cell-matrix adhesion	35/897	200/14282	2.86593e-08	5.06758e-06	4.19654e-06	MAP4K4/COL5A3/ITGB5/CTTN/PPM1F/ARHGEF7/SERPINE1/ECM2/ITGA4/TNN/CCR7/KDR/POSTN/LYVE1/CD63/THBS1/ACVRL1/FBLN5/IQGAP1/CDH13/THY1/MMP14/ZYX/SNED1/ITGA2/CDK5/VWA2/JAM3/GREM1/COL3A1/THBS3/CD34/APOD/SRC/FMN1	35
cluster 6	GO:0007596	blood coagulation	44/897	287/14282	3.12039e-08	5.32725e-06	4.41158e-06	TFPI/CD9/PLAUR/ACTB/FBLN1/FAP/CD59/ITPR3/PDGFB/MYH9/CD40/PIK3CG/SERPINE1/COL1A1/SH2B3/PLEK/DOCK6/VAV3/MICAL1/SERPINE2/THBS1/SERPING1/FERMT3/ADRA2A/DOCK1/SLC7A11/UBASH3B/FCER1G/PRKCD/ANXA5/ITGA2/COL1A2/NOS3/COL3A1/CD34/THBD/GP5/GATA2/F2R/ACTG1/MAFF/SRC/SERPINB2/LYN	44
cluster 6	GO:0051272	positive regulation of cellular component movement	62/897	477/14282	3.36983e-08	5.50487e-06	4.55867e-06	SPAG9/SNAI2/FLT4/KITLG/HDAC7/MYLK/MAP4K4/MCAM/FGFR1/CASS4/PPM1F/HMOX1/PDGFB/CD40/ANGPT4/SRPX2/ARHGEF7/FLT1/PYCARD/TGFB1/SERPINE1/PFN1/COL1A1/PDGFRB/ITGA4/TACR1/TNFAIP6/PREX1/SNAI1/CCR7/RHOJ/KDR/PODXL/PLVAP/ACTN4/LGR6/POSTN/ENPP2/THBS1/IQGAP1/CDH13/NOTCH1/FERMT3/ADRA2A/DOCK1/THY1/MMP14/TNFRSF14/DDR2/ITGA2/NOS3/JCAD/SEMA4C/PTAFR/TCAF2/HAS2/LRRC15/CMKLR1/GATA2/F2R/SRC/LYN	62
cluster 6	GO:0050878	regulation of body fluid levels	57/897	423/14282	3.46775e-08	5.50487e-06	4.55867e-06	TFPI/CD9/PLAUR/CYBA/ACTB/FBLN1/FAP/CD59/ITPR3/PDGFB/MYH9/CD40/KCNN4/PIK3CG/SERPINE1/COL1A1/JHY/SH2B3/OAS2/VDR/PLEK/SOCS2/ADCY7/ADCY4/DOCK6/VAV3/MICAL1/SERPINE2/THBS1/ADCY3/SERPING1/FERMT3/ADRA2A/DOCK1/SLC7A11/FLI1/UBASH3B/FCER1G/PRKCD/ANXA5/ITGA2/COL1A2/NOS3/COL3A1/HAS2/CD34/GBA/THBD/GP5/GATA2/F2R/ACTG1/MAFF/ADA/SRC/SERPINB2/LYN	57
cluster 6	GO:0050818	regulation of coagulation	20/897	77/14282	3.55798e-08	5.50487e-06	4.55867e-06	TFPI/CD9/PLAUR/FAP/PDGFB/SERPINE1/PLEK/SERPINE2/THBS1/SERPING1/UBASH3B/FCER1G/PRKCD/ANXA5/NOS3/CD34/THBD/F2R/SERPINB2/LYN	20
cluster 6	GO:0050817	coagulation	44/897	289/14282	3.84778e-08	5.77284e-06	4.78058e-06	TFPI/CD9/PLAUR/ACTB/FBLN1/FAP/CD59/ITPR3/PDGFB/MYH9/CD40/PIK3CG/SERPINE1/COL1A1/SH2B3/PLEK/DOCK6/VAV3/MICAL1/SERPINE2/THBS1/SERPING1/FERMT3/ADRA2A/DOCK1/SLC7A11/UBASH3B/FCER1G/PRKCD/ANXA5/ITGA2/COL1A2/NOS3/COL3A1/CD34/THBD/GP5/GATA2/F2R/ACTG1/MAFF/SRC/SERPINB2/LYN	44
cluster 6	GO:0050819	negative regulation of coagulation	16/897	51/14282	4.58656e-08	6.67884e-06	5.53085e-06	TFPI/CD9/PLAUR/FAP/PDGFB/SERPINE1/SERPINE2/THBS1/SERPING1/UBASH3B/PRKCD/ANXA5/NOS3/CD34/THBD/SERPINB2	16
cluster 6	GO:0001935	endothelial cell proliferation	27/897	134/14282	5.55222e-08	7.85402e-06	6.50403e-06	FLT4/CYBA/FGFR1/HMOX1/PDGFB/PPP1R16B/FLT1/RGCC/ITGA4/KDR/DLL4/LOXL2/THBS1/ACVRL1/CDH13/ECM1/AGTR1/MMP14/JCAD/SCG2/EGFL7/CD34/GATA2/PRKX/NR2F2/NRARP/NOX5	27
cluster 6	GO:1903034	regulation of response to wounding	27/897	137/14282	8.9971e-08	1.23735e-05	1.02467e-05	TFPI/CD9/PLAUR/RTN4R/MYLK/FAP/PDGFB/SERPINE1/HMGCR/PLEK/SERPINE2/KLF4/THBS1/SERPING1/ADRA2A/UBASH3B/FCER1G/PRKCD/ANXA5/NOS3/NDEL1/CD34/THBD/F2R/SERPINB2/SPAAR/LYN	27
cluster 6	GO:0032102	negative regulation of response to external stimulus	41/897	270/14282	1.20559e-07	1.61322e-05	1.33593e-05	TFPI/CD9/PLAUR/SNAI2/RTN4R/FOXP3/UFD1/FAP/PDGFB/PYCARD/SERPINE1/TRIM38/HMGCR/DUSP1/ADCY7/TNFAIP6/NT5E/SERPINE2/KLF4/THBS1/NOTCH1/SERPING1/UBASH3B/PSMB4/PRKCD/ANXA5/NPY5R/NOS3/HTRA1/GREM1/NLRC3/SEMA4C/SOCS5/CD34/GBA/THBD/CDH5/APOD/ADA/SERPINB2/MICB	41
cluster 6	GO:0061041	regulation of wound healing	24/897	114/14282	1.27058e-07	1.65544e-05	1.37089e-05	TFPI/CD9/PLAUR/MYLK/FAP/PDGFB/SERPINE1/HMGCR/PLEK/SERPINE2/THBS1/SERPING1/ADRA2A/UBASH3B/FCER1G/PRKCD/ANXA5/NOS3/CD34/THBD/F2R/SERPINB2/SPAAR/LYN	24
cluster 6	GO:1901342	regulation of vasculature development	43/897	292/14282	1.44711e-07	1.78636e-05	1.47931e-05	PLXND1/STAB1/FOXC1/HDAC7/TIE1/HMOX1/PDGFB/CD40/ANGPT4/PPP1R16B/SRPX2/FLT1/RGCC/SERPINE1/ENG/HTATIP2/ID1/RHOJ/KLF2/KDR/DLL4/RAMP2/KLF4/ENPP2/THBS1/ACVRL1/ECM1/AGTR1/MTDH/NOTCH1/ADAM12/HHEX/CREB3L1/JAK1/NOS3/JCAD/GREM1/MMRN2/CD34/GPR4/GATA2/CDH5/THBS2	43
cluster 6	GO:0050673	epithelial cell proliferation	48/897	344/14282	1.47631e-07	1.78636e-05	1.47931e-05	SNAI2/RUNX3/FLT4/CYBA/FGFR1/FAP/PGR/HMOX1/PDGFB/PPP1R16B/FLT1/RGCC/TGFB1/VDR/ITGA4/ID2/KLF9/ID1/NR1D1/KDR/DLL4/LOXL2/GLUL/MYC/THBS1/ACVRL1/CDH13/ECM1/COL8A1/AGTR1/EAF2/CDKN2B/NOTCH1/MMP14/JCAD/HTRA1/NLRC3/AR/HAS2/SCG2/CEBPB/EGFL7/CD34/GATA2/PRKX/NR2F2/NRARP/NOX5	48
cluster 6	GO:0050865	regulation of cell activation	56/897	430/14282	1.47931e-07	1.78636e-05	1.47931e-05	CD9/HFE/CD22/RUNX3/FOXP3/PRDM1/ADGRF5/IL4R/HMOX1/PDGFB/CD40/SMAD7/PYCARD/CD276/RASAL3/TGFB1/PDGFRB/LOXL3/ID2/PLEK/MMP8/MYB/INHBA/IL13RA2/CCR7/RIPK3/VAV3/SERPINE2/THBS1/CD27/TTBK1/ZFP36L2/THY1/UBASH3B/MMP14/TNFRSF14/FCER1G/CYGB/TNFSF13/PRKCD/NOS3/CD300A/IL7R/PTAFR/SOCS5/CEBPB/NPPA/CLCF1/THBD/GATA2/LAMP1/ADA/SRC/NRARP/HLA-E/LYN	56
cluster 6	GO:0022617	extracellular matrix disassembly	17/897	62/14282	1.5982e-07	1.88397e-05	1.56014e-05	TIMP2/FSCN1/FAP/MMP2/MMP11/TGFB1/MMP8/MMP19/CTSK/MMP16/MMP14/ADAMTS4/DDR2/CTSS/HTRA1/BMP1/MMP1	17
cluster 6	GO:0002683	negative regulation of immune system process	48/897	350/14282	2.50219e-07	2.88101e-05	2.38581e-05	HFE/CD22/RUNX3/KITLG/FOXP3/ADGRF5/UFD1/IL4R/CD59/HMOX1/SMAD7/TGFB1/TRIM38/LOXL3/ID2/DUSP1/INHBA/IL13RA2/NR1D1/BST2/MYC/THBS1/NOTCH1/SERPING1/THY1/UBASH3B/LY96/TNFRSF14/FCER1G/PSMB4/TAL1/NPY5R/HTRA1/FBN1/GREM1/CD300A/NLRC3/COL3A1/IL7R/SOCS5/CEBPB/GATA2/APOD/ADA/NRARP/MICB/HLA-E/LYN	48
cluster 6	GO:0061045	negative regulation of wound healing	17/897	65/14282	3.37546e-07	3.79815e-05	3.14531e-05	TFPI/CD9/PLAUR/FAP/PDGFB/SERPINE1/HMGCR/SERPINE2/THBS1/SERPING1/UBASH3B/PRKCD/ANXA5/NOS3/CD34/THBD/SERPINB2	17
cluster 6	GO:0061448	connective tissue development	37/897	242/14282	4.17718e-07	4.59583e-05	3.80588e-05	SNAI2/RUNX3/COL11A1/EVC/FGFR1/ZMPSTE24/PTHLH/PDGFB/TRPS1/TGFB1/COL1A1/COL12A1/PDGFRB/COL7A1/ID2/TGFBI/SNAI1/LOXL2/CDK4/LUM/ACVRL1/COL6A1/COL6A2/CTSK/CSGALNACT1/NOTCH1/MSX1/COL6A3/VWA2/GREM1/BMP1/SHOX2/THBS3/RARG/CD34/GPR4/RFLNB	37
cluster 6	GO:0043535	regulation of blood vessel endothelial cell migration	20/897	89/14282	4.66641e-07	5.02248e-05	4.15919e-05	HDAC7/FGFR1/HMOX1/PDGFB/CD40/ANGPT4/SRPX2/RGCC/TGFB1/RHOJ/KDR/DLL4/KLF4/THBS1/ACVRL1/NOTCH1/NOS3/JCAD/MMRN2/GATA2	20
cluster 6	GO:0034330	cell junction organization	40/897	278/14282	7.27291e-07	7.66131e-05	6.34445e-05	CD9/SNAI2/HDAC7/MAP4K4/FSCN1/ACTB/OPHN1/CTTN/PPM1F/SMAD7/ARHGEF7/PARD6A/TGFB1/SNAI1/KDR/ACTN4/RAMP2/THBS1/ACVRL1/IQGAP1/CDH13/RAB13/NLGN4X/MTDH/THY1/MMP14/ACE/CADM3/ITGA2/MICALL2/GREM1/NLGN2/CDH5/F2R/ACTG1/CLDN5/GJA4/APOD/SRC/FMN1	40
cluster 6	GO:0030168	platelet activation	26/897	143/14282	8.05812e-07	8.31162e-05	6.88298e-05	CD9/ACTB/ITPR3/PDGFB/MYH9/CD40/PIK3CG/COL1A1/PLEK/VAV3/SERPINE2/FERMT3/ADRA2A/SLC7A11/UBASH3B/FCER1G/PRKCD/COL1A2/NOS3/COL3A1/THBD/GP5/F2R/ACTG1/SRC/LYN	26
cluster 6	GO:1903670	regulation of sprouting angiogenesis	17/897	69/14282	8.49434e-07	8.58275e-05	7.10751e-05	HDAC7/HMOX1/PPP1R16B/SRPX2/RHOJ/KLF2/KDR/DLL4/KLF4/THBS1/AGTR1/NOTCH1/CREB3L1/JAK1/JCAD/MMRN2/GATA2	17
cluster 6	GO:1903035	negative regulation of response to wounding	18/897	77/14282	9.38061e-07	9.28868e-05	7.6921e-05	TFPI/CD9/PLAUR/RTN4R/FAP/PDGFB/SERPINE1/HMGCR/SERPINE2/THBS1/SERPING1/UBASH3B/PRKCD/ANXA5/NOS3/CD34/THBD/SERPINB2	18
cluster 6	GO:0034329	cell junction assembly	35/897	230/14282	9.57406e-07	9.29435e-05	7.69679e-05	CD9/SNAI2/HDAC7/MAP4K4/FSCN1/ACTB/OPHN1/CTTN/PPM1F/SMAD7/ARHGEF7/PARD6A/SNAI1/KDR/ACTN4/RAMP2/THBS1/ACVRL1/IQGAP1/CDH13/RAB13/MTDH/THY1/MMP14/ACE/ITGA2/MICALL2/GREM1/CDH5/ACTG1/CLDN5/GJA4/APOD/SRC/FMN1	35
cluster 6	GO:0002698	negative regulation of immune effector process	20/897	93/14282	9.85148e-07	9.37975e-05	7.76751e-05	HFE/CD22/FOXP3/UFD1/IL4R/CD59/HMOX1/SMAD7/TGFB1/TRIM38/LOXL3/IL13RA2/BST2/SERPING1/HTRA1/CD300A/IL7R/SOCS5/MICB/HLA-E	20
cluster 6	GO:0032964	collagen biosynthetic process	13/897	43/14282	1.3579e-06	0.000126848	0.000105045	TRAM2/RGCC/TGFB1/ENG/COL1A1/P3H3/PDGFRB/MYB/RCN3/CREB3L1/CYGB/ITGA2/F2R	13
cluster 6	GO:0098542	defense response to other organism	43/897	318/14282	1.54618e-06	0.000141762	0.000117395	STAB1/CYBA/TRAF3IP2/UFD1/IL4R/ZMPSTE24/CD40/COTL1/PYCARD/GSDMD/TGFB1/SERPINE1/UNC93B1/OAS3/OAS2/TRIM38/TRIM25/HTN1/BST2/C19orf66/TRIM22/LYST/MR1/MX1/TNFRSF14/FCER1G/SPON2/SHC1/AIM2/PRKCD/CGAS/HTRA1/FAM111A/BATF2/ISG20/CEBPB/CLEC7A/SLFN11/MYD88/IL17RA/SSC5D/MICB/HLA-E	43
cluster 6	GO:0002042	cell migration involved in sprouting angiogenesis	15/897	58/14282	1.9298e-06	0.000173486	0.000143667	HDAC7/HMOX1/SRPX2/RHOJ/KDR/DLL4/KLF4/THBS1/NOTCH1/JCAD/GREM1/MMRN2/CLEC14A/GATA2/EPHB4	15
cluster 6	GO:0010632	regulation of epithelial cell migration	32/897	207/14282	1.96228e-06	0.000173486	0.000143667	FLT4/HDAC7/MAP4K4/FGFR1/PPM1F/HMOX1/PDGFB/CD40/ANGPT4/SRPX2/RGCC/TGFB1/PFN1/ARSB/RHOJ/KDR/DLL4/KLF4/ENPP2/THBS1/ACVRL1/PTPRG/NOTCH1/DOCK1/ITGA2/NOS3/JCAD/HAS2/MMRN2/GATA2/NR2F2/SRC	32
cluster 6	GO:0050866	negative regulation of cell activation	26/897	150/14282	2.06465e-06	0.000179335	0.00014851	CD9/HFE/RUNX3/FOXP3/ADGRF5/IL4R/HMOX1/PDGFB/SMAD7/TGFB1/LOXL3/ID2/INHBA/IL13RA2/SERPINE2/UBASH3B/TNFRSF14/CYGB/PRKCD/NOS3/CD300A/SOCS5/CEBPB/THBD/NRARP/LYN	26
cluster 6	GO:0051216	cartilage development	30/897	189/14282	2.34216e-06	0.000197055	0.000163184	SNAI2/RUNX3/COL11A1/EVC/FGFR1/ZMPSTE24/PTHLH/TRPS1/TGFB1/COL1A1/COL12A1/COL7A1/TGFBI/SNAI1/LOXL2/LUM/ACVRL1/COL6A1/COL6A2/CTSK/CSGALNACT1/MSX1/COL6A3/VWA2/GREM1/BMP1/SHOX2/THBS3/RARG/RFLNB	30
cluster 6	GO:0045766	positive regulation of angiogenesis	26/897	151/14282	2.34826e-06	0.000197055	0.000163184	HDAC7/HMOX1/CD40/ANGPT4/PPP1R16B/SRPX2/FLT1/SERPINE1/ENG/RHOJ/KDR/RAMP2/KLF4/THBS1/ACVRL1/ECM1/AGTR1/MTDH/ADAM12/JAK1/NOS3/JCAD/GREM1/CD34/GATA2/CDH5	26
cluster 6	GO:1904018	positive regulation of vasculature development	28/897	171/14282	2.71408e-06	0.000223957	0.000185462	HDAC7/HMOX1/PDGFB/CD40/ANGPT4/PPP1R16B/SRPX2/FLT1/SERPINE1/ENG/RHOJ/KDR/RAMP2/KLF4/THBS1/ACVRL1/ECM1/AGTR1/MTDH/NOTCH1/ADAM12/JAK1/NOS3/JCAD/GREM1/CD34/GATA2/CDH5	28
cluster 6	GO:0002697	regulation of immune effector process	41/897	306/14282	3.40971e-06	0.000276746	0.000229177	HFE/CD22/FOXP3/TRAF3IP2/UFD1/IL4R/ZMPSTE24/CD59/HMOX1/CD40/SMAD7/PYCARD/TGFB1/TRIM38/LOXL3/MYB/IL13RA2/RIPK3/BST2/SUSD4/SERPING1/TNFRSF14/FCER1G/SPON2/TNFSF13/AIM2/CGAS/HTRA1/GPRC5B/CD300A/IL7R/PTAFR/SOCS5/NPPA/CLCF1/GATA2/LAMP1/MICB/HLA-E/HLA-F/LYN	41
cluster 6	GO:0060350	endochondral bone morphogenesis	16/897	69/14282	4.19923e-06	0.000330555	0.000273738	FOXC1/ZMPSTE24/COL1A1/COL12A1/COL7A1/COL6A1/COL6A2/CSGALNACT1/MMP16/MMP14/COL6A3/VWA2/SHOX2/THBS3/RARG/PHOSPHO1	16
cluster 6	GO:0001936	regulation of endothelial cell proliferation	22/897	119/14282	4.20621e-06	0.000330555	0.000273738	FLT4/CYBA/FGFR1/HMOX1/PDGFB/PPP1R16B/FLT1/RGCC/ITGA4/KDR/DLL4/THBS1/ACVRL1/CDH13/ECM1/AGTR1/JCAD/SCG2/EGFL7/GATA2/NR2F2/NRARP	22
cluster 6	GO:0007492	endoderm development	16/897	70/14282	5.13025e-06	0.000396873	0.000328656	COL11A1/ITGB5/MMP2/TGFB1/COL12A1/COL7A1/ITGA4/MMP8/INHBA/COL6A1/COL8A1/NOTCH1/MMP14/SOX7/GDF3/COL5A2	16
cluster 6	GO:0001706	endoderm formation	13/897	48/14282	5.34095e-06	0.000406816	0.000336891	COL11A1/ITGB5/MMP2/COL12A1/COL7A1/ITGA4/MMP8/INHBA/COL6A1/COL8A1/MMP14/SOX7/COL5A2	13
cluster 6	GO:0010543	regulation of platelet activation	10/897	29/14282	6.07247e-06	0.000455527	0.000377229	CD9/PDGFB/PLEK/SERPINE2/UBASH3B/FCER1G/PRKCD/NOS3/THBD/LYN	10
cluster 6	GO:0043536	positive regulation of blood vessel endothelial cell migration	14/897	56/14282	6.52373e-06	0.000482075	0.000399214	HDAC7/FGFR1/HMOX1/PDGFB/CD40/ANGPT4/SRPX2/TGFB1/RHOJ/KDR/THBS1/NOS3/JCAD/GATA2	14
cluster 6	GO:0090049	regulation of cell migration involved in sprouting angiogenesis	12/897	42/14282	6.68789e-06	0.000486938	0.000403241	HDAC7/HMOX1/SRPX2/RHOJ/KDR/DLL4/KLF4/THBS1/NOTCH1/JCAD/MMRN2/GATA2	12
cluster 6	GO:0022408	negative regulation of cell-cell adhesion	24/897	142/14282	7.92186e-06	0.000568422	0.000470719	CD9/HFE/SNAI2/RUNX3/FOXP3/IL4R/FXYD5/PPM1F/CCM2L/SMAD7/RGCC/TGFB1/LOXL3/PODXL/SERPINE2/IL1RN/KLF4/UBASH3B/TNFRSF14/PRKCD/CD300A/SOCS5/CEBPB/NRARP	24
cluster 6	GO:0022407	regulation of cell-cell adhesion	42/897	328/14282	8.24073e-06	0.000582855	0.000482671	CD9/HFE/SNAI2/RUNX3/FOXP3/IL4R/FXYD5/PPM1F/CCM2L/SMAD7/RGCC/PYCARD/CD276/RASAL3/TGFB1/MDGA1/ITGA4/LOXL3/MYB/LRFN3/CCR7/PODXL/SERPINE2/IL1RN/KLF4/CD27/FERMT3/THY1/UBASH3B/TNFRSF14/PRKCD/CD300A/IL7R/PTAFR/HAS2/SOCS5/CEBPB/ADA/SRC/NRARP/HLA-E/LYN	42
cluster 6	GO:0050678	regulation of epithelial cell proliferation	39/897	297/14282	9.53437e-06	0.000664855	0.000550577	SNAI2/RUNX3/FLT4/CYBA/FGFR1/PGR/HMOX1/PDGFB/PPP1R16B/FLT1/RGCC/TGFB1/VDR/ITGA4/KLF9/ID1/NR1D1/KDR/DLL4/GLUL/MYC/THBS1/ACVRL1/CDH13/ECM1/AGTR1/EAF2/CDKN2B/NOTCH1/JCAD/HTRA1/NLRC3/AR/HAS2/SCG2/EGFL7/GATA2/NR2F2/NRARP	39
cluster 6	GO:0060348	bone development	29/897	193/14282	1.03404e-05	0.000711049	0.000588831	FOXC1/ZMPSTE24/TGFB1/ENG/COL1A1/COL12A1/COL7A1/P3H1/COL6A1/COL6A2/CSGALNACT1/FLI1/LRRK1/MMP16/MMP14/TAL1/MSX1/COL6A3/VWA2/FBN1/GREM1/SHOX2/THBS3/HAS2/RARG/PHOSPHO1/SPNS2/RFLNB/SRC	29
cluster 6	GO:0001101	response to acid chemical	39/897	299/14282	1.11755e-05	0.000757943	0.000627665	CD9/GCLM/TNC/CYBA/TIE1/MMP2/PDGFB/NFATC4/COL1A1/PDGFRB/MYB/DUSP1/CCR7/KLF2/KDR/PCNA/CDK4/KLF4/COL6A1/PTGES/PID1/ITGA2/COL1A2/AVPR1A/PTGDR/COL3A1/PTAFR/CEBPB/RARG/TRIML2/NQO1/SRC/COL5A2/MICB/SIPA1/CPEB1/SPAAR/TWF2/LYN	39
cluster 6	GO:0035987	endodermal cell differentiation	12/897	44/14282	1.13513e-05	0.000759461	0.000628921	COL11A1/ITGB5/MMP2/COL12A1/COL7A1/ITGA4/MMP8/INHBA/COL6A1/COL8A1/MMP14/COL5A2	12
cluster 6	GO:0001819	positive regulation of cytokine production	43/897	344/14282	1.18535e-05	0.000778247	0.000644478	FLT4/FOXP3/CYBA/UFD1/IL4R/IL12RB2/HMOX1/NFATC4/CD40/CCM2L/RGCC/PYCARD/CD276/GSDMD/TGFB1/SERPINE1/MMP8/MYB/CCR7/POSTN/IL1RN/THBS1/LUM/ADRA2A/LY96/TNFRSF14/FCER1G/SPON2/AIM2/CGAS/GPRC5B/PTAFR/CEBPB/MYD88/CD34/LPL/IL17RA/F2R/RNF135/IRAK1/MAPK11/SRC/HLA-E	43
cluster 6	GO:0002043	blood vessel endothelial cell proliferation involved in sprouting angiogenesis	9/897	25/14282	1.19464e-05	0.000778247	0.000644478	HMOX1/PPP1R16B/DLL4/THBS1/ACVRL1/AGTR1/JCAD/GATA2/NRARP	9
cluster 6	GO:0050777	negative regulation of immune response	20/897	109/14282	1.27929e-05	0.000822564	0.000681178	HFE/FOXP3/IL4R/CD59/HMOX1/SMAD7/TGFB1/LOXL3/IL13RA2/BST2/SERPING1/PSMB4/NPY5R/CD300A/NLRC3/COL3A1/IL7R/SOCS5/HLA-E/LYN	20
cluster 6	GO:0010634	positive regulation of epithelial cell migration	23/897	137/14282	1.36367e-05	0.00086558	0.0007168	FLT4/HDAC7/MAP4K4/FGFR1/PPM1F/HMOX1/PDGFB/CD40/ANGPT4/SRPX2/TGFB1/PFN1/RHOJ/KDR/ENPP2/THBS1/DOCK1/ITGA2/NOS3/JCAD/HAS2/GATA2/SRC	23
cluster 6	GO:0071229	cellular response to acid chemical	28/897	186/14282	1.41154e-05	0.000884626	0.000732573	GCLM/TNC/CYBA/MMP2/PDGFB/NFATC4/COL1A1/MYB/KLF2/KDR/CDK4/KLF4/COL6A1/PID1/COL1A2/AVPR1A/PTGDR/COL3A1/PTAFR/CEBPB/RARG/SRC/COL5A2/SIPA1/CPEB1/SPAAR/TWF2/LYN	28
cluster 6	GO:0002062	chondrocyte differentiation	20/897	111/14282	1.69258e-05	0.0010475	0.000867448	SNAI2/RUNX3/COL11A1/FGFR1/PTHLH/TRPS1/TGFB1/COL12A1/COL7A1/TGFBI/LOXL2/ACVRL1/COL6A1/COL6A2/COL6A3/VWA2/GREM1/SHOX2/RARG/RFLNB	20
cluster 6	GO:1903672	positive regulation of sprouting angiogenesis	11/897	39/14282	1.85612e-05	0.00113452	0.000939517	HDAC7/HMOX1/PPP1R16B/SRPX2/RHOJ/KDR/KLF4/AGTR1/JAK1/JCAD/GATA2	11
cluster 6	GO:0034333	adherens junction assembly	17/897	86/14282	2.06461e-05	0.00124657	0.00103231	MAP4K4/CTTN/PPM1F/SMAD7/ARHGEF7/KDR/RAMP2/THBS1/ACVRL1/IQGAP1/THY1/MMP14/ITGA2/GREM1/APOD/SRC/FMN1	17
cluster 6	GO:0071559	response to transforming growth factor beta	31/897	222/14282	2.32017e-05	0.00138399	0.00114611	RUNX3/FUT8/ITGB5/SMAD7/MXRA5/PARD6A/TGFB1/ENG/COL1A1/USP9Y/LTBP2/FMOD/PMEPA1/ID1/POSTN/THBS1/ACVRL1/CDKN2B/ZFP36L2/ZYX/COL1A2/HTRA1/FBN1/VASN/COL3A1/ZBTB7A/CDH5/PENK/CLDN5/PDE2A/SRC	31
cluster 6	GO:0060349	bone morphogenesis	19/897	105/14282	2.56737e-05	0.00149617	0.001239	FOXC1/ZMPSTE24/TGFB1/COL1A1/COL12A1/COL7A1/COL6A1/COL6A2/CSGALNACT1/MMP16/MMP14/MSX1/COL6A3/VWA2/SHOX2/THBS3/HAS2/RARG/PHOSPHO1	19
cluster 6	GO:0002685	regulation of leukocyte migration	24/897	152/14282	2.56866e-05	0.00149617	0.001239	KITLG/HMOX1/PYCARD/TGFB1/SERPINE1/ITGA4/DUSP1/CCR7/RIPK3/PLVAP/THBS1/ECM1/THY1/MMP14/TNFRSF14/ITGA2/JAM3/GREM1/CD300A/PTAFR/CMKLR1/APOD/ADA/LYN	24
cluster 6	GO:0090066	regulation of anatomical structure size	52/897	460/14282	2.63141e-05	0.00151489	0.00125451	GCLM/RTN4R/CAPG/LIMA1/FSTL4/FOXC1/CTTN/NRCAM/HMOX1/PYCARD/KCNN4/LIMK1/PFN1/ARPC3/HMGCR/PLEK/SCPEP1/CIT/PREX1/RAB22A/CCR7/ARPC1B/VAV3/CDK4/TMOD3/AGTR1/IQGAP2/ADRA2A/EPS8/KCNMA1/TMSB15A/ACE/PRKCD/NOS3/CDK5/AVPR1A/NDEL1/ISLR2/CDC42EP5/IL7R/SEMA4C/PTAFR/RARG/NPPA/HCLS1/F2R/KIRREL1/KANK3/AKT1S1/SLC12A8/TWF2/FMN1	52
cluster 6	GO:0010810	regulation of cell-substrate adhesion	28/897	193/14282	2.82672e-05	0.00160863	0.00133213	MAP4K4/FBLN1/CASS4/PPM1F/ARHGEF7/SERPINE1/ECM2/COL1A1/PREX1/CCR7/KDR/ACTN4/POSTN/THBS1/ACVRL1/IQGAP1/CDH13/COL8A1/NOTCH1/DOCK1/THY1/MMP14/GREM1/HAS2/MMRN2/APOD/SRC/FMN1	28
cluster 6	GO:0001818	negative regulation of cytokine production	30/897	215/14282	3.17271e-05	0.00178501	0.00147819	HFE/FOXP3/HOMER3/HDAC7/UFD1/TRIB2/FGFR1/HMOX1/SMAD7/RGCC/PYCARD/TGFB1/MMP8/TRIM25/ADCY7/INHBA/KLF2/BST2/RNF128/KLF4/THBS1/INHBB/NLRC3/SOCS5/CD34/CMKLR1/GBA/SSC5D/RNF135/APOD	30
cluster 6	GO:0001704	formation of primary germ layer	19/897	107/14282	3.37654e-05	0.00187239	0.00155056	FOXC1/COL11A1/FGFR1/ITGB5/MMP2/COL12A1/COL7A1/ITGA4/MMP8/INHBA/SNAI1/KLF4/COL6A1/COL8A1/MMP14/TAL1/ITGA2/SOX7/COL5A2	19
cluster 6	GO:0060536	cartilage morphogenesis	9/897	28/14282	3.40366e-05	0.00187239	0.00155056	SNAI2/COL12A1/COL7A1/SNAI1/COL6A1/COL6A2/MSX1/COL6A3/VWA2	9
cluster 6	GO:0060326	cell chemotaxis	30/897	217/14282	3.78976e-05	0.00205784	0.00170413	FGFR1/PDGFB/FLT1/PIK3CG/SERPINE1/PDGFRB/DUSP1/CXCR4/PREX1/CCR7/KDR/VAV3/IL1RN/THBS1/CH25H/RAB13/LYST/AGTR1/NOTCH1/EPHB1/FCER1G/PRKCD/JAM3/GREM1/SCG2/IL16/CMKLR1/IL17RA/PARVA/LYN	30
cluster 6	GO:0001938	positive regulation of endothelial cell proliferation	17/897	90/14282	3.8239e-05	0.00205784	0.00170413	FLT4/CYBA/FGFR1/HMOX1/PDGFB/PPP1R16B/ITGA4/KDR/ACVRL1/CDH13/ECM1/AGTR1/JCAD/SCG2/EGFL7/GATA2/NRARP	17
cluster 6	GO:0003416	endochondral bone growth	11/897	42/14282	3.98485e-05	0.0021214	0.00175676	EVC/ZMPSTE24/COL12A1/COL7A1/COL6A1/COL6A2/DDR2/COL6A3/VWA2/THBS3/RARG	11
cluster 6	GO:0002694	regulation of leukocyte activation	46/897	397/14282	4.16759e-05	0.00219508	0.00181778	HFE/CD22/RUNX3/FOXP3/PRDM1/ADGRF5/IL4R/HMOX1/CD40/SMAD7/PYCARD/CD276/RASAL3/TGFB1/LOXL3/ID2/MMP8/MYB/INHBA/IL13RA2/CCR7/RIPK3/VAV3/THBS1/CD27/TTBK1/ZFP36L2/THY1/MMP14/TNFRSF14/FCER1G/TNFSF13/CD300A/IL7R/PTAFR/SOCS5/CEBPB/NPPA/CLCF1/GATA2/LAMP1/ADA/SRC/NRARP/HLA-E/LYN	46
cluster 6	GO:0032967	positive regulation of collagen biosynthetic process	8/897	23/14282	4.92744e-05	0.00256797	0.00212658	RGCC/TGFB1/ENG/PDGFRB/MYB/CREB3L1/ITGA2/F2R	8
cluster 6	GO:0002063	chondrocyte development	11/897	43/14282	5.05382e-05	0.00257953	0.00213615	COL11A1/PTHLH/COL12A1/COL7A1/COL6A1/COL6A2/COL6A3/VWA2/SHOX2/RARG/RFLNB	11
cluster 6	GO:0098868	bone growth	11/897	43/14282	5.05382e-05	0.00257953	0.00213615	EVC/ZMPSTE24/COL12A1/COL7A1/COL6A1/COL6A2/DDR2/COL6A3/VWA2/THBS3/RARG	11
cluster 6	GO:0001503	ossification	41/897	343/14282	5.3472e-05	0.00270143	0.00223709	MRC2/SNAI2/IBSP/TNC/FOXC1/COL11A1/HDAC7/ZMPSTE24/MMP2/PTHLH/RASSF2/TGFB1/CLEC11A/DDX5/COL1A1/ID2/TNN/EGR2/SNAI1/RRBP1/ID1/COL6A1/ECM1/CTSK/CSGALNACT1/NOTCH1/MMP16/MMP14/CREB3L1/DDR2/GREM1/TPM4/BMP1/SHOX2/FASN/SP7/CEBPB/PHOSPHO1/PENK/RFLNB/COL5A2	41
cluster 6	GO:1901888	regulation of cell junction assembly	16/897	84/14282	5.77258e-05	0.00288687	0.00239066	SNAI2/MAP4K4/PPM1F/SNAI1/KDR/THBS1/ACVRL1/IQGAP1/THY1/MMP14/ACE/GREM1/CLDN5/APOD/SRC/FMN1	16
cluster 6	GO:0010544	negative regulation of platelet activation	7/897	18/14282	6.49304e-05	0.00313246	0.00259404	CD9/PDGFB/SERPINE2/UBASH3B/PRKCD/NOS3/THBD	7
cluster 6	GO:0030728	ovulation	7/897	18/14282	6.49304e-05	0.00313246	0.00259404	IL4R/PGR/INHBA/MMP19/TNFAIP6/INHBB/NOS3	7
cluster 6	GO:1903587	regulation of blood vessel endothelial cell proliferation involved in sprouting angiogenesis	7/897	18/14282	6.49304e-05	0.00313246	0.00259404	HMOX1/PPP1R16B/DLL4/THBS1/AGTR1/JCAD/GATA2	7
cluster 6	GO:0018212	peptidyl-tyrosine modification	41/897	346/14282	6.51674e-05	0.00313246	0.00259404	FLT4/KITLG/TIE1/FGFR1/IL12RB2/CASS4/IL11/PDGFB/CSF2RB/CD40/ANGPT4/FLT1/TGFB1/FRK/PDGFRB/KDR/TPST2/ENPP2/IQGAP1/TTBK1/ADRA2A/THY1/LRRK1/EPHB1/TNFRSF14/ACE/SHC1/TAL1/JAK1/DDR2/PRKCD/GREM1/GPRC5B/CD300A/TPST1/SOCS5/CLCF1/HCLS1/EPHB4/SRC/LYN	41
cluster 6	GO:0008217	regulation of blood pressure	22/897	141/14282	6.62171e-05	0.00314091	0.00260104	CYBA/HMOX1/PDGFB/NMU/ID2/SGK1/SCPEP1/RAMP2/POSTN/ACVRL1/AGTR1/PLCB3/ACE/COL1A2/NOS3/AVPR1A/AR/PTAFR/CD34/NPPA/F2R/NR2F2	22
cluster 6	GO:0043300	regulation of leukocyte degranulation	10/897	37/14282	6.66626e-05	0.00314091	0.00260104	IL4R/HMOX1/IL13RA2/FCER1G/CD300A/PTAFR/NPPA/GATA2/LAMP1/LYN	10
cluster 6	GO:0048705	skeletal system morphogenesis	29/897	213/14282	6.72463e-05	0.00314091	0.00260104	FOXC1/COL11A1/FGFR1/ZMPSTE24/MMP2/TBX15/TGFB1/COL1A1/COL12A1/COL7A1/COL6A1/COL6A2/SLC39A1/CSRNP1/CSGALNACT1/MMP16/MMP14/MSX1/COL6A3/VWA2/GREM1/BMP1/SHOX2/THBS3/HAS2/RARG/PHOSPHO1/RFLNB/FMN1	29
cluster 6	GO:0045785	positive regulation of cell adhesion	41/897	347/14282	6.95551e-05	0.00320275	0.00265225	RUNX3/IBSP/FOXP3/TFE3/MAP4K4/IL4R/APBB1IP/CASS4/PPM1F/SMAD7/ARHGEF7/PYCARD/CD276/RASAL3/TGFB1/ECM2/ITGA4/MYB/PREX1/CCR7/KDR/PODXL/VAV3/CD27/IQGAP1/CDH13/COL8A1/DOCK1/THY1/TNFRSF14/ITGA2/IL7R/PTAFR/HAS2/SOCS5/MMRN2/ADA/SRC/HLA-E/FMN1/LYN	41
cluster 6	GO:0010714	positive regulation of collagen metabolic process	8/897	24/14282	6.9864e-05	0.00320275	0.00265225	RGCC/TGFB1/ENG/PDGFRB/MYB/CREB3L1/ITGA2/F2R	8
cluster 6	GO:0007015	actin filament organization	43/897	371/14282	7.31301e-05	0.00332172	0.00275076	CAPG/LIMA1/FSCN1/ITGB5/CTTN/CASS4/PPM1F/RGCC/PYCARD/LIMK1/PFN1/PPP1R9B/ARPC3/PLEK/CIT/PREX1/ID1/CCR7/RHOJ/ACTN4/ARPC1B/MICAL1/FHOD1/TMOD3/TPM3/IQGAP2/EPS8/TMSB15A/ZYX/PRKCD/MICALL2/SAMD14/TPM4/CDC42EP5/IGSF22/HCLS1/RFLNB/KIRREL1/KANK3/SRC/ARHGEF15/TWF2/FMN1	43
cluster 6	GO:0007045	cell-substrate adherens junction assembly	15/897	77/14282	7.46042e-05	0.00332762	0.00275565	MAP4K4/CTTN/PPM1F/ARHGEF7/KDR/THBS1/ACVRL1/IQGAP1/THY1/MMP14/ITGA2/GREM1/APOD/SRC/FMN1	15
cluster 6	GO:0048041	focal adhesion assembly	15/897	77/14282	7.46042e-05	0.00332762	0.00275565	MAP4K4/CTTN/PPM1F/ARHGEF7/KDR/THBS1/ACVRL1/IQGAP1/THY1/MMP14/ITGA2/GREM1/APOD/SRC/FMN1	15
cluster 6	GO:0060351	cartilage development involved in endochondral bone morphogenesis	11/897	45/14282	7.94529e-05	0.00348989	0.00289003	ZMPSTE24/COL1A1/COL12A1/COL7A1/COL6A1/COL6A2/COL6A3/VWA2/SHOX2/THBS3/RARG	11
cluster 6	GO:0050679	positive regulation of epithelial cell proliferation	25/897	173/14282	7.9652e-05	0.00348989	0.00289003	FLT4/CYBA/FGFR1/HMOX1/PDGFB/PPP1R16B/TGFB1/ITGA4/ID1/KDR/GLUL/MYC/ACVRL1/CDH13/ECM1/AGTR1/NOTCH1/JCAD/HTRA1/AR/HAS2/SCG2/EGFL7/GATA2/NRARP	25
cluster 6	GO:0048872	homeostasis of number of cells	30/897	226/14282	8.13925e-05	0.00353486	0.00292728	KITLG/FOXP3/ADGRF5/HMOX1/RASSF2/TGFB1/DNASE2/ID2/PTBP3/INHBA/CCR7/KLF2/RIPK3/AMPD3/TMOD3/NOTCH1/SLC7A11/FCER1G/G6PD/TAL1/NOS3/JAM3/IL7R/ZBTB7A/GATA2/HCLS1/F2R/SPNS2/ADA/LYN	30
cluster 6	GO:2000241	regulation of reproductive process	19/897	114/14282	8.29179e-05	0.0035698	0.0029562	CDC25B/LFNG/DUSP1/INHBA/SNAI1/EAF2/NOTCH1/FBXO43/NPM2/INHBB/MSX1/PLB1/AR/PTAFR/CCDC36/NUPR1/ADA/SRC/NOX5	19
cluster 6	GO:0002521	leukocyte differentiation	46/897	409/14282	8.6026e-05	0.00366872	0.00303812	RUNX3/KITLG/FOXP3/PRDM1/TFE3/IL4R/IL11/MFNG/MYH9/RASSF2/SMAD7/LYL1/TGFB1/LFNG/ITGA4/LOXL3/ID2/MYB/INHBA/PREX1/CCR7/DLL4/RIPK3/MYC/CD27/ZFP36L2/HHEX/UBASH3B/LRRK1/MMP14/FCER1G/TAL1/FBN1/BATF2/IL7R/FASN/SOCS5/CEBPB/CLCF1/ZBTB7A/GATA2/HCLS1/ADA/SRC/NRARP/LYN	46
cluster 6	GO:0071560	cellular response to transforming growth factor beta stimulus	29/897	216/14282	8.66976e-05	0.00366872	0.00303812	FUT8/ITGB5/SMAD7/PARD6A/TGFB1/ENG/COL1A1/USP9Y/LTBP2/FMOD/PMEPA1/ID1/POSTN/THBS1/ACVRL1/CDKN2B/ZFP36L2/ZYX/COL1A2/HTRA1/FBN1/VASN/COL3A1/ZBTB7A/CDH5/PENK/CLDN5/PDE2A/SRC	29
cluster 6	GO:0050867	positive regulation of cell activation	33/897	260/14282	8.92363e-05	0.00374414	0.00310058	RUNX3/FOXP3/IL4R/CD40/PYCARD/CD276/RASAL3/TGFB1/PDGFRB/PLEK/MMP8/MYB/CCR7/VAV3/THBS1/CD27/TTBK1/THY1/MMP14/TNFRSF14/FCER1G/TNFSF13/IL7R/PTAFR/SOCS5/NPPA/CLCF1/GATA2/LAMP1/ADA/SRC/HLA-E/LYN	33
cluster 6	GO:0006022	aminoglycan metabolic process	23/897	154/14282	9.11672e-05	0.00379301	0.00314105	CHPF2/HEXB/FOXC1/PDGFB/TGFB1/HAS1/NAGLU/ARSB/PDGFRB/FMOD/LYVE1/GALNT5/LUM/CSGALNACT1/HS3ST3A1/SDC2/CSGALNACT2/GUSB/HAS2/BGN/CHST6/PRELP/B3GNT9	23
cluster 6	GO:0043551	regulation of phosphatidylinositol 3-kinase activity	11/897	46/14282	9.8566e-05	0.00406667	0.00336767	PDGFB/FLT1/TGFB1/PDGFRB/SOCS2/CCR7/VAV3/KLF4/SOCS5/SRC/LYN	11
cluster 6	GO:0002703	regulation of leukocyte mediated immunity	23/897	155/14282	0.000100837	0.00412127	0.00341288	HFE/FOXP3/IL4R/HMOX1/CD40/SMAD7/TGFB1/IL13RA2/RIPK3/BST2/FCER1G/TNFSF13/CD300A/IL7R/PTAFR/NPPA/CLCF1/GATA2/LAMP1/MICB/HLA-E/HLA-F/LYN	23
cluster 6	GO:0042113	B cell activation	26/897	186/14282	0.000101554	0.00412127	0.00341288	SKAP2/CD22/FOXP3/IL11/MFNG/CD40/LYL1/TGFB1/LFNG/ITGA4/ID2/INHBA/BST2/VAV3/CD27/ZFP36L2/HHEX/MMP14/TNFSF13/PRKCD/CD300A/IL7R/CLCF1/ZBTB7A/ADA/LYN	26
cluster 6	GO:0010712	regulation of collagen metabolic process	10/897	39/14282	0.000108485	0.00435315	0.00360491	FAP/RGCC/TGFB1/ENG/PDGFRB/MYB/CREB3L1/CYGB/ITGA2/F2R	10
cluster 6	GO:0002699	positive regulation of immune effector process	24/897	166/14282	0.000109027	0.00435315	0.00360491	HFE/FOXP3/IL4R/HMOX1/CD40/TGFB1/MYB/IL13RA2/TNFRSF14/FCER1G/SPON2/TNFSF13/GPRC5B/CD300A/PTAFR/SOCS5/NPPA/CLCF1/GATA2/LAMP1/MICB/HLA-E/HLA-F/LYN	24
cluster 6	GO:0043537	negative regulation of blood vessel endothelial cell migration	9/897	32/14282	0.000110085	0.00436025	0.00361079	ANGPT4/RGCC/TGFB1/DLL4/KLF4/THBS1/ACVRL1/NOTCH1/MMRN2	9
cluster 6	GO:0009615	response to virus	32/897	252/14282	0.000112453	0.00441868	0.00365918	FOXP3/TRAF3IP2/UFD1/ZMPSTE24/CD40/PYCARD/UNC93B1/OAS3/OAS2/TRIM38/TRIM25/CXCR4/BST2/C19orf66/TRIM22/DCLK1/IFI44/LYST/MX1/IFNGR2/SPON2/AIM2/CGAS/HTRA1/FAM111A/ISG20/SLFN11/FOSL1/PENK/MAPK11/SRC/MICB	32
cluster 6	GO:0001837	epithelial to mesenchymal transition	20/897	127/14282	0.000122875	0.00478514	0.00396265	SNAI2/FOXC1/SMAD7/RGCC/TGFB1/ENG/DDX5/COL1A1/LOXL3/SNAI1/LOXL2/FOXF2/NOTCH1/MSX1/HEYL/GREM1/VASN/HAS2/RFLNB/S100A4	20
cluster 6	GO:0070527	platelet aggregation	12/897	55/14282	0.000124543	0.00478514	0.00396265	CD9/ACTB/MYH9/PIK3CG/PLEK/SERPINE2/FERMT3/SLC7A11/UBASH3B/PRKCD/ACTG1/LYN	12
cluster 6	GO:0030203	glycosaminoglycan metabolic process	22/897	147/14282	0.000124678	0.00478514	0.00396265	CHPF2/HEXB/FOXC1/PDGFB/TGFB1/HAS1/NAGLU/ARSB/PDGFRB/FMOD/LYVE1/GALNT5/LUM/CSGALNACT1/HS3ST3A1/SDC2/CSGALNACT2/GUSB/HAS2/BGN/CHST6/PRELP	22
cluster 6	GO:0034109	homotypic cell-cell adhesion	14/897	72/14282	0.000131294	0.0049806	0.00412451	CD9/ACTB/MYH9/CCM2L/PIK3CG/PLEK/SERPINE2/MEGF10/FERMT3/SLC7A11/UBASH3B/PRKCD/ACTG1/LYN	14
cluster 6	GO:0007179	transforming growth factor beta receptor signaling pathway	24/897	168/14282	0.000131783	0.0049806	0.00412451	FUT8/ITGB5/SMAD7/PARD6A/TGFB1/ENG/USP9Y/LTBP2/FMOD/PMEPA1/ID1/THBS1/ACVRL1/CDKN2B/ZYX/COL1A2/HTRA1/FBN1/VASN/COL3A1/ZBTB7A/CDH5/CLDN5/SRC	24
cluster 6	GO:0048661	positive regulation of smooth muscle cell proliferation	15/897	81/14282	0.000136135	0.00510608	0.00422842	CYBA/NOTCH3/MMP2/HMOX1/PDGFB/HMGCR/PDGFRB/ID2/MYB/THBS1/CDH13/NPY5R/ITGA2/PTAFR/IRAK1	15
cluster 6	GO:0046636	negative regulation of alpha-beta T cell activation	9/897	33/14282	0.000143008	0.00532356	0.00440853	HFE/RUNX3/FOXP3/IL4R/SMAD7/LOXL3/TNFRSF14/CD300A/SOCS5	9
cluster 6	GO:0010594	regulation of endothelial cell migration	22/897	150/14282	0.00016834	0.00621979	0.0051507	FLT4/HDAC7/FGFR1/HMOX1/PDGFB/CD40/ANGPT4/SRPX2/RGCC/TGFB1/RHOJ/KDR/DLL4/KLF4/THBS1/ACVRL1/NOTCH1/NOS3/JCAD/MMRN2/GATA2/NR2F2	22
cluster 6	GO:1903727	positive regulation of phospholipid metabolic process	10/897	41/14282	0.000170602	0.00625668	0.00518125	ADGRF5/PDGFB/FLT1/TGFB1/PDGFRB/CCR7/VAV3/PRKCD/SRC/LYN	10
cluster 6	GO:0007219	Notch signaling pathway	24/897	171/14282	0.000173854	0.00627441	0.00519593	PLXND1/SNAI2/FOXC1/NOTCH3/MFNG/ANGPT4/TGFB1/LFNG/DTX4/SNAI1/DLL4/POSTN/MYC/NOTCH1/BEND6/MMP14/HEYL/EGFL7/ZBTB7A/GATA2/DNER/NRARP/NOTCH4/S1PR3	24
cluster 6	GO:1903532	positive regulation of secretion by cell	37/897	315/14282	0.000174518	0.00627441	0.00519593	HFE/IL4R/FGFR1/ARHGEF7/RGCC/PYCARD/GSDMD/KCNN4/TGFB1/NMU/MMP8/MYB/INHBA/UNC13A/POSTN/GLUL/SYBU/TNFRSF14/FCER1G/INHBB/AIM2/SLC30A8/CDK5/AVPR1A/PTAFR/NLGN2/CD34/NPPA/LPL/IL17RA/GATA2/F2R/MAPK11/LAMP1/PPIA/SRC/HLA-E	37
cluster 6	GO:0002701	negative regulation of production of molecular mediator of immune response	8/897	27/14282	0.000178156	0.00627441	0.00519593	HFE/CD22/FOXP3/HMOX1/SMAD7/TGFB1/IL13RA2/BST2	8
cluster 6	GO:0043304	regulation of mast cell degranulation	8/897	27/14282	0.000178156	0.00627441	0.00519593	IL4R/HMOX1/IL13RA2/FCER1G/CD300A/NPPA/GATA2/LYN	8
cluster 6	GO:0010812	negative regulation of cell-substrate adhesion	12/897	57/14282	0.000178792	0.00627441	0.00519593	MAP4K4/FBLN1/SERPINE1/COL1A1/ACTN4/POSTN/THBS1/ACVRL1/NOTCH1/MMP14/APOD/SRC	12
cluster 6	GO:0007178	transmembrane receptor protein serine/threonine kinase signaling pathway	36/897	304/14282	0.000180833	0.00627441	0.00519593	HFE/FUT8/ITGB5/SMAD7/PARD6A/TGFB1/ENG/DDX5/USP9Y/LTBP2/FMOD/INHBA/PMEPA1/ID1/THBS1/ACVRL1/PCSK6/CDKN2B/NOTCH1/ZYX/LEMD2/INHBB/MSX1/COL1A2/HTRA1/FBN1/GREM1/VASN/COL3A1/ZBTB7A/CDH5/GREM2/CLDN5/IRAK1/GDF3/SRC	36
cluster 6	GO:0072132	mesenchyme morphogenesis	11/897	49/14282	0.000181066	0.00627441	0.00519593	SNAI2/FOXC1/FGFR1/ENG/SNAI1/MYC/ACVRL1/NOTCH1/MSX1/HEYL/NOS3	11
cluster 6	GO:0051047	positive regulation of secretion	39/897	339/14282	0.000182517	0.00627441	0.00519593	HFE/CYBA/IL4R/FGFR1/ARHGEF7/RGCC/PYCARD/GSDMD/KCNN4/TGFB1/NMU/MMP8/MYB/INHBA/UNC13A/POSTN/GLUL/SYBU/PLA2R1/TNFRSF14/FCER1G/INHBB/AIM2/SLC30A8/CDK5/AVPR1A/PTAFR/NLGN2/CD34/NPPA/LPL/IL17RA/GATA2/F2R/MAPK11/LAMP1/PPIA/SRC/HLA-E	39
cluster 6	GO:0032965	regulation of collagen biosynthetic process	9/897	34/14282	0.000183759	0.00627441	0.00519593	RGCC/TGFB1/ENG/PDGFRB/MYB/CREB3L1/CYGB/ITGA2/F2R	9
cluster 6	GO:0034405	response to fluid shear stress	9/897	34/14282	0.000183759	0.00627441	0.00519593	SMAD7/TGFB1/PDGFRB/KLF2/KLF4/NOS3/HAS2/SOCS5/SRC	9
cluster 6	GO:0007229	integrin-mediated signaling pathway	16/897	93/14282	0.000202461	0.00686563	0.00568554	FUT8/ITGB5/MYH9/ITGA4/LOXL3/PLEK/VAV3/CD63/FERMT3/DOCK1/THY1/FCER1G/ZYX/ITGA2/COL3A1/SRC	16
cluster 6	GO:0046634	regulation of alpha-beta T cell activation	14/897	75/14282	0.000206683	0.00691868	0.00572947	HFE/RUNX3/FOXP3/PRDM1/IL4R/SMAD7/RASAL3/LOXL3/MYB/TNFRSF14/CD300A/SOCS5/ADA/HLA-E	14
cluster 6	GO:0043122	regulation of I-kappaB kinase/NF-kappaB signaling	27/897	205/14282	0.00020682	0.00691868	0.00572947	TRAF3IP2/TRAF5/HMOX1/CD40/TRADD/PYCARD/TRIM38/NEK6/TRIM25/CCR7/BST2/TRIM22/IL1RN/PELI2/SECTM1/ECM1/SLC20A1/MTDH/LURAP1L/GPRC5B/NLRC3/OTUD7A/MYD88/F2R/IRAK1/S100A4/TLE1	27
cluster 6	GO:0002448	mast cell mediated immunity	10/897	42/14282	0.000211463	0.00697537	0.00577641	IL4R/HMOX1/PIK3CG/IL13RA2/FCER1G/SPON2/CD300A/NPPA/GATA2/LYN	10
cluster 6	GO:0051893	regulation of focal adhesion assembly	12/897	58/14282	0.000212741	0.00697537	0.00577641	MAP4K4/PPM1F/KDR/THBS1/ACVRL1/IQGAP1/THY1/MMP14/GREM1/APOD/SRC/FMN1	12
cluster 6	GO:0090109	regulation of cell-substrate junction assembly	12/897	58/14282	0.000212741	0.00697537	0.00577641	MAP4K4/PPM1F/KDR/THBS1/ACVRL1/IQGAP1/THY1/MMP14/GREM1/APOD/SRC/FMN1	12
cluster 6	GO:0002696	positive regulation of leukocyte activation	31/897	250/14282	0.000220395	0.00717878	0.00594486	RUNX3/FOXP3/IL4R/CD40/PYCARD/CD276/RASAL3/TGFB1/MMP8/MYB/CCR7/VAV3/THBS1/CD27/TTBK1/THY1/MMP14/TNFRSF14/FCER1G/TNFSF13/IL7R/PTAFR/SOCS5/NPPA/CLCF1/GATA2/LAMP1/ADA/SRC/HLA-E/LYN	31
cluster 6	GO:1902105	regulation of leukocyte differentiation	28/897	217/14282	0.00022548	0.0072964	0.00604226	RUNX3/KITLG/FOXP3/PRDM1/TFE3/IL4R/RASSF2/SMAD7/TGFB1/LOXL3/ID2/MYB/INHBA/MYC/CD27/ZFP36L2/UBASH3B/MMP14/TAL1/FBN1/IL7R/SOCS5/CEBPB/GATA2/HCLS1/ADA/NRARP/LYN	28
cluster 6	GO:0018108	peptidyl-tyrosine phosphorylation	39/897	343/14282	0.000232754	0.007389	0.00611895	FLT4/KITLG/TIE1/FGFR1/IL12RB2/CASS4/IL11/PDGFB/CSF2RB/CD40/ANGPT4/FLT1/TGFB1/FRK/PDGFRB/KDR/ENPP2/IQGAP1/TTBK1/ADRA2A/THY1/LRRK1/EPHB1/TNFRSF14/ACE/SHC1/TAL1/JAK1/DDR2/PRKCD/GREM1/GPRC5B/CD300A/SOCS5/CLCF1/HCLS1/EPHB4/SRC/LYN	39
cluster 6	GO:0003417	growth plate cartilage development	9/897	35/14282	0.000233726	0.007389	0.00611895	ZMPSTE24/COL12A1/COL7A1/COL6A1/COL6A2/COL6A3/VWA2/THBS3/RARG	9
cluster 6	GO:0007266	Rho protein signal transduction	25/897	185/14282	0.000234891	0.007389	0.00611895	RTN4R/OPHN1/MYO9B/ARHGEF7/LIMK1/RASGRF2/PDGFRB/ARAP3/PREX1/RHOJ/ARHGEF6/VAV3/CDH13/AGTR1/ADRA2A/EPS8/FGD5/COL1A2/ARHGEF40/CDC42EP5/COL3A1/GPR4/F2R/ARHGEF15/ARHGEF28	25
cluster 6	GO:0033006	regulation of mast cell activation involved in immune response	8/897	28/14282	0.000235803	0.007389	0.00611895	IL4R/HMOX1/IL13RA2/FCER1G/CD300A/NPPA/GATA2/LYN	8
cluster 6	GO:0043552	positive regulation of phosphatidylinositol 3-kinase activity	8/897	28/14282	0.000235803	0.007389	0.00611895	PDGFB/FLT1/TGFB1/PDGFRB/CCR7/VAV3/SRC/LYN	8
cluster 6	GO:0043123	positive regulation of I-kappaB kinase/NF-kappaB signaling	23/897	164/14282	0.000238131	0.00739454	0.00612353	TRAF3IP2/TRAF5/HMOX1/CD40/TRADD/TRIM38/NEK6/TRIM25/CCR7/BST2/TRIM22/IL1RN/PELI2/SECTM1/ECM1/SLC20A1/MTDH/LURAP1L/GPRC5B/MYD88/F2R/IRAK1/S100A4	23
cluster 6	GO:1902106	negative regulation of leukocyte differentiation	14/897	76/14282	0.000238967	0.00739454	0.00612353	RUNX3/FOXP3/IL4R/SMAD7/LOXL3/ID2/INHBA/MYC/UBASH3B/FBN1/SOCS5/GATA2/NRARP/LYN	14
cluster 6	GO:0048844	artery morphogenesis	12/897	59/14282	0.000252029	0.00775029	0.00641813	FOXC1/PRDM1/MYLK/ADGRF5/NOTCH3/SMAD7/ENG/PDGFRB/DLL4/ACVRL1/NOTCH1/COL3A1	12
cluster 6	GO:2000351	regulation of endothelial cell apoptotic process	10/897	43/14282	0.000260228	0.00795301	0.00658601	CD40/RGCC/SERPINE1/ITGA4/KDR/RAMP2/THBS1/SCG2/CD248/GATA2	10
cluster 6	GO:0002250	adaptive immune response	34/897	287/14282	0.000268514	0.0081559	0.00675403	HFE/KDM5D/FOXP3/PRDM1/TFE3/IL4R/CD40/SMAD7/PYCARD/TGFB1/PIK3CG/UNC93B1/BTN3A3/LOXL3/ADCY7/IL13RA2/RIPK3/CD27/SUSD4/SERPING1/FCER1G/TNFSF13/CTSS/PRKCD/JAM3/IL7R/SOCS5/CLCF1/ADA/MICB/GNL1/HLA-E/HLA-F/LYN	34
cluster 6	GO:0006023	aminoglycan biosynthetic process	17/897	105/14282	0.000276338	0.00825279	0.00683426	CHPF2/PDGFB/TGFB1/HAS1/PDGFRB/FMOD/GALNT5/LUM/CSGALNACT1/HS3ST3A1/SDC2/CSGALNACT2/HAS2/BGN/CHST6/PRELP/B3GNT9	17
cluster 6	GO:0002064	epithelial cell development	25/897	187/14282	0.000277896	0.00825279	0.00683426	PRDM1/FGFR1/PGR/PDGFB/PPP1R16B/ENG/TBC1D20/ID1/PODXL/FRMD6/IQGAP1/RAB13/NOTCH1/TMC1/AR/FASN/RARG/GPR4/CDH5/CLDN5/PDE2A/PDZD7/SOX18/NOTCH4/S1PR3	25
cluster 6	GO:0003433	chondrocyte development involved in endochondral bone morphogenesis	7/897	22/14282	0.000278752	0.00825279	0.00683426	COL12A1/COL7A1/COL6A1/COL6A2/COL6A3/VWA2/RARG	7
cluster 6	GO:0090050	positive regulation of cell migration involved in sprouting angiogenesis	7/897	22/14282	0.000278752	0.00825279	0.00683426	HDAC7/HMOX1/SRPX2/RHOJ/KDR/JCAD/GATA2	7
cluster 6	GO:0003198	epithelial to mesenchymal transition involved in endocardial cushion formation	6/897	16/14282	0.000280038	0.00825279	0.00683426	SNAI2/ENG/SNAI1/NOTCH1/MSX1/HEYL	6
cluster 6	GO:1901136	carbohydrate derivative catabolic process	23/897	166/14282	0.000285053	0.00835086	0.00691548	HEXB/PDE8A/TGFB1/NAGLU/ARSB/FMOD/NAGK/MGAT1/LYVE1/AMPD3/EDEM1/NT5E/LUM/PDE9A/PRKCD/SDC2/GUSB/GBA/BGN/PDE2A/DPYD/PRELP/ADA	23
cluster 6	GO:0032418	lysosome localization	12/897	60/14282	0.000297316	0.00865889	0.00717056	IL4R/HMOX1/PIK3CG/RAB34/IL13RA2/FCER1G/NDEL1/CD300A/NPPA/GATA2/PLEKHM1/LYN	12
cluster 6	GO:0032103	positive regulation of response to external stimulus	30/897	244/14282	0.000320523	0.00928018	0.00768506	CYBA/FGFR1/PPM1F/PDGFB/TGFB1/PIK3CG/SERPINE1/PDGFRB/MMP8/CCR7/KDR/THBS1/CDH13/AGTR1/TTBK1/LY96/FCER1G/NPY5R/ITGA2/NDEL1/GPRC5B/SCG2/IL16/MYD88/CMKLR1/NPPA/LPL/IL17RA/THBD/PDE2A	30
cluster 6	GO:0052547	regulation of peptidase activity	40/897	361/14282	0.000332874	0.00958175	0.00793479	TFPI/PLAUR/TIMP2/FBLN1/PPM1F/TIMP3/PAPLN/TRADD/PYCARD/TNFRSF10A/BBC3/PCOLCE/SERPINE1/COL7A1/PSMD14/BST2/ADRM1/MICAL1/SERPINE2/KLF4/MYC/THBS1/CD27/RCN3/ECM1/TTBK1/SERPING1/COL6A3/AIM2/PI16/SERPINB8/SOX7/BOK/F2R/CASP4/SRC/SERPINB2/CASP12/HMSD/LYN	40
cluster 6	GO:0034332	adherens junction organization	20/897	137/14282	0.000348631	0.00997251	0.00825839	MAP4K4/CTTN/PPM1F/SMAD7/ARHGEF7/KDR/RAMP2/THBS1/ACVRL1/IQGAP1/CDH13/THY1/MMP14/CADM3/ITGA2/GREM1/CDH5/APOD/SRC/FMN1	20
cluster 6	GO:0007249	I-kappaB kinase/NF-kappaB signaling	29/897	234/14282	0.000350478	0.00997251	0.00825839	TRAF3IP2/TRAF5/HMOX1/CD40/TRADD/PYCARD/TRIM38/NEK6/TRIM25/CCR7/RIPK3/BST2/TRIM22/IL1RN/PELI2/SECTM1/ECM1/SLC20A1/MTDH/LURAP1L/LY96/GPRC5B/NLRC3/OTUD7A/MYD88/F2R/IRAK1/S100A4/TLE1	29
cluster 6	GO:0002444	myeloid leukocyte mediated immunity	49/897	472/14282	0.00035637	0.0100822	0.00834923	ALDH3B1/PLAUR/GRN/TIMP2/HEXB/CYBA/KCNAB2/IL4R/CD59/FTL/HMOX1/COTL1/PYCARD/ATP8B4/GSDMD/MAN2B1/PIK3CG/RAB5C/TCIRG1/FRK/ARSB/PSMD14/QPCT/MMP8/ADGRE5/IL13RA2/TNFAIP6/CD93/BST2/AMPD3/CD63/IQGAP1/IQGAP2/FCER1G/ACE/SPON2/CTSS/PRKCD/CTSB/CD300A/RAB31/PTAFR/GUSB/FPR1/NPPA/GATA2/LAMP1/PPIA/LYN	49
cluster 6	GO:0048013	ephrin receptor signaling pathway	14/897	79/14282	0.000363086	0.0101698	0.0084218	ACTB/MMP2/ARHGEF7/DNM1/ARPC3/ARPC1B/VAV3/EPHB1/SDC2/ACTG1/EPHB4/SRC/ARHGEF28/LYN	14
cluster 6	GO:0002790	peptide secretion	50/897	485/14282	0.000366443	0.0101698	0.0084218	HFE/CD22/FOXP3/TRAF3IP2/MAP4K4/IL4R/ITPR3/CD40/ARHGEF7/RGCC/PYCARD/GSDMD/KCNN4/OLFM2/TGFB1/NMU/HMGCR/PLEK/P3H1/MMP8/LTBP2/CCR7/NR1D1/POSTN/GLUL/CACNA1A/RCN3/SYBU/NOTCH1/ADRA2A/TNFRSF14/INHBB/AIM2/ANXA5/SLC30A8/NLGN2/SCG2/CD34/LPL/IL17RA/EXOC3L1/SSC5D/F2R/MAPK11/PPIA/SRC/CACNA1E/HLA-E/LYN/NOX5	50
cluster 6	GO:0002704	negative regulation of leukocyte mediated immunity	9/897	37/14282	0.000367683	0.0101698	0.0084218	HFE/FOXP3/HMOX1/SMAD7/IL13RA2/BST2/CD300A/IL7R/HLA-E	9
cluster 6	GO:0045746	negative regulation of Notch signaling pathway	9/897	37/14282	0.000367683	0.0101698	0.0084218	NOTCH3/LFNG/DLL4/BEND6/MMP14/EGFL7/ZBTB7A/GATA2/NRARP	9
cluster 6	GO:0032535	regulation of cellular component size	39/897	351/14282	0.000371922	0.0102299	0.00847155	RTN4R/CAPG/LIMA1/FSTL4/CTTN/NRCAM/PYCARD/KCNN4/LIMK1/PFN1/ARPC3/PLEK/CIT/PREX1/RAB22A/CCR7/ARPC1B/VAV3/CDK4/TMOD3/IQGAP2/EPS8/KCNMA1/TMSB15A/PRKCD/CDK5/NDEL1/ISLR2/CDC42EP5/IL7R/SEMA4C/RARG/HCLS1/KIRREL1/KANK3/AKT1S1/SLC12A8/TWF2/FMN1	39
cluster 6	GO:0016525	negative regulation of angiogenesis	16/897	98/14282	0.000375494	0.0102577	0.00849458	STAB1/FOXC1/TIE1/ANGPT4/RGCC/SERPINE1/KLF2/DLL4/KLF4/THBS1/NOTCH1/HHEX/CREB3L1/MMRN2/GPR4/THBS2	16
cluster 6	GO:0003418	growth plate cartilage chondrocyte differentiation	7/897	23/14282	0.000379148	0.0102577	0.00849458	COL12A1/COL7A1/COL6A1/COL6A2/COL6A3/VWA2/RARG	7
cluster 6	GO:0085029	extracellular matrix assembly	7/897	23/14282	0.000379148	0.0102577	0.00849458	RGCC/TGFB1/HAS1/MYH11/FBLN5/NOTCH1/HAS2	7
cluster 6	GO:0002262	myeloid cell homeostasis	20/897	138/14282	0.000384222	0.0103096	0.00853755	KITLG/FOXP3/ADGRF5/HMOX1/DNASE2/ID2/PTBP3/INHBA/KLF2/AMPD3/TMOD3/SLC7A11/FCER1G/G6PD/TAL1/JAM3/ZBTB7A/GATA2/HCLS1/LYN	20
cluster 6	GO:0001649	osteoblast differentiation	25/897	191/14282	0.000385231	0.0103096	0.00853755	MRC2/SNAI2/IBSP/TNC/HDAC7/PTHLH/RASSF2/DDX5/COL1A1/ID2/TNN/SNAI1/RRBP1/ID1/COL6A1/NOTCH1/CREB3L1/DDR2/GREM1/TPM4/SHOX2/FASN/SP7/CEBPB/PENK	25
cluster 6	GO:0050727	regulation of inflammatory response	34/897	293/14282	0.000394639	0.0105046	0.00869903	FOXP3/CD59/PYCARD/PIK3CG/SERPINE1/MMP8/ADCY7/TNFAIP6/CCR7/NT5E/KLF4/SUSD4/AGTR1/TTBK1/SERPING1/FCER1G/PSMB4/ZYX/PRKCD/NPY5R/ITGA2/GPRC5B/NLRC3/SOCS5/MYD88/NPPA/LPL/GBA/IL17RA/CDH5/PDE2A/APOD/ADA/LYN	34
cluster 6	GO:0061035	regulation of cartilage development	12/897	62/14282	0.000408813	0.0106254	0.00879902	SNAI2/PTHLH/TRPS1/TGFB1/LOXL2/ACVRL1/CTSK/GREM1/BMP1/SHOX2/RARG/RFLNB	12
cluster 6	GO:0072511	divalent inorganic cation transport	43/897	401/14282	0.000409689	0.0106254	0.00879902	HOMER3/CYBA/MYLK/ATP2B3/ZMPSTE24/ITPR3/PDGFB/KCNN4/TGFB1/GRIN2D/PIK3CG/VDR/PDGFRB/CCR7/RAMP2/RAMP1/SLC41A2/SLC39A6/CACNA1A/CACNG8/SLC39A1/ADRA2A/GPM6A/THY1/UBASH3B/G6PD/GRIN2C/ANXA5/SLC30A8/NOS3/CDK5/TMC1/IL16/CHRNA9/NPPA/F2R/CACNB4/TCN2/PDE2A/GJA4/CACNA1E/STIMATE/LYN	43
cluster 6	GO:0003414	chondrocyte morphogenesis involved in endochondral bone morphogenesis	6/897	17/14282	0.000409906	0.0106254	0.00879902	COL12A1/COL7A1/COL6A1/COL6A2/COL6A3/VWA2	6
cluster 6	GO:0003429	growth plate cartilage chondrocyte morphogenesis	6/897	17/14282	0.000409906	0.0106254	0.00879902	COL12A1/COL7A1/COL6A1/COL6A2/COL6A3/VWA2	6
cluster 6	GO:0090171	chondrocyte morphogenesis	6/897	17/14282	0.000409906	0.0106254	0.00879902	COL12A1/COL7A1/COL6A1/COL6A2/COL6A3/VWA2	6
cluster 6	GO:0002700	regulation of production of molecular mediator of immune response	17/897	109/14282	0.000434598	0.0112068	0.00928048	HFE/CD22/FOXP3/IL4R/HMOX1/CD40/SMAD7/TGFB1/IL13RA2/BST2/TNFRSF14/FCER1G/SPON2/TNFSF13/GPRC5B/CLCF1/HLA-E	17
cluster 6	GO:0002532	production of molecular mediator involved in inflammatory response	11/897	54/14282	0.000446129	0.0114445	0.00947735	IL4R/PYCARD/SERPINE1/ADCY7/FCER1G/NLRC3/MYD88/NPPA/IL17RA/APOD/LYN	11
cluster 6	GO:0030336	negative regulation of cell migration	29/897	238/14282	0.000465138	0.011835	0.00980071	TIE1/HMOX1/ANGPT4/SMAD7/RGCC/TGFB1/HAS1/SERPINE1/ENG/DUSP1/ARAP3/TNN/DLL4/BST2/KLF4/THBS1/SINHCAF/ACVRL1/PTPRG/NOTCH1/THY1/CYGB/GREM1/CD300A/COL3A1/MMRN2/NR2F2/APOD/ADA	29
cluster 6	GO:0051271	negative regulation of cellular component movement	33/897	284/14282	0.000466131	0.011835	0.00980071	CD9/TIE1/FBLN1/HMOX1/ANGPT4/SMAD7/RGCC/TGFB1/HAS1/SERPINE1/ENG/DUSP1/ARAP3/TNN/DLL4/BST2/ACTN4/KLF4/THBS1/SINHCAF/ACVRL1/PTPRG/NOTCH1/THY1/CYGB/GREM1/CD300A/COL3A1/SEMA4C/MMRN2/NR2F2/APOD/ADA	33
cluster 6	GO:2000181	negative regulation of blood vessel morphogenesis	16/897	100/14282	0.000474066	0.011975	0.00991669	STAB1/FOXC1/TIE1/ANGPT4/RGCC/SERPINE1/KLF2/DLL4/KLF4/THBS1/NOTCH1/HHEX/CREB3L1/MMRN2/GPR4/THBS2	16
cluster 6	GO:0001570	vasculogenesis	13/897	72/14282	0.000483652	0.0121327	0.0100473	HDAC7/TIE1/TGFB1/RASIP1/ENG/PDGFRB/KDR/RAMP2/NOTCH1/HAS2/EGFL7/CD34/SOX18	13
cluster 6	GO:2000146	negative regulation of cell motility	30/897	250/14282	0.000485209	0.0121327	0.0100473	TIE1/FBLN1/HMOX1/ANGPT4/SMAD7/RGCC/TGFB1/HAS1/SERPINE1/ENG/DUSP1/ARAP3/TNN/DLL4/BST2/KLF4/THBS1/SINHCAF/ACVRL1/PTPRG/NOTCH1/THY1/CYGB/GREM1/CD300A/COL3A1/MMRN2/NR2F2/APOD/ADA	30
cluster 6	GO:0043299	leukocyte degranulation	47/897	455/14282	0.000521329	0.0129348	0.0107115	ALDH3B1/PLAUR/GRN/TIMP2/HEXB/CYBA/KCNAB2/IL4R/CD59/FTL/HMOX1/COTL1/PYCARD/ATP8B4/GSDMD/MAN2B1/PIK3CG/RAB5C/TCIRG1/FRK/ARSB/PSMD14/QPCT/MMP8/ADGRE5/IL13RA2/TNFAIP6/CD93/BST2/AMPD3/CD63/IQGAP1/IQGAP2/FCER1G/CTSS/PRKCD/CTSB/CD300A/RAB31/PTAFR/GUSB/FPR1/NPPA/GATA2/LAMP1/PPIA/LYN	47
cluster 6	GO:0006027	glycosaminoglycan catabolic process	11/897	55/14282	0.000526526	0.0129348	0.0107115	HEXB/TGFB1/NAGLU/ARSB/FMOD/LYVE1/LUM/SDC2/GUSB/BGN/PRELP	11
cluster 6	GO:0043550	regulation of lipid kinase activity	11/897	55/14282	0.000526526	0.0129348	0.0107115	PDGFB/FLT1/TGFB1/PDGFRB/SOCS2/CCR7/VAV3/KLF4/SOCS5/SRC/LYN	11
cluster 6	GO:1903589	positive regulation of blood vessel endothelial cell proliferation involved in sprouting angiogenesis	5/897	12/14282	0.000527737	0.0129348	0.0107115	HMOX1/PPP1R16B/AGTR1/JCAD/GATA2	5
cluster 6	GO:1901343	negative regulation of vasculature development	17/897	111/14282	0.000539539	0.0131589	0.0108971	STAB1/FOXC1/TIE1/PDGFB/ANGPT4/RGCC/SERPINE1/KLF2/DLL4/KLF4/THBS1/NOTCH1/HHEX/CREB3L1/MMRN2/GPR4/THBS2	17
cluster 6	GO:0002791	regulation of peptide secretion	41/897	382/14282	0.000543307	0.0131859	0.0109194	HFE/CD22/FOXP3/MAP4K4/IL4R/ITPR3/CD40/ARHGEF7/RGCC/PYCARD/GSDMD/KCNN4/TGFB1/NMU/HMGCR/P3H1/MMP8/CCR7/NR1D1/POSTN/GLUL/CACNA1A/SYBU/ADRA2A/TNFRSF14/INHBB/AIM2/ANXA5/SLC30A8/NLGN2/CD34/LPL/IL17RA/SSC5D/F2R/MAPK11/PPIA/SRC/CACNA1E/HLA-E/LYN	41
cluster 6	GO:0050708	regulation of protein secretion	39/897	358/14282	0.000550222	0.0132885	0.0110044	CD22/FOXP3/MAP4K4/IL4R/ITPR3/CD40/RGCC/PYCARD/GSDMD/KCNN4/TGFB1/NMU/HMGCR/P3H1/MMP8/CCR7/NR1D1/POSTN/GLUL/CACNA1A/SYBU/ADRA2A/TNFRSF14/INHBB/AIM2/ANXA5/SLC30A8/NLGN2/CD34/LPL/IL17RA/SSC5D/F2R/MAPK11/PPIA/SRC/CACNA1E/HLA-E/LYN	39
cluster 6	GO:1903391	regulation of adherens junction organization	12/897	64/14282	0.000553698	0.0133076	0.0110202	MAP4K4/PPM1F/KDR/THBS1/ACVRL1/IQGAP1/THY1/MMP14/GREM1/APOD/SRC/FMN1	12
cluster 6	GO:0099024	plasma membrane invagination	10/897	47/14282	0.000559294	0.0133134	0.011025	MYH9/SNX9/THBS1/MEGF10/DOCK1/FCER1G/ITGA2/CD300A/SNX33/GATA2	10
cluster 6	GO:0045620	negative regulation of lymphocyte differentiation	9/897	39/14282	0.000559319	0.0133134	0.011025	RUNX3/FOXP3/IL4R/SMAD7/LOXL3/ID2/INHBA/SOCS5/NRARP	9
cluster 6	GO:0002449	lymphocyte mediated immunity	24/897	185/14282	0.000569221	0.0134843	0.0111665	HFE/KDM5D/FOXP3/IL4R/CD40/SMAD7/TGFB1/BTN3A3/IL13RA2/RIPK3/CD27/SUSD4/LYST/SERPING1/FCER1G/TNFSF13/PRKCD/IL7R/CLCF1/LAMP1/MICB/GNL1/HLA-E/HLA-F	24
cluster 6	GO:0007044	cell-substrate junction assembly	15/897	92/14282	0.000574613	0.0135372	0.0112104	MAP4K4/CTTN/PPM1F/ARHGEF7/KDR/THBS1/ACVRL1/IQGAP1/THY1/MMP14/ITGA2/GREM1/APOD/SRC/FMN1	15
cluster 6	GO:0003422	growth plate cartilage morphogenesis	6/897	18/14282	0.000582393	0.0135372	0.0112104	COL12A1/COL7A1/COL6A1/COL6A2/COL6A3/VWA2	6
cluster 6	GO:0043302	positive regulation of leukocyte degranulation	6/897	18/14282	0.000582393	0.0135372	0.0112104	IL4R/FCER1G/PTAFR/NPPA/GATA2/LAMP1	6
cluster 6	GO:0043371	negative regulation of CD4-positive, alpha-beta T cell differentiation	6/897	18/14282	0.000582393	0.0135372	0.0112104	RUNX3/FOXP3/IL4R/SMAD7/LOXL3/SOCS5	6
cluster 6	GO:0006024	glycosaminoglycan biosynthetic process	16/897	102/14282	0.000594066	0.013744	0.0113816	CHPF2/PDGFB/TGFB1/HAS1/PDGFRB/FMOD/GALNT5/LUM/CSGALNACT1/HS3ST3A1/SDC2/CSGALNACT2/HAS2/BGN/CHST6/PRELP	16
cluster 6	GO:0009306	protein secretion	47/897	458/14282	0.000601968	0.0138621	0.0114794	CD22/FOXP3/TRAF3IP2/MAP4K4/IL4R/ITPR3/CD40/RGCC/PYCARD/GSDMD/KCNN4/OLFM2/TGFB1/NMU/HMGCR/PLEK/P3H1/MMP8/LTBP2/CCR7/NR1D1/POSTN/GLUL/CACNA1A/RCN3/SYBU/NOTCH1/ADRA2A/TNFRSF14/INHBB/AIM2/ANXA5/SLC30A8/NLGN2/SCG2/CD34/LPL/IL17RA/SSC5D/F2R/MAPK11/PPIA/SRC/CACNA1E/HLA-E/LYN/NOX5	47
cluster 6	GO:0009617	response to bacterium	45/897	434/14282	0.000627939	0.0143932	0.0119192	TFPI/STAB1/CYBA/IL12RB2/CSF2RB/CD40/PYCARD/GSDMD/TGFB1/SERPINE1/OAS2/PLSCR4/SLC17A5/CCR7/NR1D1/HTN1/CDK4/IL1RN/IFI44/HMCN1/LYST/MTDH/PTGES/NOTCH1/GPM6A/MR1/LY96/TNFRSF14/FCER1G/SPON2/SHC1/PRKCD/NOS3/PTAFR/CEBPB/MYD88/LPL/THBD/SSC5D/F2R/PENK/IRAK1/SRC/HLA-E/LYN	45
cluster 6	GO:1903725	regulation of phospholipid metabolic process	13/897	74/14282	0.000635595	0.0144855	0.0119957	ADGRF5/PDGFB/FLT1/TGFB1/PDGFRB/SOCS2/CCR7/VAV3/KLF4/PRKCD/SOCS5/SRC/LYN	13
cluster 6	GO:0090218	positive regulation of lipid kinase activity	8/897	32/14282	0.00063782	0.0144855	0.0119957	PDGFB/FLT1/TGFB1/PDGFRB/CCR7/VAV3/SRC/LYN	8
cluster 6	GO:0046578	regulation of Ras protein signal transduction	26/897	209/14282	0.00065479	0.0146843	0.0121603	TIMP2/RTN4R/KITLG/MAP4K4/OPHN1/MYO9B/CYTH4/ARHGEF7/RASAL3/RASA4/RASGRF2/PDGFRB/ARAP3/PREX1/ARHGEF6/VAV3/NOTCH1/EPS8/FGD5/AUTS2/ARHGEF40/COL3A1/GPR4/F2R/ARHGEF15/ARHGEF28	26
cluster 6	GO:0001952	regulation of cell-matrix adhesion	16/897	103/14282	0.000663225	0.0146843	0.0121603	MAP4K4/PPM1F/SERPINE1/CCR7/KDR/POSTN/THBS1/ACVRL1/IQGAP1/CDH13/THY1/MMP14/GREM1/APOD/SRC/FMN1	16
cluster 6	GO:0031954	positive regulation of protein autophosphorylation	7/897	25/14282	0.000665704	0.0146843	0.0121603	PDGFB/RASSF2/IQGAP1/TNKS1BP1/ACE/GREM1/SRC	7
cluster 6	GO:0042730	fibrinolysis	7/897	25/14282	0.000665704	0.0146843	0.0121603	PLAUR/FAP/SERPINE1/THBS1/SERPING1/THBD/SERPINB2	7
cluster 6	GO:0097066	response to thyroid hormone	7/897	25/14282	0.000665704	0.0146843	0.0121603	GCLM/KLF9/CTSS/ANXA5/CTSB/GBA/GAS2L1	7
cluster 6	GO:0010596	negative regulation of endothelial cell migration	10/897	48/14282	0.000667332	0.0146843	0.0121603	ANGPT4/RGCC/TGFB1/DLL4/KLF4/THBS1/ACVRL1/NOTCH1/MMRN2/NR2F2	10
cluster 6	GO:0072577	endothelial cell apoptotic process	10/897	48/14282	0.000667332	0.0146843	0.0121603	CD40/RGCC/SERPINE1/ITGA4/KDR/RAMP2/THBS1/SCG2/CD248/GATA2	10
cluster 6	GO:0043303	mast cell degranulation	9/897	40/14282	0.000682045	0.0149416	0.0123734	IL4R/HMOX1/PIK3CG/IL13RA2/FCER1G/CD300A/NPPA/GATA2/LYN	9
cluster 6	GO:0008064	regulation of actin polymerization or depolymerization	22/897	166/14282	0.000710541	0.0154973	0.0128336	CAPG/LIMA1/CTTN/PYCARD/PFN1/ARPC3/PLEK/CIT/PREX1/CCR7/ARPC1B/TMOD3/IQGAP2/EPS8/TMSB15A/PRKCD/CDC42EP5/HCLS1/KIRREL1/KANK3/TWF2/FMN1	22
cluster 6	GO:0070838	divalent metal ion transport	42/897	400/14282	0.00073129	0.0158799	0.0131504	HOMER3/CYBA/MYLK/ATP2B3/ZMPSTE24/ITPR3/PDGFB/KCNN4/TGFB1/GRIN2D/PIK3CG/VDR/PDGFRB/CCR7/RAMP2/RAMP1/SLC41A2/SLC39A6/CACNA1A/CACNG8/SLC39A1/ADRA2A/GPM6A/THY1/UBASH3B/G6PD/GRIN2C/ANXA5/SLC30A8/NOS3/CDK5/TMC1/IL16/CHRNA9/NPPA/F2R/CACNB4/PDE2A/GJA4/CACNA1E/STIMATE/LYN	42
cluster 6	GO:1904035	regulation of epithelial cell apoptotic process	12/897	66/14282	0.000739455	0.0159871	0.0132392	HMOX1/CD40/RGCC/SERPINE1/ITGA4/KDR/RAMP2/THBS1/SCG2/CD248/BOK/GATA2	12
cluster 6	GO:0030832	regulation of actin filament length	22/897	167/14282	0.000771096	0.0165987	0.0137456	CAPG/LIMA1/CTTN/PYCARD/PFN1/ARPC3/PLEK/CIT/PREX1/CCR7/ARPC1B/TMOD3/IQGAP2/EPS8/TMSB15A/PRKCD/CDC42EP5/HCLS1/KIRREL1/KANK3/TWF2/FMN1	22
cluster 6	GO:0001953	negative regulation of cell-matrix adhesion	8/897	33/14282	0.00079616	0.0168502	0.0139539	MAP4K4/SERPINE1/POSTN/THBS1/ACVRL1/MMP14/APOD/SRC	8
cluster 6	GO:0003203	endocardial cushion morphogenesis	8/897	33/14282	0.00079616	0.0168502	0.0139539	SNAI2/ENG/SNAI1/ACVRL1/NOTCH1/MSX1/HEYL/NOS3	8
cluster 6	GO:0035023	regulation of Rho protein signal transduction	18/897	125/14282	0.000797072	0.0168502	0.0139539	RTN4R/OPHN1/MYO9B/ARHGEF7/RASGRF2/PDGFRB/ARAP3/PREX1/ARHGEF6/VAV3/EPS8/FGD5/ARHGEF40/COL3A1/GPR4/F2R/ARHGEF15/ARHGEF28	18
cluster 6	GO:0002275	myeloid cell activation involved in immune response	47/897	464/14282	0.000797295	0.0168502	0.0139539	ALDH3B1/PLAUR/GRN/TIMP2/HEXB/CYBA/KCNAB2/IL4R/CD59/FTL/HMOX1/COTL1/PYCARD/ATP8B4/GSDMD/MAN2B1/PIK3CG/RAB5C/TCIRG1/FRK/ARSB/PSMD14/QPCT/MMP8/ADGRE5/IL13RA2/TNFAIP6/CD93/BST2/AMPD3/CD63/IQGAP1/IQGAP2/FCER1G/CTSS/PRKCD/CTSB/CD300A/RAB31/PTAFR/GUSB/FPR1/NPPA/GATA2/LAMP1/PPIA/LYN	47
cluster 6	GO:0002719	negative regulation of cytokine production involved in immune response	6/897	19/14282	0.000806304	0.0168502	0.0139539	HFE/FOXP3/HMOX1/SMAD7/TGFB1/BST2	6
cluster 6	GO:0035162	embryonic hemopoiesis	6/897	19/14282	0.000806304	0.0168502	0.0139539	KITLG/SH2B3/KMT2A/KDR/TAL1/GATA2	6
cluster 6	GO:0043249	erythrocyte maturation	5/897	13/14282	0.000813411	0.0168502	0.0139539	PTBP3/KLF2/G6PD/TAL1/ZBTB7A	5
cluster 6	GO:0048711	positive regulation of astrocyte differentiation	5/897	13/14282	0.000813411	0.0168502	0.0139539	ID2/SERPINE2/TTBK1/NOTCH1/CLCF1	5
cluster 6	GO:0072109	glomerular mesangium development	5/897	13/14282	0.000813411	0.0168502	0.0139539	PDGFB/PDGFRB/NOTCH1/CD34/GPR4	5
cluster 6	GO:0002279	mast cell activation involved in immune response	9/897	41/14282	0.000825889	0.0170374	0.0141089	IL4R/HMOX1/PIK3CG/IL13RA2/FCER1G/CD300A/NPPA/GATA2/LYN	9
cluster 6	GO:0033002	muscle cell proliferation	23/897	179/14282	0.000839757	0.017115	0.0141732	CYBA/FOXC1/NOTCH3/FGFR1/MMP2/HMOX1/PDGFB/HMGCR/PDGFRB/ID2/MYB/KLF4/THBS1/CDH13/MEGF10/NOTCH1/EPHB1/NPY5R/ITGA2/PTAFR/IRAK1/MAPK11/APOD	23
cluster 6	GO:0051607	defense response to virus	23/897	179/14282	0.000839757	0.017115	0.0141732	TRAF3IP2/UFD1/ZMPSTE24/CD40/PYCARD/UNC93B1/OAS3/OAS2/TRIM38/TRIM25/BST2/C19orf66/TRIM22/LYST/MX1/SPON2/AIM2/CGAS/HTRA1/FAM111A/ISG20/SLFN11/MICB	23
cluster 6	GO:0048771	tissue remodeling	19/897	136/14282	0.000842495	0.017115	0.0141732	FLT4/FOXC1/RASSF2/TGFB1/VDR/DLL4/ACVRL1/CTSK/UBASH3B/LRRK1/MMP14/ACE/NOS3/TPP1/GREM1/F2R/BGN/SRC/PLEKHM1	19
cluster 6	GO:0006026	aminoglycan catabolic process	11/897	58/14282	0.000843479	0.017115	0.0141732	HEXB/TGFB1/NAGLU/ARSB/FMOD/LYVE1/LUM/SDC2/GUSB/BGN/PRELP	11
cluster 6	GO:0007265	Ras protein signal transduction	42/897	403/14282	0.00084934	0.0171482	0.0142007	TIMP2/RTN4R/KITLG/MAP4K4/OPHN1/MYO9B/CYTH4/ARHGEF7/RASAL3/RASA4/LIMK1/RAB5C/RAB34/RASGRF2/PDGFRB/DOK1/RAB32/ARAP3/PREX1/RAB22A/RHOJ/ARHGEF6/VAV3/CDH13/RAB13/AGTR1/SHC3/NOTCH1/ADRA2A/EPS8/FGD5/AUTS2/SHC1/COL1A2/ARHGEF40/CDC42EP5/RAB31/COL3A1/GPR4/F2R/ARHGEF15/ARHGEF28	42
cluster 6	GO:0006816	calcium ion transport	38/897	354/14282	0.000852041	0.0171482	0.0142007	HOMER3/CYBA/MYLK/ATP2B3/ZMPSTE24/ITPR3/PDGFB/KCNN4/TGFB1/GRIN2D/PIK3CG/VDR/PDGFRB/CCR7/RAMP2/RAMP1/CACNA1A/CACNG8/ADRA2A/GPM6A/THY1/UBASH3B/G6PD/GRIN2C/ANXA5/NOS3/CDK5/TMC1/IL16/CHRNA9/NPPA/F2R/CACNB4/PDE2A/GJA4/CACNA1E/STIMATE/LYN	38
cluster 6	GO:0031348	negative regulation of defense response	21/897	158/14282	0.00089543	0.0179485	0.0148634	FOXP3/UFD1/PYCARD/TRIM38/ADCY7/TNFAIP6/NT5E/KLF4/SERPING1/PSMB4/PRKCD/NPY5R/HTRA1/NLRC3/SOCS5/GBA/CDH5/APOD/ADA/MICB/HLA-E	21
cluster 6	GO:0050864	regulation of B cell activation	15/897	96/14282	0.000908033	0.0180886	0.0149794	CD22/FOXP3/CD40/TGFB1/ID2/INHBA/VAV3/CD27/ZFP36L2/MMP14/TNFSF13/CD300A/CLCF1/ADA/LYN	15
cluster 6	GO:0032956	regulation of actin cytoskeleton organization	34/897	307/14282	0.000912232	0.0180886	0.0149794	CAPG/LIMA1/FSCN1/CTTN/PPM1F/RGCC/PYCARD/TGFB1/LIMK1/PFN1/ARPC3/PDGFRB/PLEK/CIT/PREX1/ID1/CCR7/BST2/ARPC1B/FHOD1/TMOD3/IQGAP2/EPS8/TMSB15A/PRKCD/CDK5/JAM3/CDC42EP5/HCLS1/KIRREL1/KANK3/ARHGEF15/TWF2/FMN1	34
cluster 6	GO:1903510	mucopolysaccharide metabolic process	16/897	106/14282	0.00091338	0.0180886	0.0149794	CHPF2/HEXB/PDGFB/TGFB1/HAS1/ARSB/FMOD/LYVE1/LUM/CSGALNACT1/CSGALNACT2/GUSB/HAS2/BGN/CHST6/PRELP	16
cluster 6	GO:0001541	ovarian follicle development	10/897	50/14282	0.000935235	0.0184476	0.0152767	KITLG/FOXC1/DMC1/LFNG/INHBA/MMP19/MMP14/INHBB/CEBPB/SRC	10
cluster 6	GO:0031349	positive regulation of defense response	36/897	332/14282	0.000961769	0.018821	0.015586	HFE/CYBA/UFD1/PYCARD/PIK3CG/SERPINE1/UNC93B1/MMP8/CCR7/NR1D1/AGTR1/TTBK1/LY96/FCER1G/CTSS/AIM2/PRKCD/NPY5R/ITGA2/CGAS/GPRC5B/CD300A/CLEC7A/MYD88/NPPA/LPL/IL17RA/PENK/IRAK1/LAMP1/PDE2A/SRC/MICB/HLA-E/MUC12/LYN	36
cluster 6	GO:0051249	regulation of lymphocyte activation	36/897	332/14282	0.000961769	0.018821	0.015586	HFE/CD22/RUNX3/FOXP3/PRDM1/IL4R/CD40/SMAD7/PYCARD/CD276/RASAL3/TGFB1/LOXL3/ID2/MYB/INHBA/CCR7/RIPK3/VAV3/CD27/ZFP36L2/THY1/MMP14/TNFRSF14/TNFSF13/CD300A/IL7R/SOCS5/CEBPB/CLCF1/LAMP1/ADA/SRC/NRARP/HLA-E/LYN	36
cluster 6	GO:0033003	regulation of mast cell activation	8/897	34/14282	0.000984591	0.0191918	0.015893	IL4R/HMOX1/IL13RA2/FCER1G/CD300A/NPPA/GATA2/LYN	8
cluster 6	GO:1903037	regulation of leukocyte cell-cell adhesion	28/897	238/14282	0.00100466	0.0195061	0.0161533	HFE/RUNX3/FOXP3/IL4R/SMAD7/PYCARD/CD276/RASAL3/TGFB1/ITGA4/LOXL3/MYB/CCR7/KLF4/CD27/THY1/TNFRSF14/CD300A/IL7R/PTAFR/HAS2/SOCS5/CEBPB/ADA/SRC/NRARP/HLA-E/LYN	28
cluster 6	GO:0016049	cell growth	45/897	444/14282	0.00100969	0.0195186	0.0161636	RTN4R/CYBA/FSTL4/CTTN/NRCAM/TGFB1/LIMK1/PPP1R9B/ITGA4/SGK1/SOCS2/INHBA/INO80/BST2/UNC13A/PPT1/DCLK1/POSTN/PSRC1/SERPINE2/ACVRL1/FBLN5/IQGAP1/AGTR1/EAF2/MMP14/AUTS2/G6PD/MSX1/APBB2/ESM1/CDK5/HTRA1/AVPR1A/NDEL1/GREM1/ISLR2/TMC8/SEMA4C/RARG/NPPA/MUC12/SIPA1/MEG3/TWF2	45
cluster 6	GO:0010595	positive regulation of endothelial cell migration	15/897	97/14282	0.00101318	0.0195186	0.0161636	FLT4/HDAC7/FGFR1/HMOX1/PDGFB/CD40/ANGPT4/SRPX2/TGFB1/RHOJ/KDR/THBS1/NOS3/JCAD/GATA2	15
cluster 6	GO:0002460	adaptive immune response based on somatic recombination of immune receptors built from immunoglobulin superfamily domains	25/897	204/14282	0.00102501	0.0196698	0.0162889	HFE/KDM5D/FOXP3/IL4R/CD40/SMAD7/TGFB1/BTN3A3/LOXL3/IL13RA2/RIPK3/CD27/SUSD4/SERPING1/FCER1G/TNFSF13/PRKCD/IL7R/SOCS5/CLCF1/ADA/MICB/GNL1/HLA-E/HLA-F	25
cluster 6	GO:0045216	cell-cell junction organization	20/897	149/14282	0.00103787	0.0198397	0.0164295	CD9/SNAI2/HDAC7/FSCN1/PARD6A/TGFB1/SNAI1/ACTN4/RAMP2/CDH13/RAB13/NLGN4X/MTDH/ACE/MICALL2/NLGN2/CDH5/F2R/CLDN5/GJA4	20
cluster 6	GO:0008154	actin polymerization or depolymerization	24/897	193/14282	0.00104379	0.0198762	0.0164598	CAPG/LIMA1/CTTN/PYCARD/PFN1/ARPC3/PLEK/CIT/PREX1/CCR7/ARPC1B/MICAL1/TMOD3/IQGAP2/EPS8/TMSB15A/PRKCD/MICALL2/CDC42EP5/HCLS1/KIRREL1/KANK3/TWF2/FMN1	24
cluster 6	GO:0002819	regulation of adaptive immune response	18/897	128/14282	0.0010564	0.0200392	0.0165948	HFE/FOXP3/IL4R/CD40/SMAD7/PYCARD/TGFB1/LOXL3/ADCY7/RIPK3/FCER1G/TNFSF13/IL7R/SOCS5/CLCF1/ADA/HLA-E/HLA-F	18
cluster 6	GO:0035306	positive regulation of dephosphorylation	10/897	51/14282	0.00109901	0.0206889	0.0171328	PTBP1/PPP1R16B/TGFB1/PDGFRB/PLEK/RIPK3/PRKCD/ITGA2/CD300A/GBA	10
cluster 6	GO:0051057	positive regulation of small GTPase mediated signal transduction	10/897	51/14282	0.00109901	0.0206889	0.0171328	RTN4R/KITLG/MAP4K4/PDGFRB/NOTCH1/AUTS2/COL3A1/GPR4/F2R/SRC	10
cluster 6	GO:0003073	regulation of systemic arterial blood pressure	12/897	69/14282	0.00111376	0.0208707	0.0172833	CYBA/PDGFB/POSTN/AGTR1/PLCB3/ACE/NOS3/AVPR1A/AR/NPPA/F2R/NR2F2	12
cluster 6	GO:0032970	regulation of actin filament-based process	37/897	347/14282	0.0011195	0.0208707	0.0172833	CAPG/LIMA1/FSCN1/CTTN/PPM1F/MYH9/RGCC/PYCARD/TGFB1/LIMK1/PFN1/ARPC3/PDGFRB/PLEK/CIT/PREX1/ID1/CCR7/BST2/ARPC1B/FHOD1/TMOD3/FRMD6/IQGAP2/ABRACL/EPS8/TMSB15A/PRKCD/CDK5/JAM3/CDC42EP5/HCLS1/KIRREL1/KANK3/ARHGEF15/TWF2/FMN1	37
cluster 6	GO:0003158	endothelium development	16/897	108/14282	0.00112131	0.0208707	0.0172833	PPP1R16B/ENG/ID1/KDR/ACVRL1/NOTCH1/FASN/CD34/CDH5/CLDN5/NR2F2/PDE2A/GJA4/SOX18/NOTCH4/S1PR3	16
cluster 6	GO:0050731	positive regulation of peptidyl-tyrosine phosphorylation	20/897	150/14282	0.00112871	0.0209297	0.0173322	KITLG/CASS4/IL11/PDGFB/CD40/ANGPT4/TGFB1/ENPP2/IQGAP1/ADRA2A/LRRK1/TNFRSF14/ACE/TAL1/GREM1/GPRC5B/CLCF1/HCLS1/SRC/LYN	20
cluster 6	GO:0030595	leukocyte chemotaxis	21/897	161/14282	0.00114305	0.0211167	0.017487	PDGFB/FLT1/PIK3CG/SERPINE1/DUSP1/CXCR4/PREX1/CCR7/VAV3/IL1RN/THBS1/CH25H/LYST/FCER1G/JAM3/GREM1/SCG2/IL16/CMKLR1/IL17RA/LYN	21
cluster 6	GO:0050730	regulation of peptidyl-tyrosine phosphorylation	25/897	206/14282	0.00117914	0.0217022	0.017972	KITLG/CASS4/IL11/PDGFB/CD40/ANGPT4/TGFB1/ENPP2/IQGAP1/ADRA2A/THY1/LRRK1/TNFRSF14/ACE/SHC1/TAL1/PRKCD/GREM1/GPRC5B/CD300A/SOCS5/CLCF1/HCLS1/SRC/LYN	25
cluster 6	GO:0003094	glomerular filtration	5/897	14/14282	0.00120026	0.0217673	0.0180258	ADGRF5/MCAM/PDGFB/CD34/F2R	5
cluster 6	GO:0034111	negative regulation of homotypic cell-cell adhesion	5/897	14/14282	0.00120026	0.0217673	0.0180258	CD9/CCM2L/SERPINE2/UBASH3B/PRKCD	5
cluster 6	GO:0045623	negative regulation of T-helper cell differentiation	5/897	14/14282	0.00120026	0.0217673	0.0180258	FOXP3/IL4R/SMAD7/LOXL3/SOCS5	5
cluster 6	GO:2000353	positive regulation of endothelial cell apoptotic process	5/897	14/14282	0.00120026	0.0217673	0.0180258	CD40/RGCC/ITGA4/THBS1/CD248	5
cluster 6	GO:0045687	positive regulation of glial cell differentiation	8/897	35/14282	0.00120707	0.021811	0.018062	TGFB1/ID2/CXCR4/SERPINE2/ZNF365/TTBK1/NOTCH1/CLCF1	8
cluster 6	GO:0090287	regulation of cellular response to growth factor stimulus	28/897	241/14282	0.00121794	0.0219273	0.0181584	FGFR1/DOK5/SMAD7/FLT1/TGFB1/GRB10/ENG/PMEPA1/TMEM204/CD63/THBS1/ACVRL1/PCSK6/CDKN2B/NOTCH1/HHEX/CREB3L1/LEMD2/MSX1/JCAD/HTRA1/FBN1/GREM1/VASN/MMRN2/ZBTB7A/GREM2/GDF3	28
cluster 6	GO:0008585	female gonad development	14/897	89/14282	0.0012438	0.0223117	0.0184767	KITLG/FOXC1/PGR/COL9A3/DMC1/LFNG/INHBA/MMP19/MMP14/INHBB/NOS3/CEBPB/NUPR1/SRC	14
cluster 6	GO:0002695	negative regulation of leukocyte activation	18/897	130/14282	0.00126663	0.0226393	0.018748	HFE/RUNX3/FOXP3/ADGRF5/IL4R/HMOX1/SMAD7/TGFB1/LOXL3/ID2/INHBA/IL13RA2/TNFRSF14/CD300A/SOCS5/CEBPB/NRARP/LYN	18
cluster 6	GO:0003170	heart valve development	10/897	52/14282	0.00128548	0.022787	0.0188703	SNAI2/ELN/PRDM1/TGFB1/SNAI1/DLL4/NOTCH1/HEYL/NOS3/SHOX2	10
cluster 6	GO:0035924	cellular response to vascular endothelial growth factor stimulus	10/897	52/14282	0.00128548	0.022787	0.0188703	FLT4/FOXC1/FLT1/PDGFRB/KDR/DLL4/RAMP2/CD63/NOTCH1/JCAD	10
cluster 6	GO:0042110	T cell activation	38/897	362/14282	0.0012887	0.022787	0.0188703	HFE/RUNX3/FOXP3/PRDM1/IL4R/APBB1IP/MYH9/SMAD7/ELF4/PYCARD/CD276/RASAL3/TGFB1/PIK3CG/LFNG/LOXL3/MYB/PREX1/CCR7/DLL4/RIPK3/CD27/ZFP36L2/THY1/TNFRSF14/FCER1G/CD300A/NLRC3/IL7R/SOCS5/CEBPB/CLEC7A/ADA/SRC/NRARP/MICB/HLA-E/LYN	38
cluster 6	GO:0110053	regulation of actin filament organization	28/897	242/14282	0.00129726	0.0228568	0.0189281	CAPG/LIMA1/CTTN/PPM1F/RGCC/PYCARD/LIMK1/PFN1/ARPC3/PLEK/CIT/PREX1/ID1/CCR7/ARPC1B/FHOD1/TMOD3/IQGAP2/EPS8/TMSB15A/PRKCD/CDC42EP5/HCLS1/KIRREL1/KANK3/ARHGEF15/TWF2/FMN1	28
cluster 6	GO:0002440	production of molecular mediator of immune response	20/897	152/14282	0.00133096	0.0233672	0.0193508	HFE/CD22/FOXP3/TRAF3IP2/IL4R/HMOX1/CD40/SMAD7/TGFB1/IL13RA2/BST2/MR1/TNFRSF14/FCER1G/SPON2/TNFSF13/GPRC5B/IL7R/CLCF1/HLA-E	20
cluster 6	GO:0003413	chondrocyte differentiation involved in endochondral bone morphogenesis	7/897	28/14282	0.00139005	0.0242329	0.0200676	COL12A1/COL7A1/COL6A1/COL6A2/COL6A3/VWA2/RARG	7
cluster 6	GO:1903671	negative regulation of sprouting angiogenesis	7/897	28/14282	0.00139005	0.0242329	0.0200676	KLF2/DLL4/KLF4/THBS1/NOTCH1/CREB3L1/MMRN2	7
cluster 6	GO:0006898	receptor-mediated endocytosis	29/897	255/14282	0.00140363	0.0243837	0.0201925	CD9/STAB1/HFE/OPHN1/CTTN/SERPINE1/DNM1/ITGA4/LOXL3/CLTA/SNX9/PPT1/RAMP2/RAMP1/LOXL2/CD63/ENPP2/PGBD1/CACNG8/MEGF10/PLA2R1/FCER1G/GREM1/SCARA5/RAB31/CD163L1/SSC5D/LRP10/DNM3	29
cluster 6	GO:0009612	response to mechanical stimulus	23/897	186/14282	0.00141783	0.0245443	0.0203255	TNC/CYBA/COL11A1/CD40/TNFRSF10A/TGFB1/ENG/COL1A1/POSTN/SERPINE2/CHEK1/MMP14/ITGA2/TMC1/COL3A1/MAP3K2/MYD88/CHRNA9/NPPA/FOSL1/PDE2A/PDZD7/SRC	23
cluster 6	GO:0003180	aortic valve morphogenesis	6/897	21/14282	0.00144733	0.024881	0.0206043	SNAI2/ELN/SNAI1/DLL4/NOTCH1/NOS3	6
cluster 6	GO:0072012	glomerulus vasculature development	6/897	21/14282	0.00144733	0.024881	0.0206043	NOTCH3/PDGFB/PDGFRB/NOTCH1/CD34/GPR4	6
cluster 6	GO:0001974	blood vessel remodeling	8/897	36/14282	0.00146781	0.0251458	0.0208237	FLT4/FOXC1/TGFB1/DLL4/ACVRL1/ACE/NOS3/BGN	8
cluster 6	GO:2000243	positive regulation of reproductive process	10/897	53/14282	0.00149692	0.0255561	0.0211634	CDC25B/LFNG/INHBA/NPM2/INHBB/MSX1/PLB1/AR/PTAFR/SRC	10
cluster 6	GO:0007159	leukocyte cell-cell adhesion	30/897	268/14282	0.00150488	0.0255596	0.0211663	HFE/RUNX3/FOXP3/IL4R/SMAD7/PYCARD/CD276/RASAL3/TGFB1/ITGA4/LOXL3/MYB/CCR7/NT5E/KLF4/CD27/FERMT3/THY1/TNFRSF14/CD300A/IL7R/PTAFR/HAS2/SOCS5/CEBPB/ADA/SRC/NRARP/HLA-E/LYN	30
cluster 6	GO:0010811	positive regulation of cell-substrate adhesion	16/897	111/14282	0.00150745	0.0255596	0.0211663	MAP4K4/CASS4/PPM1F/ARHGEF7/ECM2/PREX1/CCR7/KDR/IQGAP1/CDH13/COL8A1/DOCK1/THY1/HAS2/MMRN2/FMN1	16
cluster 6	GO:0060840	artery development	13/897	81/14282	0.00151973	0.0256797	0.0212658	PLXND1/FOXC1/PRDM1/MYLK/ADGRF5/NOTCH3/SMAD7/ENG/PDGFRB/DLL4/ACVRL1/NOTCH1/COL3A1	13
cluster 6	GO:0071260	cellular response to mechanical stimulus	12/897	72/14282	0.00163321	0.0275035	0.0227761	CYBA/CD40/TNFRSF10A/TGFB1/ENG/COL1A1/CHEK1/ITGA2/MAP3K2/MYD88/NPPA/PDE2A	12
cluster 6	GO:0046579	positive regulation of Ras protein signal transduction	9/897	45/14282	0.00166736	0.0277214	0.0229565	RTN4R/KITLG/MAP4K4/PDGFRB/NOTCH1/AUTS2/COL3A1/GPR4/F2R	9
cluster 6	GO:0007369	gastrulation	21/897	166/14282	0.00168634	0.0277214	0.0229565	FOXC1/COL11A1/FGFR1/ITGB5/MMP2/COL12A1/COL7A1/ITGA4/MMP8/INHBA/SNAI1/IL1RN/KLF4/COL6A1/COL8A1/MMP14/TAL1/ITGA2/SOX7/GDF3/COL5A2	21
cluster 6	GO:0030098	lymphocyte differentiation	30/897	270/14282	0.0016902	0.0277214	0.0229565	RUNX3/FOXP3/PRDM1/IL4R/IL11/MFNG/SMAD7/LYL1/TGFB1/LFNG/ITGA4/LOXL3/ID2/MYB/INHBA/PREX1/CCR7/DLL4/RIPK3/CD27/ZFP36L2/HHEX/MMP14/FCER1G/IL7R/SOCS5/CLCF1/ZBTB7A/ADA/NRARP	30
cluster 6	GO:0040013	negative regulation of locomotion	32/897	294/14282	0.00169037	0.0277214	0.0229565	TIE1/FBLN1/HMOX1/ANGPT4/SMAD7/RGCC/TGFB1/HAS1/SERPINE1/ENG/DUSP1/ARAP3/TNN/TRIM25/DLL4/BST2/KLF4/THBS1/SINHCAF/ACVRL1/PTPRG/NOTCH1/THY1/CYGB/GREM1/CD300A/COL3A1/SEMA4C/MMRN2/NR2F2/APOD/ADA	32
cluster 6	GO:0034446	substrate adhesion-dependent cell spreading	13/897	82/14282	0.00170458	0.0277214	0.0229565	FBLN1/CASS4/ARHGEF7/ITGA4/PREX1/ACTN4/POSTN/FERMT3/DOCK1/MICALL2/HAS2/SRC/PARVA	13
cluster 6	GO:0032675	regulation of interleukin-6 production	15/897	102/14282	0.00170595	0.0277214	0.0229565	FOXP3/CYBA/PYCARD/MMP8/KLF2/IL1RN/FCER1G/SPON2/NLRC3/PTAFR/SOCS5/CEBPB/MYD88/GBA/F2R	15
cluster 6	GO:0048535	lymph node development	5/897	15/14282	0.00170798	0.0277214	0.0229565	TGFB1/RIPK3/IL7R/CD248/SPNS2	5
cluster 6	GO:0097205	renal filtration	5/897	15/14282	0.00170798	0.0277214	0.0229565	ADGRF5/MCAM/PDGFB/CD34/F2R	5
cluster 6	GO:0010633	negative regulation of epithelial cell migration	11/897	63/14282	0.00171332	0.0277214	0.0229565	ANGPT4/RGCC/TGFB1/DLL4/KLF4/THBS1/ACVRL1/PTPRG/NOTCH1/MMRN2/NR2F2	11
cluster 6	GO:0061515	myeloid cell development	11/897	63/14282	0.00171332	0.0277214	0.0229565	ADGRF5/PTBP3/KLF2/TMOD3/FLI1/LRRK1/G6PD/TAL1/FBN1/ZBTB7A/SRC	11
cluster 6	GO:0014066	regulation of phosphatidylinositol 3-kinase signaling	14/897	92/14282	0.00172472	0.0277214	0.0229565	FGFR1/PDGFB/PPP1R16B/FLT1/UNC5B/PDGFRB/KDR/PRR5L/SERPINE2/KLF4/NLRC3/HCLS1/F2R/SRC	14
cluster 6	GO:0010762	regulation of fibroblast migration	7/897	29/14282	0.00173438	0.0277214	0.0229565	ARHGEF7/TGFB1/HAS1/PRR5L/THBS1/CYGB/DDR2	7
cluster 6	GO:0045601	regulation of endothelial cell differentiation	7/897	29/14282	0.00173438	0.0277214	0.0229565	ID1/ACVRL1/NOTCH1/CDH5/CLDN5/NOTCH4/S1PR3	7
cluster 6	GO:0048821	erythrocyte development	7/897	29/14282	0.00173438	0.0277214	0.0229565	ADGRF5/PTBP3/KLF2/TMOD3/G6PD/TAL1/ZBTB7A	7
cluster 6	GO:0003229	ventricular cardiac muscle tissue development	10/897	54/14282	0.00173574	0.0277214	0.0229565	FOXC1/COL11A1/ZMPSTE24/CCM2L/SMAD7/TGFB1/ENG/ID2/DLL4/NOTCH1	10
cluster 6	GO:0032835	glomerulus development	10/897	54/14282	0.00173574	0.0277214	0.0229565	FOXC1/NOTCH3/PDGFB/PDGFRB/PODXL/IQGAP1/NOTCH1/HEYL/CD34/GPR4	10
cluster 6	GO:1903053	regulation of extracellular matrix organization	8/897	37/14282	0.0017713	0.0281984	0.0233515	FSCN1/FAP/RGCC/TGFB1/COLGALT1/NOTCH1/DDR2/HAS2	8
cluster 6	GO:0035265	organ growth	21/897	167/14282	0.00181798	0.028824	0.0238696	FOXC1/EVC/FGFR1/ZMPSTE24/CCM2L/COL12A1/PDGFRB/COL7A1/COL6A1/COL6A2/NLGN4X/NOTCH1/G6PD/DDR2/COL6A3/VWA2/AR/THBS3/RARG/NPPA/MAPK11	21
cluster 6	GO:0010469	regulation of signaling receptor activity	40/897	394/14282	0.00182224	0.028824	0.0238696	HFE/GRN/TG/KITLG/PTHLH/IL11/PDGFB/TGFB1/CLEC11A/SERPINE1/INHBA/NCOA3/IL1RN/SECTM1/CACNG8/CNIH3/ADRA2A/SHC1/LY6E/TNFSF13/TAL1/INHBB/HEYL/PRKCD/CDK5/FBN1/GREM1/BMP1/NLGN2/SOCS5/SCG2/IL16/NPPA/CLCF1/LYNX1/GREM2/PENK/GDF3/CDNF/SRC	40
cluster 6	GO:0021700	developmental maturation	27/897	236/14282	0.00184913	0.0291562	0.0241447	FGFR1/PGR/MMP2/NRCAM/DMC1/NFATC4/CDC25B/LYL1/PFN1/ID2/RAB32/PTBP3/KLF2/UNC13A/CD63/ACVRL1/SYBU/G6PD/TAL1/GREM1/PHOSPHO1/ZBTB7A/GATA2/CDH5/RFLNB/ARHGEF15/SOX18	27
cluster 6	GO:0002705	positive regulation of leukocyte mediated immunity	15/897	103/14282	0.00188368	0.0292644	0.0242343	HFE/FOXP3/IL4R/CD40/TGFB1/FCER1G/TNFSF13/PTAFR/NPPA/CLCF1/GATA2/LAMP1/MICB/HLA-E/HLA-F	15
cluster 6	GO:0050729	positive regulation of inflammatory response	15/897	103/14282	0.00188368	0.0292644	0.0242343	PIK3CG/SERPINE1/MMP8/CCR7/AGTR1/TTBK1/FCER1G/NPY5R/ITGA2/GPRC5B/MYD88/NPPA/LPL/IL17RA/PDE2A	15
cluster 6	GO:0046639	negative regulation of alpha-beta T cell differentiation	6/897	22/14282	0.00188555	0.0292644	0.0242343	RUNX3/FOXP3/IL4R/SMAD7/LOXL3/SOCS5	6
cluster 6	GO:0070168	negative regulation of biomineral tissue development	6/897	22/14282	0.00188555	0.0292644	0.0242343	TGFB1/ECM1/NOTCH1/NOS3/GREM1/RFLNB	6
cluster 6	GO:1901889	negative regulation of cell junction assembly	6/897	22/14282	0.00188555	0.0292644	0.0242343	THBS1/ACVRL1/MMP14/ACE/APOD/SRC	6
cluster 6	GO:0046545	development of primary female sexual characteristics	14/897	93/14282	0.00191586	0.0296419	0.0245469	KITLG/FOXC1/PGR/COL9A3/DMC1/LFNG/INHBA/MMP19/MMP14/INHBB/NOS3/CEBPB/NUPR1/SRC	14
cluster 6	GO:0071230	cellular response to amino acid stimulus	11/897	64/14282	0.001954	0.0300363	0.0248735	GCLM/CYBA/MMP2/COL1A1/COL6A1/COL1A2/COL3A1/CEBPB/COL5A2/CPEB1/SPAAR	11
cluster 6	GO:0001558	regulation of cell growth	39/897	383/14282	0.00195701	0.0300363	0.0248735	RTN4R/CYBA/FSTL4/CTTN/NRCAM/TGFB1/LIMK1/PPP1R9B/SGK1/SOCS2/INHBA/INO80/BST2/UNC13A/PPT1/PSRC1/SERPINE2/ACVRL1/FBLN5/AGTR1/EAF2/MMP14/G6PD/MSX1/APBB2/ESM1/CDK5/HTRA1/AVPR1A/NDEL1/GREM1/ISLR2/TMC8/SEMA4C/NPPA/MUC12/SIPA1/MEG3/TWF2	39
cluster 6	GO:0002886	regulation of myeloid leukocyte mediated immunity	9/897	46/14282	0.00195955	0.0300363	0.0248735	IL4R/HMOX1/IL13RA2/FCER1G/CD300A/PTAFR/NPPA/GATA2/LYN	9
cluster 6	GO:0030833	regulation of actin filament polymerization	19/897	146/14282	0.00197565	0.0301897	0.0250006	CAPG/CTTN/PYCARD/PFN1/ARPC3/PREX1/CCR7/ARPC1B/TMOD3/IQGAP2/EPS8/TMSB15A/PRKCD/CDC42EP5/HCLS1/KIRREL1/KANK3/TWF2/FMN1	19
cluster 6	GO:0010324	membrane invagination	10/897	55/14282	0.00200445	0.0305355	0.0252869	MYH9/SNX9/THBS1/MEGF10/DOCK1/FCER1G/ITGA2/CD300A/SNX33/GATA2	10
cluster 6	GO:0043410	positive regulation of MAPK cascade	46/897	473/14282	0.00206651	0.0313843	0.0259899	SPAG9/TIMP2/FLT4/KITLG/TIE1/PDE8A/FGFR1/IL11/PDGFB/CD40/DOK5/RASSF2/FLT1/PYCARD/TGFB1/PIK3CG/HMGCR/PDGFRB/MMP8/CXCR4/CCR7/KDR/TAOK3/MDFIC/IL1RN/THBS1/CD27/PELI2/IQGAP1/NOTCH1/ADRA2A/EPHB1/SHC1/DDR2/NPY5R/JCAD/MLKL/SEMA4C/AR/MAP3K2/FPR1/F2R/IRAK1/MAPK11/EPHB4/SRC	46
cluster 6	GO:0006911	phagocytosis, engulfment	8/897	38/14282	0.00212224	0.0321321	0.0266091	MYH9/THBS1/MEGF10/DOCK1/FCER1G/ITGA2/CD300A/GATA2	8
cluster 6	GO:0035909	aorta morphogenesis	7/897	30/14282	0.00214143	0.0322255	0.0266865	MYLK/ENG/PDGFRB/DLL4/ACVRL1/NOTCH1/COL3A1	7
cluster 6	GO:0043516	regulation of DNA damage response, signal transduction by p53 class mediator	7/897	30/14282	0.00214143	0.0322255	0.0266865	SNAI2/ZMPSTE24/DDX5/SNAI1/PLA2R1/MSX1/HIC1	7
cluster 6	GO:1903707	negative regulation of hemopoiesis	16/897	115/14282	0.00219103	0.0328143	0.027174	RUNX3/FOXP3/IL4R/SMAD7/LOXL3/ID2/INHBA/MYC/NOTCH1/UBASH3B/TAL1/FBN1/SOCS5/GATA2/NRARP/LYN	16
cluster 6	GO:0019932	second-messenger-mediated signaling	36/897	348/14282	0.00219381	0.0328143	0.027174	PTBP1/CD22/HOMER3/ZMPSTE24/PTHLH/ITPR3/NFATC4/GRIN2D/PPP1R9B/PLEK/NR5A2/ADCY7/CXCR4/ADGRE5/CCR7/KDR/ADCY4/RAMP2/RAMP1/THBS1/ADCY3/CDH13/AGTR1/ADRA2A/PDE9A/GRIN2C/CGAS/NOS3/AVPR1A/SAMD14/FPR1/CMKLR1/NPPA/PDE2A/ADA/STIMATE	36
cluster 6	GO:0050920	regulation of chemotaxis	22/897	181/14282	0.00221797	0.0329828	0.0273136	MYCBP2/FGFR1/PPM1F/PDGFB/TGFB1/SERPINE1/PDGFRB/DUSP1/CXCR4/CCR7/KDR/THBS1/CDH13/NOTCH1/ITGA2/JAM3/GREM1/SEMA4C/SCG2/IL16/CMKLR1/LYN	22
cluster 6	GO:0003007	heart morphogenesis	27/897	239/14282	0.0022184	0.0329828	0.0273136	PLXND1/SNAI2/ELN/FOXC1/COL11A1/ZMPSTE24/CCM2L/SMAD7/TGFB1/ENG/ID2/SNAI1/DLL4/ACVRL1/NOTCH1/LEMD2/MSX1/HEYL/NPY5R/NOS3/SHOX2/HAS2/IGSF22/CLDN5/EPHB4/PARVA/SOX18	27
cluster 6	GO:0048660	regulation of smooth muscle cell proliferation	17/897	126/14282	0.00226479	0.0334965	0.027739	CYBA/NOTCH3/MMP2/HMOX1/PDGFB/HMGCR/PDGFRB/ID2/MYB/KLF4/THBS1/CDH13/NPY5R/ITGA2/PTAFR/IRAK1/APOD	17
cluster 6	GO:0031099	regeneration	21/897	170/14282	0.00226648	0.0334965	0.027739	HFE/RTN4R/TNC/MAP4K4/HMOX1/PRPS2/CPQ/TGFB1/PCNA/LGR6/POSTN/CDK4/KLF4/NOTCH1/THY1/JAM3/NDEL1/NNMT/CEBPB/APOD/SPAAR	21
cluster 6	GO:0050728	negative regulation of inflammatory response	15/897	105/14282	0.00228562	0.0336607	0.027875	FOXP3/PYCARD/ADCY7/TNFAIP6/NT5E/KLF4/PSMB4/PRKCD/NPY5R/NLRC3/SOCS5/GBA/CDH5/APOD/ADA	15
cluster 6	GO:0032330	regulation of chondrocyte differentiation	9/897	47/14282	0.00229119	0.0336607	0.027875	SNAI2/PTHLH/TRPS1/LOXL2/ACVRL1/GREM1/SHOX2/RARG/RFLNB	9
cluster 6	GO:0046847	filopodium assembly	10/897	56/14282	0.00230571	0.0337738	0.0279686	FSCN1/PPP1R16B/PPP1R9B/CCR7/TENM2/GPM6A/FGD5/PRKCD/TTYH1/DNM3	10
cluster 6	GO:0002761	regulation of myeloid leukocyte differentiation	14/897	95/14282	0.00235098	0.0339026	0.0280753	KITLG/TFE3/RASSF2/TGFB1/ID2/INHBA/MYC/UBASH3B/TAL1/FBN1/CEBPB/GATA2/HCLS1/LYN	14
cluster 6	GO:0050715	positive regulation of cytokine secretion	14/897	95/14282	0.00235098	0.0339026	0.0280753	IL4R/RGCC/PYCARD/GSDMD/MMP8/POSTN/TNFRSF14/AIM2/CD34/LPL/IL17RA/F2R/MAPK11/SRC	14
cluster 6	GO:0042832	defense response to protozoan	5/897	16/14282	0.00235705	0.0339026	0.0280753	IL4R/CD40/LYST/BATF2/CLEC7A	5
cluster 6	GO:0071404	cellular response to low-density lipoprotein particle stimulus	5/897	16/14282	0.00235705	0.0339026	0.0280753	CD9/CDH13/FCER1G/SOCS5/LPL	5
cluster 6	GO:0097067	cellular response to thyroid hormone stimulus	5/897	16/14282	0.00235705	0.0339026	0.0280753	GCLM/KLF9/CTSS/CTSB/GAS2L1	5
cluster 6	GO:0006909	phagocytosis	24/897	205/14282	0.00238	0.0339026	0.0280753	CYBA/ACTB/MYH9/PYCARD/TGFB1/LIMK1/RAB34/ARPC3/CD93/ARPC1B/VAV3/THBS1/MEGF10/DOCK1/FCER1G/SPON2/PRKCD/ITGA2/CD300A/CLEC7A/GATA2/ACTG1/SRC/LYN	24
cluster 6	GO:0050910	detection of mechanical stimulus involved in sensory perception of sound	4/897	10/14282	0.00239054	0.0339026	0.0280753	COL11A1/TMC1/CHRNA9/PDZD7	4
cluster 6	GO:0070278	extracellular matrix constituent secretion	4/897	10/14282	0.00239054	0.0339026	0.0280753	RGCC/ENG/NOTCH1/CREB3L1	4
cluster 6	GO:0002822	regulation of adaptive immune response based on somatic recombination of immune receptors built from immunoglobulin superfamily domains	16/897	116/14282	0.00239736	0.0339026	0.0280753	HFE/FOXP3/IL4R/CD40/SMAD7/TGFB1/LOXL3/RIPK3/FCER1G/TNFSF13/IL7R/SOCS5/CLCF1/ADA/HLA-E/HLA-F	16
cluster 6	GO:0050680	negative regulation of epithelial cell proliferation	16/897	116/14282	0.00239736	0.0339026	0.0280753	SNAI2/RUNX3/FLT1/RGCC/TGFB1/VDR/KLF9/DLL4/THBS1/ACVRL1/EAF2/CDKN2B/NLRC3/AR/SCG2/NR2F2	16
cluster 6	GO:0003272	endocardial cushion formation	6/897	23/14282	0.00241721	0.0339026	0.0280753	SNAI2/ENG/SNAI1/NOTCH1/MSX1/HEYL	6
cluster 6	GO:0034110	regulation of homotypic cell-cell adhesion	6/897	23/14282	0.00241721	0.0339026	0.0280753	CD9/CCM2L/SERPINE2/UBASH3B/PRKCD/LYN	6
cluster 6	GO:0051894	positive regulation of focal adhesion assembly	6/897	23/14282	0.00241721	0.0339026	0.0280753	MAP4K4/PPM1F/KDR/IQGAP1/THY1/FMN1	6
cluster 6	GO:0061437	renal system vasculature development	6/897	23/14282	0.00241721	0.0339026	0.0280753	NOTCH3/PDGFB/PDGFRB/NOTCH1/CD34/GPR4	6
cluster 6	GO:0061440	kidney vasculature development	6/897	23/14282	0.00241721	0.0339026	0.0280753	NOTCH3/PDGFB/PDGFRB/NOTCH1/CD34/GPR4	6
cluster 6	GO:0052548	regulation of endopeptidase activity	35/897	338/14282	0.00246755	0.0345108	0.0285789	TFPI/PLAUR/TIMP2/PPM1F/TIMP3/PAPLN/TRADD/PYCARD/TNFRSF10A/BBC3/SERPINE1/COL7A1/PSMD14/BST2/ADRM1/MICAL1/SERPINE2/KLF4/MYC/THBS1/CD27/TTBK1/SERPING1/COL6A3/AIM2/SERPINB8/SOX7/BOK/F2R/CASP4/SRC/SERPINB2/CASP12/HMSD/LYN	35
cluster 6	GO:2001236	regulation of extrinsic apoptotic signaling pathway	19/897	149/14282	0.00250016	0.0348685	0.0288751	SNAI2/GCLM/FGFR1/CTTN/TIMP3/HMOX1/TRADD/PYCARD/TNFRSF10A/SERPINE1/UNC5B/INHBA/THBS1/LMNA/NOS3/TMC8/AR/SCG2/SRC	19
cluster 6	GO:0030183	B cell differentiation	14/897	96/14282	0.00259734	0.0360266	0.0298342	IL11/MFNG/LYL1/LFNG/ITGA4/ID2/INHBA/CD27/ZFP36L2/HHEX/MMP14/CLCF1/ZBTB7A/ADA	14
cluster 6	GO:0033280	response to vitamin D	7/897	31/14282	0.00261846	0.0360266	0.0298342	SNAI2/TNC/TYR/TGFB1/VDR/TRIM25/PENK	7
cluster 6	GO:0060317	cardiac epithelial to mesenchymal transition	7/897	31/14282	0.00261846	0.0360266	0.0298342	SNAI2/ENG/SNAI1/NOTCH1/MSX1/HEYL/HAS2	7
cluster 6	GO:1905314	semi-lunar valve development	7/897	31/14282	0.00261846	0.0360266	0.0298342	SNAI2/ELN/SNAI1/DLL4/NOTCH1/HEYL/NOS3	7
cluster 6	GO:0030856	regulation of epithelial cell differentiation	16/897	117/14282	0.00261959	0.0360266	0.0298342	FOXC1/SERPINE1/VDR/NCOA3/ID1/ACVRL1/CTSK/NOTCH1/CEBPB/CDH5/PRKX/CLDN5/GDF3/MAFF/NOTCH4/S1PR3	16
cluster 6	GO:0001885	endothelial cell development	10/897	57/14282	0.00264227	0.0362379	0.0300092	PPP1R16B/ENG/ID1/FASN/CDH5/CLDN5/PDE2A/SOX18/NOTCH4/S1PR3	10
cluster 6	GO:0048659	smooth muscle cell proliferation	17/897	128/14282	0.00268187	0.0366794	0.0303748	CYBA/NOTCH3/MMP2/HMOX1/PDGFB/HMGCR/PDGFRB/ID2/MYB/KLF4/THBS1/CDH13/NPY5R/ITGA2/PTAFR/IRAK1/APOD	17
cluster 6	GO:0097529	myeloid leukocyte migration	19/897	150/14282	0.00269908	0.0368073	0.0304807	PDGFB/FLT1/PIK3CG/SERPINE1/DUSP1/PREX1/CCR7/VAV3/IL1RN/THBS1/MMP14/FCER1G/JAM3/GREM1/CD300A/SCG2/CMKLR1/IL17RA/LYN	19
cluster 6	GO:0050707	regulation of cytokine secretion	18/897	139/14282	0.00270609	0.0368073	0.0304807	FOXP3/IL4R/RGCC/PYCARD/GSDMD/MMP8/CCR7/POSTN/TNFRSF14/AIM2/CD34/LPL/IL17RA/SSC5D/F2R/MAPK11/SRC/LYN	18
cluster 6	GO:0043405	regulation of MAP kinase activity	32/897	303/14282	0.0027284	0.0370091	0.0306478	SPAG9/KITLG/TRIB2/FGFR1/PDGFB/CD40/FLT1/TGFB1/PIK3CG/HMGCR/PDGFRB/DUSP1/DUSP4/CXCR4/TAOK3/MDFIC/THBS1/IQGAP1/ADRA2A/UCHL1/SHC1/PRKCD/CD300A/MLKL/MAP3K2/FPR1/GBA/F2R/IRAK1/MAPK11/SRC/LYN	32
cluster 6	GO:0002793	positive regulation of peptide secretion	25/897	219/14282	0.00275579	0.0371827	0.0307915	HFE/IL4R/ARHGEF7/RGCC/PYCARD/GSDMD/KCNN4/TGFB1/NMU/MMP8/POSTN/GLUL/SYBU/TNFRSF14/AIM2/SLC30A8/NLGN2/CD34/LPL/IL17RA/F2R/MAPK11/PPIA/SRC/HLA-E	25
cluster 6	GO:0032635	interleukin-6 production	15/897	107/14282	0.00275622	0.0371827	0.0307915	FOXP3/CYBA/PYCARD/MMP8/KLF2/IL1RN/FCER1G/SPON2/NLRC3/PTAFR/SOCS5/CEBPB/MYD88/GBA/F2R	15
cluster 6	GO:0002573	myeloid leukocyte differentiation	21/897	173/14282	0.00280513	0.0377396	0.0312528	KITLG/TFE3/MYH9/RASSF2/TGFB1/ID2/INHBA/CCR7/MYC/UBASH3B/LRRK1/FCER1G/TAL1/FBN1/BATF2/FASN/CEBPB/GATA2/HCLS1/SRC/LYN	21
cluster 6	GO:0007043	cell-cell junction assembly	16/897	118/14282	0.00285865	0.0382758	0.0316968	CD9/SNAI2/HDAC7/FSCN1/PARD6A/SNAI1/ACTN4/RAMP2/CDH13/RAB13/MTDH/ACE/MICALL2/CDH5/CLDN5/GJA4	16
cluster 6	GO:0003014	renal system process	14/897	97/14282	0.00286454	0.0382758	0.0316968	CYBA/ADGRF5/MCAM/PDGFB/SGK1/ADCY7/ADCY4/ADCY3/AGTR1/KCNMA1/AVPR1A/HAS2/CD34/F2R	14
cluster 6	GO:0050663	cytokine secretion	20/897	162/14282	0.00286817	0.0382758	0.0316968	FOXP3/IL4R/RGCC/PYCARD/GSDMD/MMP8/CCR7/POSTN/NOTCH1/TNFRSF14/AIM2/CD34/LPL/IL17RA/SSC5D/F2R/MAPK11/SRC/LYN/NOX5	20
cluster 6	GO:0046777	protein autophosphorylation	25/897	220/14282	0.00292947	0.0389093	0.0322214	FLT4/FGFR1/PDGFB/RASSF2/FLT1/ENG/FRK/PDGFRB/NEK6/KDR/RIPK3/TAOK3/IQGAP1/TNKS1BP1/THY1/EPHB1/ACE/DDR2/CDK5/GREM1/PRKX/IRAK1/EPHB4/SRC/LYN	25
cluster 6	GO:0060415	muscle tissue morphogenesis	12/897	77/14282	0.00293136	0.0389093	0.0322214	FOXC1/COL11A1/MYLK/CCM2L/SMAD7/TGFB1/ENG/DLL4/NOTCH1/COL3A1/SHOX2/IGSF22	12
cluster 6	GO:0071417	cellular response to organonitrogen compound	47/897	495/14282	0.00298377	0.03922	0.0324787	GCLM/CYBA/ACTB/MMP2/TGFB1/PIK3CG/GRB10/PPP1R9B/COL1A1/KLF3/TCIRG1/ATP6V0E1/SOCS2/ADCY7/ID1/KLF2/ADCY4/CDK4/KLF4/ADCY3/CACNA1A/COL6A1/RAB13/AGTR1/GABRB2/PID1/SHC1/INHBB/PRKCD/ANXA5/COL1A2/CDK5/VWA2/FBN1/NDEL1/RAB31/COL3A1/PTAFR/CEBPB/PENK/PDE2A/CASP4/SRC/COL5A2/CPEB1/SPAAR/LYN	47
cluster 6	GO:0009187	cyclic nucleotide metabolic process	8/897	40/14282	0.00298645	0.03922	0.0324787	PDE8A/PTHLH/ADCY7/ADCY4/ADCY3/PDE9A/NPPA/PDE2A	8
cluster 6	GO:0035850	epithelial cell differentiation involved in kidney development	8/897	40/14282	0.00298645	0.03922	0.0324787	PDGFB/PODXL/IQGAP1/NOTCH1/GREM1/CD34/GPR4/PRKX	8
cluster 6	GO:0061028	establishment of endothelial barrier	8/897	40/14282	0.00298645	0.03922	0.0324787	PPP1R16B/ENG/FASN/CDH5/CLDN5/PDE2A/SOX18/S1PR3	8
cluster 6	GO:0045685	regulation of glial cell differentiation	10/897	58/14282	0.00301702	0.0393775	0.0326091	TGFB1/ID2/CXCR4/SERPINE2/ZNF365/DAAM2/TTBK1/NOTCH1/SLC45A3/CLCF1	10
cluster 6	GO:0060393	regulation of pathway-restricted SMAD protein phosphorylation	10/897	58/14282	0.00301702	0.0393775	0.0326091	HFE/SMAD7/TGFB1/ENG/INHBA/PMEPA1/ACVRL1/INHBB/GREM1/GDF3	10
cluster 6	GO:0001945	lymph vessel development	6/897	24/14282	0.00305412	0.0393775	0.0326091	FLT4/FOXC1/TMEM204/ACVRL1/NR2F2/SOX18	6
cluster 6	GO:0003176	aortic valve development	6/897	24/14282	0.00305412	0.0393775	0.0326091	SNAI2/ELN/SNAI1/DLL4/NOTCH1/NOS3	6
cluster 6	GO:0055094	response to lipoprotein particle	6/897	24/14282	0.00305412	0.0393775	0.0326091	CD9/CDH13/FCER1G/SOCS5/MYD88/LPL	6
cluster 6	GO:0061037	negative regulation of cartilage development	6/897	24/14282	0.00305412	0.0393775	0.0326091	SNAI2/PTHLH/CTSK/GREM1/RARG/RFLNB	6
cluster 6	GO:2000515	negative regulation of CD4-positive, alpha-beta T cell activation	6/897	24/14282	0.00305412	0.0393775	0.0326091	RUNX3/FOXP3/IL4R/SMAD7/LOXL3/SOCS5	6
cluster 6	GO:0002637	regulation of immunoglobulin production	9/897	49/14282	0.00308755	0.0396022	0.0327952	CD22/FOXP3/IL4R/CD40/TGFB1/IL13RA2/TNFSF13/CLCF1/HLA-E	9
cluster 6	GO:0045576	mast cell activation	9/897	49/14282	0.00308755	0.0396022	0.0327952	IL4R/HMOX1/PIK3CG/IL13RA2/FCER1G/CD300A/NPPA/GATA2/LYN	9
cluster 6	GO:0044706	multi-multicellular organism process	22/897	186/14282	0.00311774	0.0398861	0.0330303	HFE/HEXB/PRDM1/FBLN1/PGR/MMP2/PTHLH/TGFB1/VDR/ADCY7/RAMP2/SERPINE2/ITGA2/CTSB/AVPR1A/AR/PTAFR/NPPA/FOSL1/THBD/MAFF/NR2F2	22
cluster 6	GO:0001562	response to protozoan	5/897	17/14282	0.00316835	0.0402218	0.0333083	IL4R/CD40/LYST/BATF2/CLEC7A	5
cluster 6	GO:0051895	negative regulation of focal adhesion assembly	5/897	17/14282	0.00316835	0.0402218	0.0333083	THBS1/ACVRL1/MMP14/APOD/SRC	5
cluster 6	GO:0090330	regulation of platelet aggregation	5/897	17/14282	0.00316835	0.0402218	0.0333083	CD9/SERPINE2/UBASH3B/PRKCD/LYN	5
cluster 6	GO:0048762	mesenchymal cell differentiation	23/897	198/14282	0.00320264	0.0405531	0.0335826	SNAI2/KITLG/FOXC1/FGFR1/SMAD7/RGCC/TGFB1/ENG/DDX5/COL1A1/LOXL3/SNAI1/LOXL2/FOXF2/NOTCH1/MSX1/HEYL/GREM1/VASN/SEMA4C/HAS2/RFLNB/S100A4	23
cluster 6	GO:1903039	positive regulation of leukocyte cell-cell adhesion	21/897	175/14282	0.00322099	0.0406814	0.0336889	RUNX3/FOXP3/IL4R/PYCARD/CD276/RASAL3/TGFB1/ITGA4/MYB/CCR7/CD27/THY1/TNFRSF14/IL7R/PTAFR/HAS2/SOCS5/ADA/SRC/HLA-E/LYN	21
cluster 6	GO:1904019	epithelial cell apoptotic process	13/897	88/14282	0.00324469	0.0408765	0.0338505	HMOX1/CD40/RGCC/PIK3CG/SERPINE1/ITGA4/KDR/RAMP2/THBS1/SCG2/CD248/BOK/GATA2	13
cluster 6	GO:0046631	alpha-beta T cell activation	15/897	109/14282	0.00330403	0.0415184	0.034382	HFE/RUNX3/FOXP3/PRDM1/IL4R/SMAD7/ELF4/RASAL3/LOXL3/MYB/TNFRSF14/CD300A/SOCS5/ADA/HLA-E	15
cluster 6	GO:0002576	platelet degranulation	16/897	120/14282	0.00339108	0.0425044	0.0351986	CD9/TIMP3/PDGFB/TGFB1/SERPINE1/PLEK/ISLR/ACTN4/CD63/THBS1/ECM1/SERPING1/FERMT3/FCER1G/ANXA5/LYN	16
cluster 6	GO:0014015	positive regulation of gliogenesis	10/897	59/14282	0.00343294	0.0429204	0.0355431	TGFB1/ID2/MYB/CXCR4/SERPINE2/ZNF365/TTBK1/NOTCH1/CLCF1/LYN	10
cluster 6	GO:0030099	myeloid cell differentiation	35/897	345/14282	0.00344973	0.0430217	0.0356269	KITLG/TFE3/ADGRF5/IL11/MYH9/RASSF2/TGFB1/DNASE2/ID2/KMT2A/PTBP3/INHBA/CCR7/KLF2/MYC/THBS1/TMOD3/CDKN2B/FLI1/UBASH3B/LRRK1/FCER1G/G6PD/TAL1/FBN1/BATF2/FASN/CEBPB/RARG/ZBTB7A/GATA2/HCLS1/PRKX/SRC/LYN	35
cluster 6	GO:2001237	negative regulation of extrinsic apoptotic signaling pathway	14/897	99/14282	0.00346673	0.0431251	0.0357126	SNAI2/GCLM/CTTN/HMOX1/TRADD/TNFRSF10A/SERPINE1/UNC5B/THBS1/LMNA/NOS3/AR/SCG2/SRC	14
cluster 6	GO:0002474	antigen processing and presentation of peptide antigen via MHC class I	8/897	41/14282	0.00351023	0.0435567	0.03607	HFE/ITGB5/SEC24D/MR1/FCER1G/ACE/HLA-E/HLA-F	8
cluster 6	GO:0002693	positive regulation of cellular extravasation	4/897	11/14282	0.00357109	0.0436555	0.0361518	ITGA4/PLVAP/THY1/PTAFR	4
cluster 6	GO:0002710	negative regulation of T cell mediated immunity	4/897	11/14282	0.00357109	0.0436555	0.0361518	HFE/FOXP3/SMAD7/IL7R	4
cluster 6	GO:0003084	positive regulation of systemic arterial blood pressure	4/897	11/14282	0.00357109	0.0436555	0.0361518	CYBA/ACE/AVPR1A/NR2F2	4
cluster 6	GO:0010763	positive regulation of fibroblast migration	4/897	11/14282	0.00357109	0.0436555	0.0361518	ARHGEF7/TGFB1/THBS1/DDR2	4
cluster 6	GO:0042340	keratan sulfate catabolic process	4/897	11/14282	0.00357109	0.0436555	0.0361518	HEXB/FMOD/LUM/PRELP	4
cluster 6	GO:0090331	negative regulation of platelet aggregation	4/897	11/14282	0.00357109	0.0436555	0.0361518	CD9/SERPINE2/UBASH3B/PRKCD	4
cluster 6	GO:0008015	blood circulation	41/897	422/14282	0.00358173	0.0436778	0.0361702	GCLM/ELN/CYBA/FOXC1/ATP2B3/ZMPSTE24/ITPR3/HMOX1/PDGFB/SMAD7/TGFB1/PIK3CG/NMU/HMGCR/ID2/SGK1/SCPEP1/DLL4/RAMP2/POSTN/ACVRL1/AGTR1/SERPING1/PLCB3/ADRA2A/FLI1/KCNE4/ACE/COL1A2/NOS3/AVPR1A/AR/PTAFR/SGCD/CD34/NPPA/F2R/NR2F2/PDE2A/ADA/SRC	41
cluster 6	GO:0051250	negative regulation of lymphocyte activation	15/897	110/14282	0.00360973	0.043911	0.0363634	HFE/RUNX3/FOXP3/IL4R/SMAD7/TGFB1/LOXL3/ID2/INHBA/TNFRSF14/CD300A/SOCS5/CEBPB/NRARP/LYN	15
cluster 6	GO:0051048	negative regulation of secretion	21/897	177/14282	0.0036873	0.0447446	0.0370537	CD22/FOXP3/MAP4K4/IL11/HMOX1/RGCC/NMU/HMGCR/INHBA/IL13RA2/NOTCH1/ADRA2A/PLA2R1/INHBB/ANXA5/NPY5R/CD300A/CD34/SSC5D/F2R/ADA	21
cluster 6	GO:0044089	positive regulation of cellular component biogenesis	46/897	488/14282	0.00377021	0.0449476	0.0372218	MAP4K4/FSCN1/CTTN/PPM1F/SRPX2/RGCC/PYCARD/TGFB1/LIMK1/PFN1/ARPC3/PLEK/ID1/CCR7/KDR/SNX9/ARPC1B/PSRC1/DZIP1/FHOD1/AMIGO2/IQGAP1/IQGAP2/TENM2/TTBK1/TPBG/GPM6A/EPS8/THY1/EPHB1/AUTS2/TAL1/AIM2/NDEL1/CDC42EP5/NLGN2/LINGO2/FOSL1/KIRREL1/MMP1/SRC/DNM3/ARHGEF15/PLEKHM1/TWF2/FMN1	46
cluster 6	GO:0042692	muscle cell differentiation	33/897	322/14282	0.00379328	0.0449476	0.0372218	SPAG9/PTBP1/IL4R/ZMPSTE24/PDGFB/MYH9/NFATC4/OLFM2/TGFB1/ENG/PDGFRB/RAMP2/TMEM204/MYH11/TMOD3/BOC/MEGF10/NOTCH1/ADAM12/UCHL1/MMP14/G6PD/LMNA/MSX1/AVPR1A/GREM1/SEMA4C/SHOX2/NPPA/IGSF22/ACTG1/MAPK11/DNER	33
cluster 6	GO:0070482	response to oxygen levels	33/897	322/14282	0.00379328	0.0449476	0.0372218	CYBA/MMP2/HMOX1/ANGPT4/RGCC/TGFB1/COL1A1/PDGFRB/MYB/CXCR4/ACTN4/RAMP2/POSTN/LOXL2/CDK4/MYC/THBS1/ACVRL1/NOTCH1/PLOD2/KCNMA1/MMP14/LMNA/CYGB/ITGA2/VASN/CD34/NPPA/PENK/IRAK1/ADA/SRC/CPEB1	33
cluster 6	GO:0030041	actin filament polymerization	20/897	166/14282	0.00380525	0.0449476	0.0372218	CAPG/CTTN/PYCARD/PFN1/ARPC3/PREX1/CCR7/ARPC1B/TMOD3/IQGAP2/EPS8/TMSB15A/PRKCD/MICALL2/CDC42EP5/HCLS1/KIRREL1/KANK3/TWF2/FMN1	20
cluster 6	GO:1901654	response to ketone	20/897	166/14282	0.00380525	0.0449476	0.0372218	TNC/CYBA/TGFB1/KLF9/DUSP1/CCR7/KLF2/RAMP2/PCNA/CDK4/KLF4/THBS1/ADCY3/AVPR1A/PTGDR/AR/PTAFR/FOSL1/GBA/SRC	20
cluster 6	GO:0001958	endochondral ossification	6/897	25/14282	0.00380836	0.0449476	0.0372218	FOXC1/COL1A1/CSGALNACT1/MMP16/MMP14/PHOSPHO1	6
cluster 6	GO:0036075	replacement ossification	6/897	25/14282	0.00380836	0.0449476	0.0372218	FOXC1/COL1A1/CSGALNACT1/MMP16/MMP14/PHOSPHO1	6
cluster 6	GO:0042036	negative regulation of cytokine biosynthetic process	6/897	25/14282	0.00380836	0.0449476	0.0372218	FOXP3/TRIB2/INHBA/RNF128/KLF4/INHBB	6
cluster 6	GO:0050974	detection of mechanical stimulus involved in sensory perception	6/897	25/14282	0.00380836	0.0449476	0.0372218	COL11A1/SERPINE2/ITGA2/TMC1/CHRNA9/PDZD7	6
cluster 6	GO:0071295	cellular response to vitamin	6/897	25/14282	0.00380836	0.0449476	0.0372218	SNAI2/TNC/COL1A1/VDR/POSTN/PENK	6
cluster 6	GO:0045581	negative regulation of T cell differentiation	7/897	33/14282	0.00381296	0.0449476	0.0372218	RUNX3/FOXP3/IL4R/SMAD7/LOXL3/SOCS5/NRARP	7
cluster 6	GO:0060218	hematopoietic stem cell differentiation	7/897	33/14282	0.00381296	0.0449476	0.0372218	FOXC1/KMT2A/MYB/ACE/TAL1/SP7/GATA2	7
cluster 6	GO:0014068	positive regulation of phosphatidylinositol 3-kinase signaling	10/897	60/14282	0.00389312	0.0456749	0.0378241	FGFR1/PDGFB/FLT1/UNC5B/PDGFRB/KDR/PRR5L/HCLS1/F2R/SRC	10
cluster 6	GO:0033627	cell adhesion mediated by integrin	10/897	60/14282	0.00389312	0.0456749	0.0378241	SNAI2/ITGB5/PIK3CG/SERPINE1/PODXL/FERMT3/ITGA2/FBN1/ADA/LYN	10
cluster 6	GO:0002285	lymphocyte activation involved in immune response	16/897	122/14282	0.00400266	0.0467251	0.0386938	FOXP3/IL4R/APBB1IP/MFNG/CD40/SMAD7/TGFB1/LFNG/LOXL3/MYB/FCER1G/TNFSF13/SOCS5/CLCF1/LAMP1/ADA	16
cluster 6	GO:0042742	defense response to bacterium	17/897	133/14282	0.00401094	0.0467251	0.0386938	STAB1/CYBA/PYCARD/GSDMD/SERPINE1/HTN1/LYST/MR1/TNFRSF14/FCER1G/SPON2/SHC1/PRKCD/CEBPB/MYD88/SSC5D/HLA-E	17
cluster 6	GO:0045619	regulation of lymphocyte differentiation	17/897	133/14282	0.00401094	0.0467251	0.0386938	RUNX3/FOXP3/PRDM1/IL4R/SMAD7/TGFB1/LOXL3/ID2/MYB/INHBA/CD27/ZFP36L2/MMP14/IL7R/SOCS5/ADA/NRARP	17
cluster 6	GO:0030510	regulation of BMP signaling pathway	12/897	80/14282	0.0040465	0.0469146	0.0388507	SMAD7/ENG/ACVRL1/PCSK6/NOTCH1/LEMD2/MSX1/HTRA1/FBN1/GREM1/GREM2/GDF3	12
cluster 6	GO:2000379	positive regulation of reactive oxygen species metabolic process	12/897	80/14282	0.0040465	0.0469146	0.0388507	CYBA/PDGFB/TGFB1/PDGFRB/MMP8/KLF2/RIPK3/KLF4/THBS1/AGTR1/PID1/PRKCD	12
cluster 6	GO:0042119	neutrophil activation	41/897	425/14282	0.00405564	0.0469146	0.0388507	ALDH3B1/PLAUR/GRN/TIMP2/HEXB/CYBA/KCNAB2/CD59/FTL/COTL1/PYCARD/ATP8B4/GSDMD/MAN2B1/RAB5C/TCIRG1/FRK/ARSB/PSMD14/QPCT/MMP8/ADGRE5/TNFAIP6/PREX1/CD93/BST2/AMPD3/CD63/IQGAP1/IQGAP2/FCER1G/CTSS/PRKCD/CTSB/CD300A/RAB31/PTAFR/GUSB/FPR1/LAMP1/PPIA	41
cluster 6	GO:0035904	aorta development	9/897	51/14282	0.00408737	0.0470618	0.0389726	PLXND1/PRDM1/MYLK/ENG/PDGFRB/DLL4/ACVRL1/NOTCH1/COL3A1	9
cluster 6	GO:0070830	bicellular tight junction assembly	9/897	51/14282	0.00408737	0.0470618	0.0389726	SNAI2/PARD6A/SNAI1/ACTN4/RAMP2/RAB13/MTDH/MICALL2/CLDN5	9
cluster 6	GO:0050714	positive regulation of protein secretion	23/897	202/14282	0.00411342	0.0472519	0.03913	IL4R/RGCC/PYCARD/GSDMD/KCNN4/TGFB1/NMU/MMP8/POSTN/GLUL/SYBU/TNFRSF14/AIM2/SLC30A8/NLGN2/CD34/LPL/IL17RA/F2R/MAPK11/PPIA/SRC/HLA-E	23
cluster 6	GO:0060485	mesenchyme development	27/897	250/14282	0.00415896	0.0472724	0.039147	SNAI2/KITLG/FOXC1/FGFR1/SMAD7/RGCC/TGFB1/ENG/DDX5/COL1A1/PDGFRB/LOXL3/SNAI1/LOXL2/MYC/FOXF2/ACVRL1/NOTCH1/MSX1/HEYL/NOS3/GREM1/VASN/SEMA4C/HAS2/RFLNB/S100A4	27
cluster 6	GO:0007221	positive regulation of transcription of Notch receptor target	5/897	18/14282	0.00416295	0.0472724	0.039147	PLXND1/NOTCH3/NOTCH1/HEYL/NOTCH4	5
cluster 6	GO:0050832	defense response to fungus	5/897	18/14282	0.00416295	0.0472724	0.039147	COTL1/TGFB1/HTN1/SPON2/IL17RA	5
cluster 6	GO:0090051	negative regulation of cell migration involved in sprouting angiogenesis	5/897	18/14282	0.00416295	0.0472724	0.039147	DLL4/KLF4/THBS1/NOTCH1/MMRN2	5
cluster 6	GO:1903392	negative regulation of adherens junction organization	5/897	18/14282	0.00416295	0.0472724	0.039147	THBS1/ACVRL1/MMP14/APOD/SRC	5
cluster 6	GO:0032355	response to estradiol	15/897	112/14282	0.00429071	0.0486116	0.040256	TFPI/TGFB1/COL1A1/PDGFRB/DUSP1/SOCS2/NCOA3/ARPC1B/RAMP2/PCNA/POSTN/ITGA2/NQO1/PENK/NR2F2	15
cluster 6	GO:0008593	regulation of Notch signaling pathway	13/897	91/14282	0.00435928	0.0492757	0.040806	NOTCH3/MFNG/LFNG/DLL4/POSTN/NOTCH1/BEND6/MMP14/EGFL7/ZBTB7A/GATA2/NRARP/NOTCH4	13
cluster 6	GO:0060389	pathway-restricted SMAD protein phosphorylation	10/897	61/14282	0.00440074	0.0496311	0.0411003	HFE/SMAD7/TGFB1/ENG/INHBA/PMEPA1/ACVRL1/INHBB/GREM1/GDF3	10
cluster 8	GO:0044242	cellular lipid catabolic process	24/440	186/14282	2.88347e-09	2.50514e-06	2.40569e-06	APOB/PHYH/APOA4/APOC3/AADAC/PCK1/APOC1/SMPDL3B/ANGPTL3/DAGLA/ABHD1/ACOXL/ABHD3/APOA2/FABP1/DAGLB/LIPC/FABP6/ENPP7/CYP4F3/AKR1B10/PLIN5/AMACR/GBA3	24
cluster 8	GO:0006639	acylglycerol metabolic process	18/440	105/14282	3.00756e-09	2.50514e-06	2.40569e-06	APOB/APOH/APOA4/APOC3/AADAC/PCK1/APOC1/DAGLA/AWAT2/DGKZ/GPAT4/APOA2/FABP1/DAGLB/LIPC/FABP6/CAV3/PLIN5	18
cluster 8	GO:0046461	neutral lipid catabolic process	11/440	34/14282	3.16289e-09	2.50514e-06	2.40569e-06	APOB/APOA4/APOC3/AADAC/DAGLA/APOA2/FABP1/DAGLB/LIPC/FABP6/PLIN5	11
cluster 8	GO:0046464	acylglycerol catabolic process	11/440	34/14282	3.16289e-09	2.50514e-06	2.40569e-06	APOB/APOA4/APOC3/AADAC/DAGLA/APOA2/FABP1/DAGLB/LIPC/FABP6/PLIN5	11
cluster 8	GO:0006638	neutral lipid metabolic process	18/440	106/14282	3.52143e-09	2.50514e-06	2.40569e-06	APOB/APOH/APOA4/APOC3/AADAC/PCK1/APOC1/DAGLA/AWAT2/DGKZ/GPAT4/APOA2/FABP1/DAGLB/LIPC/FABP6/CAV3/PLIN5	18
cluster 8	GO:0016042	lipid catabolic process	28/440	272/14282	2.30358e-08	1.34303e-05	1.28971e-05	APOB/SULT2A1/PHYH/APOA4/APOC3/AADAC/PLBD1/AKR1D1/PCK1/APOC1/SMPDL3B/ANGPTL3/DAGLA/PLA2G12B/ABHD1/ACOXL/ABHD3/APOA2/FABP1/DAGLB/LIPC/FABP6/ENPP7/CYP4F3/AKR1B10/PLIN5/AMACR/GBA3	28
cluster 8	GO:0046503	glycerolipid catabolic process	12/440	50/14282	2.64301e-08	1.34303e-05	1.28971e-05	APOB/APOA4/APOC3/AADAC/APOC1/DAGLA/APOA2/FABP1/DAGLB/LIPC/FABP6/PLIN5	12
cluster 8	GO:0072378	blood coagulation, fibrin clot formation	9/440	25/14282	3.03692e-08	1.35029e-05	1.29669e-05	APOH/KNG1/SERPINC1/F13B/FGG/FGA/FGB/F2/F8	9
cluster 8	GO:0072376	protein activation cascade	14/440	73/14282	3.9677e-08	1.56812e-05	1.50587e-05	C8B/APOH/KNG1/CR2/SERPINC1/CFP/F13B/FGG/FGA/FGB/CPN2/F2/F8/CFHR1	14
cluster 8	GO:0071827	plasma lipoprotein particle organization	10/440	38/14282	1.51704e-07	5.39611e-05	5.18189e-05	APOB/APOA4/APOC3/APOC1/MTTP/APOA2/ALB/LIPC/SOAT2/APOM	10
cluster 8	GO:0034375	high-density lipoprotein particle remodeling	7/440	16/14282	2.25891e-07	6.32319e-05	6.07216e-05	APOA4/APOC3/APOC1/APOA2/ALB/LIPC/APOM	7
cluster 8	GO:0034368	protein-lipid complex remodeling	8/440	23/14282	2.4863e-07	6.32319e-05	6.07216e-05	APOB/APOA4/APOC3/APOC1/APOA2/ALB/LIPC/APOM	8
cluster 8	GO:0034369	plasma lipoprotein particle remodeling	8/440	23/14282	2.4863e-07	6.32319e-05	6.07216e-05	APOB/APOA4/APOC3/APOC1/APOA2/ALB/LIPC/APOM	8
cluster 8	GO:0002526	acute inflammatory response	17/440	124/14282	2.48874e-07	6.32319e-05	6.07216e-05	C8B/CREB3L3/CR2/SERPINC1/CFP/AHSG/APOA2/SERPINF2/CD163/CPN2/F2/F8/SERPINA1/ORM2/ORM1/CFHR1/HP	17
cluster 8	GO:0006641	triglyceride metabolic process	14/440	85/14282	2.90966e-07	6.89978e-05	6.62586e-05	APOB/APOH/APOA4/APOC3/AADAC/PCK1/APOC1/GPAT4/APOA2/FABP1/LIPC/FABP6/CAV3/PLIN5	14
cluster 8	GO:0034377	plasma lipoprotein particle assembly	8/440	24/14282	3.62956e-07	8.06897e-05	7.74864e-05	APOB/APOA4/APOC3/APOC1/MTTP/APOA2/SOAT2/APOM	8
cluster 8	GO:0071825	protein-lipid complex subunit organization	10/440	42/14282	4.22811e-07	8.8467e-05	8.49549e-05	APOB/APOA4/APOC3/APOC1/MTTP/APOA2/ALB/LIPC/SOAT2/APOM	10
cluster 8	GO:0034367	protein-containing complex remodeling	8/440	25/14282	5.19468e-07	9.72499e-05	9.33891e-05	APOB/APOA4/APOC3/APOC1/APOA2/ALB/LIPC/APOM	8
cluster 8	GO:0042730	fibrinolysis	8/440	25/14282	5.19468e-07	9.72499e-05	9.33891e-05	APOH/PLG/SERPINF2/FGG/FGA/FGB/F2/TMPRSS6	8
cluster 8	GO:0051004	regulation of lipoprotein lipase activity	7/440	18/14282	5.9559e-07	0.000105926	0.000101721	APOH/APOA4/APOC3/ANGPTL8/APOC1/ANGPTL3/LIPC	7
cluster 8	GO:0006953	acute-phase response	9/440	35/14282	7.97874e-07	0.000133249	0.000127959	AHSG/SERPINF2/CD163/F2/F8/SERPINA1/ORM2/ORM1/HP	9
cluster 8	GO:0002576	platelet degranulation	16/440	120/14282	8.24145e-07	0.000133249	0.000127959	TF/APOH/SERPINA4/KNG1/PLG/AHSG/ALB/PF4/SERPINF2/FGG/FGA/FGB/F8/SERPINA1/ORM2/ORM1	16
cluster 8	GO:0008202	steroid metabolic process	25/440	269/14282	9.19044e-07	0.000142132	0.00013649	DKK3/AFP/APOB/CYB5R3/SULT2A1/CYP3A5/CUBN/APOA4/EGR1/AKR1D1/CLN6/APOC1/ANGPTL3/HMGCS2/BAAT/NR1I2/APOA2/LSS/LIPC/SOAT2/SERPINA6/UGT2B7/HSD11B2/UGT2B11/AMACR	25
cluster 8	GO:0019433	triglyceride catabolic process	8/440	27/14282	1.00997e-06	0.000149686	0.000143743	APOB/APOA4/APOC3/AADAC/FABP1/LIPC/FABP6/PLIN5	8
cluster 8	GO:0071466	cellular response to xenobiotic stimulus	17/440	138/14282	1.16593e-06	0.000165889	0.000159303	FMO3/FMO1/ACSM2B/FMO2/HNF4A/CYP3A5/AADAC/EGR1/PCK1/ACY3/CASP9/BAAT/METTL21C/NR1I2/GLYAT/GJB2/UGT2B11	17
cluster 8	GO:0065005	protein-lipid complex assembly	8/440	28/14282	1.37613e-06	0.000188265	0.000180791	APOB/APOA4/APOC3/APOC1/MTTP/APOA2/SOAT2/APOM	8
cluster 8	GO:0001523	retinoid metabolic process	12/440	71/14282	1.55108e-06	0.00020434	0.000196228	APOB/APOA4/APOC3/RBP2/TTR/RDH5/RBP4/AWAT2/APOA2/AKR1B10/ADH4/APOM	12
cluster 8	GO:0006721	terpenoid metabolic process	13/440	84/14282	1.61313e-06	0.000204925	0.00019679	APOB/APOA4/APOC3/RBP2/TTR/HMGCS2/RDH5/RBP4/AWAT2/APOA2/AKR1B10/ADH4/APOM	13
cluster 8	GO:0055088	lipid homeostasis	15/440	115/14282	2.40762e-06	0.000295306	0.000283583	APOB/HNF4A/APOA4/APOC3/ANGPTL8/ANGPTL3/MTTP/ACOXL/APOA2/ASGR2/LIPC/SOAT2/CAV3/ACSM2A/APOM	15
cluster 8	GO:0006720	isoprenoid metabolic process	14/440	102/14282	2.82508e-06	0.000334961	0.000321663	APOB/PHYH/APOA4/APOC3/RBP2/TTR/HMGCS2/RDH5/RBP4/AWAT2/APOA2/AKR1B10/ADH4/APOM	14
cluster 8	GO:0016101	diterpenoid metabolic process	12/440	76/14282	3.26971e-06	0.000363449	0.00034902	APOB/APOA4/APOC3/RBP2/TTR/RDH5/RBP4/AWAT2/APOA2/AKR1B10/ADH4/APOM	12
cluster 8	GO:0097006	regulation of plasma lipoprotein particle levels	12/440	76/14282	3.26971e-06	0.000363449	0.00034902	APOB/CSK/CUBN/APOA4/APOC3/APOC1/MTTP/APOA2/ALB/LIPC/SOAT2/APOM	12
cluster 8	GO:0043062	extracellular structure organization	29/440	370/14282	4.07051e-06	0.000438752	0.000421334	COL16A1/APOB/LAMB1/MADCAM1/SH3PXD2A/APOA4/APOC3/TTR/PLG/COL10A1/APOC1/MTTP/ITGAX/ABI3BP/MYO1E/APOA2/ITGB2/ALB/LIPC/SERPINF2/SOAT2/FGG/FGA/FGB/WASHC1/TMPRSS6/DPP4/ADAMTSL2/APOM	29
cluster 8	GO:0034370	triglyceride-rich lipoprotein particle remodeling	5/440	10/14282	6.01658e-06	0.000611457	0.000587182	APOB/APOA4/APOC3/APOA2/LIPC	5
cluster 8	GO:0034379	very-low-density lipoprotein particle assembly	5/440	10/14282	6.01658e-06	0.000611457	0.000587182	APOB/APOC3/APOC1/MTTP/SOAT2	5
cluster 8	GO:0042632	cholesterol homeostasis	11/440	69/14282	7.62814e-06	0.000753702	0.000723781	APOB/HNF4A/APOA4/APOC3/ANGPTL3/MTTP/APOA2/LIPC/SOAT2/CAV3/APOM	11
cluster 8	GO:0055092	sterol homeostasis	11/440	70/14282	8.80323e-06	0.0008463	0.000812702	APOB/HNF4A/APOA4/APOC3/ANGPTL3/MTTP/APOA2/LIPC/SOAT2/CAV3/APOM	11
cluster 8	GO:0042737	drug catabolic process	14/440	113/14282	9.57233e-06	0.000896021	0.000860449	AASS/SULT2A1/CYP3A5/CUBN/APOA4/HGD/PRDX1/EPX/PCK1/IDUA/NR1I2/DPYS/PAH/HP	14
cluster 8	GO:1901615	organic hydroxy compound metabolic process	32/440	450/14282	9.89577e-06	0.000902545	0.000866715	IYD/DKK3/APOB/CYB5R3/SULT2A1/CUBN/APOA4/TTR/AKR1D1/PCK1/CLN6/APOC1/DDC/ANGPTL3/HMGCS2/RDH5/BAAT/RBP4/ITPKB/AWAT2/APOA2/ITGB2/LSS/LIPC/SOAT2/PAH/ACER2/CYP4F3/AKR1B10/ADH4/DIO1/AMACR	32
cluster 8	GO:0061041	regulation of wound healing	14/440	114/14282	1.0611e-05	0.000943583	0.000906123	APOH/KNG1/SERPINC1/PLG/VIL1/SERPINF2/FGG/FGA/FGB/HPSE/HRAS/F2/TMPRSS6/MIR221	14
cluster 8	GO:0007586	digestion	13/440	102/14282	1.45796e-05	0.00122434	0.00117574	OPRK1/PBLD/APOA4/AKR1D1/VIL1/RBP4/APOA2/TFF3/TFF1/ALPI/SLC2A2/FABP1/SOAT2	13
cluster 8	GO:0030193	regulation of blood coagulation	11/440	74/14282	1.52233e-05	0.00122434	0.00117574	APOH/KNG1/SERPINC1/PLG/SERPINF2/FGG/FGA/FGB/HPSE/F2/TMPRSS6	11
cluster 8	GO:1900046	regulation of hemostasis	11/440	74/14282	1.52233e-05	0.00122434	0.00117574	APOH/KNG1/SERPINC1/PLG/SERPINF2/FGG/FGA/FGB/HPSE/F2/TMPRSS6	11
cluster 8	GO:0030195	negative regulation of blood coagulation	9/440	49/14282	1.58335e-05	0.00122434	0.00117574	APOH/KNG1/PLG/SERPINF2/FGG/FGA/FGB/F2/TMPRSS6	9
cluster 8	GO:0034381	plasma lipoprotein particle clearance	9/440	49/14282	1.58335e-05	0.00122434	0.00117574	APOB/CSK/CUBN/APOC3/APOC1/APOA2/LIPC/SOAT2/APOM	9
cluster 8	GO:1900047	negative regulation of hemostasis	9/440	49/14282	1.58335e-05	0.00122434	0.00117574	APOH/KNG1/PLG/SERPINF2/FGG/FGA/FGB/F2/TMPRSS6	9
cluster 8	GO:0055090	acylglycerol homeostasis	7/440	28/14282	1.69608e-05	0.00125687	0.00120697	HNF4A/APOA4/APOC3/ANGPTL8/ANGPTL3/LIPC/ACSM2A	7
cluster 8	GO:0070328	triglyceride homeostasis	7/440	28/14282	1.69608e-05	0.00125687	0.00120697	HNF4A/APOA4/APOC3/ANGPTL8/ANGPTL3/LIPC/ACSM2A	7
cluster 8	GO:0006805	xenobiotic metabolic process	12/440	89/14282	1.74269e-05	0.00126505	0.00121483	FMO3/FMO1/ACSM2B/FMO2/HNF4A/CYP3A5/AADAC/ACY3/BAAT/NR1I2/GLYAT/UGT2B11	12
cluster 8	GO:0072329	monocarboxylic acid catabolic process	14/440	121/14282	2.11202e-05	0.00147537	0.0014168	XYLB/SULT2A1/PHYH/AGXT2/AKR1D1/PCK1/IDUA/ABHD1/ACOXL/ABHD3/FABP1/CYP4F3/PLIN5/AMACR	14
cluster 8	GO:0006066	alcohol metabolic process	24/440	302/14282	2.2105e-05	0.00147537	0.0014168	DKK3/APOB/CYB5R3/SULT2A1/CUBN/APOA4/TTR/AKR1D1/PCK1/CLN6/APOC1/ANGPTL3/HMGCS2/RDH5/RBP4/ITPKB/AWAT2/APOA2/LSS/LIPC/SOAT2/ACER2/AKR1B10/ADH4	24
cluster 8	GO:0050996	positive regulation of lipid catabolic process	6/440	20/14282	2.21798e-05	0.00147537	0.0014168	APOA4/AADAC/ANGPTL3/APOA2/FABP1/PLIN5	6
cluster 8	GO:0050819	negative regulation of coagulation	9/440	51/14282	2.2202e-05	0.00147537	0.0014168	APOH/KNG1/PLG/SERPINF2/FGG/FGA/FGB/F2/TMPRSS6	9
cluster 8	GO:0050818	regulation of coagulation	11/440	77/14282	2.23981e-05	0.00147537	0.0014168	APOH/KNG1/SERPINC1/PLG/SERPINF2/FGG/FGA/FGB/HPSE/F2/TMPRSS6	11
cluster 8	GO:0016054	organic acid catabolic process	21/440	249/14282	3.00856e-05	0.00191097	0.00183511	AASS/XYLB/SULT2A1/PHYH/AGXT2/HGD/KMO/AKR1D1/PCK1/IDUA/ABHD1/ALDH1L1/MAT1A/ACOXL/ABHD3/FABP1/PAH/CYP4F3/PLIN5/AMACR/PRODH2	21
cluster 8	GO:0046395	carboxylic acid catabolic process	21/440	249/14282	3.00856e-05	0.00191097	0.00183511	AASS/XYLB/SULT2A1/PHYH/AGXT2/HGD/KMO/AKR1D1/PCK1/IDUA/ABHD1/ALDH1L1/MAT1A/ACOXL/ABHD3/FABP1/PAH/CYP4F3/PLIN5/AMACR/PRODH2	21
cluster 8	GO:0022600	digestive system process	11/440	81/14282	3.63896e-05	0.00223168	0.00214309	OPRK1/PBLD/APOA4/VIL1/RBP4/APOA2/TFF3/TFF1/SLC2A2/FABP1/SOAT2	11
cluster 8	GO:0060191	regulation of lipase activity	11/440	81/14282	3.63896e-05	0.00223168	0.00214309	APOH/APOA4/APOC3/ANGPTL8/APOC1/ANGPTL3/HTR2B/APOA2/LIPC/HRAS/PLIN5	11
cluster 8	GO:0044282	small molecule catabolic process	28/440	395/14282	3.78149e-05	0.00227979	0.00218929	AASS/XYLB/SULT2A1/PHYH/CUBN/AGXT2/HGD/KMO/AKR1D1/PCK1/IDUA/ALDOB/ABHD1/ALDH1L1/DPYS/MAT1A/ACOXL/ABHD3/FABP1/GLYCTK/PAH/URAD/CYP4F3/AKR1B10/ADH4/PLIN5/AMACR/PRODH2	28
cluster 8	GO:0006631	fatty acid metabolic process	24/440	317/14282	4.83558e-05	0.00286669	0.00275289	ACSM2B/PHYH/APOA4/APOC3/NR4A3/PCK1/APOC1/ANGPTL3/DAGLA/BAAT/ABHD1/C1QTNF2/ACOXL/ABHD3/GPAT4/FABP1/DAGLB/LIPC/ACSM2A/CYP4F3/ACSL5/PLIN5/AMACR/GSTA1	24
cluster 8	GO:0050994	regulation of lipid catabolic process	8/440	45/14282	6.02742e-05	0.00350621	0.00336702	APOA4/APOC3/AADAC/APOC1/ANGPTL3/APOA2/FABP1/PLIN5	8
cluster 8	GO:0007597	blood coagulation, intrinsic pathway	5/440	15/14282	6.30862e-05	0.00350621	0.00336702	APOH/KNG1/SERPINC1/F2/F8	5
cluster 8	GO:0043691	reverse cholesterol transport	5/440	15/14282	6.30862e-05	0.00350621	0.00336702	APOA4/APOC3/APOA2/LIPC/APOM	5
cluster 8	GO:0060192	negative regulation of lipase activity	5/440	15/14282	6.30862e-05	0.00350621	0.00336702	APOC3/APOC1/ANGPTL3/APOA2/PLIN5	5
cluster 8	GO:0010951	negative regulation of endopeptidase activity	17/440	189/14282	7.72576e-05	0.00422777	0.00405993	ITIH1/FETUB/SERPIND1/SERPINA4/AMBP/KNG1/SERPINC1/SERPINA7/VIL1/SERPINA10/AHSG/ITIH2/FABP1/SPINK1/SERPINF2/SERPINA6/SERPINA1	17
cluster 8	GO:1903034	regulation of response to wounding	14/440	137/14282	8.44405e-05	0.00455083	0.00437017	APOH/KNG1/SERPINC1/PLG/VIL1/SERPINF2/FGG/FGA/FGB/HPSE/HRAS/F2/TMPRSS6/MIR221	14
cluster 8	GO:0097164	ammonium ion metabolic process	16/440	174/14282	9.61996e-05	0.00510719	0.00490444	CHDH/APOA4/PLBD1/BBOX1/APOC1/SMPDL3B/DDC/DMGDH/ABHD3/GPAT4/APOA2/ITGB2/LIPC/ACER2/ENPP7/AKR1B10	16
cluster 8	GO:0042060	wound healing	30/440	464/14282	0.000108699	0.00568594	0.00546021	CAPZB/APOH/SERPIND1/HNF4A/KNG1/SERPINC1/PLG/PROZ/VIL1/SERPINA10/F13B/DGKZ/JAML/IL24/PF4/SERPINF2/TM4SF4/FGG/FGA/FGB/HPSE/HRAS/PLEC/F2/CAV3/F8/TMPRSS6/EYS/SERPINA1/MIR221	30
cluster 8	GO:0008203	cholesterol metabolic process	13/440	124/14282	0.000115857	0.00597249	0.00573539	APOB/CYB5R3/CUBN/APOA4/AKR1D1/CLN6/APOC1/ANGPTL3/HMGCS2/APOA2/LSS/LIPC/SOAT2	13
cluster 8	GO:0010466	negative regulation of peptidase activity	17/440	196/14282	0.000120987	0.00614788	0.00590381	ITIH1/FETUB/SERPIND1/SERPINA4/AMBP/KNG1/SERPINC1/SERPINA7/VIL1/SERPINA10/AHSG/ITIH2/FABP1/SPINK1/SERPINF2/SERPINA6/SERPINA1	17
cluster 8	GO:0033344	cholesterol efflux	7/440	38/14282	0.000138525	0.00693989	0.00666438	APOB/APOA4/APOC3/APOC1/APOA2/SOAT2/APOM	7
cluster 8	GO:0051187	cofactor catabolic process	8/440	51/14282	0.000151493	0.0074842	0.00718708	AMBP/CUBN/APOA4/PRDX1/EPX/ALDH1L1/GGT3P/HP	8
cluster 8	GO:0061045	negative regulation of wound healing	9/440	65/14282	0.000159378	0.00763582	0.00733268	APOH/KNG1/PLG/SERPINF2/FGG/FGA/FGB/F2/TMPRSS6	9
cluster 8	GO:1902652	secondary alcohol metabolic process	13/440	128/14282	0.00015996	0.00763582	0.00733268	APOB/CYB5R3/CUBN/APOA4/AKR1D1/CLN6/APOC1/ANGPTL3/HMGCS2/APOA2/LSS/LIPC/SOAT2	13
cluster 8	GO:0033700	phospholipid efflux	4/440	10/14282	0.000161003	0.00763582	0.00733268	APOA4/APOC3/APOC1/APOA2	4
cluster 8	GO:0034113	heterotypic cell-cell adhesion	8/440	52/14282	0.000174287	0.00815711	0.00783328	MADCAM1/ITGAX/ITGB2/FGG/FGA/FGB/MYADM/MIR221	8
cluster 8	GO:0034754	cellular hormone metabolic process	11/440	97/14282	0.000192048	0.0088716	0.0085194	DKK3/AFP/TTR/EGR1/AKR1D1/RDH5/RBP4/AWAT2/UGT2B7/ADH4/UGT2B11	11
cluster 8	GO:0007596	blood coagulation	21/440	287/14282	0.000227789	0.0103877	0.00997536	CAPZB/APOH/SERPIND1/HNF4A/KNG1/SERPINC1/PLG/PROZ/SERPINA10/F13B/DGKZ/PF4/SERPINF2/FGG/FGA/FGB/HPSE/F2/F8/TMPRSS6/SERPINA1	21
cluster 8	GO:0006063	uronic acid metabolic process	4/440	11/14282	0.000246861	0.0108612	0.0104301	XYLB/UGT2A3/UGT2B7/UGT2B11	4
cluster 8	GO:0019585	glucuronate metabolic process	4/440	11/14282	0.000246861	0.0108612	0.0104301	XYLB/UGT2A3/UGT2B7/UGT2B11	4
cluster 8	GO:0098869	cellular oxidant detoxification	10/440	84/14282	0.000250206	0.0108612	0.0104301	IYD/IPCEF1/APOA4/PRDX1/EPX/FABP1/ALB/APOM/GSTA1/HP	10
cluster 8	GO:0050817	coagulation	21/440	289/14282	0.000250386	0.0108612	0.0104301	CAPZB/APOH/SERPIND1/HNF4A/KNG1/SERPINC1/PLG/PROZ/SERPINA10/F13B/DGKZ/PF4/SERPINF2/FGG/FGA/FGB/HPSE/F2/F8/TMPRSS6/SERPINA1	21
cluster 8	GO:2000257	regulation of protein activation cascade	7/440	42/14282	0.000266299	0.0114124	0.0109593	C8B/CR2/SERPINC1/CFP/CPN2/F2/CFHR1	7
cluster 8	GO:0046339	diacylglycerol metabolic process	5/440	20/14282	0.000286719	0.0120509	0.0115725	DAGLA/DGKZ/GPAT4/APOA2/DAGLB	5
cluster 8	GO:0007599	hemostasis	21/440	292/14282	0.000287975	0.0120509	0.0115725	CAPZB/APOH/SERPIND1/HNF4A/KNG1/SERPINC1/PLG/PROZ/SERPINA10/F13B/DGKZ/PF4/SERPINF2/FGG/FGA/FGB/HPSE/F2/F8/TMPRSS6/SERPINA1	21
cluster 8	GO:0009395	phospholipid catabolic process	6/440	31/14282	0.000316049	0.0129217	0.0124087	APOC1/SMPDL3B/ANGPTL3/APOA2/LIPC/ENPP7	6
cluster 8	GO:0050892	intestinal absorption	6/440	31/14282	0.000316049	0.0129217	0.0124087	APOA4/VIL1/APOA2/SLC2A2/FABP1/SOAT2	6
cluster 8	GO:0045834	positive regulation of lipid metabolic process	12/440	120/14282	0.00032782	0.0132506	0.0127246	APOA4/AADAC/NR4A3/APOC1/ANGPTL3/HTR2B/C1QTNF2/DGKZ/APOA2/FABP1/F2/PLIN5	12
cluster 8	GO:0090303	positive regulation of wound healing	7/440	44/14282	0.000358729	0.0141228	0.0135621	APOH/PLG/SERPINF2/HPSE/HRAS/F2/MIR221	7
cluster 8	GO:0034384	high-density lipoprotein particle clearance	4/440	12/14282	0.000361309	0.0141228	0.0135621	CUBN/APOC3/APOA2/APOM	4
cluster 8	GO:0051917	regulation of fibrinolysis	4/440	12/14282	0.000361309	0.0141228	0.0135621	APOH/PLG/SERPINF2/F2	4
cluster 8	GO:1990748	cellular detoxification	10/440	88/14282	0.000366687	0.0141772	0.0136144	IYD/IPCEF1/APOA4/PRDX1/EPX/FABP1/ALB/APOM/GSTA1/HP	10
cluster 8	GO:0009410	response to xenobiotic stimulus	18/440	237/14282	0.000403278	0.0154243	0.014812	FMO3/FMO1/ACSM2B/OPRK1/FMO2/HNF4A/CYP3A5/AADAC/EGR1/PCK1/ACY3/CASP9/BAAT/METTL21C/NR1I2/GLYAT/GJB2/UGT2B11	18
cluster 8	GO:0017001	antibiotic catabolic process	7/440	45/14282	0.000413708	0.0155865	0.0149678	SULT2A1/APOA4/PRDX1/EPX/PCK1/AKR1B10/HP	7
cluster 8	GO:0016125	sterol metabolic process	13/440	141/14282	0.000416284	0.0155865	0.0149678	APOB/CYB5R3/CUBN/APOA4/AKR1D1/CLN6/APOC1/ANGPTL3/HMGCS2/APOA2/LSS/LIPC/SOAT2	13
cluster 8	GO:0031639	plasminogen activation	5/440	22/14282	0.000462851	0.0169728	0.016299	APOH/SERPINF2/FGG/FGA/FGB	5
cluster 8	GO:0034114	regulation of heterotypic cell-cell adhesion	5/440	22/14282	0.000462851	0.0169728	0.016299	FGG/FGA/FGB/MYADM/MIR221	5
cluster 8	GO:0034433	steroid esterification	4/440	13/14282	0.000509243	0.0181138	0.0173947	APOA4/APOC1/APOA2/SOAT2	4
cluster 8	GO:0034434	sterol esterification	4/440	13/14282	0.000509243	0.0181138	0.0173947	APOA4/APOC1/APOA2/SOAT2	4
cluster 8	GO:0034435	cholesterol esterification	4/440	13/14282	0.000509243	0.0181138	0.0173947	APOA4/APOC1/APOA2/SOAT2	4
cluster 8	GO:0051346	negative regulation of hydrolase activity	24/440	372/14282	0.000540569	0.0190377	0.0182819	ITIH1/TNK2/FETUB/SERPIND1/SERPINA4/AMBP/APOC3/KNG1/SERPINC1/SERPINA7/VIL1/APOC1/ANGPTL3/SERPINA10/AHSG/ITIH2/APOA2/FABP1/SPINK1/SERPINF2/SERPINA6/HRAS/SERPINA1/PLIN5	24
cluster 8	GO:1903035	negative regulation of response to wounding	9/440	77/14282	0.000580987	0.0202605	0.0194562	APOH/KNG1/PLG/SERPINF2/FGG/FGA/FGB/F2/TMPRSS6	9
cluster 8	GO:0042445	hormone metabolic process	15/440	185/14282	0.0006136	0.02119	0.0203488	IYD/DKK3/AFP/TTR/EGR1/AKR1D1/RDH5/RBP4/AWAT2/SERPINA6/UGT2B7/HSD11B2/ADH4/DIO1/UGT2B11	15
cluster 8	GO:0042133	neurotransmitter metabolic process	12/440	129/14282	0.000634455	0.0216996	0.0208381	CHDH/ACP5/AGXT2/DDC/DMGDH/DAGLA/BAAT/DPYS/GLYAT/ITGB2/DAGLB/PAH	12
cluster 8	GO:0050878	regulation of body fluid levels	26/440	423/14282	0.000666765	0.0225874	0.0216907	CAPZB/OPRK1/APOH/SERPIND1/HNF4A/AGR2/KNG1/SERPINC1/PLG/PROZ/SERPINA10/F13B/DGKZ/GPAT4/ADCY9/PF4/SERPINF2/FGG/FGA/FGB/HPSE/HSD11B2/F2/F8/TMPRSS6/SERPINA1	26
cluster 8	GO:0019835	cytolysis	5/440	24/14282	0.000710068	0.0233862	0.0224578	C8B/ALB/PF4/F2/CFHR1	5
cluster 8	GO:0030194	positive regulation of blood coagulation	5/440	24/14282	0.000710068	0.0233862	0.0224578	APOH/PLG/SERPINF2/HPSE/F2	5
cluster 8	GO:1900048	positive regulation of hemostasis	5/440	24/14282	0.000710068	0.0233862	0.0224578	APOH/PLG/SERPINF2/HPSE/F2	5
cluster 8	GO:0050820	positive regulation of coagulation	5/440	25/14282	0.000865359	0.0282393	0.0271182	APOH/PLG/SERPINF2/HPSE/F2	5
cluster 8	GO:1903036	positive regulation of response to wounding	7/440	51/14282	0.00090064	0.0291234	0.0279672	APOH/PLG/SERPINF2/HPSE/HRAS/F2/MIR221	7
cluster 8	GO:0034308	primary alcohol metabolic process	8/440	66/14282	0.000913871	0.0291396	0.0279828	DKK3/SULT2A1/TTR/RDH5/RBP4/AWAT2/AKR1B10/ADH4	8
cluster 8	GO:0030277	maintenance of gastrointestinal epithelium	4/440	15/14282	0.000925717	0.0291396	0.0279828	PBLD/RBP4/TFF3/TFF1	4
cluster 8	GO:0046321	positive regulation of fatty acid oxidation	4/440	15/14282	0.000925717	0.0291396	0.0279828	NR4A3/C1QTNF2/FABP1/PLIN5	4
cluster 8	GO:0098754	detoxification	10/440	99/14282	0.0009377	0.0292579	0.0280964	IYD/IPCEF1/APOA4/PRDX1/EPX/FABP1/ALB/APOM/GSTA1/HP	10
cluster 8	GO:0019216	regulation of lipid metabolic process	22/440	342/14282	0.000946057	0.0292619	0.0281003	DKK3/APOB/HNF4A/SULT2A1/APOA4/APOC3/AADAC/NR4A3/EGR1/ANGPTL8/APOC1/ANGPTL3/HMGCS2/HTR2B/C1QTNF2/DGKZ/APOA2/LSS/FABP1/F2/WASHC1/PLIN5	22
cluster 8	GO:0042157	lipoprotein metabolic process	11/440	117/14282	0.000967218	0.0296586	0.0284812	APOB/APOA4/APOC3/ANGPTL8/APOC1/MTTP/APOA2/ZDHHC22/WDR45/GPAA1/APOM	11
cluster 8	GO:0010817	regulation of hormone levels	26/440	440/14282	0.00118262	0.0359535	0.0345262	IYD/DKK3/AFP/OPRK1/HNF4A/TTR/EGR1/AKR1D1/SERPINA7/MTNR1B/RDH5/RBP4/CAPN10/AWAT2/SLC22A9/SLC2A2/SERPINA6/UGT2B7/FGG/FGA/FGB/HSD11B2/DPP4/ADH4/DIO1/UGT2B11	26
cluster 8	GO:0042572	retinol metabolic process	5/440	27/14282	0.00124994	0.0373616	0.0358784	TTR/RDH5/RBP4/AWAT2/ADH4	5
cluster 8	GO:0045923	positive regulation of fatty acid metabolic process	5/440	27/14282	0.00124994	0.0373616	0.0358784	APOA4/NR4A3/C1QTNF2/FABP1/PLIN5	5
cluster 8	GO:0002920	regulation of humoral immune response	7/440	54/14282	0.00127287	0.0377299	0.036232	C8B/HPX/CR2/CFP/CPN2/F2/CFHR1	7
cluster 8	GO:0030449	regulation of complement activation	6/440	41/14282	0.00148854	0.043758	0.0420209	C8B/CR2/CFP/CPN2/F2/CFHR1	6
cluster 8	GO:0042180	cellular ketone metabolic process	13/440	163/14282	0.00161377	0.0470508	0.0451829	DKK3/AFP/APOA4/APOC3/KMO/NR4A3/EGR1/APOC1/C1QTNF2/FABP1/AKR1B10/ADH4/PLIN5	13

## Sheet: allKEGG list
Cluster	ID	Description	GeneRatio	BgRatio	pvalue	p.adjust	qvalue	geneID	Count
cluster 1	hsa05110	Vibrio cholerae infection	14/520	48/6384	1.71022e-05	0.00504516	0.00489664	CFTR/ATP6V0A1/ATP6V1H/SEC61A2/PRKACA/TJP1/TJP2/ATP6V1G3/PDIA4/ATP6V0D1/ATP6V0A2/ATP6V0C/PLCG2/ATP6V1E2	14
cluster 2	hsa04060	Cytokine-cytokine receptor interaction	34/300	188/6384	5.13194e-12	8.5579e-10	7.05971e-10	IL32/FAS/IFNGR1/TNFRSF1B/CXCL2/IL2RB/TNFSF13B/IL7/IL27RA/TGFBR1/PRLR/IL1A/CCL20/IL1RL2/IL18R1/TNFSF11/TNFSF10/BMP4/IL1B/TNFSF9/GDF5/LIF/NGF/IL6/IFNAR1/IL34/CXCL16/CXCL3/CXCL5/CXCL1/IL15/CXCR2/CSF1/TNF	34
cluster 2	hsa04668	TNF signaling pathway	25/300	104/6384	6.06943e-12	8.5579e-10	7.05971e-10	SELE/BIRC3/FAS/TNFRSF1B/PTGS2/CXCL2/ICAM1/NFKBIA/MMP9/MAP3K8/CCL20/IL18R1/TNFAIP3/IRF1/IL1B/LIF/TRAF3/IL6/MAPK13/CXCL3/CXCL5/CXCL1/IL15/CSF1/TNF	25
cluster 2	hsa04621	NOD-like receptor signaling pathway	28/300	140/6384	3.66291e-11	3.44313e-09	2.84036e-09	BIRC3/CXCL2/P2RX7/OAS1/NLRC4/NFKBIA/NAMPT/GBP3/GBP1/TNFAIP3/ITPR2/IL1B/TRAF3/IL6/TANK/TLR4/IFNAR1/MAPK13/GBP2/GBP4/NLRP3/IFI16/CXCL3/CXCL1/BCL2/TBK1/IRAK4/TNF	28
cluster 2	hsa05323	Rheumatoid arthritis	18/300	72/6384	3.10767e-09	2.12724e-07	1.75484e-07	CXCL2/ICAM1/TNFSF13B/IL1A/CCL20/TEK/TNFSF11/IL1B/IL6/TLR4/TLR2/ATP6V1B2/CXCL3/CXCL5/CXCL1/IL15/CSF1/TNF	18
cluster 2	hsa04064	NF-kappa B signaling pathway	20/300	90/6384	3.77171e-09	2.12724e-07	1.75484e-07	BIRC3/PTGS2/CXCL2/CYLD/ICAM1/BLNK/NFKBIA/TNFSF13B/RELB/TNFAIP3/TNFSF11/IL1B/TRAF3/TLR4/BCL2A1/CXCL3/CXCL1/BCL2/IRAK4/TNF	20
cluster 2	hsa04061	Viral protein interaction with cytokine and cytokine receptor	14/300	54/6384	1.12041e-07	5.26592e-06	4.34404e-06	TNFRSF1B/CXCL2/IL2RB/CCL20/IL18R1/TNFSF10/IL6/IL34/CXCL3/CXCL5/CXCL1/CXCR2/CSF1/TNF	14
cluster 2	hsa04620	Toll-like receptor signaling pathway	16/300	73/6384	1.75737e-07	7.07968e-06	5.84027e-06	NFKBIA/MAP3K8/SPP1/IL1B/TRAF3/IL6/TLR4/TLR2/IFNAR1/MAPK13/TLR3/TLR6/TBK1/TLR7/IRAK4/TNF	16
cluster 2	hsa05164	Influenza A	21/300	129/6384	4.69566e-07	1.65522e-05	1.36545e-05	FAS/IFNGR1/OAS1/ICAM1/NFKBIA/IL1A/TNFSF10/IL1B/TRAF3/IL6/TLR4/IFNAR1/NXF3/NLRP3/TLR3/CIITA/TBK1/TLR7/IRAK4/TNF/BCL2L2-PABPN1	21
cluster 2	hsa04657	IL-17 signaling pathway	15/300	75/6384	1.49868e-06	4.69586e-05	3.87378e-05	PTGS2/CXCL2/NFKBIA/MMP9/CCL20/TNFAIP3/IL1B/TRAF3/IL6/MAPK13/CXCL3/CXCL5/CXCL1/TBK1/TNF	15
cluster 2	hsa05162	Measles	18/300	108/6384	2.23055e-06	6.29015e-05	5.18896e-05	FAS/OAS1/IL2RB/NFKBIA/CLEC4M/JAK3/IL1A/TNFAIP3/IL1B/TRAF3/IL6/TLR4/TLR2/IFNAR1/BCL2/TBK1/TLR7/IRAK4	18
cluster 2	hsa04380	Osteoclast differentiation	17/300	106/6384	7.35698e-06	0.000188606	0.000155588	IFNGR1/LCP2/CYLD/BLNK/NFKBIA/RELB/TGFBR1/IL1A/TNFSF11/IL1B/PPARG/IFNAR1/FCGR2A/MAPK13/CSF1/SOCS1/TNF	17
cluster 2	hsa05133	Pertussis	13/300	66/6384	9.05595e-06	0.000212815	0.000175558	IL1A/IRF1/IL1B/C3/IL6/TLR4/MAPK13/C1R/NLRP3/CXCL5/C1S/IRAK4/TNF	13
cluster 2	hsa05169	Epstein-Barr virus infection	22/300	169/6384	1.159e-05	0.000251414	0.0002074	FAS/OAS1/ICAM1/BLNK/PSMC1/NFKBIA/RELB/JAK3/TNFAIP3/TRAF3/IL6/TLR2/ENTPD1/IFNAR1/NFKBIE/MAPK13/PSMC2/B2M/BCL2/TBK1/IRAK4/TNF	22
cluster 2	hsa05140	Leishmaniasis	12/300	59/6384	1.4257e-05	0.000287178	0.000236903	IFNGR1/PTGS2/NFKBIA/IL1A/IL1B/C3/TLR4/TLR2/FCGR2A/MAPK13/IRAK4/TNF	12
cluster 2	hsa05134	Legionellosis	11/300	51/6384	1.8134e-05	0.000340919	0.000281236	CXCL2/NLRC4/NFKBIA/IL1B/C3/IL6/TLR4/TLR2/CXCL3/CXCL1/TNF	11
cluster 2	hsa05144	Malaria	9/300	36/6384	3.03423e-05	0.000506144	0.000417536	SELE/ICAM1/CD81/IL1B/CD36/IL6/TLR4/TLR2/TNF	9
cluster 2	hsa05142	Chagas disease (American trypanosomiasis)	14/300	84/6384	3.05122e-05	0.000506144	0.000417536	FAS/IFNGR1/NFKBIA/TGFBR1/IL1B/C3/IL6/TLR4/TLR2/GNA14/MAPK13/TLR6/IRAK4/TNF	14
cluster 2	hsa04217	Necroptosis	17/300	121/6384	4.38313e-05	0.000686691	0.000566475	BIRC3/FAS/IFNGR1/CYLD/JAK3/IL1A/TNFAIP3/TNFSF10/IL1B/TLR4/IFNAR1/ALOX15/NLRP3/TLR3/BCL2/TNF/H2AFJ	17
cluster 2	hsa04080	Neuroactive ligand-receptor interaction	25/300	230/6384	6.77984e-05	0.00100627	0.000830108	CALCRL/P2RX7/GABRR2/PRLR/NR3C1/VIPR1/ADRA1A/GPR83/C3/AVPR2/F2RL3/CHRM3/APLNR/EDNRB/LPAR6/ADCYAP1/VIP/HTR7/CYSLTR2/CCKAR/C3AR1/CYSLTR1/FPR3/GRM3/CORT	25
cluster 2	hsa05321	Inflammatory bowel disease (IBD)	9/300	42/6384	0.000112018	0.00157945	0.00130295	IFNGR1/IL1A/IL18R1/IL1B/IL6/TLR4/TLR2/MAF/TNF	9
cluster 2	hsa05143	African trypanosomiasis	7/300	27/6384	0.000185759	0.00249448	0.00205778	SELE/FAS/ICAM1/APOL1/IL1B/IL6/TNF	7
cluster 2	hsa05167	Kaposi sarcoma-associated herpesvirus infection	18/300	156/6384	0.000346148	0.00443699	0.00366023	FAS/IFNGR1/PTGS2/CXCL2/ICAM1/ANGPT2/NFKBIA/ITPR2/C3/GNG11/TRAF3/IL6/IFNAR1/MAPK13/CXCL3/CXCL1/TLR3/TBK1	18
cluster 2	hsa05204	Chemical carcinogenesis	9/300	51/6384	0.000526586	0.00645641	0.00532611	PTGS2/ALDH3A1/HSD11B1/KYAT3/CYP2C8/CYP1A1/GSTO1/ALDH1A3/CYP2A6	9
cluster 2	hsa04625	C-type lectin receptor signaling pathway	12/300	90/6384	0.000944158	0.0103234	0.0085161	PTGS2/CYLD/NFKBIA/RELB/CLEC4M/ITPR2/IRF1/IL1B/IL6/MAPK13/NLRP3/TNF	12
cluster 2	hsa05152	Tuberculosis	16/300	142/6384	0.000951799	0.0103234	0.0085161	IFNGR1/CLEC4M/IL1A/IL1B/C3/IRAK2/IL6/TLR4/TLR2/FCGR2A/MAPK13/BCL2/TLR6/CIITA/IRAK4/TNF	16
cluster 2	hsa05161	Hepatitis B	16/300	142/6384	0.000951799	0.0103234	0.0085161	FAS/NFKBIA/MMP9/JAK3/TGFBR1/TRAF3/IL6/TLR4/TLR2/IFNAR1/MAPK13/TLR3/BCL2/TBK1/IRAK4/TNF	16
cluster 2	hsa05132	Salmonella infection	10/300	71/6384	0.00162959	0.0168607	0.013909	IFNGR1/CXCL2/NLRC4/IL1A/IL1B/IL6/TLR4/MAPK13/CXCL3/CXCL1	10
cluster 2	hsa05145	Toxoplasmosis	12/300	96/6384	0.00167412	0.0168607	0.013909	BIRC3/IFNGR1/NFKBIA/TLR4/TLR2/MAPK13/BCL2/CIITA/SOCS1/LAMB3/IRAK4/TNF	12
cluster 2	hsa05146	Amoebiasis	11/300	84/6384	0.00177333	0.0172441	0.0142253	CXCL2/FN1/IL1B/IL6/TLR4/TLR2/GNA14/CXCL3/CXCL1/LAMB3/TNF	11
cluster 2	hsa05332	Graft-versus-host disease	5/300	20/6384	0.00191703	0.01802	0.0148654	FAS/IL1A/IL1B/IL6/TNF	5
cluster 2	hsa03050	Proteasome	7/300	41/6384	0.00267245	0.0243107	0.0200548	PSMA3/PSMC1/PSMB5/PSMA7/POMP/PSMC2/PSMB10	7
cluster 2	hsa04659	Th17 cell differentiation	10/300	83/6384	0.00522631	0.0448529	0.0370007	IFNGR1/IL2RB/NFKBIA/IL27RA/JAK3/TGFBR1/IL1B/IL6/NFKBIE/MAPK13	10
cluster 2	hsa05135	Yersinia infection	12/300	110/6384	0.00524875	0.0448529	0.0370007	LCP2/NFKBIA/FN1/IL1B/RAC2/IL6/TLR4/MAPK13/NLRP3/TBK1/IRAK4/TNF	12
cluster 2	hsa00591	Linoleic acid metabolism	4/300	16/6384	0.00555194	0.0460485	0.037987	PLA2G5/CYP2C8/ALOX15/PLA2G2A	4
cluster 2	hsa05418	Fluid shear stress and atherosclerosis	13/300	126/6384	0.00600865	0.0484126	0.0399372	SELE/ICAM1/MMP9/PLAT/IL1A/BMP4/IL1B/RAC2/GSTO1/MAPK13/NPPC/BCL2/TNF	13
cluster 3	hsa04110	Cell cycle	25/440	122/6384	5.80602e-07	0.000113191	9.58278e-05	MCM6/RBL1/ORC6/CCND1/TTK/CDC20/TGFB3/CDKN2C/YWHAH/CDKN2D/GADD45G/CCNA1/CCNB1/YWHAQ/CCNA2/BUB1B/CCNB2/CDC25C/MAD2L1/PTTG1/MCM7/BUB1/YWHAG/CDK1/CCNE2	25
cluster 3	hsa04512	ECM-receptor interaction	20/440	85/6384	8.05632e-07	0.000113191	9.58278e-05	CD44/HMMR/LAMB4/ITGA6/COL9A1/LAMA4/THBS4/SV2C/ITGB4/COL4A2/ITGA7/ITGA11/HSPG2/ITGB1/ITGA5/TNXB/COL4A1/CD47/ITGA1/ITGB3	20
cluster 3	hsa04510	Focal adhesion	32/440	195/6384	2.95283e-06	0.000276582	0.000234154	BAD/ACTN1/LAMB4/ITGA6/MYL12A/CAV1/CCND1/COL9A1/LAMA4/THBS4/VASP/DIAPH1/ITGB4/ROCK2/PDGFRA/COL4A2/ITGA7/FLNB/TLN1/ITGA11/AKT1/MYLK4/EGFR/ITGB1/ITGA5/CAPN2/TNXB/RAC3/JUN/COL4A1/ITGA1/ITGB3	32
cluster 3	hsa04810	Regulation of actin cytoskeleton	31/440	196/6384	9.25132e-06	0.000649905	0.00055021	ACTN1/SLC9A1/ITGA6/MYL12A/MYH14/CXCL12/FGF1/RRAS/DIAPH1/ITGB4/ROCK2/PDGFRA/ITGA7/ITGA11/DIAPH3/MYLK4/GNA12/EGFR/MSN/GSN/ITGB1/TIAM1/ITGA5/ARPC5/ARPC2/RAC3/BAIAP2/IQGAP3/TMSB4X/ITGA1/ITGB3	31
cluster 3	hsa05166	Human T-cell leukemia virus 1 infection	30/440	197/6384	2.75229e-05	0.00154679	0.00130951	MAP3K14/TNFRSF1A/NFKB2/MAP3K1/NRP1/TSPO/CCND1/LTBR/IL1R1/CDC20/TGFB3/MSX2/CDKN2C/STAT5A/CCNA1/TLN1/AKT1/CCNA2/CREB5/BUB1B/CCNB2/FDPS/MAD2L1/PTTG1/CCNE2/JUN/MAP3K3/HLA-C/HLA-A/HLA-B	30
cluster 3	hsa04151	PI3K-Akt signaling pathway	40/440	311/6384	7.56431e-05	0.00354262	0.00299918	BAD/BRCA1/NGFR/PPP2R5B/PPP2R2C/LAMB4/ITGA6/CCND1/COL9A1/LAMA4/THBS4/FGF1/FOXO3/YWHAH/PRKAA1/ITGB4/YWHAQ/PDGFRA/COL4A2/ITGA7/PPP2R1B/ITGA11/AKT1/EPHA2/MCL1/OSMR/CREB5/EGFR/ITGB1/IFNAR2/IL6R/ITGA5/TNXB/IRS1/YWHAG/CCNE2/GNG2/COL4A1/ITGA1/ITGB3	40
cluster 3	hsa05165	Human papillomavirus infection	39/440	304/6384	9.8625e-05	0.00356772	0.00302044	BAD/CASP8/TNFRSF1A/PKM/PPP2R5B/PPP2R2C/RBL1/LAMB4/ITGA6/JAG1/CCND1/COL9A1/LAMA4/THBS4/HES1/TICAM1/ITGB4/CCNA1/COL4A2/ITGA7/PPP2R1B/ITGA11/AKT1/CCNA2/CREB5/EGFR/ITGB1/IFNAR2/ITGA5/HEY1/TNXB/CCNE2/MAML2/COL4A1/HLA-C/HLA-A/ITGA1/HLA-B/ITGB3	39
cluster 3	hsa04024	cAMP signaling pathway	28/440	191/6384	0.000101572	0.00356772	0.00302044	BAD/ATP1A2/GNAI3/ATP1B3/ATP2B1/EDN1/SLC9A1/ATP1B4/VIPR2/PDE10A/ABCC4/SOX9/RRAS/TNNI3/AFDN/CNGA4/ROCK2/PLCE1/AKT1/CNGA3/CREB5/CAMK2G/TIAM1/RAC3/PDE3A/GRIN1/JUN/CALM1	28
cluster 3	hsa05203	Viral carcinogenesis	25/440	164/6384	0.000126657	0.00395451	0.00334789	BAD/CASP8/SP100/PKM/ACTN1/NFKB2/RBL1/CCND1/LTBR/CDC20/HIST1H2BJ/STAT5A/YWHAH/CCNA1/YWHAQ/CCNA2/CREB5/GSN/YWHAG/CDK1/CCNE2/JUN/HLA-C/HLA-A/HLA-B	25
cluster 3	hsa05163	Human cytomegalovirus infection	27/440	193/6384	0.000296494	0.0083315	0.00705345	CASP8/GNAI3/TNFRSF1A/CXCL12/CCND1/IL1R1/ROCK2/PDGFRA/RIPK1/AKT1/GNA12/CREB5/EGFR/IL6R/TAP1/RAC3/AKAP13/PLCB1/GNG2/MAPK12/CALM1/TAP2/HLA-C/HLA-A/HLA-B/IL10RB/ITGB3	27
cluster 3	hsa05169	Epstein-Barr virus infection	24/440	169/6384	0.000510484	0.0130405	0.0110401	MAP3K14/VIM/CD44/MAP2K3/CASP8/NFKB2/PSMC5/CCND1/HES1/GADD45G/CCNA1/RIPK1/AKT1/CCNA2/IFNAR2/PSMC3/TAP1/CCNE2/JUN/MAPK12/TAP2/HLA-C/HLA-A/HLA-B	24
cluster 3	hsa04115	p53 signaling pathway	13/440	70/6384	0.000838905	0.0196444	0.0166309	AIFM2/RRM2B/CASP8/GTSE1/CCND1/GADD45G/CCNB1/CCNB2/SHISA5/CDK1/RRM2/ZMAT3/CCNE2	13
cluster 3	hsa05206	MicroRNAs in cancer	23/440	168/6384	0.00111161	0.024028	0.0203421	BRCA1/VIM/CD44/RASSF1/ABCB1/CCND1/STMN1/PLAU/PDGFRA/PIM1/KIF23/CYP1B1/MCL1/EGFR/HMGA2/CDC25C/ITGA5/TNXB/IRS1/ZEB2/PRKCE/CCNE2/ITGB3	23
cluster 3	hsa04218	Cellular senescence	21/440	149/6384	0.00124438	0.0240723	0.0203796	MAP2K3/RBL1/MYBL2/CCND1/FOXO3/TGFB3/RRAS/GADD45G/CCNA1/CCNB1/AKT1/CCNA2/CCNB2/CAPN2/CDK1/CCNE2/MAPK12/CALM1/HLA-C/HLA-A/HLA-B	21
cluster 3	hsa04071	Sphingolipid signaling pathway	17/440	110/6384	0.001285	0.0240723	0.0203796	SPHK2/GNAI3/TNFRSF1A/PPP2R5B/PPP2R2C/CTSD/ROCK2/PPP2R1B/AKT1/CERS2/GNA12/SGMS2/SMPD1/RAC3/PRKCE/PLCB1/MAPK12	17
cluster 3	hsa02010	ABC transporters	9/440	41/6384	0.00155652	0.0264534	0.0223955	ABCB4/ABCB1/ABCA2/ABCC4/ABCB10/ABCA3/TAP1/ABCG4/TAP2	9
cluster 3	hsa05170	Human immunodeficiency virus 1 infection	24/440	183/6384	0.00160039	0.0264534	0.0223955	BAD/MAP2K3/CASP8/GNAI3/TNFRSF1A/AP1S1/TRIM5/CCNB1/RIPK1/AKT1/CCNB2/CDC25C/TAP1/RAC3/CDK1/JUN/GNG2/MAPK12/CALM1/TAP2/HLA-C/HLA-A/HLA-B/APOBEC3G	24
cluster 3	hsa04530	Tight junction	21/440	153/6384	0.00174747	0.0272799	0.0230952	ACTN1/PPP2R2C/MAP3K1/MYL12A/MYH14/CCND1/ARHGEF2/VASP/TUBA4A/AFDN/PRKAA1/ROCK2/PPP2R1B/MSN/ITGB1/TIAM1/RUNX1/TUBA1C/PRKCE/SYNPO/JUN	21
cluster 3	hsa04114	Oocyte meiosis	17/440	115/6384	0.00211047	0.0299685	0.0253714	PPP2R5B/CDC20/YWHAH/CCNB1/YWHAQ/PPP2R1B/CAMK2G/CCNB2/CDC25C/MAD2L1/PTTG1/BUB1/YWHAG/CDK1/CCNE2/MAPK12/CALM1	17
cluster 3	hsa04210	Apoptosis	18/440	125/6384	0.00213299	0.0299685	0.0253714	BAD/MAP3K14/CASP8/TNFRSF1A/BIRC5/CTSZ/SEPT4/CTSD/TUBA4A/GADD45G/DAB2IP/RIPK1/AKT1/MCL1/CAPN2/TUBA1C/EIF2AK3/JUN	18
cluster 3	hsa04010	MAPK signaling pathway	32/440	276/6384	0.00234259	0.0313461	0.0265376	MAP3K14/MAP2K3/NGFR/TNFRSF1A/NFKB2/MAP3K1/DUSP3/FGF1/IL1R1/STMN1/TGFB3/RRAS/GADD45G/JUND/PDGFRA/FLNB/ARRB1/DUSP6/MAP3K12/AKT1/EPHA2/MAP3K6/GNA12/EGFR/RPS6KA4/DUSP7/RAC3/JUN/DUSP8/MAPT/MAPK12/MAP3K3	32
cluster 3	hsa04933	AGE-RAGE signaling pathway in diabetic complications	15/440	98/6384	0.0026833	0.0341076	0.0288755	EDN1/CCND1/PLCD4/TGFB3/STAT5A/DIAPH1/COL4A2/PIM1/PLCE1/AKT1/PRKCE/JUN/PLCB1/COL4A1/MAPK12	15
cluster 3	hsa04068	FoxO signaling pathway	17/440	118/6384	0.00279172	0.0341076	0.0288755	CCND1/BCL6/FOXO3/TGFB3/CDKN2D/GADD45G/PRKAA1/CCNB1/AKT1/PLK4/SETD7/PLK2/EGFR/CCNB2/IRS1/PLK3/MAPK12	17
cluster 3	hsa05130	Pathogenic Escherichia coli infection	23/440	184/6384	0.00370664	0.0433985	0.0367412	CASP8/TNFRSF1A/MYH14/CYTH2/IL1R1/ARHGEF2/TUBA4A/MYO1B/ROCK2/RIPK1/CASP1/GNA12/ITGB1/ARPC5/ARPC2/TUBA1C/BAIAP2/TUBB6/JUN/PTPN11/MAPK12/ARHGEF25/TUBB3	23
cluster 5	hsa04261	Adrenergic signaling in cardiomyocytes	22/329	140/6384	2.23961e-06	0.00063381	0.000577584	ADRB1/KCNQ1/CAMK2B/ATP2B4/RAPGEF3/RAPGEF4/MYH7/SCN1B/MYL2/MAPK14/TNNC1/AGT/CALM2/PPP2R5E/PRKCA/CACNA2D3/MYL3/ATP1A1/ADRB2/ADCY5/KCNE1/PLN	22
cluster 5	hsa05414	Dilated cardiomyopathy (DCM)	14/329	90/6384	0.000180562	0.0255495	0.023283	ITGA3/ADRB1/MYH7/MYL2/TNNC1/AGT/ITGAV/ITGA9/CACNA2D3/MYL3/SGCB/ADCY5/DES/PLN	14
cluster 6	hsa04611	Platelet activation	24/444	114/6384	6.87256e-07	0.000198617	0.000170006	TBXAS1/MYLK/ACTB/APBB1IP/ITPR3/PIK3CG/COL1A1/PLA2G4A/ADCY7/ADCY4/ADCY3/FERMT3/PLCB3/FCER1G/ITGA2/COL1A2/NOS3/COL3A1/GP5/F2R/ACTG1/MAPK11/SRC/LYN	24
cluster 6	hsa04510	Focal adhesion	31/444	195/6384	9.99223e-06	0.00144388	0.00123588	IBSP/FLT4/TNC/MYLK/ACTB/ITGB5/COL9A3/PDGFB/FLT1/COL1A1/PDGFRB/ITGA4/TNN/KDR/ACTN4/VAV3/THBS1/COL6A1/COL6A2/SHC3/DOCK1/ZYX/SHC1/COL6A3/ITGA2/COL1A2/THBS3/ACTG1/THBS2/SRC/PARVA	31
cluster 6	hsa04514	Cell adhesion molecules (CAMs)	21/444	119/6384	5.892e-05	0.00567596	0.00485832	CD22/CLDN11/NRCAM/CD40/CD276/ITGA4/NLGN4X/ESAM/CLDN14/CADM3/NLGN4Y/JAM3/SDC2/NLGN2/CD34/CDH5/CLDN5/NTNG2/MPZL1/HLA-E/HLA-F	21
cluster 6	hsa04512	ECM-receptor interaction	16/444	85/6384	0.000205494	0.0124737	0.0106768	IBSP/TNC/ITGB5/COL9A3/COL1A1/ITGA4/TNN/THBS1/COL6A1/COL6A2/COL6A3/ITGA2/COL1A2/THBS3/GP5/THBS2	16
cluster 6	hsa04060	Cytokine-cytokine receptor interaction	27/444	188/6384	0.000222055	0.0124737	0.0106768	RELT/IL4R/IL12RB2/IL11/CSF2RB/CD40/IL21R/TNFRSF10A/TGFB1/CXCR4/INHBA/IL13RA2/CCR7/IL15RA/IL1RN/CD27/ACVRL1/TNFRSF14/IFNGR2/TNFSF13/INHBB/IL7R/IL16/TNFRSF10D/CLCF1/IL17RA/GDF3	27
cluster 6	hsa04145	Phagosome	20/444	123/6384	0.000280016	0.0124737	0.0106768	MRC2/CYBA/ACTB/ITGB5/TUBB1/SEC61B/RAB5C/TCIRG1/ATP6V0E1/THBS1/PLA2R1/CTSS/ITGA2/THBS3/CLEC7A/ACTG1/LAMP1/THBS2/HLA-E/HLA-F	20
cluster 6	hsa04670	Leukocyte transendothelial migration	17/444	98/6384	0.000364779	0.0124737	0.0106768	CLDN11/CYBA/ACTB/MMP2/ITGA4/CXCR4/ACTN4/VAV3/ESAM/THY1/CLDN14/JAM3/CDH5/ACTG1/CLDN5/MAPK11/SIPA1	17
cluster 6	hsa04015	Rap1 signaling pathway	27/444	194/6384	0.000373126	0.0124737	0.0106768	FLT4/KITLG/ACTB/APBB1IP/FGFR1/PDGFB/ANGPT4/FLT1/PARD6A/PFN1/PDGFRB/PRKD3/ARAP3/ADCY7/ID1/KDR/ADCY4/VAV3/THBS1/ADCY3/PLCB3/FPR1/F2R/ACTG1/MAPK11/SRC/SIPA1	27
cluster 6	hsa04974	Protein digestion and absorption	15/444	81/6384	0.000388456	0.0124737	0.0106768	ELN/COL11A1/COL5A3/COL9A3/KCNN4/COL1A1/COL12A1/COL7A1/COL6A1/COL6A2/COL6A3/COL1A2/COL3A1/COL24A1/COL5A2	15
cluster 6	hsa04142	Lysosome	19/444	119/6384	0.000501267	0.0144866	0.0123998	HEXB/GNPTG/MAN2B1/DNASE2/NAGLU/TCIRG1/ARSB/SLC17A5/CLTA/PPT1/CD63/CTSK/LAPTM5/CTSS/CTSB/TPP1/GUSB/GBA/LAMP1	19
cluster 6	hsa05130	Pathogenic Escherichia coli infection	25/444	184/6384	0.000874927	0.0229867	0.0196754	CLDN11/ACTB/CTTN/CYTH4/MYH9/TUBB1/TRADD/PYCARD/TNFRSF10A/ARPC3/ARPC1B/MYH11/MYO1F/SEC24D/CLDN14/MYD88/MYO1D/HCLS1/F2R/ACTG1/CLDN5/IRAK1/MAPK11/CASP4/LYN	25
cluster 6	hsa05100	Bacterial invasion of epithelial cells	13/444	72/6384	0.00120063	0.0272344	0.0233112	ACTB/CTTN/DNM1/ARPC3/CLTA/ARPC1B/SHC3/DOCK1/SHC1/HCLS1/ACTG1/SRC/DNM3	13
cluster 6	hsa05414	Dilated cardiomyopathy (DCM)	15/444	90/6384	0.00122508	0.0272344	0.0233112	ACTB/ITGB5/TGFB1/ITGA4/ADCY7/ADCY4/ADCY3/CACNG8/TPM3/LMNA/ITGA2/TPM4/SGCD/CACNB4/ACTG1	15
cluster 6	hsa04926	Relaxin signaling pathway	18/444	119/6384	0.00133773	0.0276145	0.0236365	MMP2/TGFB1/COL1A1/GNB4/ADCY7/ADCY4/ADCY3/SHC3/PLCB3/CREB3L1/SHC1/COL1A2/NOS3/GNGT2/COL3A1/MAPK11/MMP1/SRC	18
cluster 6	hsa04151	PI3K-Akt signaling pathway	36/444	311/6384	0.00153637	0.0292643	0.0250487	IBSP/FLT4/TNC/KITLG/IL4R/FGFR1/ITGB5/COL9A3/PDGFB/ANGPT4/FLT1/PIK3CG/COL1A1/PDGFRB/GNB4/ITGA4/MYB/SGK1/TNN/KDR/CDK4/MYC/THBS1/COL6A1/COL6A2/CREB3L1/JAK1/COL6A3/ITGA2/COL1A2/NOS3/GNGT2/IL7R/THBS3/F2R/THBS2	36
cluster 6	hsa05205	Proteoglycans in cancer	25/444	192/6384	0.00162017	0.0292643	0.0250487	PLAUR/ACTB/FGFR1/ITGB5/CTTN/MMP2/ITPR3/TIMP3/TGFB1/DDX5/COL1A1/KDR/VAV3/CD63/MYC/THBS1/LUM/IQGAP1/ITGA2/COL1A2/SDC2/HCLS1/ACTG1/MAPK11/SRC	25
cluster 8	hsa04610	Complement and coagulation cascades	17/212	73/6384	1.30854e-10	3.54614e-08	3.44352e-08	C8B/SERPIND1/KNG1/CR2/SERPINC1/PLG/ITGAX/F13B/ITGB2/SERPINF2/FGG/FGA/FGB/F2/F8/SERPINA1/CFHR1	17
cluster 8	hsa00982	Drug metabolism - cytochrome P450	11/212	45/6384	1.5728e-07	2.13115e-05	2.06948e-05	FMO3/FMO1/FMO2/CYP3A5/UGT2B10/UGT2A3/UGT2B7/ADH4/UGT2B11/GSTA1/GSTA2	11
cluster 8	hsa04979	Cholesterol metabolism	10/212	47/6384	2.32987e-06	0.000210465	0.000204375	APOB/APOH/APOA4/APOC3/ANGPTL8/APOC1/ANGPTL3/APOA2/LIPC/SOAT2	10
cluster 8	hsa00980	Metabolism of xenobiotics by cytochrome P450	9/212	48/6384	2.25221e-05	0.00145053	0.00140855	SULT2A1/CYP3A5/UGT2B10/UGT2A3/UGT2B7/ADH4/UGT2B11/GSTA1/GSTA2	9
cluster 8	hsa00040	Pentose and glucuronate interconversions	6/212	20/6384	3.27866e-05	0.00145053	0.00140855	XYLB/UGT2B10/UGT2A3/UGT2B7/AKR1B10/UGT2B11	6
cluster 8	hsa00830	Retinol metabolism	8/212	39/6384	3.27982e-05	0.00145053	0.00140855	CYP3A5/UGT2B10/UGT2A3/RDH5/AWAT2/UGT2B7/ADH4/UGT2B11	8
cluster 8	hsa05204	Chemical carcinogenesis	9/212	51/6384	3.74675e-05	0.00145053	0.00140855	SULT2A1/CYP3A5/UGT2B10/UGT2A3/UGT2B7/ADH4/UGT2B11/GSTA1/GSTA2	9
cluster 8	hsa04977	Vitamin digestion and absorption	6/212	22/6384	5.96916e-05	0.00202205	0.00196354	APOB/CUBN/APOA4/RBP2/AWAT2/SLC23A1	6
cluster 8	hsa00140	Steroid hormone biosynthesis	7/212	35/6384	0.000122746	0.00369601	0.00358906	CYP3A5/UGT2B10/AKR1D1/UGT2A3/UGT2B7/HSD11B2/UGT2B11	7
cluster 8	hsa00053	Ascorbate and aldarate metabolism	4/212	6384-12-01	0.000474387	0.0128559	0.0124839	UGT2B10/UGT2A3/UGT2B7/UGT2B11	4
cluster 8	hsa03320	PPAR signaling pathway	8/212	67/6384	0.00156562	0.0385711	0.0374549	APOC3/PCK1/HMGCS2/APOA2/FABP1/FABP6/ACSL5/PLIN5	8
