# Supplementary material for: Human-iPSC-Derived Cardiac Stromal Cells Enhance Maturation in 3D Cardiac Microtissues and Reveal Non-cardiomyocyte Contributions to Heart Disease
Source: Cell Stem Cell. 2020 Jun 4;26(6):862–879.e11. doi: 10.1016/j.stem.2020.05.004 (PMC7284308; doi:10.1016/j.stem.2020.05.004)
Supplement: Table S4 — List of Metabolic Genes from scRNA-Seq Analysis of CMs from CMECFs versus 2D CMs, Related to Figure 5 [file mmc5.csv]

Column1	Genes	System	ENSEMBL	logFC.becms	p.adj.becms	logFC.bemt	p.adj.bemt	logFC.mtvscms	p.adj.mtvscms
1	SLC2A1	Glycolysis	ENSG00000117394	0.02	0.97	0.02	0.755	-0.71	1.42E-20
2	SLC2A3	Glycolysis	ENSG00000059804	-0.42	0.000837	0.38	1.20E-12	-0.49	6.94E-12
3	SLC2A4	Glycolysis	ENSG00000181856	-0.02	1	-0.07	0.269	0.06	0.54
4	HK1	Glycolysis	ENSG00000156515	-0.26	0.0172	0.28	1.03E-10	-0.35	2.10E-10
5	HK2	Glycolysis	ENSG00000159399	0.14	0.328	0.09	0.0331	-0.68	3.12E-23
6	GPI	Glycolysis	ENSG00000105220	-0.34	0.000322	0.3	9.70E-12	-0.07	0.365
7	PFKFBP3	Glycolysis	NA	NA	NA	NA	NA	NA	NA
8	PFKM	Glycolysis	ENSG00000152556	-0.16	0.436	0.22	2.51E-05	0.51	7.35E-14
9	PFKL	Glycolysis	ENSG00000141959	-0.22	0.336	0.21	0.000664	-0.65	7.67E-15
10	PFKP	Glycolysis	ENSG00000067057	-0.48	3.95E-07	0.35	1.49E-17	0.1	0.0932
11	ALDOA	Glycolysis	ENSG00000149925	-0.45	2.38E-30	0.26	2.28E-25	-0.56	4.26E-93
12	ALDOB	Glycolysis	NA	NA	NA	NA	NA	NA	NA
13	ALDOC	Glycolysis	ENSG00000109107	-0.59	0.000248	0.62	3.82E-64	2.74	0
14	GAPDH	Glycolysis	ENSG00000111640	0.07	0.0254	0.38	5.94E-111	-0.44	9.33E-143
15	GAPDHS	Glycolysis	NA	NA	NA	NA	NA	NA	NA
16	PGK1	Glycolysis	ENSG00000102144	-1.09	5.80E-43	0.2	3.46E-05	-1.1	3.25E-82
17	PGK2	Glycolysis	NA	NA	NA	NA	NA	NA	NA
18	PGAM1	Glycolysis	ENSG00000171314	-0.27	0.000308	0.33	1.59E-19	-0.68	7.80E-56
19	PGAM2	Glycolysis	ENSG00000164708	0.04	0.914	0.22	1.01E-09	1.28	5.01E-151
20	ENO1	Glycolysis	ENSG00000074800	-0.95	3.58E-52	0.35	3.09E-15	-1.66	6.60E-256
21	ENO2	Glycolysis	ENSG00000111674	-0.05	1	0.16	0.0134	-1.01	4.34E-38
22	ENO3	Glycolysis	ENSG00000108515	0.65	1.18E-16	0.79	1.44E-96	0.42	5.69E-19
23	PKM	Glycolysis	ENSG00000067225	-0.13	0.0719	0.35	4.68E-27	-0.53	2.13E-46
24	LDHA	Glycolysis	ENSG00000134333	-0.46	1.35E-16	0.51	1.72E-42	-1.2	3.63E-195
25	LDHB	Glycolysis	ENSG00000111716	0.45	4.50E-23	0.48	6.39E-90	0.74	3.78E-153
26	MPC1	Glycolysis	ENSG00000060762	-0.04	0.942	0.29	1.57E-12	0.24	2.00E-05
27	MPC2	Glycolysis	ENSG00000143158	-0.01	1	0.25	1.18E-12	-0.13	0.0044
28	PDHA1	Glycolysis	ENSG00000131828	0.19	0.119	0.2	7.89E-05	-0.43	7.77E-14
29	PDHB	Glycolysis	ENSG00000168291	-0.1	0.705	0.13	0.0246	-0.08	0.247
30	PDK1	Glycolysis	ENSG00000152256	0.34	0.00491	0.17	0.0105	-1.76	2.73E-159
31	PDK2	Glycolysis	ENSG00000005882	-0.17	0.438	0.03	0.73	0.65	4.91E-20
32	CS	TCA	ENSG00000062485	-0.35	0.00594	-0.04	0.562	-0.38	1.06E-07
33	ACO2	TCA	ENSG00000100412	-0.39	0.000206	0.55	5.51E-39	0.18	0.00328
34	IDH1	TCA	ENSG00000138413	-0.19	0.375	-0.08	0.269	-0.37	1.48E-05
35	IDH2	TCA	ENSG00000182054	-0.18	0.0229	0.49	5.53E-55	0.39	1.93E-21
36	IDH3A	TCA	ENSG00000166411	-0.73	6.05E-09	0.42	2.24E-21	0.83	7.05E-35
37	IDH3B	TCA	ENSG00000101365	-0.08	0.829	0.54	1.77E-31	0.66	1.51E-22
38	IDH3G	TCA	ENSG00000067829	-0.19	0.286	0.34	5.34E-13	0.55	1.70E-15
39	OGDH	TCA	ENSG00000105953	0.23	0.147	0.05	0.606	-0.18	0.016
40	DLST	TCA	ENSG00000119689	0.06	0.871	0.13	0.0455	-0.47	1.97E-09
41	DLD	TCA	ENSG00000091140	0.02	1	0.1	0.0857	0.06	0.451
42	SUCLG1	TCA	ENSG00000163541	-0.12	0.405	0.2	2.56E-06	0.1	0.0891
43	SUCLG2	TCA	ENSG00000172340	-0.37	0.0241	0.05	0.561	0.36	1.71E-05
44	SDHA	TCA	ENSG00000073578	-0.29	0.0228	0.4	1.20E-18	0.21	0.0011
45	SDHB	TCA	ENSG00000117118	-0.23	0.137	0.2	0.000196	-0.05	0.567
46	SDHC	TCA	ENSG00000143252	-0.42	0.000122	0.17	0.00082	-0.21	0.00115
47	SDHD	TCA	ENSG00000204370	-0.48	0.000706	0.23	0.000293	-0.19	0.0368
48	FH	TCA	ENSG00000091483	0.33	0.0427	0.35	2.68E-11	0.42	5.34E-09
49	MDH2	TCA	ENSG00000146701	0.09	0.538	0.53	4.36E-52	0.21	7.08E-06
50	GLS	L-glut	ENSG00000115419	0.39	0.00596	-0.11	0.0988	-0.51	2.76E-11
51	GLUL	L-glut	ENSG00000135821	0.21	0.196	0.03	0.785	0.32	7.67E-06
52	GLUD1	L-glut	ENSG00000148672	-0.01	1	0.19	0.00164	-0.05	0.603
53	GLUD2	L-glut	NA	NA	NA	NA	NA	NA	NA
54	DHFR	L-glut	ENSG00000228716	0.68	3.36E-06	-0.15	0.0238	0.08	0.19
55	TYMS	L-glut	ENSG00000176890	0.36	0.877	-0.04	0.921	0.38	6.34E-09
56	ASNS	L-glut	ENSG00000070669	0.16	0.498	-0.35	1.31E-10	-0.04	0.51
57	ASS1	L-glut	ENSG00000130707	-0.81	1.95E-08	-0.09	0.187	0.31	5.57E-05
58	ASL	L-glut	ENSG00000126522	0.06	0.934	0.09	0.224	0.1	0.208
59	UGP2	Glycogenesis	ENSG00000169764	0.16	0.119	-0.05	0.268	0.19	3.95E-05
60	GYS2	Glycogenesis	NA	NA	NA	NA	NA	NA	NA
61	GYG1	Glycogenesis	ENSG00000163754	0.62	1.67E-10	0.72	1.45E-76	0.53	4.37E-24
62	GYG2	Glycogenesis	ENSG00000056998	0.18	0.238	0.01	0.963	-1.04	1.46E-44
63	PYGB	Glycogenolysis	ENSG00000100994	0.48	3.92E-05	0.45	1.82E-23	0.36	2.48E-09
64	PYGM	Glycogenolysis	ENSG00000068976	0.32	0.0577	0.43	4.92E-13	-0.06	0.565
65	PYGL	Glycogenolysis	ENSG00000100504	-0.04	0.992	-0.1	0.214	0	1
66	PGM1	Glycogenolysis	ENSG00000079739	-0.02	1	0.03	0.677	0	1
67	ACLY	FA synthesis	ENSG00000131473	0.3	0.0505	0	1	-0.6	9.17E-15
68	ACSS2	FA synthesis	ENSG00000131069	0.16	0.519	0.09	0.244	0.07	0.357
69	ACACA	FA synthesis	ENSG00000278540	0.3	0.0601	0.03	0.695	-0.33	2.48E-05
70	ACACB	FA synthesis	ENSG00000076555	0.17	0.496	0.01	1	-0.12	0.237
71	NDUFAB1	FA synthesis	ENSG00000004779	-0.06	0.697	0.19	8.51E-07	-0.07	0.138
72	MCAT	FA synthesis	ENSG00000100294	-0.11	0.723	0.07	0.39	0.05	0.629
73	FASN	FA synthesis	ENSG00000169710	0.17	0.358	0.36	1.83E-09	-0.67	1.13E-17
74	FABP3	FA oxidation	ENSG00000121769	-1.15	2.13E-63	0.06	0.122	0.84	2.30E-92
75	ACSL1	FA oxidation	NA	NA	NA	NA	NA	NA	NA
76	ACSL3	FA oxidation	ENSG00000123983	0.19	0.18	0.1	0.166	-0.83	3.26E-31
77	ACSL4	FA oxidation	ENSG00000068366	-0.22	0.254	-0.03	0.814	-0.03	0.89
78	CPT1A	FA oxidation	ENSG00000110090	-0.3	0.0956	-0.12	0.0867	0.42	3.15E-07
79	CPT1B	FA oxidation	ENSG00000205560	0.01	1	0.06	0.353	0.24	2.88E-11
80	CPT1C	FA oxidation	ENSG00000169169	-0.02	0.505	0.01	1	-0.36	1.72E-13
81	CPT2	FA oxidation	ENSG00000157184	0.06	0.934	0.06	0.358	-0.2	0.0133
82	SLC25A20	FA oxidation	ENSG00000178537	-0.02	1	0.07	0.323	0.03	0.788
83	ACADVL	FA oxidation	ENSG00000072778	-0.48	2.12E-05	0.15	0.00197	0.23	0.00037
84	ACADM	FA oxidation	ENSG00000117054	-0.25	0.157	0.08	0.303	0.2	0.0132
85	ECH1	FA oxidation	ENSG00000104823	-0.6	2.06E-13	0.08	0.113	-0.13	0.0212
86	ECHS1	FA oxidation	ENSG00000127884	0.05	0.947	0.41	5.81E-21	0.16	0.0117
87	ECI1	FA oxidation	ENSG00000167969	-0.52	2.90E-07	-0.12	0.0211	-0.17	0.00852
88	ECI2	FA oxidation	ENSG00000198721	0.21	0.221	0.19	0.000465	0.17	0.022
89	MERC	FA oxidation	NA	NA	NA	NA	NA	NA	NA
90	HADH	FA oxidation	ENSG00000138796	0.04	0.976	0.25	6.59E-07	0.46	1.28E-11
91	HADHA	FA oxidation	ENSG00000084754	0.04	0.895	0.17	4.65E-05	0.32	1.14E-10
92	HADHB	FA oxidation	ENSG00000138029	-0.13	0.39	0.11	0.0193	0.49	5.88E-18
93	HSD17B10	FA oxidation	ENSG00000072506	-0.36	0.0128	0.39	2.18E-18	0.82	5.23E-35
94	EHHADH	FA oxidation	ENSG00000113790	0.02	1	-0.02	0.805	0.2	1.75E-09
95	HSD17B4	FA oxidation	ENSG00000133835	-0.02	1	0.11	0.115	0.25	0.00314
96	ACAT1	FA oxidation	ENSG00000075239	-0.31	0.0565	-0.09	0.103	0.83	1.03E-30
97	ACAA1	FA oxidation	ENSG00000060971	-0.03	1	0.25	1.61E-06	0.13	0.0847
98	ACAA2	FA oxidation	ENSG00000167315	0.18	0.275	-0.1	0.133	-0.09	0.24
