# Supplementary material for: Human-iPSC-Derived Cardiac Stromal Cells Enhance Maturation in 3D Cardiac Microtissues and Reveal Non-cardiomyocyte Contributions to Heart Disease
Source: Cell Stem Cell. 2020 Jun 4;26(6):862–879.e11. doi: 10.1016/j.stem.2020.05.004 (PMC7284308; doi:10.1016/j.stem.2020.05.004)
Supplement: Table S5 — List of Cell-type-Specific Genes for CMs, ECs, and CFs Identified from scRNA-Seq in CMECFs, Related to Figure 6 [file mmc6.xlsx]

## Sheet: All genes
ensembl	GeneName	logFC.cms	p.adj.cms	logFC.ec	p.adj.ec	logFC.fbs	p.adj.fbs
ENSG00000000003	TSPAN6	-0.23575	0.000377647	0.153977	0.216587	0.0817724	0.298326
ENSG00000000005	TNMD	1.24245	5.34138e-97	-0.594924	0.00612504	-0.647521	0.949428
ENSG00000000419	DPM1	-0.126845	0.0739273	0.124402	0.376085	0.00244235	0.97474
ENSG00000000457	SCYL3	0.0126571	0.671475	0.0090544	0.897706	-0.0217115	0.960862
ENSG00000000460	C1orf112	-0.210938	2.67812e-07	0.234789	0.00340366	-0.0238509	0.517229
ENSG00000000971	CFH	-0.736158	3.21496e-08	-0.532969	0.190117	1.26913	2.0269e-113
ENSG00000001036	FUCA2	-0.113622	0.116391	0.334339	0.00469131	-0.220717	0.00268451
ENSG00000001084	GCLC	-0.00417212	0.91412	0.235671	0.069854	-0.231498	0.00236039
ENSG00000001167	NFYA	-0.37966	5.87223e-10	0.337106	0.00262378	0.0425541	0.110267
ENSG00000001460	STPG1	-0.030217	0.696199	0.0969987	0.511357	-0.0667817	0.502548
ENSG00000001461	NIPAL3	0.24193	0.000349053	-0.145961	0.280811	-0.0959696	0.399189
ENSG00000001497	LAS1L	0.0341088	0.654256	-0.0844111	0.521321	0.0503024	0.535472
ENSG00000001561	ENPP4	0.344784	5.1073e-10	-0.273781	0.00649685	-0.0710028	0.950499
ENSG00000001617	SEMA3F	-0.668941	8.03734e-18	1.28449	1.08308e-61	-0.615547	1.41453e-05
ENSG00000001629	ANKIB1	-0.276997	0.00330457	-0.330577	0.0228805	0.607574	1.55449e-17
ENSG00000001630	CYP51A1	-0.124953	0.128637	0.0309649	0.79274	0.0939884	0.355256
ENSG00000001631	KRIT1	-0.0597465	0.44651	0.178835	0.187634	-0.119088	0.155768
ENSG00000002016	RAD52	0.00651272	0.807758	0.00017876	0.86422	-0.00669148	0.948007
ENSG00000002330	BAD	0.116085	0.0225682	-0.0675241	0.553462	-0.0485608	0.451787
ENSG00000002549	LAP3	-0.116206	0.126366	0.0802203	0.578821	0.0359861	0.763808
ENSG00000002586	CD99	-1.38614	0	0.932959	1.16184e-99	0.453182	1.19821e-58
ENSG00000002587	HS3ST1	-1.40745	1.08338e-108	2.24662	5.42259e-104	-0.839162	0.210209
ENSG00000002822	MAD1L1	-0.332219	9.12178e-07	0.607357	9.76548e-08	-0.275138	0.000480613
ENSG00000002834	LASP1	-1.443	1.27156e-120	0.889345	1.83156e-22	0.553652	1.0053e-35
ENSG00000002919	SNX11	-0.0772145	0.380042	0.182553	0.141565	-0.105339	0.14354
ENSG00000002933	TMEM176A	3.56582	0	-3.43222	8.03865e-129	-0.133605	0.00529697
ENSG00000003056	M6PR	-0.565402	3.84795e-18	0.348245	0.00219595	0.217158	0.000293488
ENSG00000003096	KLHL13	0.707872	1.94299e-30	-0.468322	5.56641e-05	-0.23955	0.92996
ENSG00000003147	ICA1	0.780541	2.76953e-60	0.654672	9.99666e-13	-1.43521	6.25283e-80
ENSG00000003249	DBNDD1	0.426332	7.94397e-15	-0.104193	0.830767	-0.322139	6.80521e-05
ENSG00000003393	ALS2	0.113572	0.101245	-0.159007	0.224115	0.045435	0.58222
ENSG00000003400	CASP10	-0.0475903	0.518004	0.077746	0.586632	-0.0301557	0.777517
ENSG00000003402	CFLAR	-0.688076	7.36427e-31	0.94259	1.15891e-20	-0.254514	0.00033355
ENSG00000003436	TFPI	-3.02775	0	2.22987	6.88406e-226	0.797879	2.51889e-148
ENSG00000003509	NDUFAF7	0.0035457	0.881833	0.0372514	0.920921	-0.0407971	0.729021
ENSG00000003756	RBM5	0.201192	0.00243376	-0.0972163	0.483675	-0.103975	0.24323
ENSG00000003989	SLC7A2	0.846078	2.24505e-35	-0.699954	5.3832e-08	-0.146124	0.612093
ENSG00000004059	ARF5	-0.569769	2.29428e-31	0.386875	5.06073e-06	0.182894	0.000280078
ENSG00000004139	SARM1	-0.0059426	0.504048	-0.2764	0.00774289	0.282343	8.33218e-06
ENSG00000004142	POLDIP2	0.0265208	0.706212	-0.0571213	0.634739	0.0306005	0.698268
ENSG00000004399	PLXND1	-2.25699	0	2.41146	8.97384e-241	-0.154467	0.000111638
ENSG00000004455	AK2	0.0677357	0.254313	0.0397043	0.873071	-0.10744	0.16897
ENSG00000004478	FKBP4	-0.0528584	0.668024	0.496824	8.354e-06	-0.443965	1.05481e-10
ENSG00000004487	KDM1A	0.0563847	0.457664	-0.156937	0.266675	0.100552	0.2508
ENSG00000004534	RBM6	-0.197676	0.0016579	0.22059	0.0658981	-0.0229141	0.891435
ENSG00000004660	CAMKK1	0.296953	1.23979e-08	-0.0463315	1	-0.250622	0.000585938
ENSG00000004700	RECQL	-0.855124	2.84502e-37	0.652321	2.79503e-09	0.202804	6.35964e-06
ENSG00000004766	VPS50	0.0419703	0.324748	0.133358	0.384543	-0.175329	0.0218029
ENSG00000004776	HSPB6	1.07402	1.95382e-50	-1.70952	3.18708e-37	0.635506	9.84458e-18
ENSG00000004777	ARHGAP33	0.275104	3.74027e-07	-0.282148	0.00229905	0.00704416	0.202108
ENSG00000004779	NDUFAB1	0.273943	2.48383e-12	0.13487	0.0847713	-0.408813	8.28388e-21
ENSG00000004799	PDK4	0.12804	0.0245963	-0.148298	0.0962851	0.0202583	0.381679
ENSG00000004809	SLC22A16	0.00891481	1	-0.00590786	1	-0.00300695	1
ENSG00000004864	SLC25A13	-0.313985	6.09434e-06	0.367585	0.00336502	-0.0536001	0.684412
ENSG00000004866	ST7	0.414582	1.76756e-09	-0.405836	0.0016638	-0.00874598	0.739288
ENSG00000004897	CDC27	0.0189838	0.643147	0.351613	0.00651319	-0.370597	1.10658e-06
ENSG00000004961	HCCS	0.0014028	0.641731	0.486816	2.3317e-05	-0.488218	7.16914e-12
ENSG00000004975	DVL2	0.0317978	0.672579	-0.175739	0.208008	0.143942	0.0833311
ENSG00000005007	UPF1	0.25579	0.000122442	-0.332255	0.00517401	0.0764653	0.206738
ENSG00000005020	SKAP2	-0.578856	5.06959e-25	0.51702	2.29706e-08	0.0618361	0.00155958
ENSG00000005022	SLC25A5	0.418193	6.61581e-43	-0.455159	1.75277e-16	0.036966	0.400404
ENSG00000005059	CCDC109B	-0.654131	7.23911e-26	0.547863	7.52873e-07	0.106267	0.000798365
ENSG00000005075	POLR2J	-0.186896	5.59089e-06	0.225381	0.0025501	-0.0384854	0.486328
ENSG00000005100	DHX33	-0.172507	0.0114408	0.188743	0.120388	-0.0162362	0.877232
ENSG00000005102	MEOX1	-0.0386085	1	-0.0373013	1	0.0759098	0.000165101
ENSG00000005108	THSD7A	0.234521	3.708e-05	0.113493	0.293813	-0.348014	2.51083e-06
ENSG00000005156	LIG3	-0.0981192	0.255291	0.160162	0.317975	-0.0620431	0.560461
ENSG00000005175	RPAP3	0.0339838	0.690725	0.0636639	0.649286	-0.0976477	0.240379
ENSG00000005187	ACSM3	-0.353796	1	-0.0696494	0.642889	0.423446	1.41536e-23
ENSG00000005189	AC004381.6	0.322608	4.62065e-11	-0.240435	0.0119428	-0.0821724	0.688971
ENSG00000005194	CIAPIN1	0.344374	1.29932e-07	-0.144256	0.271583	-0.200118	0.0368084
ENSG00000005206	SPPL2B	-0.0414269	0.656133	0.00723186	1	0.034195	0.704561
ENSG00000005238	FAM214B	-0.443686	1.87171e-09	0.613922	4.12902e-06	-0.170236	0.129262
ENSG00000005243	COPZ2	0.191577	0.000731927	-1.26798	1.9254e-22	1.0764	1.76091e-49
ENSG00000005249	PRKAR2B	1.88913	5.98023e-265	-0.566215	0.0212333	-1.32291	5.71226e-38
ENSG00000005302	MSL3	-0.64972	2.62447e-24	0.882675	2.28371e-16	-0.232955	0.011783
ENSG00000005339	CREBBP	0.0794928	0.253192	0.0846671	0.532574	-0.16416	0.0318776
ENSG00000005379	BZRAP1	0.342697	7.43155e-13	-0.245012	0.00679688	-0.0976842	0.678873
ENSG00000005436	GCFC2	0.0771992	0.3319	-0.104745	0.516191	0.0275462	0.839512
ENSG00000005448	WDR54	-0.289748	1.68211e-05	0.274016	0.0324094	0.015732	0.655277
ENSG00000005469	CROT	-0.0920743	0.326459	-0.130562	0.384549	0.222636	0.0048266
ENSG00000005471	ABCB4	0.14695	2.33864e-05	-0.121669	0.0293235	-0.0252809	0.399947
ENSG00000005483	KMT2E	0.141787	0.0152795	-0.194938	0.0786423	0.0531508	0.475454
ENSG00000005486	RHBDD2	-0.273733	3.10207e-06	0.554856	2.8737e-08	-0.281123	1.14519e-05
ENSG00000005700	IBTK	0.149243	0.0375023	-0.217064	0.10312	0.0678215	0.44013
ENSG00000005801	ZNF195	-0.0716128	0.447354	0.160279	0.268779	-0.0886658	0.292025
ENSG00000005810	MYCBP2	-0.390197	3.38972e-12	0.542259	3.03875e-08	-0.152062	0.0248243
ENSG00000005812	FBXL3	-0.166432	0.0180951	0.39796	0.00109064	-0.231528	0.00269714
ENSG00000005882	PDK2	0.835022	7.89148e-46	-0.642835	5.99981e-08	-0.192188	0.0513876
ENSG00000005884	ITGA3	0.337423	1.20967e-06	-0.393804	0.00235956	0.0563804	0.491421
ENSG00000005889	ZFX	-0.0801112	0.260548	0.103917	0.452112	-0.023806	0.83968
ENSG00000005893	LAMP2	-0.791576	4.90779e-35	0.434184	2.814e-05	0.357391	6.14857e-11
ENSG00000006007	GDE1	0.467209	8.75326e-17	-0.280195	0.0116828	-0.187014	0.0196959
ENSG00000006015	C19orf60	-0.571543	7.47822e-37	0.409094	1.54741e-07	0.162449	0.000479331
ENSG00000006016	CRLF1	-0.00230168	0.821249	-0.0166169	0.489952	0.0189186	0.194801
ENSG00000006025	OSBPL7	-0.189326	0.00112045	0.332376	0.000776226	-0.143049	0.0461011
ENSG00000006042	TMEM98	-0.280948	2.78527e-05	-0.575552	2.3214e-08	0.8565	6.07449e-53
ENSG00000006062	MAP3K14	0.271195	7.01024e-07	-0.131037	0.280295	-0.140157	0.154643
ENSG00000006118	TMEM132A	-0.0863318	0.330394	-0.0201467	0.885353	0.106479	0.208933
ENSG00000006125	AP2B1	-0.0929808	0.146064	0.205889	0.0555617	-0.112908	0.0876494
ENSG00000006128	TAC1	-0.716114	0.810077	-1.09233	4.74032e-11	1.80845	3.87081e-163
ENSG00000006194	ZNF263	-0.359216	4.26642e-05	0.216712	0.25467	0.142503	0.0113567
ENSG00000006210	CX3CL1	-0.157365	0.997448	-0.0147855	0.470168	0.172151	4.99163e-06
ENSG00000006282	SPATA20	0.346352	4.81013e-07	-0.697509	3.16827e-08	0.351157	4.23777e-06
ENSG00000006283	CACNA1G	0.052139	0.0560305	-0.0667739	0.107719	0.0146349	0.230841
ENSG00000006327	TNFRSF12A	1.27067	1.57427e-55	-2.30689	2.63488e-53	1.03623	1.16599e-33
ENSG00000006451	RALA	-1.50749	1.31959e-228	2.7915	0	-1.284	1.44784e-136
ENSG00000006453	BAIAP2L1	-0.0557965	0.867377	0.101544	0.0380662	-0.045748	0.0642736
ENSG00000006459	KDM7A	-0.159496	0.00608839	0.255915	0.0165811	-0.0964189	0.230414
ENSG00000006468	ETV1	1.4234	2.2454e-106	-1.38605	1.96206e-27	-0.0373537	0.16085
ENSG00000006530	AGK	0.0620359	0.430377	0.00790912	0.900933	-0.0699451	0.352892
ENSG00000006534	ALDH3B1	-0.0759877	0.301734	-0.234499	0.00155406	0.310487	1.05009e-11
ENSG00000006576	PHTF2	0.428073	1.6808e-09	-0.593954	4.46354e-06	0.165882	0.02715
ENSG00000006606	CCL26	-0.0342611	0.790971	-0.0744499	0.242937	0.108711	0.0128592
ENSG00000006607	FARP2	-0.0261852	0.56293	-0.443622	0.000594265	0.469807	4.25709e-10
ENSG00000006611	USH1C	0.0460154	0.0560594	-0.0285576	1	-0.0174577	1
ENSG00000006625	GGCT	0.0467365	0.444322	0.138484	0.203599	-0.18522	0.00311084
ENSG00000006634	DBF4	-0.168398	0.00958678	0.241198	0.0370273	-0.0727997	0.395641
ENSG00000006638	TBXA2R	-1.08269	5.00171e-44	1.85436	2.66519e-71	-0.77167	2.61218e-11
ENSG00000006652	IFRD1	-0.281614	2.64056e-06	0.285212	0.00760289	-0.00359815	1
ENSG00000006695	COX10	0.147081	0.0166782	0.0420028	0.815422	-0.189084	0.0186214
ENSG00000006704	GTF2IRD1	0.211697	0.001159	-0.255208	0.0388076	0.0435101	0.525981
ENSG00000006712	PAF1	0.155728	0.0201862	0.0130824	0.97837	-0.168811	0.0408239
ENSG00000006715	VPS41	-0.158198	0.0503052	-0.0206436	0.936712	0.178842	0.0262621
ENSG00000006740	ARHGAP44	0.381461	9.17963e-11	-0.397259	4.78247e-05	0.0157986	0.062755
ENSG00000006744	ELAC2	-0.0408238	0.666801	0.23905	0.0597897	-0.198226	0.00972309
ENSG00000006747	SCIN	-0.0108046	1	0.0235852	1	-0.0127806	1
ENSG00000006756	ARSD	0.457097	5.00067e-12	-0.54348	1.19453e-05	0.0863828	0.26128
ENSG00000006757	PNPLA4	0.442878	1.82314e-10	-0.37675	0.0055557	-0.0661285	0.668085
ENSG00000006831	ADIPOR2	-0.0354621	0.746868	0.282296	0.0223092	-0.246834	0.00109347
ENSG00000006837	CDKL3	0.0773007	0.124246	-0.178363	0.064474	0.101063	0.0847285
ENSG00000007047	MARK4	-0.253876	0.00100057	0.874403	8.41986e-16	-0.620527	1.01355e-18
ENSG00000007080	CCDC124	-0.0248611	0.710587	0.229022	0.0152169	-0.204161	0.000268877
ENSG00000007129	CEACAM21	-0.293551	1	0.569942	2.16626e-16	-0.276391	1
ENSG00000007168	PAFAH1B1	0.170681	0.00244211	-0.0988634	0.406468	-0.0718177	0.325137
ENSG00000007202	KIAA0100	-0.101107	0.174565	0.118134	0.424779	-0.0170273	0.943604
ENSG00000007237	GAS7	-0.686306	0.825228	-1.27288	1.87667e-17	1.95918	1.50864e-186
ENSG00000007255	TRAPPC6A	0.107377	0.144041	-0.139937	0.328154	0.0325601	0.764559
ENSG00000007264	MATK	-0.869384	1	1.74231	1.58869e-106	-0.872927	1
ENSG00000007312	CD79B	-0.18591	9.33198e-11	0.231846	3.95267e-05	-0.045936	0.0195253
ENSG00000007341	ST7L	-0.0296473	0.83409	0.155615	0.238509	-0.125968	0.10083
ENSG00000007350	TKTL1	0.192276	7.7835e-12	-0.0862466	1	-0.10603	1
ENSG00000007372	PAX6	-0.00316497	1	-0.0127138	1	0.0158787	0.131864
ENSG00000007376	RPUSD1	-0.290706	2.52873e-05	0.362989	0.00333063	-0.0722835	0.497022
ENSG00000007384	RHBDF1	-0.25898	0.000271537	0.0382111	0.724956	0.220769	0.00227496
ENSG00000007392	LUC7L	-0.511571	2.38132e-14	0.58258	8.10958e-07	-0.071009	0.746717
ENSG00000007402	CACNA2D2	0.141013	0.000533864	-0.118568	0.0774891	-0.0224442	0.559674
ENSG00000007520	TSR3	-0.0858631	0.110467	0.0869769	0.414276	-0.0011138	1
ENSG00000007541	PIGQ	-0.339182	8.54389e-07	0.300702	0.0180022	0.0384806	0.476809
ENSG00000007545	CRAMP1	-0.0414834	0.672213	0.172975	0.151175	-0.131491	0.0673831
ENSG00000007866	TEAD3	0.996235	6.29511e-44	-1.13748	1.4492e-18	0.141244	0.000123563
ENSG00000007908	SELE	-0.397597	4.35867e-07	0.41322	0.00916404	-0.015623	2.71976e-06
ENSG00000007923	DNAJC11	0.202032	0.00550207	-0.165339	0.259226	-0.036693	0.809195
ENSG00000007944	MYLIP	-0.67704	4.69348e-24	0.253155	0.0199927	0.423885	6.46478e-13
ENSG00000007968	E2F2	-0.00726533	0.428561	0.0174145	0.418548	-0.0101492	0.494074
ENSG00000008018	PSMB1	-0.689139	1.83344e-77	0.621719	2.56158e-23	0.0674198	0.104222
ENSG00000008056	SYN1	0.968693	3.11001e-48	-0.683045	3.38667e-07	-0.285648	0.566524
ENSG00000008083	JARID2	-0.439286	3.39479e-11	0.406522	0.000638064	0.0327638	0.412335
ENSG00000008086	CDKL5	-0.0265104	0.382129	-0.423048	0.00013534	0.449559	2.70013e-11
ENSG00000008128	CDK11A	-0.354815	1.05342e-07	0.52282	9.64829e-06	-0.168005	0.0689755
ENSG00000008130	NADK	-0.616449	2.91618e-20	0.515594	8.80637e-06	0.100854	0.0448573
ENSG00000008196	TFAP2B	-1.28137e-15	1	0	1	0	1
ENSG00000008256	CYTH3	-0.110974	0.103984	0.00701845	0.971441	0.103956	0.155417
ENSG00000008282	SYPL1	-0.745313	6.29822e-49	0.757628	4.28558e-19	-0.0123153	0.989088
ENSG00000008283	CYB561	-0.610443	1.79412e-22	0.805862	2.87169e-13	-0.195419	0.277038
ENSG00000008294	SPAG9	-0.42011	7.18187e-12	0.444577	3.44803e-05	-0.0244676	0.897998
ENSG00000008311	AASS	0.197841	0.00373781	-0.0733418	0.622535	-0.124499	0.254584
ENSG00000008324	SS18L2	-0.780882	2.11661e-33	0.791701	2.82002e-13	-0.0108189	0.597217
ENSG00000008382	MPND	0.335965	1.1303e-06	-0.157029	0.300669	-0.178936	0.0786969
ENSG00000008394	MGST1	0.172635	0.000602911	-1.43302	8.77859e-31	1.26039	1.42103e-77
ENSG00000008405	CRY1	-0.128103	0.0846995	0.188023	0.17472	-0.05992	0.550885
ENSG00000008441	NFIX	-0.454995	0.850181	-1.04838	4.82685e-13	1.50337	1.4851e-101
ENSG00000008513	ST3GAL1	0.844892	4.06768e-46	-0.272121	0.0773913	-0.572771	3.38858e-10
ENSG00000008517	IL32	-1.9288	9.96284e-221	1.3971	1.98081e-63	0.531691	9.38968e-42
ENSG00000008710	PKD1	0.66949	4.05197e-20	-0.779239	5.43701e-09	0.10975	0.0609976
ENSG00000008838	MED24	0.244448	0.000341854	-0.0373722	0.86422	-0.207075	0.0173995
ENSG00000008853	RHOBTB2	0.748452	4.22188e-30	-0.390978	0.0109593	-0.357474	0.0017184
ENSG00000008869	HEATR5B	0.245173	4.16423e-05	-0.0787525	0.679283	-0.16642	0.0430386
ENSG00000008952	SEC62	-0.752452	1.88922e-69	0.77619	1.91669e-27	-0.023738	0.852431
ENSG00000008988	RPS20	-0.444589	7.01144e-122	0.124682	0.000519891	0.319907	1.98702e-54
ENSG00000009307	CSDE1	0.147171	0.000421249	-0.0437429	0.642882	-0.103428	0.0346689
ENSG00000009335	UBE3C	0.164764	0.012192	0.073734	0.610947	-0.238498	0.00233139
ENSG00000009413	REV3L	0.252996	5.55145e-05	-0.606935	4.45498e-07	0.353938	8.10376e-07
ENSG00000009694	TENM1	-0.0189445	0.395173	-0.154423	0.0197906	0.173367	3.39089e-06
ENSG00000009780	FAM76A	0.15973	0.0288716	-0.107336	0.49237	-0.0523938	0.608912
ENSG00000009830	POMT2	-0.00187323	0.900249	-0.0344962	0.667831	0.0363694	0.581333
ENSG00000009844	VTA1	0.065743	0.386422	-0.119296	0.405263	0.0535525	0.581687
ENSG00000009954	BAZ1B	-0.379328	1.97569e-08	0.20418	0.0925762	0.175148	0.0121234
ENSG00000010017	RANBP9	0.256514	7.34271e-05	0.015681	0.970449	-0.272195	0.000952479
ENSG00000010030	ETV7	-0.0528108	0.854018	-0.0914735	0.204373	0.144284	0.000598818
ENSG00000010072	SPRTN	-0.486498	7.31168e-13	0.604026	5.75427e-07	-0.117528	0.487832
ENSG00000010165	METTL13	-0.093863	0.178115	0.120179	0.394886	-0.0263159	0.872666
ENSG00000010219	DYRK4	0.269356	1.04881e-05	-0.24465	0.0351346	-0.0247058	0.883971
ENSG00000010244	ZNF207	-0.402329	3.81844e-14	0.28172	0.00314723	0.120608	0.0388677
ENSG00000010256	UQCRC1	0.993994	5.37907e-101	-0.420085	8.546e-06	-0.573909	1.61721e-22
ENSG00000010270	STARD3NL	-0.356509	3.52785e-12	0.885962	2.6953e-25	-0.529453	8.5883e-22
ENSG00000010278	CD9	-3.0295	0	2.93915	0	0.0903482	4.74386e-26
ENSG00000010282	HHATL	2.14263	9.3497e-274	-1.34764	1.63635e-11	-0.794987	0.943354
ENSG00000010292	NCAPD2	0.0158408	0.959109	-0.0479474	0.741437	0.0321066	0.633769
ENSG00000010295	IFFO1	-0.15168	0.0298038	0.226095	0.0968558	-0.0744158	0.514827
ENSG00000010310	GIPR	0.167	2.03675e-06	-0.127004	0.0288318	-0.0399959	0.475596
ENSG00000010318	PHF7	0.125241	0.0763432	-0.130681	0.305023	0.00544031	0.862189
ENSG00000010319	SEMA3G	-0.49626	4.3887e-23	0.750558	8.76032e-17	-0.254298	0.759701
ENSG00000010322	NISCH	0.171356	0.00958678	-0.0736521	0.547035	-0.0977038	0.330198
ENSG00000010327	STAB1	-1.02611	1	2.04269	4.48409e-153	-1.01657	3.48185e-08
ENSG00000010361	FUZ	0.221201	0.00183772	-0.316486	0.0185207	0.0952854	0.259486
ENSG00000010404	IDS	-0.564182	4.03755e-21	0.276514	0.00968772	0.287668	1.44567e-07
ENSG00000010438	PRSS3	-0.377194	2.5513e-11	0.654629	5.93635e-10	-0.277435	0.0180941
ENSG00000010539	ZNF200	-0.216923	0.000880931	0.321959	0.00945123	-0.105036	0.29698
ENSG00000010610	CD4	-0.10737	0.917937	-0.125665	0.138336	0.233035	1.62925e-12
ENSG00000010626	LRRC23	0.268766	0.000174066	-0.463657	0.000407168	0.194891	0.0137489
ENSG00000010803	SCMH1	0.396337	4.44958e-08	-0.423061	0.00193143	0.0267235	0.643435
ENSG00000010810	FYN	-0.608374	9.93132e-33	1.16936	7.05329e-44	-0.56099	2.34364e-21
ENSG00000010818	HIVEP2	0.0848924	0.197781	0.143683	0.269281	-0.228575	0.00321559
ENSG00000011007	TCEB3	-0.36273	1.85362e-07	0.678519	5.75769e-09	-0.315789	4.94744e-05
ENSG00000011009	LYPLA2	-0.609129	9.37885e-23	1.2099	5.5731e-34	-0.600774	1.09259e-18
ENSG00000011021	CLCN6	0.216827	0.00133983	-0.0834368	0.622372	-0.13339	0.124798
ENSG00000011028	MRC2	-1.29416	3.36942e-33	-0.611413	0.00121159	1.90557	8.10414e-253
ENSG00000011105	TSPAN9	0.972479	2.83666e-57	-0.443508	0.00209076	-0.528972	4.0988e-09
ENSG00000011114	BTBD7	0.160079	0.0218869	-0.169318	0.20292	0.00923948	0.887004
ENSG00000011132	APBA3	-0.120474	0.104854	0.148483	0.276093	-0.0280089	0.784913
ENSG00000011143	MKS1	0.0801852	0.140125	-0.0162191	0.807183	-0.0639661	0.524783
ENSG00000011198	ABHD5	-0.49456	2.71874e-15	0.643873	5.69087e-09	-0.149313	0.358847
ENSG00000011201	ANOS1	0.492981	1.00796e-16	-0.415672	2.51283e-05	-0.0773091	0.170446
ENSG00000011243	AKAP8L	0.293919	4.05635e-06	0.0649634	0.616153	-0.358882	4.55025e-06
ENSG00000011258	MBTD1	0.0581792	0.462988	-0.064796	0.694697	0.00661686	0.989675
ENSG00000011260	UTP18	-0.930637	1.86275e-46	0.822257	7.08058e-15	0.108379	8.45566e-05
ENSG00000011275	RNF216	1.12385	1.43703e-77	-0.719196	3.5474e-08	-0.404652	0.00017509
ENSG00000011295	TTC19	0.0256279	0.744792	0.0515403	0.743317	-0.0771682	0.361601
ENSG00000011304	PTBP1	-1.00911	1.08303e-56	0.897291	1.11104e-18	0.111818	0.0105219
ENSG00000011332	DPF1	0.106264	0.00429489	-0.167193	0.0106839	0.0609283	0.0633596
ENSG00000011347	SYT7	0.0120135	0.643071	-0.0631233	0.302078	0.0511098	0.10208
ENSG00000011376	LARS2	0.18615	0.000557312	-0.0849855	0.586886	-0.101164	0.148196
ENSG00000011405	PIK3C2A	-0.687028	1.2855e-28	1.07903	3.33595e-25	-0.392002	1.43179e-06
ENSG00000011422	PLAUR	-1.11929	5.61703e-91	1.47015	2.50592e-55	-0.350856	0.125583
ENSG00000011426	ANLN	1.18774	9.20293e-65	-0.990426	1.01413e-11	-0.197313	1
ENSG00000011451	WIZ	0.0197661	0.854732	0.139266	0.280417	-0.159032	0.0476346
ENSG00000011454	RABGAP1	0.0297496	0.683283	-0.125127	0.377272	0.0953778	0.2932
ENSG00000011465	DCN	-0.188774	0.842478	-0.357788	0.0234237	0.546562	4.98576e-22
ENSG00000011485	PPP5C	0.193074	0.00275746	0.154334	0.242648	-0.347409	7.92898e-06
ENSG00000011523	CEP68	-0.215041	0.00296873	0.498625	3.72379e-05	-0.283583	0.000217525
ENSG00000011566	MAP4K3	0.0159519	0.899304	0.0597098	0.698711	-0.0756617	0.423231
ENSG00000011600	TYROBP	-0.0544488	1	-0.0408036	1	0.0952524	0.0790877
ENSG00000011638	TMEM159	1.40014	6.2402e-112	-0.828325	1.80785e-09	-0.571818	2.63454e-05
ENSG00000012048	BRCA1	0.00790744	0.965233	0.0269964	0.750507	-0.0349038	0.55501
ENSG00000012061	ERCC1	-0.153927	0.00630278	0.0952391	0.399067	0.0586884	0.421343
ENSG00000012171	SEMA3B	0.36078	1.72657e-10	-0.338478	0.000510486	-0.0223011	0.229952
ENSG00000012174	MBTPS2	0.138127	0.0440939	-0.0703786	0.658571	-0.0677484	0.462137
ENSG00000012232	EXTL3	0.0515317	0.577597	-0.125989	0.439917	0.0744574	0.469629
ENSG00000012660	ELOVL5	-0.506577	1.69334e-17	0.554875	3.75921e-08	-0.048298	0.585946
ENSG00000012822	CALCOCO1	0.274384	5.61581e-05	-0.383554	0.00234086	0.10917	0.161762
ENSG00000012963	UBR7	0.0757321	0.248095	0.0294895	0.865125	-0.105222	0.19188
ENSG00000012983	MAP4K5	-0.349251	4.58868e-07	0.0849404	0.513199	0.26431	0.00010326
ENSG00000013016	EHD3	-0.257721	0.421748	1.77556	1.37761e-81	-1.51784	1.18794e-124
ENSG00000013275	PSMC4	-0.66702	1.31559e-33	1.0975	5.24689e-34	-0.430479	7.43365e-13
ENSG00000013288	MAN2B2	-0.32073	7.17836e-06	0.112692	0.367865	0.208038	0.00160668
ENSG00000013297	CLDN11	-0.381195	0.00025863	-0.208775	1	0.58997	8.41795e-27
ENSG00000013306	SLC25A39	-0.487355	2.44859e-29	0.462663	5.92616e-10	0.0246916	0.636405
ENSG00000013364	MVP	0.465435	1.87213e-11	-0.457383	0.000694901	-0.00805167	0.966901
ENSG00000013374	NUB1	-0.0164018	0.950505	-0.162002	0.276486	0.178404	0.0365727
ENSG00000013375	PGM3	-0.316448	9.78949e-05	-0.329221	0.0217373	0.645668	1.9333e-20
ENSG00000013392	RWDD2A	0.00161417	0.649507	-0.201368	0.0883368	0.199754	0.00681421
ENSG00000013441	CLK1	0.219388	0.000768551	0.0589056	0.647692	-0.278294	0.000248395
ENSG00000013503	POLR3B	0.0901692	0.0603037	-0.0493125	0.594398	-0.0408567	0.656447
ENSG00000013523	ANGEL1	-0.0960996	0.197981	0.0400709	0.857101	0.0560287	0.445469
ENSG00000013561	RNF14	0.26652	0.000175721	-0.310224	0.0244037	0.0437045	0.64962
ENSG00000013563	DNASE1L1	-0.0309707	0.874212	-0.278194	0.0480006	0.309165	0.000110489
ENSG00000013573	DDX11	0.0173462	0.843327	-0.118533	0.331576	0.101187	0.138827
ENSG00000013583	HEBP1	-0.670344	7.42642e-35	0.508079	1.29692e-08	0.162266	0.00248136
ENSG00000013588	GPRC5A	-0.0752051	0.817686	-0.116406	0.0887222	0.191611	1.12599e-09
ENSG00000013619	MAMLD1	-0.419811	6.79532e-14	0.220051	0.00662467	0.199759	2.27099e-06
ENSG00000013810	TACC3	-0.246205	0.00011218	0.295648	0.0166206	-0.0494429	0.884426
ENSG00000014123	UFL1	0.290283	4.1123e-05	-0.198245	0.173443	-0.0920385	0.378809
ENSG00000014138	POLA2	-0.04882	0.492827	0.0417446	0.96471	0.00707542	0.65928
ENSG00000014164	ZC3H3	0.149637	0.0287553	-0.224209	0.0820551	0.0745727	0.335794
ENSG00000014216	CAPN1	-0.0591552	0.359334	0.247279	0.021855	-0.188124	0.00431079
ENSG00000014641	MDH1	2.40443	0	-1.60349	9.1222e-54	-0.800939	9.22891e-22
ENSG00000014824	SLC30A9	0.221193	0.00218696	-0.166053	0.277422	-0.0551394	0.572124
ENSG00000014914	MTMR11	-0.265594	0.000600426	-0.0232881	1	0.288882	6.2506e-06
ENSG00000014919	COX15	0.0742742	0.354397	-0.13759	0.330382	0.0633155	0.456454
ENSG00000015133	CCDC88C	-0.540432	0.000845322	1.0384	4.23196e-40	-0.497968	2.54664e-05
ENSG00000015153	YAF2	0.414553	4.99268e-15	0.0121159	0.929483	-0.426669	1.07371e-10
ENSG00000015171	ZMYND11	0.21354	0.000806002	0.0948257	0.403079	-0.308366	1.69566e-05
ENSG00000015475	BID	-1.42858	3.18396e-120	1.36297	1.04626e-46	0.06561	6.26511e-06
ENSG00000015532	XYLT2	-0.245608	0.000657082	0.0760185	0.579848	0.169589	0.0177778
ENSG00000015568	RGPD5	-0.126522	0.0150679	0.0779243	0.431354	0.0485982	0.38011
ENSG00000015592	STMN4	0.00997532	1	-0.00545927	1	-0.00451605	1
ENSG00000015676	NUDCD3	0.250738	0.000148634	-0.0266569	0.856727	-0.224081	0.0112363
ENSG00000016082	ISL1	0.221369	7.53249e-06	-0.30696	0.000396577	0.0855909	0.0225509
ENSG00000016391	CHDH	0.349944	7.39855e-13	-0.310853	0.000162181	-0.0390908	0.134143
ENSG00000016402	IL20RA	0.192631	7.50741e-09	-0.135046	0.0441025	-0.0575845	0.679829
ENSG00000016864	GLT8D1	-0.537627	1.9592e-11	-0.0147566	1	0.552383	6.40447e-18
ENSG00000017260	ATP2C1	-0.284766	2.06084e-05	0.156825	0.212107	0.12794	0.0750924
ENSG00000017427	IGF1	-0.27396	8.48789e-12	0.225643	0.00107127	0.0483174	0.00376568
ENSG00000017483	SLC38A5	-0.0505142	0.795533	-0.093894	0.128959	0.144408	2.26476e-06
ENSG00000017797	RALBP1	-0.47384	7.027e-23	0.486616	5.63584e-09	-0.0127753	0.961777
ENSG00000018189	RUFY3	-0.0754269	0.381262	0.126433	0.422927	-0.0510057	0.6426
ENSG00000018236	CNTN1	0.0211932	0.160084	-0.066755	0.0959017	0.0455618	0.0853004
ENSG00000018280	SLC11A1	0.0673256	0.0175047	-0.125025	0.0149843	0.0576994	0.0291504
ENSG00000018408	WWTR1	-1.89301	0	1.25265	1.42738e-72	0.640365	5.17053e-56
ENSG00000018510	AGPS	0.151029	0.0410827	-0.0593683	0.723917	-0.0916603	0.363639
ENSG00000018610	CXorf56	-0.109014	0.083722	0.0506884	0.635109	0.0583256	0.506671
ENSG00000018625	ATP1A2	0.0666885	0.00412464	-0.256288	0.000387366	0.1896	0.000172272
ENSG00000018699	TTC27	0.0914335	0.0316139	-0.530389	1.59398e-05	0.438955	1.30938e-08
ENSG00000018869	ZNF582	0.089963	0.156823	-0.0696057	0.604428	-0.0203573	0.861595
ENSG00000019144	PHLDB1	-0.853101	6.10217e-37	0.281527	0.00715148	0.571574	1.1098e-24
ENSG00000019485	PRDM11	0.282122	1.40588e-05	-0.277878	0.0287898	-0.00424475	0.924303
ENSG00000019549	SNAI2	-1.58035	2.18799e-71	-0.14915	0.00489372	1.7295	1.2448e-220
ENSG00000019582	CD74	-0.0421895	0.221989	-0.216438	0.00432313	0.258627	2.12196e-06
ENSG00000019991	HGF	-0.254539	0.974122	-0.336051	0.0118523	0.59059	3.04311e-32
ENSG00000019995	ZRANB1	0.515057	5.62036e-15	-0.286634	0.0308839	-0.228423	0.02498
ENSG00000020129	NCDN	0.28959	3.37717e-05	-0.218021	0.121461	-0.0715691	0.594076
ENSG00000020181	ADGRA2	-0.28343	0.192678	-1.23241	2.51832e-21	1.51585	5.77534e-119
ENSG00000020256	ZFP64	-0.165701	0.0129603	0.240477	0.0559263	-0.0747763	0.475266
ENSG00000020426	MNAT1	-0.201959	0.00538098	0.539677	5.03679e-06	-0.337719	4.82113e-06
ENSG00000020577	SAMD4A	1.72383	1.36581e-167	-1.2425	1.16093e-18	-0.481327	0.00681344
ENSG00000020633	RUNX3	-0.274864	1.16951e-14	0.426089	2.00545e-13	-0.151225	0.0207411
ENSG00000020922	MRE11A	-0.0304086	0.813135	-0.0825593	0.500051	0.112968	0.118751
ENSG00000021300	PLEKHB1	0.00246222	0.00490221	-0.582331	4.83891e-08	0.579868	5.05694e-16
ENSG00000021355	SERPINB1	-1.01458	1.00069e-64	2.10798	5.52936e-129	-1.09341	2.21392e-66
ENSG00000021574	SPAST	-0.194089	0.00217189	0.216281	0.0669197	-0.0221924	0.913978
ENSG00000021645	NRXN3	0.144937	9.11555e-05	-0.306771	9.9421e-05	0.161834	0.00158137
ENSG00000021762	OSBPL5	0.0893594	0.0924545	-0.25072	0.0159232	0.16136	0.00843458
ENSG00000021776	AQR	-0.0674093	0.48469	0.0731253	0.745916	-0.00571602	0.998127
ENSG00000021826	CPS1	0.24464	1.11858e-05	-0.332081	0.000538781	0.0874404	0.0409793
ENSG00000022267	FHL1	1.76769	1.85516e-172	-1.9686	1.20801e-56	0.200908	0.000737912
ENSG00000022277	RTFDC1	-0.467963	5.97563e-21	0.760012	2.01182e-19	-0.292049	9.90575e-08
ENSG00000022567	SLC45A4	-0.271404	2.77654e-05	0.506036	8.77456e-07	-0.234633	0.0023983
ENSG00000022840	RNF10	0.292562	1.03639e-07	-0.0197036	1	-0.272858	1.40037e-05
ENSG00000022976	ZNF839	0.187605	0.00131884	-0.158484	0.188203	-0.0291213	0.851403
ENSG00000023041	ZDHHC6	-0.394575	2.70876e-08	0.462432	0.000243328	-0.067857	0.604495
ENSG00000023171	GRAMD1B	0.238044	5.69661e-13	0.312635	4.73759e-05	-0.55068	1.7667e-19
ENSG00000023191	RNH1	-0.0545546	0.324748	0.0390062	0.73795	0.0155484	0.851955
ENSG00000023228	NDUFS1	0.643304	2.08851e-24	-0.396513	0.00268846	-0.246791	0.00731693
ENSG00000023287	RB1CC1	-0.105297	0.106493	0.191669	0.124008	-0.0863718	0.302999
ENSG00000023318	ERP44	-0.0958393	0.254703	0.0644275	0.739908	0.0314118	0.745995
ENSG00000023330	ALAS1	0.175657	0.00438312	0.204242	0.114692	-0.379899	1.3137e-06
ENSG00000023445	BIRC3	-0.757175	0.0050995	-0.574178	0.0085658	1.33135	6.77069e-91
ENSG00000023516	AKAP11	0.260011	0.000161823	-0.11272	0.487037	-0.147291	0.098582
ENSG00000023572	GLRX2	-0.15439	0.0283922	0.338638	0.00527185	-0.184248	0.0162168
ENSG00000023608	SNAPC1	-0.111732	0.0953433	0.089476	0.474976	0.0222561	0.844034
ENSG00000023697	DERA	-0.390697	1.68837e-08	0.643878	1.30336e-07	-0.253181	0.00296329
ENSG00000023734	STRAP	-0.259172	1.81599e-10	0.520657	9.28518e-14	-0.261484	3.02831e-09
ENSG00000023902	PLEKHO1	-0.673844	5.08459e-49	0.944859	4.83219e-35	-0.271016	1.976e-07
ENSG00000023909	GCLM	-1.14423	1.09507e-84	1.52246	1.51966e-58	-0.378225	0.00116434
ENSG00000024048	UBR2	0.187774	0.00540826	-0.00283791	0.99354	-0.184936	0.025834
ENSG00000024422	EHD2	-1.03543	2.79548e-45	-0.157752	0.530256	1.19318	2.5554e-106
ENSG00000024526	DEPDC1	0.735125	3.16782e-26	-0.500462	0.00106915	-0.234662	0.308783
ENSG00000024862	CCDC28A	-0.447443	1.39232e-11	0.51402	1.43148e-05	-0.0665774	0.894913
ENSG00000025039	RRAGD	1.43962	1.58552e-111	-1.31132	3.10722e-23	-0.128301	0.847101
ENSG00000025156	HSF2	0.284524	2.35238e-05	-0.158091	0.274952	-0.126433	0.224642
ENSG00000025293	PHF20	0.174951	0.00583027	0.113679	0.334083	-0.28863	5.44652e-05
ENSG00000025434	NR1H3	0.0999042	0.011024	-0.405308	7.5828e-05	0.305404	9.35038e-07
ENSG00000025708	TYMP	-0.812592	1.30941e-19	-0.237283	0.675938	1.04987	5.77685e-57
ENSG00000025770	NCAPH2	0.335339	5.04025e-06	-0.325528	0.0264014	-0.00981131	1
ENSG00000025772	TOMM34	-0.288578	3.58144e-05	0.232574	0.0602232	0.0560046	0.50571
ENSG00000025796	SEC63	-0.103733	0.120347	-0.01832	0.888321	0.122053	0.0644104
ENSG00000025800	KPNA6	0.561885	6.32815e-21	-0.380068	0.00147136	-0.181816	0.0397241
ENSG00000026025	VIM	-2.50159	0	0.370185	5.17042e-13	2.13141	0
ENSG00000026103	FAS	-0.320305	8.57211e-06	-0.0096818	0.759025	0.329986	6.77773e-11
ENSG00000026297	RNASET2	-0.838159	1.65079e-41	0.990838	1.48451e-21	-0.152679	0.309064
ENSG00000026508	CD44	-1.84828	9.86472e-181	1.18902	1.35347e-42	0.65926	1.71327e-55
ENSG00000026559	KCNG1	-0.112753	0.00446286	0.00444495	0.625546	0.108308	0.000705202
ENSG00000026652	AGPAT4	0.193192	0.00170016	0.0860916	0.517099	-0.279283	0.000374108
ENSG00000026950	BTN3A1	-0.230903	0.00107786	-0.0145235	0.968491	0.245426	1.08927e-05
ENSG00000027001	MIPEP	0.121906	0.0448052	-0.117669	0.331071	-0.00423665	1
ENSG00000027075	PRKCH	-0.868818	3.02352e-07	1.86237	8.10699e-84	-0.993555	3.21466e-35
ENSG00000027697	IFNGR1	-0.7829	9.64383e-36	1.00413	7.10971e-22	-0.221231	0.0268193
ENSG00000027847	B4GALT7	-0.520858	5.18644e-14	0.0557315	0.607843	0.465127	7.18844e-14
ENSG00000027869	SH2D2A	-0.258145	1.60448e-10	0.477914	4.05576e-15	-0.219768	0.756457
ENSG00000028116	VRK2	-0.139327	0.0598542	0.0465128	0.792123	0.0928141	0.22786
ENSG00000028137	TNFRSF1B	-0.53362	1.25413e-39	0.850047	2.85135e-33	-0.316427	0.0181793
ENSG00000028203	VEZT	0.197305	0.000480601	0.0690785	0.663842	-0.266383	0.000160637
ENSG00000028277	POU2F2	-0.184667	0.135916	0.39795	0.000228839	-0.213282	0.000145336
ENSG00000028310	BRD9	-0.236197	0.000470575	0.197982	0.110473	0.0382151	0.673767
ENSG00000028528	SNX1	-0.0404384	0.619744	0.164626	0.207628	-0.124188	0.118352
ENSG00000028839	TBPL1	-0.619844	3.53217e-21	0.663947	3.5869e-09	-0.044103	0.969378
ENSG00000029153	ARNTL2	-0.202573	0.00152863	0.403143	5.83604e-05	-0.20057	0.00484833
ENSG00000029363	BCLAF1	-0.401996	8.81135e-12	0.260581	0.0152442	0.141415	0.0189447
ENSG00000029364	SLC39A9	-0.273512	6.06438e-05	0.1747	0.186893	0.0988122	0.13948
ENSG00000029534	ANK1	0.23113	4.84298e-09	-0.135401	0.0940169	-0.0957293	0.900974
ENSG00000029639	TFB1M	0.351769	2.12579e-07	-0.380006	0.00220233	0.0282373	0.500397
ENSG00000029725	RABEP1	-0.192773	0.00182091	0.26153	0.0167493	-0.0687572	0.343577
ENSG00000029993	HMGB3	0.239712	2.54173e-05	0.199287	0.127566	-0.438999	6.15333e-10
ENSG00000030066	NUP160	-0.113251	0.210449	-0.118354	0.420033	0.231605	0.0023649
ENSG00000030110	BAK1	0.55703	2.04308e-16	-0.234642	0.184693	-0.322388	0.000515636
ENSG00000030419	IKZF2	0.11849	0.0027483	-0.121113	0.0653621	0.00262326	0.411643
ENSG00000030582	GRN	-0.829137	9.58521e-83	1.04469	4.07534e-49	-0.215554	8.91921e-06
ENSG00000031003	FAM13B	0.24259	0.000212249	-0.290444	0.0146369	0.0478539	0.384607
ENSG00000031081	ARHGAP31	-0.604118	4.27599e-20	0.606144	5.4773e-08	-0.00202626	0.69364
ENSG00000031691	CENPQ	-0.12085	0.0267559	0.0709298	0.481608	0.04992	0.424481
ENSG00000031698	SARS	-0.195411	0.000344349	0.343544	0.000341308	-0.148133	0.0181099
ENSG00000031823	RANBP3	0.0601907	0.331558	0.240684	0.0621214	-0.300875	8.90529e-05
ENSG00000032219	ARID4A	-0.0364864	0.673251	0.0323355	0.893472	0.00415094	0.955404
ENSG00000032389	TSSC1	-0.180021	0.00961475	0.370595	0.00207358	-0.190573	0.0135423
ENSG00000032444	PNPLA6	-0.102281	0.211526	0.191833	0.201175	-0.0895521	0.365258
ENSG00000032742	IFT88	0.164737	0.0196286	-0.117849	0.434531	-0.0468886	0.673113
ENSG00000033011	ALG1	-0.335963	1.33076e-07	0.395462	0.000666835	-0.0594989	0.841939
ENSG00000033030	ZCCHC8	-0.0861921	0.362202	0.194864	0.169622	-0.108672	0.16769
ENSG00000033050	ABCF2	0.0383886	0.606697	-0.0655731	0.642898	0.0271846	0.779844
ENSG00000033100	CHPF2	-0.760805	9.13914e-24	0.395569	0.00133669	0.365236	1.11027e-09
ENSG00000033122	LRRC7	0.0358018	0.101807	-0.0274197	0.377442	-0.00838212	0.713006
ENSG00000033170	FUT8	-0.607748	5.39625e-18	0.212899	0.0253846	0.394848	3.10901e-12
ENSG00000033178	UBA6	-0.205259	0.00231767	0.363544	0.00284765	-0.158285	0.0468588
ENSG00000033327	GAB2	-0.105481	0.10974	0.120002	0.37452	-0.0145211	0.985474
ENSG00000033627	ATP6V0A1	-0.153025	0.0306587	0.274808	0.0304838	-0.121783	0.141204
ENSG00000033800	PIAS1	0.553577	9.99202e-18	-0.227326	0.130636	-0.326251	0.000189548
ENSG00000033867	SLC4A7	-0.165809	0.0603135	0.241001	0.180919	-0.075193	0.606561
ENSG00000034053	APBA2	-0.379835	2.81641e-09	0.0645036	0.275955	0.315331	1.53061e-10
ENSG00000034152	MAP2K3	-0.377569	1.73052e-08	0.505939	9.05326e-06	-0.12837	0.119402
ENSG00000034239	EFCAB1	-0.0833593	1	-0.093169	1	0.176528	7.52024e-12
ENSG00000034510	TMSB10	-1.14415	0	1.21031	3.69502e-289	-0.0661606	0.00526555
ENSG00000034533	ASTE1	-0.0453772	0.950237	-0.0868946	0.222122	0.132272	0.00821252
ENSG00000034677	RNF19A	0.344392	3.65464e-08	0.0731706	0.511882	-0.417563	5.94685e-08
ENSG00000034693	PEX3	-0.0393826	0.648768	0.0390539	0.86971	0.00032872	0.961875
ENSG00000034713	GABARAPL2	0.334062	2.22233e-21	0.0883111	0.234419	-0.422373	5.06573e-27
ENSG00000035115	SH3YL1	-0.434722	1.88929e-09	0.145496	0.202714	0.289226	2.24061e-05
ENSG00000035141	FAM136A	0.293886	4.07514e-06	-0.252333	0.0507349	-0.0415533	0.641051
ENSG00000035403	VCL	0.450935	5.05047e-14	-1.1382	7.89815e-26	0.687267	2.36729e-27
ENSG00000035499	DEPDC1B	-0.0131291	0.577447	-0.0752839	0.193063	0.088413	0.0254106
ENSG00000035664	DAPK2	0.0480106	0.0601702	0.0430248	0.453703	-0.0910355	0.0143216
ENSG00000035681	NSMAF	-0.255101	0.00020989	0.329693	0.00983425	-0.0745918	0.522731
ENSG00000035687	ADSS	-0.758885	5.69935e-32	0.820784	7.54288e-14	-0.0618988	1
ENSG00000035862	TIMP2	-1.2163	3.5665e-107	0.264666	0.00122096	0.951631	1.70317e-90
ENSG00000035928	RFC1	-0.319525	4.00311e-08	0.478421	2.74216e-06	-0.158897	0.0251202
ENSG00000036054	TBC1D23	-0.217879	0.00245323	0.222917	0.110167	-0.00503827	0.959119
ENSG00000036257	CUL3	0.31913	4.04515e-07	-0.017922	0.974056	-0.301208	0.000124967
ENSG00000036530	CYP46A1	0.402458	3.9982e-14	-0.243654	0.0267019	-0.158803	0.49234
ENSG00000036549	ZZZ3	-0.038304	0.685819	0.178913	0.178892	-0.140609	0.0792347
ENSG00000036672	USP2	1.62187	1.57492e-138	-0.924103	3.46305e-11	-0.697771	0.438041
ENSG00000037042	TUBG2	0.543618	6.60821e-15	-0.461099	0.000719084	-0.0825194	0.81485
ENSG00000037241	RPL26L1	-0.419743	5.3997e-17	0.417014	2.00374e-06	0.00272893	0.987589
ENSG00000037280	FLT4	-1.03153	2.10769e-05	2.04381	8.58509e-139	-1.01227	0.000403768
ENSG00000037474	NSUN2	0.0346657	0.653108	-0.0304306	0.925466	-0.00423513	0.895138
ENSG00000037637	FBXO42	0.0373635	0.639292	0.00822745	1	-0.0455909	0.697999
ENSG00000037757	MRI1	-0.283429	4.40305e-05	0.498306	5.94823e-05	-0.214877	0.0142826
ENSG00000037897	METTL1	-0.194651	0.147856	-0.0444464	0.491832	0.239098	0.000137138
ENSG00000038002	AGA	-0.40289	7.83881e-11	0.312057	0.00463394	0.0908333	0.0668472
ENSG00000038210	PI4K2B	-0.301207	7.14467e-08	0.296929	0.00546124	0.004278	0.43696
ENSG00000038219	BOD1L1	-0.0430434	0.663743	0.0881372	0.587257	-0.0450939	0.641926
ENSG00000038274	MAT2B	-0.179326	0.0123675	0.47167	6.65894e-05	-0.292344	0.000107947
ENSG00000038295	TLL1	-0.0683492	0.00815944	0.0699544	0.243094	-0.00160526	0.329516
ENSG00000038382	TRIO	-0.124702	0.0888383	0.227238	0.0782367	-0.102536	0.233308
ENSG00000038427	VCAN	0.186211	6.68786e-05	-3.37901	2.94525e-217	3.1928	0
ENSG00000038532	CLEC16A	0.0578895	0.336615	0.0529751	0.7126	-0.110865	0.140986
ENSG00000039123	SKIV2L2	0.281025	1.64404e-05	-0.00842273	0.975234	-0.272602	0.000867862
ENSG00000039319	ZFYVE16	0.0323092	0.719231	-0.0256508	0.905463	-0.00665844	0.974021
ENSG00000039523	FAM65A	-0.352249	8.35407e-07	0.902686	7.51632e-18	-0.550438	6.29925e-16
ENSG00000039560	RAI14	-0.366857	1.04254e-07	0.771689	5.70044e-13	-0.404832	4.60473e-09
ENSG00000039650	PNKP	-0.414309	6.68001e-11	0.388456	0.000581888	0.0258526	0.666604
ENSG00000040199	PHLPP2	0.216164	2.62683e-05	-0.181659	0.053837	-0.0345055	0.949445
ENSG00000040275	SPDL1	-0.114706	0.0821403	0.123364	0.411203	-0.00865812	0.972582
ENSG00000040341	STAU2	0.310981	3.32942e-06	-0.0169923	0.978383	-0.293989	0.000645543
ENSG00000040487	PQLC2	-0.515545	8.92125e-13	0.513153	7.16976e-05	0.00239107	0.548304
ENSG00000040531	CTNS	-0.266921	0.000149407	0.24253	0.0571893	0.0243908	0.757686
ENSG00000040608	RTN4R	0.213657	3.06506e-06	-0.164339	0.0418482	-0.049318	0.633683
ENSG00000040633	PHF23	-0.551906	5.23323e-16	0.368248	0.00174077	0.183658	0.00267974
ENSG00000040731	CDH10	-0.067269	0.0708744	0.00955428	0.909202	0.0577147	0.0419147
ENSG00000040933	INPP4A	-0.113798	0.136589	0.158606	0.268351	-0.0448075	0.680873
ENSG00000041353	RAB27B	-1.05739	1.72652e-13	-0.504666	0.103532	1.56205	1.16034e-138
ENSG00000041357	PSMA4	-0.731629	1.2545e-59	0.760343	5.29666e-24	-0.0287138	0.750033
ENSG00000041802	LSG1	-0.12169	0.122528	0.254403	0.0431078	-0.132713	0.0835127
ENSG00000041880	PARP3	0.289219	1.49622e-07	-0.354196	0.000167851	0.0649763	0.0383759
ENSG00000041982	TNC	1.28149	1.77584e-59	-1.69664	5.50475e-34	0.415153	2.44713e-11
ENSG00000041988	THAP3	0.0207479	0.797541	-0.0429495	0.775327	0.0222016	0.828106
ENSG00000042062	FAM65C	-0.118288	0.924176	-0.0162916	0.353094	0.13458	0.000209737
ENSG00000042088	TDP1	-0.307674	2.74211e-08	0.383066	0.000175701	-0.0753926	0.810986
ENSG00000042286	AIFM2	-0.0722074	0.414736	-0.0978428	0.505088	0.17005	0.0344114
ENSG00000042317	SPATA7	0.00680179	0.978426	-0.14442	0.351277	0.137618	0.110064
ENSG00000042429	MED17	-0.482025	3.26914e-11	0.517677	7.15204e-05	-0.0356523	0.999715
ENSG00000042445	RETSAT	-0.0633823	0.585252	0.013868	0.919823	0.0495144	0.418283
ENSG00000042493	CAPG	-0.446636	7.60619e-13	0.366798	0.00105006	0.0798378	0.176541
ENSG00000042753	AP2S1	-1.37829	0	1.40309	2.54625e-149	-0.0248028	0.847837
ENSG00000042980	ADAM28	-0.000306201	0.442172	-0.0536414	0.193444	0.0539476	0.0717369
ENSG00000043093	DCUN1D1	0.098999	0.177426	-0.118036	0.409109	0.0190371	0.871827
ENSG00000043143	JADE2	0.118473	0.0578637	-0.195899	0.0926876	0.0774261	0.258864
ENSG00000043355	ZIC2	-0.0151179	1	0.0449413	1	-0.0298234	1
ENSG00000043462	LCP2	-0.505763	2.50215e-09	0.934654	6.95871e-33	-0.428891	0.149837
ENSG00000043514	TRIT1	0.141126	0.0239277	-0.134487	0.243305	-0.00663861	0.952013
ENSG00000043591	ADRB1	0.120782	8.32616e-06	-0.0600598	0.227214	-0.0607225	0.86914
ENSG00000044090	CUL7	-0.0599952	0.821249	-0.243181	0.0589441	0.303177	2.82619e-05
ENSG00000044115	CTNNA1	-0.225351	2.20381e-06	0.343539	4.06116e-05	-0.118189	0.0298714
ENSG00000044446	PHKA2	0.172418	0.000122527	-0.382654	2.27949e-05	0.210235	9.05327e-05
ENSG00000044459	CNTLN	-0.203866	0.0309425	-0.253268	0.0976394	0.457134	8.52716e-10
ENSG00000044524	EPHA3	0.366861	8.92749e-08	-0.388366	3.60192e-05	0.0215045	0.00792822
ENSG00000044574	HSPA5	0.384573	2.32029e-13	-0.358942	0.000286675	-0.0256313	0.799572
ENSG00000046604	DSG2	0.250413	2.40263e-07	-1.54746	4.24974e-31	1.29705	4.9563e-67
ENSG00000046647	GEMIN8	-0.0870354	0.3937	-0.179274	0.165771	0.266309	0.000361438
ENSG00000046651	OFD1	0.149807	0.023063	-0.0958303	0.476071	-0.053977	0.570248
ENSG00000046653	GPM6B	-0.764392	1.92581e-06	-1.53154	7.58936e-30	2.29594	3.87268e-294
ENSG00000047056	WDR37	-0.0636058	0.678541	0.266608	0.0216327	-0.203003	0.00241468
ENSG00000047188	YTHDC2	-0.175331	0.0227745	0.171786	0.253502	0.00354516	0.948007
ENSG00000047230	CTPS2	0.0406097	0.592052	-0.170893	0.225997	0.130283	0.129404
ENSG00000047249	ATP6V1H	0.0746065	0.205159	0.159454	0.221765	-0.234061	0.00102136
ENSG00000047315	POLR2B	-0.0458263	0.618322	-0.099132	0.514534	0.144958	0.0784274
ENSG00000047346	FAM214A	-0.0626705	0.917415	0.544444	5.54757e-06	-0.481774	4.19247e-11
ENSG00000047410	TPR	-0.0384592	0.569289	-0.0371447	0.791631	0.0756039	0.289128
ENSG00000047578	KIAA0556	-0.0419886	0.601595	0.1211	0.177679	-0.0791119	0.131184
ENSG00000047579	DTNBP1	0.188759	0.00231099	0.155167	0.22068	-0.343926	3.25232e-06
ENSG00000047597	XK	0.475865	2.11086e-20	-0.335353	0.000143279	-0.140512	0.296556
ENSG00000047621	C12orf4	0.219782	0.000578624	-0.179098	0.152769	-0.0406836	0.84418
ENSG00000047634	SCML1	-0.552086	2.55877e-14	0.60357	6.84875e-06	-0.0514837	0.770981
ENSG00000047644	WWC3	-0.054878	0.535449	0.0460284	0.771494	0.00884961	1
ENSG00000047648	ARHGAP6	-0.206942	0.00162146	0.213354	0.0989307	-0.00641143	0.897812
ENSG00000047849	MAP4	0.903506	1.86724e-69	-0.806369	1.48335e-16	-0.0971371	0.245995
ENSG00000047932	GOPC	0.161962	0.0213692	-0.158116	0.276692	-0.00384619	0.996875
ENSG00000048028	USP28	1.09766	5.72917e-73	-0.297632	0.24375	-0.80003	7.95809e-15
ENSG00000048052	HDAC9	1.06598	1.89867e-69	-0.240033	0.553974	-0.825951	6.51397e-15
ENSG00000048140	TSPAN17	-0.157893	0.0367258	0.262776	0.0296744	-0.104883	0.130295
ENSG00000048162	NOP16	-0.280746	4.74781e-05	0.301963	0.0209568	-0.0212166	1
ENSG00000048342	CC2D2A	0.0284805	0.562574	-0.40033	0.00327929	0.37185	1.64507e-06
ENSG00000048392	RRM2B	-0.223165	0.000885335	0.363972	0.00250996	-0.140807	0.129268
ENSG00000048405	ZNF800	-0.276531	0.000147979	0.427946	0.00123935	-0.151415	0.12137
ENSG00000048471	SNX29	-0.362006	1.62682e-08	0.485184	1.95535e-05	-0.123178	0.254081
ENSG00000048540	LMO3	-0.0671186	0.623917	-0.157	0.0294726	0.224119	2.06373e-09
ENSG00000048544	MRPS10	-0.222156	0.000593476	0.414393	0.000163966	-0.192236	0.00571519
ENSG00000048545	GUCA1A	0.0250163	0.0334249	-0.312445	0.00104318	0.287429	0.000247857
ENSG00000048649	RSF1	-0.157707	0.00463417	0.299335	0.00229905	-0.141628	0.0230868
ENSG00000048707	VPS13D	0.406339	1.17712e-09	-0.175809	0.283831	-0.230531	0.0147854
ENSG00000048740	CELF2	2.33161	6.04213e-293	-2.02146	2.15101e-50	-0.310148	0.245884
ENSG00000048828	FAM120A	0.544492	4.64841e-20	-0.44855	0.000136728	-0.0959413	0.314195
ENSG00000048991	R3HDM1	0.0496411	0.566386	0.103532	0.453939	-0.153173	0.0674364
ENSG00000049089	COL9A2	-0.533808	0.000463545	-0.36957	0.340527	0.903378	3.25974e-56
ENSG00000049130	KITLG	-0.854563	4.59433e-50	1.15793	1.25562e-31	-0.30337	0.659438
ENSG00000049167	ERCC8	-0.121013	0.169517	0.210172	0.243094	-0.0891587	0.4949
ENSG00000049192	ADAMTS6	0.257169	0.00146907	-0.0813425	0.593598	-0.175827	0.154065
ENSG00000049239	H6PD	-0.0206912	0.846676	-0.186362	0.200148	0.207053	0.00956145
ENSG00000049245	VAMP3	-0.715815	1.45232e-42	0.700476	7.04844e-16	0.0153391	0.688362
ENSG00000049246	PER3	0.357493	1.08684e-11	-0.320265	6.67697e-05	-0.0372276	0.060871
ENSG00000049249	TNFRSF9	-0.161915	1	0.105093	1	0.0568226	0.000163505
ENSG00000049283	EPN3	0.18762	1.12264e-11	-0.0783889	1	-0.109231	1
ENSG00000049323	LTBP1	0.331198	2.63181e-08	-0.746674	2.46962e-12	0.415476	6.7229e-11
ENSG00000049449	RCN1	-1.27357	3.82506e-118	0.780074	2.86801e-21	0.493501	1.10223e-27
ENSG00000049540	ELN	-1.49515	1.91263e-11	-1.5646	2.61774e-15	3.05975	0
ENSG00000049541	RFC2	0.0457857	0.52463	0.0115332	0.986373	-0.0573189	0.538252
ENSG00000049618	ARID1B	0.0286063	0.754513	-0.0194068	0.9047	-0.00919957	1
ENSG00000049656	CLPTM1L	0.147462	0.018063	0.120738	0.370026	-0.2682	0.000372432
ENSG00000049759	NEDD4L	0.30669	7.95062e-07	0.0746058	0.778001	-0.381296	9.53536e-05
ENSG00000049769	PPP1R3F	0.428844	7.52527e-15	-0.231368	0.0729056	-0.197475	0.0936929
ENSG00000049860	HEXB	-0.841508	2.71372e-41	0.504464	2.3919e-07	0.337044	1.33115e-09
ENSG00000049883	PTCD2	0.0233111	0.631443	0.033233	0.883942	-0.0565441	0.487888
ENSG00000050130	JKAMP	-0.386753	2.34939e-09	0.460422	5.18197e-05	-0.0736687	0.44919
ENSG00000050165	DKK3	2.44113	7.05133454138502e-318	-2.66458	3.76504e-93	0.223457	2.12088e-07
ENSG00000050327	ARHGEF5	0.00220363	0.238837	-0.12487	0.0221988	0.122667	0.000329557
ENSG00000050344	NFE2L3	-0.564134	3.649e-42	0.552084	1.4144e-16	0.0120503	2.38828e-09
ENSG00000050393	MCUR1	0.601416	5.68233e-33	-0.305667	0.00237544	-0.295749	1.72941e-06
ENSG00000050405	LIMA1	-1.77911	9.9745e-153	0.677126	4.32926e-21	1.10198	5.80719e-131
ENSG00000050426	LETMD1	-0.0548465	0.7005	-0.387773	0.00397552	0.44262	2.2326e-09
ENSG00000050438	SLC4A8	0.0334506	0.392154	-0.0199943	0.710634	-0.0134564	0.993093
ENSG00000050555	LAMC3	-0.0793167	1	-0.0166795	0.604721	0.0959962	0.000171022
ENSG00000050628	PTGER3	-0.808023	3.00656e-40	0.67456	7.64247e-13	0.133463	0.000170802
ENSG00000050748	MAPK9	0.0242533	0.62544	0.207647	0.133197	-0.2319	0.00331408
ENSG00000050767	COL23A1	0.129958	0.0123656	-0.11006	0.420583	-0.0198974	0.688294
ENSG00000050820	BCAR1	0.0402837	0.478982	0.346781	0.000404076	-0.387065	2.06952e-10
ENSG00000051009	FAM160A2	-0.183094	0.00748692	0.134368	0.304419	0.0487263	0.53298
ENSG00000051108	HERPUD1	-0.112277	0.0871411	-0.131814	0.281697	0.244092	0.000172008
ENSG00000051128	HOMER3	-0.871582	1.81321e-52	0.831667	2.8568e-19	0.0399144	0.205526
ENSG00000051180	RAD51	-0.0341418	0.346482	0.0357177	0.643158	-0.00157599	0.985239
ENSG00000051341	POLQ	0.0817472	0.0207862	-0.10801	0.0918563	0.0262625	0.339436
ENSG00000051382	PIK3CB	0.423563	1.75361e-13	-0.0509724	0.91668	-0.372591	1.89106e-06
ENSG00000051523	CYBA	-2.28474	0	2.36742	6.12201e-287	-0.0826832	0.151422
ENSG00000051596	THOC3	-0.186385	0.0044339	0.198433	0.111246	-0.0120481	1
ENSG00000051620	HEBP2	-0.101426	0.0285013	0.532149	4.92848e-13	-0.430723	7.68718e-21
ENSG00000051825	MPHOSPH9	0.584471	8.70386e-18	-0.303498	0.0519271	-0.280973	0.00485065
ENSG00000052126	PLEKHA5	1.34799	2.81935e-116	-0.874448	7.03345e-13	-0.473546	4.10596e-06
ENSG00000052344	PRSS8	0.164109	5.81749e-09	-0.101246	0.152303	-0.0628632	0.884721
ENSG00000052723	SIKE1	-0.0608207	0.448858	0.0472738	0.794328	0.0135468	0.895454
ENSG00000052749	RRP12	-0.00696549	0.990876	0.0659698	0.648566	-0.0590044	0.487849
ENSG00000052795	FNIP2	0.855623	3.89493e-43	-0.602742	7.64121e-07	-0.252881	0.00688223
ENSG00000052802	MSMO1	-0.565692	5.65669e-21	0.162622	0.151755	0.40307	4.83911e-13
ENSG00000052841	TTC17	-0.190153	0.00764996	0.218013	0.116133	-0.0278603	0.897759
ENSG00000053254	FOXN3	-0.067245	0.334297	0.213949	0.0452703	-0.146704	0.0219086
ENSG00000053371	AKR7A2	-0.376443	2.30255e-12	0.219481	0.0255287	0.156962	0.00672009
ENSG00000053372	MRTO4	-0.48769	4.58165e-11	0.322221	0.0152578	0.165468	0.00807471
ENSG00000053438	NNAT	-0.16253	0.392253	-0.452064	0.00134209	0.614593	1.35152e-16
ENSG00000053501	USE1	0.0216673	0.743996	-0.279536	0.0159362	0.257869	9.59876e-05
ENSG00000053524	MCF2L2	-0.0301782	0.729564	0.0620052	0.607814	-0.031827	0.627102
ENSG00000053702	NRIP2	-0.0527188	0.876378	-0.0875455	0.200391	0.140264	7.43843e-07
ENSG00000053770	AP5M1	0.35979	2.05142e-08	-0.00683598	1	-0.352954	1.05909e-05
ENSG00000053900	ANAPC4	0.00856157	0.896734	0.0259199	0.878193	-0.0344815	0.675528
ENSG00000053918	KCNQ1	1.12097	3.94659e-97	-0.145639	0.712852	-0.975335	2.56153e-18
ENSG00000054116	TRAPPC3	-0.386895	5.04944e-15	0.450678	2.03098e-07	-0.0637833	0.339766
ENSG00000054118	THRAP3	-0.658291	4.49966e-34	0.60218	4.76066e-11	0.0561105	0.31124
ENSG00000054148	PHPT1	0.62439	5.70726e-79	-0.557894	2.22326e-20	-0.0664956	0.118529
ENSG00000054179	ENTPD2	-0.508887	1	-0.324172	0.61852	0.83306	1.38634e-57
ENSG00000054267	ARID4B	-0.45501	1.21628e-15	0.583546	2.35634e-09	-0.128535	0.063206
ENSG00000054277	OPN3	0.195631	0.00437073	0.0465511	0.752737	-0.242182	0.00370671
ENSG00000054282	SDCCAG8	-0.29351	7.79527e-06	0.28704	0.0148565	0.00646969	0.969741
ENSG00000054356	PTPRN	-0.42186	0.00257887	-0.14957	0.741224	0.571429	5.80092e-21
ENSG00000054392	HHAT	-0.0211082	0.688709	-0.1954	0.0267591	0.216509	5.25157e-05
ENSG00000054523	KIF1B	0.41146	2.19254e-15	0.0854561	0.455103	-0.496916	3.44658e-14
ENSG00000054598	FOXC1	-0.62488	3.01647e-16	-0.119114	0.121461	0.743994	1.64263e-49
ENSG00000054611	TBC1D22A	-0.403682	3.92227e-09	0.708692	4.91472e-10	-0.30501	0.000112796
ENSG00000054654	SYNE2	0.660926	9.8997e-24	-0.415597	0.00156835	-0.245329	0.0259674
ENSG00000054690	PLEKHH1	0.106383	0.000778087	-0.130527	0.017723	0.0241446	0.162005
ENSG00000054793	ATP9A	0.537783	3.13248e-15	-0.518569	0.000102505	-0.0192142	0.852108
ENSG00000054938	CHRDL2	0.134124	0.00336901	-0.219514	0.00465392	0.0853902	0.0215694
ENSG00000054965	FAM168A	0.291369	9.50741e-06	-0.330299	0.00582774	0.0389297	0.381507
ENSG00000054967	RELT	-0.667399	2.4544e-32	1.14214	7.96779e-40	-0.474738	0.174771
ENSG00000054983	GALC	-0.162357	0.156232	-0.224993	0.112256	0.38735	4.40925e-07
ENSG00000055044	NOP58	-0.0573238	0.454017	0.0855119	0.544627	-0.028188	0.777517
ENSG00000055070	SZRD1	-0.206153	0.000586703	0.160277	0.169704	0.0458768	0.519083
ENSG00000055118	KCNH2	2.07392	2.29976e-252	-1.47169	4.34391e-26	-0.602231	0.0908496
ENSG00000055130	CUL1	0.0336495	0.580121	0.269506	0.0280242	-0.303156	3.75127e-05
ENSG00000055147	FAM114A2	-0.234066	0.00445117	0.212356	0.297576	0.0217094	0.444194
ENSG00000055163	CYFIP2	0.871279	1.15779e-39	-0.613761	3.98682e-06	-0.257518	0.533385
ENSG00000055208	TAB2	0.993901	1.10703e-63	-0.425211	0.00179634	-0.56869	3.03233e-10
ENSG00000055211	GINM1	-0.161308	0.00431058	0.198692	0.0602944	-0.0373841	0.66852
ENSG00000055332	EIF2AK2	-0.27242	7.62975e-05	0.0311532	0.829018	0.241267	0.000487302
ENSG00000055483	USP36	-0.150232	0.0277575	0.134625	0.297726	0.0156068	0.86352
ENSG00000055609	KMT2C	0.323191	3.98096e-07	-0.237736	0.0535224	-0.0854553	0.411841
ENSG00000055813	CCDC85A	0.27624	5.26459e-11	0.0176157	0.81641	-0.293856	0.00381996
ENSG00000055917	PUM2	0.117878	0.0729615	0.165902	0.220145	-0.28378	0.000256739
ENSG00000055950	MRPL43	-0.426283	8.94773e-18	0.355911	5.00082e-05	0.0703724	0.21607
ENSG00000056050	C4orf27	0.166419	0.00848628	-0.0085925	0.985766	-0.157826	0.0404382
ENSG00000056097	ZFR	0.126761	0.0315087	0.1288	0.347401	-0.25556	0.000407956
ENSG00000056558	TRAF1	-0.277805	0.307616	-0.500836	6.2253e-06	0.778641	6.71548e-33
ENSG00000056586	RC3H2	0.119174	0.0895616	0.032001	0.867387	-0.151175	0.0755732
ENSG00000056972	TRAF3IP2	-0.410253	3.39731e-09	0.24636	0.0601707	0.163893	0.00447295
ENSG00000056998	GYG2	1.00096	5.11136e-46	-0.917066	3.59738e-12	-0.0838949	0.159726
ENSG00000057019	DCBLD2	0.832877	3.12112e-31	-1.49266	1.35689e-30	0.659784	2.16706e-19
ENSG00000057252	SOAT1	-0.166724	0.0184411	0.092466	0.510222	0.0742583	0.311324
ENSG00000057294	PKP2	3.09997	0	-2.19745	4.36069e-52	-0.902521	0.722585
ENSG00000057608	GDI2	-0.620583	1.20523e-49	0.307024	2.45251e-05	0.313558	8.58547e-14
ENSG00000057657	PRDM1	-1.17276	2.99042e-35	2.26891	1.54463e-170	-1.09615	8.60746e-07
ENSG00000057663	ATG5	-0.574754	9.39941e-17	0.609043	4.00203e-07	-0.0342889	1
ENSG00000057704	TMCC3	-0.148975	0.0446173	0.333491	5.20412e-05	-0.184516	0.000574235
ENSG00000057757	PITHD1	0.0105818	0.870138	0.194975	0.11638	-0.205557	0.0050364
ENSG00000057935	MTA3	0.43069	1.39199e-09	-0.478616	0.000317251	0.0479266	0.455227
ENSG00000058056	USP13	1.37509	3.94855e-107	-0.678363	3.05126e-05	-0.696727	1.64587e-08
ENSG00000058063	ATP11B	0.0487444	0.543792	0.00713407	0.970958	-0.0558785	0.527953
ENSG00000058085	LAMC2	0.134092	0.00446744	-0.252406	0.000958097	0.118314	0.0007892
ENSG00000058091	CDK14	0.747344	6.21103e-26	-1.17176	2.84633e-20	0.424419	9.8973e-11
ENSG00000058262	SEC61A1	-0.839932	3.71063e-45	0.280414	0.00365526	0.559519	1.52196e-28
ENSG00000058272	PPP1R12A	0.636446	4.93614e-29	-0.370525	0.00166342	-0.265921	0.000742131
ENSG00000058404	CAMK2B	2.66954	0	-1.60079	2.90631e-21	-1.06875	0.0960064
ENSG00000058453	CROCC	-0.159201	0.138415	-0.284613	0.0312586	0.443814	3.23804e-10
ENSG00000058600	POLR3E	-0.213812	0.00221957	0.345324	0.0057147	-0.131512	0.126713
ENSG00000058668	ATP2B4	2.09053	0	-1.32474	8.77272e-34	-0.765791	9.73156e-19
ENSG00000058673	ZC3H11A	-0.220206	0.000111493	-0.0111485	0.947419	0.231355	6.58846e-05
ENSG00000058729	RIOK2	-0.0111752	0.945852	0.0647106	0.646973	-0.0535354	0.515845
ENSG00000058799	YIPF1	-0.0514398	0.565989	0.107106	0.579871	-0.0556663	0.713416
ENSG00000058804	NDC1	0.124358	0.0420592	-0.177732	0.102253	0.0533741	0.38951
ENSG00000058866	DGKG	0.00775347	0.678025	0.123047	0.484389	-0.130801	0.121974
ENSG00000059122	FLYWCH1	-0.242892	0.00104824	0.237533	0.102894	0.00535934	0.811154
ENSG00000059145	UNKL	-0.459411	8.51873e-10	0.303466	0.0278822	0.155945	0.00909342
ENSG00000059377	TBXAS1	-0.631946	1.06002e-22	1.14644	2.65836e-42	-0.51449	0.313774
ENSG00000059378	PARP12	0.0178186	0.855027	0.0162098	0.916554	-0.0340285	0.699347
ENSG00000059573	ALDH18A1	-0.461112	5.53548e-09	-0.0948921	0.844418	0.556005	6.76668e-18
ENSG00000059588	TARBP1	0.239096	0.000351041	-0.230323	0.0842187	-0.00877315	1
ENSG00000059691	GATB	0.443838	2.70796e-11	-0.181551	0.285937	-0.262287	0.010534
ENSG00000059728	MXD1	-0.184275	0.014213	-0.0279758	0.978383	0.212251	0.00376568
ENSG00000059758	CDK17	-0.41296	1.19224e-08	0.924777	3.80073e-16	-0.511817	1.05795e-11
ENSG00000059769	DNAJC25	-0.206692	0.0036969	0.168993	0.213022	0.0376982	0.635776
ENSG00000059804	SLC2A3	0.1894	1.10043e-09	1.24537	7.07475e-48	-1.43477	8.73812e-119
ENSG00000059915	PSD	0.206967	4.13238e-05	-0.411555	9.28753e-06	0.204588	5.36818e-05
ENSG00000060069	CTDP1	-0.191931	0.0045048	0.320863	0.00850174	-0.128932	0.139246
ENSG00000060138	YBX3	0.942391	2.54408e-110	-0.372647	3.9556e-06	-0.569745	2.29008e-30
ENSG00000060237	WNK1	1.06147	6.19184e-84	-0.801781	8.22503e-14	-0.259688	0.00268624
ENSG00000060339	CCAR1	-0.0778568	0.268774	0.224507	0.0766342	-0.14665	0.0644854
ENSG00000060491	OGFR	-0.241161	0.00121398	0.0828644	0.562499	0.158296	0.0453013
ENSG00000060642	PIGV	-0.248884	2.61126e-05	0.105726	0.305435	0.143158	0.0084756
ENSG00000060656	PTPRU	-0.141202	0.00103444	0.092141	0.249487	0.0490607	0.165584
ENSG00000060688	SNRNP40	-0.387695	1.67115e-07	0.288473	0.0344473	0.0992221	0.151245
ENSG00000060718	COL11A1	-0.530012	2.25689e-15	-0.0109071	0.285945	0.540919	1.8156e-29
ENSG00000060749	QSER1	0.144672	0.0260998	-0.072749	0.539595	-0.0719232	0.523724
ENSG00000060762	MPC1	1.2164	1.7183e-126	-0.633025	1.35601e-09	-0.583376	3.09417e-16
ENSG00000060971	ACAA1	0.577298	1.6834e-25	0.0840742	0.389334	-0.661372	2.901e-19
ENSG00000060982	BCAT1	-1.11052	1.00279e-63	0.598834	1.86081e-12	0.511683	2.21509e-28
ENSG00000061273	HDAC7	-1.02389	1.63185e-76	1.58142	2.3212e-74	-0.557529	2.26155e-17
ENSG00000061337	LZTS1	-0.161738	0.999091	-0.122392	0.246285	0.28413	9.95626e-13
ENSG00000061455	PRDM6	0.0771511	0.0264323	-0.151371	0.0239419	0.0742196	0.0523823
ENSG00000061676	NCKAP1	0.3689	1.13469e-14	0.0963209	0.333044	-0.46522	7.6871e-17
ENSG00000061794	MRPS35	0.00364251	0.961145	0.008287	1	-0.0119295	0.911048
ENSG00000061918	GUCY1B3	-0.0608738	0.0370013	-0.805793	1.67281e-10	0.866667	2.70695e-31
ENSG00000061936	SFSWAP	-0.210952	0.00761969	0.158376	0.329451	0.0525756	0.512649
ENSG00000061938	TNK2	0.351092	6.3339e-10	0.252016	0.0275423	-0.603107	6.2902e-16
ENSG00000061987	MON2	0.0496345	0.409443	-0.235183	0.0646207	0.185549	0.0195626
ENSG00000062038	CDH3	0.338199	1.62324e-18	-0.208158	0.041409	-0.130041	0.857465
ENSG00000062194	GPBP1	-0.172006	0.00216758	0.114841	0.285937	0.0571652	0.433049
ENSG00000062370	ZNF112	-0.0110048	0.979319	-0.00186732	0.962804	0.0128721	0.8753
ENSG00000062485	CS	0.6192	1.29108e-25	-0.32783	0.010624	-0.291371	0.000217404
ENSG00000062524	LTK	-0.127824	0.99629	0.264332	8.21034e-06	-0.136508	0.00492291
ENSG00000062582	MRPS24	-0.107757	0.0829839	0.063231	0.776496	0.0445258	0.230216
ENSG00000062598	ELMO2	0.155508	0.0313415	-0.238735	0.0873792	0.0832264	0.385858
ENSG00000062650	WAPL	0.0712469	0.290273	-0.112878	0.379197	0.0416312	0.633537
ENSG00000062716	VMP1	-0.727871	4.00663e-37	-0.820377	2.0663e-19	1.54825	2.12106e-218
ENSG00000062725	APPBP2	0.209986	0.00377417	-0.38163	0.00384633	0.171645	0.0312751
ENSG00000062822	POLD1	0.105442	0.0901986	-0.106823	0.497757	0.00138041	0.890504
ENSG00000063046	EIF4B	0.269136	2.76265e-08	-0.477783	5.35462e-08	0.208647	9.14114e-05
ENSG00000063169	GLTSCR1	-0.0368989	0.585602	0.019946	0.931399	0.0169528	0.806917
ENSG00000063176	SPHK2	-0.260232	6.13347e-05	0.140085	0.227183	0.120147	0.0718651
ENSG00000063177	RPL18	-0.215609	8.47749e-39	-0.134438	1.78995e-05	0.350047	2.86701e-85
ENSG00000063180	CA11	0.661048	1.26656e-20	-0.75035	5.43221e-09	0.0893019	0.0349423
ENSG00000063241	ISOC2	0.270992	5.35095e-07	-0.453365	3.86511e-06	0.182373	0.0024728
ENSG00000063244	U2AF2	-0.331842	6.22381e-07	0.518565	1.14345e-05	-0.186723	0.032422
ENSG00000063245	EPN1	-0.636972	1.67912e-39	1.0733	4.23545e-41	-0.436329	1.35825e-16
ENSG00000063322	MED29	0.310583	3.76801e-06	-0.225216	0.0974934	-0.085367	0.380152
ENSG00000063438	AHRR	-0.660794	8.58425e-36	0.830085	1.80288e-17	-0.169291	0.201928
ENSG00000063587	ZNF275	0.0554039	0.45639	-0.238449	0.081148	0.183045	0.0209293
ENSG00000063601	MTMR1	0.137325	0.00802171	-0.168501	0.064841	0.0311765	0.451457
ENSG00000063660	GPC1	1.96836	1.11168e-227	-2.41364	4.99971e-90	0.445273	1.52932e-13
ENSG00000063761	ADCK1	0.0405213	0.328567	-0.119759	0.209477	0.0792373	0.196846
ENSG00000063854	HAGH	0.336099	2.13329e-13	0.415281	1.53081e-06	-0.751381	4.14298e-42
ENSG00000063978	RNF4	0.0517562	0.597105	-0.149423	0.345721	0.0976666	0.30187
ENSG00000064012	CASP8	-0.185207	2.20008e-05	0.144371	0.0736309	0.040836	0.144961
ENSG00000064042	LIMCH1	-1.10005	6.17355e-82	1.70076	3.04281e-79	-0.600711	1.89445e-17
ENSG00000064102	ASUN	0.281846	8.73027e-05	-0.252321	0.0625773	-0.029525	1
ENSG00000064115	TM7SF3	-0.0991435	0.20606	-0.108065	0.465911	0.207208	0.00659682
ENSG00000064199	SPA17	-0.0238056	0.802631	-0.0800675	0.559626	0.103873	0.162362
ENSG00000064201	TSPAN32	0.542053	2.16463e-23	-0.395799	2.00982e-05	-0.146253	0.213957
ENSG00000064225	ST3GAL6	0.448808	1.5592e-14	0.242479	0.0234235	-0.691287	1.95158e-20
ENSG00000064300	NGFR	-1.00404	3.42309e-12	-1.00175	6.99064e-11	2.00579	1.30468e-198
ENSG00000064309	CDON	0.0251887	0.280848	-0.165744	0.0327711	0.140555	0.00160668
ENSG00000064313	TAF2	-0.0939697	0.188347	0.195394	0.124852	-0.101424	0.221662
ENSG00000064393	HIPK2	0.552598	4.56324e-33	0.474426	8.57297e-08	-1.02702	2.56457e-63
ENSG00000064419	TNPO3	-0.0367914	0.849998	0.0442186	0.97051	-0.00742716	0.979632
ENSG00000064490	RFXANK	-0.278135	1.67003e-05	0.554973	6.92695e-07	-0.276838	0.000131156
ENSG00000064545	TMEM161A	0.0615379	0.425414	0.166267	0.188017	-0.227804	0.0033744
ENSG00000064547	LPAR2	-0.0844658	0.930618	-0.0652665	0.280663	0.149732	6.50034e-05
ENSG00000064601	CTSA	-0.313087	9.49886e-09	0.398144	2.95998e-05	-0.0850578	0.218417
ENSG00000064607	SUGP2	0.595263	2.66198e-19	-0.652556	1.95496e-07	0.0572931	0.398013
ENSG00000064651	SLC12A2	-1.50172	2.09078e-96	0.165544	0.0371439	1.33618	1.14277e-133
ENSG00000064652	SNX24	-0.0768295	0.406483	-0.160986	0.275134	0.237815	0.00237074
ENSG00000064666	CNN2	-0.963336	6.91077e-54	0.37754	2.02389e-05	0.585796	9.42434e-25
ENSG00000064687	ABCA7	0.154916	0.000380153	-0.0194406	0.943406	-0.135475	0.0314812
ENSG00000064692	SNCAIP	-0.194531	1.04995e-07	0.118406	0.0468916	0.0761253	0.000652969
ENSG00000064703	DDX20	0.0515355	0.45292	-0.0111286	0.992422	-0.0404068	0.61897
ENSG00000064726	BTBD1	0.0403835	0.464848	0.291043	0.0146062	-0.331426	6.4277e-06
ENSG00000064763	FAR2	-0.858934	3.74841e-69	1.23014	2.3946e-48	-0.371203	0.0550329
ENSG00000064787	BCAS1	-0.0285739	1	0.0407205	1	-0.0121466	0.520785
ENSG00000064932	SBNO2	-0.170986	0.0215761	0.330164	0.00616539	-0.159178	0.0384368
ENSG00000064933	PMS1	-0.00956614	0.970758	-0.0786919	0.566289	0.088258	0.258518
ENSG00000064961	HMG20B	-0.475092	1.20816e-18	0.374593	6.47435e-05	0.100499	0.0818273
ENSG00000064989	CALCRL	-1.89011	1.87375e-45	3.7476	0	-1.85749	1.10398e-48
ENSG00000064995	TAF11	-0.309256	7.40042e-09	0.611596	1.67249e-11	-0.30234	2.28989e-07
ENSG00000064999	ANKS1A	0.146905	0.0200378	-0.0153799	0.9899	-0.131526	0.0934851
ENSG00000065000	AP3D1	-0.0396825	0.585336	0.151562	0.176869	-0.11188	0.0969624
ENSG00000065029	ZNF76	-0.0122555	1	0.220385	0.174255	-0.20813	0.0208127
ENSG00000065054	SLC9A3R2	-3.04014	0	4.95085	0	-1.91071	3.02506e-227
ENSG00000065057	NTHL1	-0.183524	0.00633385	0.224555	0.0745765	-0.0410316	0.704777
ENSG00000065060	UHRF1BP1	0.521914	9.61528e-18	-0.303056	0.0346247	-0.218858	0.0655937
ENSG00000065135	GNAI3	-0.786173	2.34105e-42	0.721565	3.31852e-14	0.0646074	0.145591
ENSG00000065150	IPO5	0.275996	2.71485e-05	-0.602235	4.04272e-07	0.326239	4.52173e-06
ENSG00000065154	OAT	-0.772339	3.75419e-22	0.00226487	0.789599	0.770074	1.2688e-37
ENSG00000065183	WDR3	-0.220581	0.000379252	0.238732	0.0531933	-0.0181518	0.889173
ENSG00000065243	PKN2	-0.174032	0.0201194	0.660295	3.3568e-09	-0.486264	6.9567e-12
ENSG00000065268	WDR18	0.0434572	0.440736	0.356512	0.00258213	-0.399969	2.03831e-08
ENSG00000065308	TRAM2	-0.408301	7.86496e-09	0.156256	0.264427	0.252045	7.39639e-05
ENSG00000065328	MCM10	-0.00640256	0.919509	-0.00709028	0.756425	0.0134928	0.678692
ENSG00000065357	DGKA	-0.0769531	0.459333	0.0368266	1	0.0401265	0.376262
ENSG00000065361	ERBB3	-0.676304	0.0181312	-0.916844	3.49788e-08	1.59315	3.60481e-121
ENSG00000065413	ANKRD44	-0.11424	0.143601	-0.163039	0.224392	0.27728	4.93276e-06
ENSG00000065427	KARS	-0.186044	0.000769948	0.365565	0.000186431	-0.179521	0.00360348
ENSG00000065457	ADAT1	-0.0499689	0.613975	0.126553	0.441139	-0.0765843	0.442383
ENSG00000065485	PDIA5	-0.438723	1.01713e-06	0.0750704	0.670276	0.363653	8.66243e-09
ENSG00000065491	TBC1D22B	0.0383125	0.401858	0.117288	0.375396	-0.155601	0.0304601
ENSG00000065518	NDUFB4	0.547699	7.346e-54	0.00872077	0.915338	-0.55642	2.40407e-44
ENSG00000065526	SPEN	0.03947	0.647127	-0.0341328	0.88396	-0.00533712	0.949673
ENSG00000065534	MYLK	0.813779	1.34716e-19	-0.676527	0.00012302	-0.137252	0.33739
ENSG00000065548	ZC3H15	-0.230639	8.8851e-06	0.183507	0.0595236	0.0471316	0.495667
ENSG00000065559	MAP2K4	0.311807	4.70874e-06	-0.0745441	0.590189	-0.237263	0.0216138
ENSG00000065600	TMEM206	-0.388166	8.33023e-11	0.51552	3.66325e-06	-0.127354	0.514508
ENSG00000065609	SNAP91	1.93946	1.46956e-232	-0.915396	9.69641e-05	-1.02406	0.00119026
ENSG00000065613	SLK	0.185114	0.00394913	0.18244	0.123329	-0.367554	8.07435e-07
ENSG00000065615	CYB5R4	-0.207461	0.00768347	0.387456	0.00305945	-0.179995	0.0287055
ENSG00000065621	GSTO2	-0.0276337	0.680533	-0.00913132	0.363612	0.036765	0.124472
ENSG00000065665	SEC61A2	0.68631	9.93647e-27	-0.217754	0.315394	-0.468556	8.36605e-05
ENSG00000065717	TLE2	0.252549	6.18176e-05	0.122843	0.313299	-0.375392	1.54783e-06
ENSG00000065802	ASB1	0.322597	3.5709e-06	-0.419827	0.00109152	0.0972299	0.217306
ENSG00000065809	FAM107B	-1.61379	8.79591e-181	2.31455	1.93804e-175	-0.700758	0.000169075
ENSG00000065833	ME1	0.0322121	0.283321	0.563626	2.48928e-06	-0.595838	3.24696e-16
ENSG00000065882	TBC1D1	0.427911	1.70124e-15	0.363099	0.000391023	-0.79101	1.82248e-28
ENSG00000065883	CDK13	0.0813474	0.303323	-0.0987971	0.495544	0.0174497	0.84516
ENSG00000065911	MTHFD2	-0.321382	0.000556031	-0.472743	0.000715408	0.794124	5.213e-30
ENSG00000065923	SLC9A7	0.268327	3.42728e-07	-0.236987	0.016393	-0.0313402	0.867347
ENSG00000065970	FOXJ2	0.314221	1.35218e-06	-0.0500896	0.884746	-0.264131	0.0016954
ENSG00000065978	YBX1	0.298529	1.72579e-46	-0.0440777	0.312585	-0.254451	6.17381e-32
ENSG00000065989	PDE4A	-0.394557	4.15941e-07	-0.101061	0.871122	0.495618	2.0839e-15
ENSG00000066027	PPP2R5A	0.733937	6.01141e-35	-0.0885922	0.794833	-0.645345	4.61395e-15
ENSG00000066044	ELAVL1	-0.112035	0.0662188	0.252726	0.0139675	-0.140691	0.0244571
ENSG00000066056	TIE1	-1.54448	0.000261611	3.1242	0	-1.57972	7.00686e-27
ENSG00000066084	DIP2B	0.0761862	0.254706	0.172173	0.200275	-0.248359	0.00144754
ENSG00000066117	SMARCD1	-0.791459	2.09526e-37	0.878915	3.71313e-17	-0.0874553	0.990899
ENSG00000066135	KDM4A	0.205582	0.00509553	-0.205618	0.154138	3.62069e-05	0.962213
ENSG00000066136	NFYC	0.0951859	0.109822	0.19529	0.121187	-0.290475	4.74136e-05
ENSG00000066279	ASPM	0.156349	0.0789735	-0.405165	0.00401006	0.248816	0.00129453
ENSG00000066322	ELOVL1	-1.08943	3.7055e-74	1.4645	1.22089e-50	-0.375079	2.74083e-05
ENSG00000066379	ZNRD1	-0.716441	6.11472e-29	0.493211	2.36382e-06	0.223229	0.000132099
ENSG00000066382	MPPED2	1.12467	9.49945e-72	-0.385741	0.0572337	-0.738927	2.42518e-10
ENSG00000066422	ZBTB11	0.0511829	0.258433	-0.115534	0.179621	0.0643513	0.190225
ENSG00000066427	ATXN3	-0.124862	0.0954487	0.109545	0.465581	0.0153178	0.876578
ENSG00000066455	GOLGA5	-0.48585	3.37389e-11	0.205167	0.0974044	0.280684	6.10599e-06
ENSG00000066468	FGFR2	-0.0151084	0.13301	-0.201274	0.00380842	0.216383	3.36379e-06
ENSG00000066557	LRRC40	-0.0396045	0.736221	0.255297	0.0397303	-0.215693	0.00389712
ENSG00000066583	ISOC1	1.90186	5.74399e-205	-1.32972	4.20171e-24	-0.572147	0.00053437
ENSG00000066629	EML1	-0.158118	0.0238298	0.262633	0.0508976	-0.104515	0.291731
ENSG00000066651	TRMT11	-0.0882343	0.403484	-0.09223	0.397776	0.180464	0.00652517
ENSG00000066654	THUMPD1	-0.127191	0.104769	-0.065942	0.707659	0.193133	0.0146198
ENSG00000066697	MSANTD3	-0.295231	3.39507e-05	-0.127602	0.325847	0.422834	5.53244e-11
ENSG00000066735	KIF26A	-0.115916	0.313133	0.678743	1.31984e-11	-0.562827	1.17435e-20
ENSG00000066739	ATG2B	0.139102	0.0457287	-0.0468339	0.81641	-0.0922678	0.2932
ENSG00000066777	ARFGEF1	0.086866	0.148443	0.261798	0.0349647	-0.348664	3.55489e-06
ENSG00000066827	ZFAT	0.0220274	0.645066	0.0110487	0.960676	-0.0330761	0.841743
ENSG00000066855	MTFR1	-0.0460315	0.778863	0.0626778	0.764537	-0.0166463	0.832827
ENSG00000066926	FECH	0.172191	0.0175317	-0.143622	0.296488	-0.028569	0.901864
ENSG00000066933	MYO9A	0.209853	0.00432784	-0.130478	0.416667	-0.0793749	0.422567
ENSG00000067057	PFKP	1.39279	1.05833e-224	0.542637	2.21903e-13	-1.93543	2.04505e-173
ENSG00000067064	IDI1	-0.625222	1.10857e-29	0.364337	0.000153787	0.260886	1.35613e-06
ENSG00000067066	SP100	-1.59711	1.66313e-125	1.09693	9.83115e-33	0.500185	4.22129e-39
ENSG00000067082	KLF6	-1.15452	9.52473e-183	0.15056	0.0307856	1.00396	2.20644e-143
ENSG00000067113	PLPP1	-0.95187	1.07169e-31	-0.82429	1.11955e-13	1.77616	7.99803e-230
ENSG00000067141	NEO1	0.0499353	0.304367	-0.492566	0.000241316	0.442631	1.15378e-08
ENSG00000067167	TRAM1	-1.07871	2.19418e-111	1.0185	3.11064e-40	0.060217	0.0827269
ENSG00000067177	PHKA1	0.156977	5.08232e-05	-0.186308	0.00284124	0.029331	0.0633446
ENSG00000067182	TNFRSF1A	-1.2161	5.18206e-110	0.754578	1.16515e-20	0.46152	2.6888e-24
ENSG00000067191	CACNB1	0.743364	1.59396e-36	-0.504223	6.49881e-05	-0.239141	0.747609
ENSG00000067208	EVI5	-0.15319	0.0333525	-0.0845779	0.617833	0.237768	0.00135977
ENSG00000067221	STOML1	0.0351143	0.542711	-0.144249	0.266181	0.109135	0.195175
ENSG00000067225	PKM	0.392737	4.98297e-25	-0.185466	0.0123711	-0.207271	1.2531e-06
ENSG00000067248	DHX29	-0.156273	0.0289022	0.172882	0.234271	-0.0166095	0.979961
ENSG00000067334	DNTTIP2	-0.410628	1.48955e-09	0.565053	2.41985e-06	-0.154425	0.118987
ENSG00000067365	METTL22	-0.0105342	0.904245	-0.116606	0.423898	0.12714	0.112107
ENSG00000067369	TP53BP1	0.052854	0.48376	-0.147682	0.303005	0.0948282	0.28572
ENSG00000067445	TRO	0.0343644	0.647058	-0.169036	0.21006	0.134671	0.0857925
ENSG00000067533	RRP15	0.333681	3.89367e-08	0.100215	0.458735	-0.433896	1.51853e-08
ENSG00000067560	RHOA	-1.06984	1.51221e-214	0.736407	5.59062e-40	0.333433	1.01468e-22
ENSG00000067596	DHX8	-0.111046	0.120296	0.0900118	0.605268	0.0210344	0.686169
ENSG00000067606	PRKCZ	0.562124	3.51813e-23	-0.217546	0.258573	-0.344577	0.000528214
ENSG00000067704	IARS2	0.294832	4.40291e-07	0.0118011	0.972291	-0.306633	2.24061e-05
ENSG00000067715	SYT1	-0.81908	1.62234e-19	0.0586734	0.186808	0.760406	4.56726e-29
ENSG00000067798	NAV3	-0.0389265	0.950237	-0.120523	0.0911528	0.15945	0.000861258
ENSG00000067829	IDH3G	0.180562	0.000723815	0.0627505	0.580488	-0.243312	5.0875e-05
ENSG00000067836	ROGDI	1.33484	1.58838e-105	-1.53501	3.25946e-39	0.200174	0.000633196
ENSG00000067840	PDZD4	-0.0111824	1	-0.0306593	1	0.0418417	0.00272621
ENSG00000067900	ROCK1	-0.0421413	0.62452	0.164209	0.197344	-0.122068	0.098582
ENSG00000067955	CBFB	-0.245388	0.000369219	0.282503	0.0266433	-0.037115	0.775722
ENSG00000067992	PDK3	-0.275596	0.00162027	-0.177684	0.315194	0.45328	7.39818e-12
ENSG00000068001	HYAL2	-1.69401	1.084e-272	1.90626	1.59186e-158	-0.212255	0.0581336
ENSG00000068024	HDAC4	0.0460061	0.459817	-0.0870101	0.484986	0.0410039	0.659589
ENSG00000068028	RASSF1	-0.45306	1.42353e-12	0.593403	7.87208e-08	-0.140344	0.268368
ENSG00000068078	FGFR3	-0.0355802	0.838993	-0.0515987	0.263183	0.0871789	0.000815286
ENSG00000068079	IFI35	0.133665	0.0519972	-0.318602	0.0142658	0.184937	0.019434
ENSG00000068097	HEATR6	-0.0346729	0.528644	0.0231425	0.338479	0.0115304	0.285968
ENSG00000068120	COASY	-0.382433	8.94103e-09	0.369358	0.00164432	0.0130754	0.809195
ENSG00000068137	PLEKHH3	0.416046	2.01777e-10	-0.283592	0.0303624	-0.132454	0.300127
ENSG00000068305	MEF2A	1.02711	1.13436e-93	-0.0456955	0.985587	-0.981419	4.73449e-43
ENSG00000068308	OTUD5	-0.23891	0.00101274	0.0746497	0.707551	0.16426	0.0141422
ENSG00000068323	TFE3	-0.247177	0.00146047	0.128131	0.369689	0.119046	0.178604
ENSG00000068354	TBC1D25	0.0655176	0.346377	-0.186594	0.210981	0.121077	0.238884
ENSG00000068366	ACSL4	-0.100546	0.200168	0.376513	0.00161975	-0.275966	0.000192552
ENSG00000068383	INPP5A	0.667721	3.43371e-31	0.0130032	0.519329	-0.680724	8.26103e-18
ENSG00000068394	GPKOW	-0.190209	0.0111253	0.448119	0.000130041	-0.25791	0.000511561
ENSG00000068400	GRIPAP1	-0.296394	1.11785e-05	0.548352	1.45458e-06	-0.251959	0.000791495
ENSG00000068438	FTSJ1	-0.245195	0.00100164	0.222411	0.109465	0.0227839	0.793927
ENSG00000068489	PRR11	-0.0202344	1	-0.211063	0.0959444	0.231298	0.000626895
ENSG00000068615	REEP1	1.07825	2.7983e-84	-0.217014	0.70525	-0.861239	1.88368e-19
ENSG00000068650	ATP11A	0.0537871	2.0686e-05	1.18461	5.7327e-33	-1.23839	4.3862e-74
ENSG00000068654	POLR1A	0.0440268	0.507061	0.0470548	0.804504	-0.0910816	0.300915
ENSG00000068697	LAPTM4A	-0.719756	2.7438e-57	0.253972	0.00124762	0.465784	2.05462e-26
ENSG00000068745	IP6K2	-0.631099	1.25671e-21	0.459462	4.70581e-05	0.171637	0.00307715
ENSG00000068784	SRBD1	-0.21024	0.000757828	0.251363	0.0375893	-0.0411225	0.906998
ENSG00000068796	KIF2A	-0.350669	2.34849e-07	0.37902	0.00144794	-0.0283508	0.919972
ENSG00000068831	RASGRP2	1.98091	1.62505e-296	-0.615413	0.012499	-1.3655	8.00076e-37
ENSG00000068878	PSME4	-0.247985	0.000305356	0.130453	0.313086	0.117532	0.11954
ENSG00000068885	IFT80	0.124082	0.0516941	-0.269162	0.0233735	0.14508	0.0372761
ENSG00000068903	SIRT2	0.147348	0.0102127	0.166227	0.164079	-0.313575	3.30607e-06
ENSG00000068912	ERLEC1	-0.542278	5.16419e-20	0.0135053	0.907201	0.528773	3.73899e-23
ENSG00000068971	PPP2R5B	-0.0872471	0.285616	0.107917	0.542448	-0.0206695	0.969981
ENSG00000068976	PYGM	1.35009	3.6755e-118	-0.694951	0.00154793	-0.655138	1
ENSG00000069011	PITX1	0.00549612	1	-0.00974593	1	0.00424981	0.37378
ENSG00000069020	MAST4	0.354591	2.95926e-17	0.876696	2.134e-26	-1.23129	2.63504e-98
ENSG00000069122	ADGRF5	-1.51982	7.89212e-08	3.08798	0	-1.56817	2.1917e-53
ENSG00000069188	SDK2	0.832445	3.83167e-36	-0.637797	8.69966e-07	-0.194648	0.971956
ENSG00000069248	NUP133	0.247836	0.000279083	-0.120734	0.425844	-0.127101	0.179362
ENSG00000069275	NUCKS1	0.600043	5.55552e-42	-0.663556	3.06282e-16	0.0635127	0.245989
ENSG00000069329	VPS35	0.542133	3.65402e-26	-0.207173	0.0542042	-0.33496	8.1392e-08
ENSG00000069345	DNAJA2	-0.0122489	1	0.476158	7.39898e-06	-0.463909	1.191e-12
ENSG00000069399	BCL3	-0.349984	1.65466e-06	0.0993599	0.440873	0.250624	8.76255e-05
ENSG00000069431	ABCC9	0.974719	1.32255e-58	-0.580252	4.24232e-07	-0.394468	0.378802
ENSG00000069482	GAL	-0.0664661	0.89656	-0.112833	0.137739	0.179299	3.51492e-10
ENSG00000069493	CLEC2D	0.741553	1.09266e-29	-0.307935	0.0704905	-0.433617	8.4988e-05
ENSG00000069509	FUNDC1	0.176568	0.0032431	0.0142577	0.940654	-0.190825	0.00698854
ENSG00000069535	MAOB	0.427189	1.03231e-10	-0.542633	1.08167e-06	0.115444	0.00314802
ENSG00000069667	RORA	-1.21713	1.58495e-80	2.03977	2.20831e-102	-0.82264	1.6861e-15
ENSG00000069702	TGFBR3	0.0768222	0.236637	0.0645518	0.721721	-0.141374	0.0960064
ENSG00000069849	ATP1B3	-0.197015	5.51887e-05	0.334007	9.95633e-05	-0.136991	0.0133828
ENSG00000069869	NEDD4	-0.180361	0.00700353	0.263765	0.0318475	-0.0834035	0.382851
ENSG00000069943	PIGB	-0.0543406	0.45492	0.062699	0.706435	-0.00835845	1
ENSG00000069956	MAPK6	0.143201	0.0421176	-0.374047	0.00284586	0.230846	0.00196989
ENSG00000069966	GNB5	0.706127	2.30064e-23	-0.690739	3.7502e-07	-0.0153885	0.683506
ENSG00000069974	RAB27A	0.43481	1.14946e-10	-0.217508	0.174767	-0.217302	0.0143109
ENSG00000069998	CECR5	-0.324359	7.62979e-06	0.204295	0.127469	0.120065	0.110164
ENSG00000070010	UFD1L	-1.04382	9.55101e-109	0.983943	1.14262e-38	0.0598809	0.0969321
ENSG00000070018	LRP6	-0.427541	3.77397e-09	0.140595	0.273685	0.286946	3.19316e-05
ENSG00000070031	SCT	0.275313	1.76682e-15	-0.129119	0.392506	-0.146194	1
ENSG00000070047	PHRF1	-0.0766683	0.307407	0.117544	0.378918	-0.0408759	0.651945
ENSG00000070061	IKBKAP	0.246512	0.000143574	-0.238812	0.0455991	-0.00770086	0.894514
ENSG00000070081	NUCB2	0.78682	1.84139e-43	-0.549705	9.91268e-07	-0.237115	0.00278582
ENSG00000070087	PFN2	-0.394664	4.24082e-20	0.112399	0.185405	0.282264	1.82447e-10
ENSG00000070159	PTPN3	0.141024	0.00473715	-0.222631	0.00872972	0.0816076	0.0372494
ENSG00000070182	SPTB	1.97657	4.60547e-231	-1.0163	1.60574e-06	-0.960271	1
ENSG00000070190	DAPP1	0.0644559	0.000886404	-0.0456956	1	-0.0187604	1
ENSG00000070193	FGF10	0.284231	2.08627e-11	-0.133069	0.500944	-0.151162	0.0332963
ENSG00000070214	SLC44A1	-1.68905	2.80725e-210	1.07866	5.17431e-44	0.610388	2.56684e-49
ENSG00000070269	TMEM260	-0.187998	0.0026771	0.175439	0.210512	0.0125589	0.520785
ENSG00000070366	SMG6	-0.144869	0.0429413	0.199419	0.134562	-0.0545498	0.594829
ENSG00000070367	EXOC5	-0.0727242	0.33823	0.319031	0.00718617	-0.246307	0.000659354
ENSG00000070404	FSTL3	0.272512	8.27507e-06	-0.831828	5.41463e-11	0.559315	5.00308e-13
ENSG00000070413	DGCR2	0.383653	1.40359e-07	-0.385048	0.00659556	0.00139548	0.912348
ENSG00000070423	RNF126	-0.312859	5.85713e-07	0.566095	9.92587e-08	-0.253236	0.000257954
ENSG00000070444	MNT	0.0217963	0.814319	-0.0652474	0.705236	0.0434511	0.707393
ENSG00000070476	ZXDC	0.363357	1.69726e-10	-0.208643	0.0388823	-0.154714	0.445422
ENSG00000070495	JMJD6	-0.246977	0.00112974	0.542742	2.83141e-06	-0.295765	6.05018e-05
ENSG00000070501	POLB	-0.165847	0.0354966	0.130611	0.425051	0.0352362	0.636006
ENSG00000070540	WIPI1	-0.406989	6.84113e-12	0.242797	0.0249267	0.164192	0.00493981
ENSG00000070610	GBA2	0.60629	8.22153e-24	-0.0627413	0.854953	-0.543548	1.75161e-11
ENSG00000070614	NDST1	-0.414326	1.52678e-08	1.24474	2.66838e-38	-0.830412	3.20315e-36
ENSG00000070669	ASNS	0.377801	4.05305e-08	-0.539579	1.18262e-05	0.161778	0.011581
ENSG00000070718	AP3M2	-0.994286	2.2617e-57	0.852058	4.05184e-17	0.142228	2.20086e-06
ENSG00000070731	ST6GALNAC2	0.0141229	0.772201	-0.00506755	0.867564	-0.00905531	0.987749
ENSG00000070756	PABPC1	-1.04239	3.71952e-209	0.273488	1.76851e-06	0.768903	1.59081e-115
ENSG00000070759	TESK2	-0.174514	1.63852e-05	0.2151	0.00597003	-0.0405853	0.989835
ENSG00000070761	CFAP20	-0.222806	0.00117399	0.542229	1.88061e-06	-0.319422	7.13053e-06
ENSG00000070770	CSNK2A2	-0.532504	7.59619e-16	0.488179	2.81544e-05	0.044325	0.323735
ENSG00000070778	PTPN21	1.10219	1.218e-55	-0.944076	6.58421e-12	-0.158118	0.451656
ENSG00000070785	EIF2B3	0.376401	1.16004e-07	-0.344873	0.00856803	-0.0315276	0.868435
ENSG00000070808	CAMK2A	1.05985	4.26562e-70	-0.635346	1.43952e-05	-0.424504	0.89407
ENSG00000070814	TCOF1	0.158448	0.0341803	-0.0831147	0.588477	-0.0753333	0.506214
ENSG00000070831	CDC42	-0.530701	1.27877e-43	0.840852	3.35818e-38	-0.310151	8.99614e-14
ENSG00000070882	OSBPL3	-0.38498	4.2302e-05	0.850458	7.46845e-18	-0.465479	9.32444e-12
ENSG00000070950	RAD18	-0.271389	8.65523e-07	0.148806	0.106943	0.122582	0.00154564
ENSG00000070961	ATP2B1	0.0377262	0.472833	0.424206	2.65807e-05	-0.461932	1.73342e-13
ENSG00000071051	NCK2	-0.182347	0.00715604	0.280841	0.0273651	-0.0984941	0.309595
ENSG00000071054	MAP4K4	0.108187	0.0120861	0.617266	3.3727e-15	-0.725453	9.76492e-47
ENSG00000071073	MGAT4A	-0.111534	0.859582	0.577232	6.02409e-08	-0.465698	2.32849e-14
ENSG00000071082	RPL31	-0.177166	5.97847e-19	-0.259576	1.15591e-12	0.436742	3.31491e-93
ENSG00000071127	WDR1	-0.593963	1.68576e-46	1.22775	4.70809e-74	-0.63379	1.83746e-45
ENSG00000071189	SNX13	0.227264	0.00169416	-0.199382	0.143323	-0.0278827	0.983933
ENSG00000071205	ARHGAP10	0.146318	0.0224286	-0.228969	0.0599018	0.0826517	0.277762
ENSG00000071242	RPS6KA2	-0.372384	0.07527	1.67851	1.79154e-68	-1.30612	1.02054e-88
ENSG00000071243	ING3	-0.1992	0.00516846	0.155216	0.242784	0.0439841	0.657728
ENSG00000071246	VASH1	0.193997	1.64178e-05	0.650289	9.2746e-14	-0.844286	1.06711e-46
ENSG00000071282	LMCD1	-0.982034	8.92678e-13	-0.949594	3.77766e-08	1.93163	6.57907e-209
ENSG00000071462	WBSCR22	-0.0877038	0.181663	0.144671	0.211654	-0.0569672	0.439985
ENSG00000071537	SEL1L	-0.00237642	0.924176	-0.0582399	0.585856	0.0606163	0.429683
ENSG00000071539	TRIP13	0.0187536	0.842412	-0.126221	0.262115	0.107467	0.0825097
ENSG00000071553	ATP6AP1	-0.251869	3.17403e-05	0.870276	2.54906e-21	-0.618407	1.55698e-26
ENSG00000071564	TCF3	-0.231881	0.000787247	0.26509	0.0357653	-0.0332096	0.798677
ENSG00000071575	TRIB2	-0.273557	0.195522	-0.834544	2.23378e-09	1.1081	1.02376e-52
ENSG00000071626	DAZAP1	-0.0752044	0.254675	0.366987	0.000393564	-0.291782	6.64804e-06
ENSG00000071655	MBD3	0.154703	0.0212855	-0.042588	0.729887	-0.112115	0.23736
ENSG00000071794	HLTF	0.329838	4.16923e-06	-0.33215	0.0164887	0.00231163	0.899931
ENSG00000071859	FAM50A	-0.023528	0.722327	0.159777	0.114908	-0.136249	0.024927
ENSG00000071889	FAM3A	0.409905	8.58904e-11	-0.200804	0.149067	-0.209102	0.0101538
ENSG00000071894	CPSF1	-0.00906656	0.95735	-0.0662476	0.733549	0.0753141	0.4949
ENSG00000071967	CYBRD1	-0.939361	5.69729e-15	-0.794787	1.70452e-05	1.73415	2.10711e-174
ENSG00000071991	CDH19	-0.757801	0.778161	-0.881646	7.85658e-07	1.63945	2.01512e-152
ENSG00000071994	PDCD2	-0.525942	2.16355e-24	0.711619	4.91304e-16	-0.185676	0.00206567
ENSG00000072042	RDH11	-0.545395	6.63201e-19	0.585554	3.36397e-08	-0.0401591	0.853857
ENSG00000072062	PRKACA	0.714076	7.14147e-29	-0.41186	0.00291942	-0.302217	0.00140067
ENSG00000072071	ADGRL1	0.366394	2.85788e-07	-0.597113	2.82869e-06	0.230719	0.00143981
ENSG00000072110	ACTN1	0.443971	9.39464e-17	-0.929693	5.09568e-22	0.485722	1.11619e-17
ENSG00000072121	ZFYVE26	0.0471778	0.526628	-0.14422	0.262424	0.097042	0.192236
ENSG00000072133	RPS6KA6	0.0984258	0.112791	-0.066977	0.642898	-0.0314489	0.742453
ENSG00000072134	EPN2	0.122907	0.0977787	-0.00595816	1	-0.116949	0.185063
ENSG00000072135	PTPN18	0.0104203	0.811019	-0.189352	0.186512	0.178931	0.0405594
ENSG00000072163	LIMS2	1.54382	4.25319e-198	-0.0973615	0.475222	-1.44646	3.36097e-48
ENSG00000072195	SPEG	1.93942	3.82164e-186	-1.89763	3.80688e-46	-0.0417879	3.67395e-06
ENSG00000072210	ALDH3A2	0.345563	3.96324e-07	-0.815061	1.04934e-10	0.469497	4.5244e-10
ENSG00000072274	TFRC	0.0273339	0.579816	0.0249804	0.855519	-0.0523143	0.412487
ENSG00000072310	SREBF1	-0.367595	4.83155e-10	0.28657	0.00748851	0.0810249	0.0250707
ENSG00000072364	AFF4	0.125427	0.0342325	-0.193451	0.0874883	0.0680243	0.382851
ENSG00000072401	UBE2D1	-0.45029	3.84267e-13	0.342434	0.00139421	0.107856	0.111192
ENSG00000072415	MPP5	-0.147521	0.0502969	0.40217	0.000787469	-0.254649	0.000688979
ENSG00000072422	RHOBTB1	-0.69456	3.55403e-14	-0.0781989	0.937527	0.772759	7.38063e-33
ENSG00000072501	SMC1A	0.125856	0.0554392	0.0655016	0.67618	-0.191357	0.0158526
ENSG00000072506	HSD17B10	0.118308	0.0300729	-0.0139618	0.928582	-0.104346	0.107511
ENSG00000072518	MARK2	0.221307	0.000359299	0.115131	0.343724	-0.336438	1.01152e-05
ENSG00000072571	HMMR	0.112452	0.0907458	-0.0664688	0.601583	-0.045983	0.769548
ENSG00000072609	CHFR	-0.225143	0.00306498	0.28568	0.033373	-0.0605378	0.532022
ENSG00000072657	TRHDE	-0.00791937	0.832081	-0.0271566	0.388637	0.0350759	0.033594
ENSG00000072682	P4HA2	-0.18894	0.0236044	-0.136691	0.32012	0.325631	5.24568e-06
ENSG00000072736	NFATC3	-0.0518604	0.517768	0.13913	0.340189	-0.0872696	0.365558
ENSG00000072756	TRNT1	-0.155601	0.0454261	-0.0316485	0.887518	0.187249	0.0135739
ENSG00000072778	ACADVL	0.345986	2.04884e-11	-0.113071	0.301103	-0.232915	0.000198026
ENSG00000072786	STK10	-0.755728	9.10272e-34	1.04495	7.8397e-23	-0.289223	0.0409394
ENSG00000072803	FBXW11	0.381343	1.18418e-08	-0.435338	0.00041494	0.0539952	0.415803
ENSG00000072818	ACAP1	0.38167	4.49679e-11	-0.425097	1.75501e-05	0.0434273	0.0357731
ENSG00000072832	CRMP1	-1.1373	7.42307e-56	1.99488	2.53324e-71	-0.857579	8.30137e-12
ENSG00000072849	DERL2	-0.631832	5.00776e-23	0.458227	1.98527e-05	0.173606	0.00327462
ENSG00000072864	NDE1	-0.0211783	0.92819	-0.174156	0.196986	0.195334	0.00961869
ENSG00000072952	MRVI1	0.216572	0.00586675	-0.262692	0.0333829	0.0461201	0.291063
ENSG00000072954	TMEM38A	0.439985	7.58018e-16	-0.213026	0.0866969	-0.226959	0.0669513
ENSG00000072958	AP1M1	0.194433	0.00450935	-0.131564	0.363347	-0.0628683	0.493827
ENSG00000073008	PVR	-0.0559957	0.693801	0.286854	0.0176052	-0.230858	0.00130983
ENSG00000073050	XRCC1	-0.0989393	0.212663	0.103518	0.497279	-0.00457816	1
ENSG00000073060	SCARB1	-0.427202	5.15983e-05	-0.366244	0.0267959	0.793446	5.30273e-29
ENSG00000073111	MCM2	0.11946	0.0329808	-0.22181	0.0312586	0.10235	0.0883329
ENSG00000073150	PANX2	0.0391821	0.19602	-0.0909168	0.0912991	0.0517346	0.0559422
ENSG00000073169	SELO	0.178808	0.00217512	-0.00660792	1	-0.1722	0.0239737
ENSG00000073331	ALPK1	-0.146091	0.0680657	-0.0211782	0.759607	0.167269	0.000116487
ENSG00000073350	LLGL2	-0.0875461	0.0597349	0.751413	2.01542e-14	-0.663867	3.56849e-28
ENSG00000073417	PDE8A	-0.608351	5.97288e-22	0.961388	2.23381e-18	-0.353038	0.00188609
ENSG00000073464	CLCN4	0.232792	0.00021494	-0.0689937	0.744195	-0.163798	0.038603
ENSG00000073536	NLE1	-0.0970393	0.2981	-0.0999272	0.495523	0.196966	0.00941565
ENSG00000073578	SDHA	1.36364	6.54503e-143	-0.485944	0.000235425	-0.877692	3.91792e-26
ENSG00000073584	SMARCE1	-0.0963002	0.12528	0.084677	0.492133	0.0116232	0.920319
ENSG00000073614	KDM5A	-0.310118	6.0417e-06	0.209954	0.0931503	0.100164	0.188819
ENSG00000073670	ADAM11	1.52625	2.22011e-137	-0.864834	2.70927e-08	-0.661412	0.663816
ENSG00000073711	PPP2R3A	1.53757	3.79519e-126	-0.951792	7.57014e-11	-0.585773	0.000883811
ENSG00000073712	FERMT2	-0.0326866	0.620082	0.122125	0.264778	-0.0894382	0.183008
ENSG00000073737	DHRS9	0.320092	5.51644e-05	-2.16844	1.80114e-28	1.84835	1.46498e-63
ENSG00000073756	PTGS2	-1.17709	4.25642e-36	-0.389037	0.327447	1.56613	3.88829e-158
ENSG00000073792	IGF2BP2	0.148285	0.00704405	-0.18285	0.0828821	0.0345651	0.650338
ENSG00000073803	MAP3K13	-0.690062	7.51926e-31	0.2992	0.00150057	0.390862	3.90644e-12
ENSG00000073849	ST6GAL1	0.116402	0.0929831	-0.185265	0.157274	0.0688628	0.421523
ENSG00000073910	FRY	1.27562	1.57652e-91	-0.617817	2.61251e-05	-0.6578	1.10452e-07
ENSG00000073921	PICALM	-0.218371	0.000608751	0.467144	1.97754e-05	-0.248773	0.000421796
ENSG00000073969	NSF	-0.227234	0.00383661	0.0591645	0.780918	0.168069	0.00966758
ENSG00000074047	GLI2	0.00682919	0.359783	-0.363511	0.000890922	0.356682	4.14681e-08
ENSG00000074054	CLASP1	0.139751	0.0530975	0.0493528	0.683761	-0.189104	0.0180892
ENSG00000074071	MRPS34	-0.181573	0.000226054	0.286184	0.00114028	-0.104611	0.0686798
ENSG00000074181	NOTCH3	-0.820349	0.881641	-1.10693	9.53222e-12	1.92728	1.87077e-193
ENSG00000074201	CLNS1A	-0.32485	1.78964e-08	-0.124497	0.280231	0.449347	3.41161e-16
ENSG00000074219	TEAD2	-0.0812858	0.367489	-0.300387	0.0159818	0.381673	2.04275e-08
ENSG00000074266	EED	0.0300098	0.636172	-0.032368	0.780742	0.00235825	0.970546
ENSG00000074319	TSG101	-0.295261	1.27093e-07	0.470021	8.32305e-07	-0.174761	0.00428567
ENSG00000074356	NCBP3	0.121484	0.0693156	-0.014802	0.829536	-0.106682	0.327136
ENSG00000074370	ATP2A3	-0.344776	0.00405279	0.769092	6.45246e-22	-0.424316	1.55055e-13
ENSG00000074410	CA12	-0.0695337	0.885087	-0.105723	0.124062	0.175257	2.31317e-10
ENSG00000074416	MGLL	1.33576	8.25517e-85	-1.0774	9.69489e-14	-0.258359	0.838166
ENSG00000074527	NTN4	-0.0132185	0.362084	-0.118868	0.0255544	0.132086	4.82814e-05
ENSG00000074582	BCS1L	0.041281	0.486457	0.265984	0.0430105	-0.307265	8.80136e-05
ENSG00000074590	NUAK1	1.32885	3.43455e-93	-0.839993	3.2519e-09	-0.488856	0.000319789
ENSG00000074603	DPP8	-0.0371129	0.702917	0.249573	0.0560064	-0.212461	0.00672027
ENSG00000074621	SLC24A1	-0.0596298	0.760225	-0.120118	0.107554	0.179748	5.24776e-05
ENSG00000074657	ZNF532	-0.196252	0.00692009	0.199159	0.122221	-0.00290712	0.940596
ENSG00000074660	SCARF1	-1.07982	8.46614e-33	2.12096	1.08823e-113	-1.04114	6.47493e-24
ENSG00000074695	LMAN1	-0.296119	1.70003e-05	0.110287	0.452418	0.185831	0.00511079
ENSG00000074696	HACD3	-0.67672	3.01789e-31	0.704589	7.82025e-13	-0.0278698	1
ENSG00000074755	ZZEF1	-0.0754424	0.391396	0.214793	0.108562	-0.139351	0.0793878
ENSG00000074800	ENO1	-0.810755	1.51338e-92	0.978652	2.96287e-50	-0.167898	0.000247552
ENSG00000074842	MYDGF	-1.6235	2.69089e-277	1.2734	1.80069e-77	0.350099	1.07791e-19
ENSG00000074855	ANO8	0.00103612	0.274997	0.123637	0.961481	-0.124674	0.377938
ENSG00000074935	TUBE1	-0.180351	0.0164551	0.259495	0.0613059	-0.0791432	0.469524
ENSG00000074964	ARHGEF10L	0.439792	8.7984e-10	-0.551967	1.04424e-05	0.112176	0.0426156
ENSG00000075089	ACTR6	-0.128145	0.0968035	0.166726	0.291726	-0.0385812	0.827768
ENSG00000075131	TIPIN	0.0214568	0.804541	0.0028868	0.971251	-0.0243436	0.747813
ENSG00000075142	SRI	-1.00192	4.49898e-91	0.685348	7.90424e-18	0.316576	1.0762e-11
ENSG00000075151	EIF4G3	0.0439866	0.542528	0.101475	0.463376	-0.145461	0.0626924
ENSG00000075188	NUP37	-0.173819	0.0123302	0.17692	0.166942	-0.00310161	1
ENSG00000075213	SEMA3A	1.79061	2.64639e-155	-1.62831	4.04115e-34	-0.162301	0.00757134
ENSG00000075218	GTSE1	0.0895714	0.410675	-0.203719	0.203377	0.114148	0.181198
ENSG00000075223	SEMA3C	0.775151	8.26783e-44	-0.330543	0.0956477	-0.444608	0.000461756
ENSG00000075234	TTC38	-0.160188	0.0363512	0.328872	0.0135595	-0.168684	0.0400241
ENSG00000075239	ACAT1	0.547276	3.66135e-23	-0.266891	0.0240479	-0.280385	4.77833e-05
ENSG00000075240	GRAMD4	0.208643	0.000135375	0.0229236	0.761641	-0.231566	0.00133575
ENSG00000075275	CELSR1	0.605299	1.23975e-21	-0.441013	0.000450769	-0.164286	0.837147
ENSG00000075292	ZNF638	0.0347922	0.645995	0.11246	0.473605	-0.147252	0.0848402
ENSG00000075303	SLC25A40	0.127405	0.0353754	-0.103113	0.368132	-0.024292	0.954747
ENSG00000075336	TIMM21	0.32316	5.48046e-06	-0.214492	0.156276	-0.108668	0.302302
ENSG00000075340	ADD2	0.00966369	0.387604	0.00882905	1	-0.0184927	1
ENSG00000075391	RASAL2	0.389336	1.96388e-18	0.843964	5.33782e-17	-1.2333	1.15473e-67
ENSG00000075399	VPS9D1	0.434062	2.85135e-10	-0.411797	0.00106146	-0.0222652	0.626304
ENSG00000075407	ZNF37A	0.103184	0.142874	-0.0986997	0.394372	-0.00448442	0.872325
ENSG00000075413	MARK3	0.0266491	0.677502	0.119776	0.352024	-0.146425	0.0418966
ENSG00000075415	SLC25A3	0.428612	2.25722e-70	-0.386227	6.43082e-19	-0.0423846	0.155479
ENSG00000075420	FNDC3B	-0.568211	9.24482e-21	0.077478	0.550296	0.490733	4.58245e-19
ENSG00000075426	FOSL2	-0.849108	3.7616e-47	1.003	1.35375e-25	-0.153892	0.136469
ENSG00000075539	FRYL	-0.108601	0.162836	0.262566	0.0465115	-0.153965	0.0604157
ENSG00000075568	TMEM131	0.127111	0.0875283	-0.196709	0.155087	0.0695979	0.440064
ENSG00000075618	FSCN1	-2.61299	0	2.86067	0	-0.247678	0.0302253
ENSG00000075624	ACTB	-2.42949	0	1.94348	1.92332697257051e-312	0.486009	3.8081e-41
ENSG00000075643	MOCOS	0.025849	0.0862346	-0.127529	0.0166384	0.10168	0.00452569
ENSG00000075651	PLD1	-0.178437	0.00858332	0.191775	0.109631	-0.0133383	0.910005
ENSG00000075702	WDR62	0.122947	0.00466844	-0.104621	0.142132	-0.018326	0.580946
ENSG00000075711	DLG1	-0.16587	0.086837	-0.419404	0.00129639	0.585275	6.66204e-17
ENSG00000075785	RAB7A	-0.907958	1.03063e-86	0.805821	6.88249e-27	0.102137	0.0209843
ENSG00000075790	BCAP29	0.156602	0.00398665	0.163539	0.15386	-0.320141	3.98984e-07
ENSG00000075826	SEC31B	0.186405	0.000102161	-0.109273	0.256168	-0.0771321	0.564152
ENSG00000075856	SART3	0.0638345	0.386246	-0.0392561	0.749766	-0.0245784	0.924184
ENSG00000075884	ARHGAP15	-0.0173811	0.865011	-0.0287888	0.460252	0.0461699	0.0499604
ENSG00000075914	EXOSC7	-0.301749	1.01605e-05	0.243908	0.0455991	0.0578412	0.483908
ENSG00000075945	KIFAP3	1.0481	1.84169e-80	-0.231172	0.219743	-0.816926	4.16895e-24
ENSG00000075975	MKRN2	-0.186535	0.0134576	0.306374	0.0244037	-0.119839	0.177654
ENSG00000076003	MCM6	0.0672071	0.409628	-0.0280818	0.939547	-0.0391253	0.659306
ENSG00000076043	REXO2	-0.560845	2.33878e-31	0.0541842	0.567479	0.50666	2.4857e-27
ENSG00000076053	RBM7	-0.435027	9.89518e-09	0.168468	0.211417	0.266559	0.000133066
ENSG00000076067	RBMS2	-0.494547	6.9065e-14	0.856784	4.71007e-15	-0.362237	2.154e-06
ENSG00000076108	BAZ2A	-0.342866	1.79123e-07	0.478034	2.88399e-05	-0.135168	0.0854402
ENSG00000076201	PTPN23	-0.183232	0.0119337	0.320707	0.0120867	-0.137475	0.110267
ENSG00000076242	MLH1	0.505166	3.04624e-13	-0.309661	0.035272	-0.195504	0.0769434
ENSG00000076248	UNG	-0.0283768	0.828827	-0.0243987	0.873523	0.0527755	0.594076
ENSG00000076258	FMO4	-0.00367189	0.991044	0.0342418	0.693535	-0.0305699	0.496899
ENSG00000076321	KLHL20	-0.0753461	0.431986	-0.135235	0.364212	0.210582	0.00921329
ENSG00000076344	RGS11	0.314094	2.94947e-09	-0.386562	6.18373e-06	0.0724674	0.0050635
ENSG00000076356	PLXNA2	0.574516	5.93515e-42	0.904119	1.5635e-19	-1.47864	1.47685e-82
ENSG00000076382	SPAG5	0.0864237	0.189204	-0.051761	0.779523	-0.0346627	0.663499
ENSG00000076513	ANKRD13A	-0.0376365	0.685447	0.232183	0.0763863	-0.194547	0.0156896
ENSG00000076554	TPD52	0.926303	2.23183e-39	-0.980372	1.47432e-14	0.054069	0.00858852
ENSG00000076555	ACACB	0.841445	1.32671e-41	-0.34722	0.0462824	-0.494224	0.00420004
ENSG00000076604	TRAF4	-1.45961	9.03801e-126	1.2989	7.58102e-46	0.160708	1.59045e-06
ENSG00000076641	PAG1	0.835579	2.12845e-31	-1.1659	1.40609e-18	0.33032	4.31039e-06
ENSG00000076650	GPATCH1	0.0516513	0.356406	-0.0151671	0.84987	-0.0364842	0.767773
ENSG00000076662	ICAM3	-0.797143	2.03874e-33	0.847688	3.32976e-15	-0.0505454	0.857792
ENSG00000076685	NT5C2	0.274823	0.000129383	-0.189708	0.211369	-0.0851153	0.404805
ENSG00000076706	MCAM	-0.422383	3.61736e-11	1.32336	8.32051e-50	-0.900973	5.59525e-49
ENSG00000076716	GPC4	-0.101393	0.257442	-0.123654	0.215738	0.225046	1.77475e-06
ENSG00000076864	RAP1GAP	0.572203	1.42813e-23	-0.497124	4.20768e-07	-0.0750786	0.0564805
ENSG00000076924	XAB2	-0.0920272	0.229527	0.107185	0.467512	-0.0151576	0.916059
ENSG00000076928	ARHGEF1	-0.648644	6.57428e-21	0.732817	1.30077e-09	-0.0841729	0.962928
ENSG00000076944	STXBP2	-0.795938	3.4427e-38	0.97267	1.73746e-20	-0.176732	0.908628
ENSG00000076984	MAP2K7	-0.242273	0.000395559	0.159051	0.211689	0.0832226	0.308661
ENSG00000077009	NMRK2	2.1334	1.26532e-280	-1.04513	0.000291754	-1.08828	4.97328e-07
ENSG00000077044	DGKD	-0.0757413	1	0.716572	2.19322e-08	-0.64083	1.02756e-16
ENSG00000077063	CTTNBP2	0.737945	9.73725e-32	-0.589602	5.49527e-08	-0.148344	0.145514
ENSG00000077092	RARB	0.0852678	0.00284769	-0.0564329	0.229819	-0.0288349	0.810986
ENSG00000077097	TOP2B	0.572342	3.17105e-21	-0.416474	0.000531237	-0.155869	0.0887875
ENSG00000077147	TM9SF3	-0.460475	8.22168e-19	0.613125	9.19843e-12	-0.15265	0.0234783
ENSG00000077150	NFKB2	-0.570045	1.17702e-12	0.0817132	0.392179	0.488332	2.39854e-13
ENSG00000077152	UBE2T	0.24975	0.000296996	-0.0827911	0.67466	-0.166959	0.0391659
ENSG00000077157	PPP1R12B	3.89362	0	-2.60761	7.30731e-88	-1.28601	9.90827e-14
ENSG00000077232	DNAJC10	-0.324073	1.2356e-06	0.082837	0.562005	0.241236	0.000184981
ENSG00000077235	GTF3C1	0.248948	0.00027138	0.00408192	0.945953	-0.25303	0.00266772
ENSG00000077238	IL4R	-1.75146	2.26433e-211	2.1048	1.36024e-129	-0.353341	4.14579e-05
ENSG00000077254	USP33	-0.0528083	0.566167	0.0789588	0.634928	-0.0261505	0.816398
ENSG00000077264	PAK3	-0.128019	0.779774	-0.180304	0.0312227	0.308324	2.25764e-15
ENSG00000077274	CAPN6	0.0774536	1	-0.210317	1	0.132864	7.16876e-05
ENSG00000077279	DCX	0.135355	0.000244645	-0.17768	0.00797107	0.0423248	0.109119
ENSG00000077312	SNRPA	-0.534158	2.8208e-15	0.364345	0.00242812	0.169813	0.00508764
ENSG00000077348	EXOSC5	0.00340594	0.779118	0.0146256	0.909981	-0.0180316	1
ENSG00000077380	DYNC1I2	-0.0549898	0.343175	0.0138173	0.92814	0.0411725	0.571612
ENSG00000077454	LRCH4	-0.356988	1.56715e-06	0.277249	0.0349913	0.0797393	0.31299
ENSG00000077458	FAM76B	-0.248218	0.00026234	0.366057	0.00329423	-0.117839	0.218002
ENSG00000077463	SIRT6	-0.251093	0.0018676	0.420505	0.00364996	-0.169412	0.0650991
ENSG00000077514	POLD3	-0.132817	0.0478517	0.0952726	0.468448	0.037544	0.647068
ENSG00000077522	ACTN2	4.47127	0	-2.43766	1.27459e-60	-2.03362	7.63016e-21
ENSG00000077549	CAPZB	-0.623004	5.61943e-55	0.647456	7.62205e-22	-0.0244523	0.741809
ENSG00000077585	GPR137B	-0.772009	1.04024e-25	0.0975902	0.120388	0.674418	1.10729e-34
ENSG00000077616	NAALAD2	0.0225289	0.33823	-0.0572746	0.252088	0.0347457	0.247389
ENSG00000077684	JADE1	0.767413	1.95824e-27	-0.605257	1.35278e-05	-0.162156	0.703708
ENSG00000077713	SLC25A43	-0.555868	1.55667e-11	-0.0255416	0.498699	0.58141	1.15322e-25
ENSG00000077721	UBE2A	-0.64373	1.58969e-32	0.735407	6.95122e-16	-0.0916769	0.251443
ENSG00000077782	FGFR1	-0.107904	0.0832684	0.0404333	0.762613	0.0674711	0.368509
ENSG00000077942	FBLN1	-0.680791	7.9476e-21	0.0848809	0.169867	0.59591	8.52223e-23
ENSG00000077943	ITGA8	-0.705754	2.86685e-28	1.28018	4.7317e-46	-0.574422	0.21352
ENSG00000078018	MAP2	-0.239564	0.331775	-0.278561	0.00720475	0.518126	2.04698e-18
ENSG00000078043	PIAS2	0.105867	0.139524	0.0374814	0.79205	-0.143348	0.0703126
ENSG00000078053	AMPH	-0.00930912	0.195729	-0.180574	0.00739505	0.189883	5.83315e-05
ENSG00000078061	ARAF	-0.0749331	0.387212	0.30858	0.0124029	-0.233647	0.00181133
ENSG00000078070	MCCC1	0.373724	2.80619e-09	-0.0731487	0.700632	-0.300575	0.000511561
ENSG00000078098	FAP	-0.662773	6.30903e-15	-0.342556	0.985587	1.00533	3.9562e-80
ENSG00000078114	NEBL	3.92341	0	-2.44103	3.48696e-61	-1.48238	0.0044535
ENSG00000078124	ACER3	0.0941357	0.193543	-0.0147885	0.886116	-0.0793472	0.485613
ENSG00000078140	UBE2K	-0.307269	8.9205e-09	0.438881	4.03148e-06	-0.131612	0.0474504
ENSG00000078142	PIK3C3	0.00708709	0.923404	0.114258	0.390454	-0.121345	0.11954
ENSG00000078177	N4BP2	-0.163464	0.0389073	0.523232	1.7289e-05	-0.359768	1.58073e-06
ENSG00000078237	TIGAR	-0.452253	4.3282e-11	0.900602	3.58045e-18	-0.44835	3.52599e-09
ENSG00000078246	TULP3	-0.438963	6.38014e-07	-0.0827032	0.663176	0.521666	1.70429e-14
ENSG00000078269	SYNJ2	-1.07237	4.60136e-54	0.330513	0.000391023	0.741861	4.14781e-41
ENSG00000078295	ADCY2	-0.000583638	0.578399	-0.031316	0.299293	0.0318996	0.136469
ENSG00000078304	PPP2R5C	0.326325	4.25477e-08	-0.188606	0.134753	-0.137719	0.0672914
ENSG00000078328	RBFOX1	1.62425	5.38392e-170	-0.793347	0.00702792	-0.8309	0.994646
ENSG00000078369	GNB1	-0.594628	5.14361e-35	0.638775	4.20341e-15	-0.0441476	0.678277
ENSG00000078401	EDN1	-1.39443	8.40556e-43	1.43369	4.06258e-15	-0.0392535	1.11521e-13
ENSG00000078403	MLLT10	0.0792244	0.322268	-0.0397665	0.859476	-0.0394579	0.679593
ENSG00000078487	ZCWPW1	0.456231	1.2907e-12	-0.478228	2.27183e-05	0.0219979	0.165963
ENSG00000078596	ITM2A	-0.392653	2.76509e-08	1.2815	1.21233e-36	-0.88885	1.1004e-38
ENSG00000078618	NRDC	-0.110964	0.0933094	0.10848	0.398821	0.00248443	1
ENSG00000078668	VDAC3	0.609731	1.13586e-40	0.0117875	0.883566	-0.621519	9.21573e-30
ENSG00000078674	PCM1	0.407971	1.16567e-11	-0.265341	0.0307819	-0.142631	0.0857925
ENSG00000078687	TNRC6C	0.655642	1.96421e-20	-0.848926	5.75435e-11	0.193283	0.00354414
ENSG00000078699	CBFA2T2	0.119944	0.107287	-0.249056	0.0624406	0.129112	0.106274
ENSG00000078725	BRINP1	-0.165868	0.0115535	0.330631	0.000785918	-0.164762	0.0121579
ENSG00000078747	ITCH	-0.0168256	0.857874	0.0590982	0.709696	-0.0422726	0.680834
ENSG00000078804	TP53INP2	0.309589	1.95485e-06	0.0252749	0.761422	-0.334864	3.65032e-05
ENSG00000078808	SDF4	-0.551487	1.40339e-26	0.197002	0.0365179	0.354485	1.39601e-12
ENSG00000078814	MYH7B	3.85052	0	-1.97547	1.22907e-21	-1.87506	1
ENSG00000078902	TOLLIP	-0.421919	1.74874e-12	0.525523	1.56029e-07	-0.103605	0.138322
ENSG00000078967	UBE2D4	0.0305748	0.625487	-0.217852	0.0977229	0.187277	0.0181149
ENSG00000079102	RUNX1T1	1.51192	1.21974e-121	-1.67636	2.78534e-41	0.164444	0.000938436
ENSG00000079134	THOC1	-0.108328	0.149297	0.172249	0.205747	-0.0639208	0.493827
ENSG00000079150	FKBP7	-0.493588	3.88612e-07	-0.222226	0.261235	0.715813	2.00955e-24
ENSG00000079156	OSBPL6	-0.192541	0.511504	-0.395024	0.000133828	0.587566	2.40076e-22
ENSG00000079215	SLC1A3	0.556236	3.55753e-19	-0.441145	5.23682e-05	-0.115091	0.333992
ENSG00000079246	XRCC5	-0.415826	5.00367e-17	0.606596	1.2259e-12	-0.190771	0.000731112
ENSG00000079257	LXN	-1.52465	1.89174e-134	1.41211	4.12461e-51	0.112539	5.66342e-08
ENSG00000079277	MKNK1	-0.112976	0.139798	0.0935988	0.571973	0.0193768	0.806911
ENSG00000079308	TNS1	1.92416	3.31722e-239	-1.26113	1.24025e-21	-0.663037	3.96625e-06
ENSG00000079313	REXO1	-0.197508	0.00685791	0.484452	4.53952e-05	-0.286944	0.000176895
ENSG00000079332	SAR1A	-0.512606	3.85411e-21	0.190619	0.0527477	0.321986	2.07314e-09
ENSG00000079337	RAPGEF3	-0.205006	0.032932	0.674463	9.07427e-10	-0.469457	2.88696e-12
ENSG00000079385	CEACAM1	-0.200337	0.0151351	0.424881	0.000283794	-0.224545	0.00132056
ENSG00000079387	SENP1	-0.00540019	0.872798	-0.0680288	0.432638	0.073429	0.23804
ENSG00000079393	DUSP13	0.532304	4.44945e-32	-0.31984	0.0349032	-0.212463	1
ENSG00000079432	CIC	0.240188	0.000529554	-0.502983	6.72163e-05	0.262795	0.000493901
ENSG00000079435	LIPE	0.284589	1.22195e-07	-0.232355	0.0331514	-0.0522345	0.92996
ENSG00000079459	FDFT1	-0.571365	3.41802e-25	0.167674	0.0995874	0.403691	9.52165e-15
ENSG00000079462	PAFAH1B3	0.0729852	0.194449	-0.290037	0.00357628	0.217051	0.000208743
ENSG00000079482	OPHN1	-0.0429085	0.798035	0.091084	0.751307	-0.0481755	0.770967
ENSG00000079616	KIF22	0.659501	8.66716e-20	-0.509064	0.000886636	-0.150437	0.281262
ENSG00000079689	SCGN	-0.167331	1	-0.123908	1	0.291239	5.1539e-16
ENSG00000079691	LRRC16A	0.149686	0.00137975	-0.490986	3.22587e-06	0.3413	5.78481e-08
ENSG00000079739	PGM1	1.85998	3.27602e-218	-1.44033	5.5401e-29	-0.419646	0.0472782
ENSG00000079785	DDX1	-0.150491	0.00906304	0.175679	0.0980188	-0.0251882	0.770967
ENSG00000079805	DNM2	-0.0763848	0.574281	0.65586	1.55106e-08	-0.579475	7.15681e-16
ENSG00000079819	EPB41L2	-1.25438	5.08521e-99	0.982496	1.62668e-28	0.271884	8.65465e-20
ENSG00000079841	RIMS1	-0.135728	0.00635203	0.232716	0.00115747	-0.0969882	0.330397
ENSG00000079931	MOXD1	0.229865	3.12524e-06	-0.222457	0.00872307	-0.00740793	0.325277
ENSG00000079950	STX7	-0.00939159	0.987535	0.375101	0.00205037	-0.365709	3.36623e-07
ENSG00000079974	RABL2B	-0.122328	0.134074	-0.104071	0.495068	0.226399	0.00265728
ENSG00000079999	KEAP1	-0.0191543	0.876134	0.211996	0.0846853	-0.192842	0.0079363
ENSG00000080166	DCT	0.00478315	0.31684	-0.00237141	1	-0.00241174	1
ENSG00000080189	SLC35C2	-0.589882	1.10028e-15	0.136533	0.274051	0.453349	7.33403e-13
ENSG00000080200	CRYBG3	0.393116	4.86186e-09	-0.146503	0.342782	-0.246614	0.00720323
ENSG00000080298	RFX3	-0.280847	3.62707e-05	0.266893	0.0366279	0.0139541	0.599575
ENSG00000080345	RIF1	-0.152689	0.0497818	-0.00604302	0.985553	0.158732	0.040735
ENSG00000080371	RAB21	0.777123	2.80729e-48	-0.256413	0.0470141	-0.52071	2.46468e-13
ENSG00000080493	SLC4A4	0.523075	1.93144e-16	-0.690074	3.0165e-10	0.166999	0.000144328
ENSG00000080503	SMARCA2	-0.104687	0.225128	-0.248403	0.0513699	0.35309	4.40083e-07
ENSG00000080546	SESN1	0.0205737	0.674447	0.0327682	0.993994	-0.0533419	0.679262
ENSG00000080561	MID2	0.116614	0.0367275	-0.170559	0.0951792	0.0539444	0.336541
ENSG00000080573	COL5A3	-0.397718	1	-0.229843	0.449461	0.627562	1.46457e-49
ENSG00000080603	SRCAP	0.0448139	0.294989	-0.0278847	0.708424	-0.0169292	0.907329
ENSG00000080608	PUM3	-0.305815	0.000118239	0.0651657	0.719537	0.24065	0.000522854
ENSG00000080644	CHRNA3	0.422667	6.6268e-20	-0.257818	0.04806	-0.164849	0.964521
ENSG00000080709	KCNN2	-0.489299	0.0187239	1.57755	9.39648e-62	-1.08825	3.85446e-63
ENSG00000080802	CNOT4	0.0112012	0.90916	-0.015031	0.930534	0.00382976	0.978609
ENSG00000080815	PSEN1	-0.224581	0.0015317	0.116373	0.360489	0.108208	0.196327
ENSG00000080819	CPOX	-0.256632	0.000345494	0.487601	4.72959e-05	-0.23097	0.00407069
ENSG00000080822	CLDND1	-0.791284	5.64536e-44	0.876095	1.27911e-20	-0.0848113	0.521143
ENSG00000080823	MOK	-0.159829	0.787017	-0.461403	0.000119196	0.621232	9.43008e-21
ENSG00000080824	HSP90AA1	0.154308	2.73492e-05	0.126573	0.0750922	-0.280881	6.92413e-13
ENSG00000080845	DLGAP4	-0.614391	7.0502e-25	0.586943	4.07343e-09	0.0274474	0.569253
ENSG00000080986	NDC80	0.132286	0.0137544	-0.240202	0.00984664	0.107916	0.0229483
ENSG00000081014	AP4E1	0.327829	9.39594e-08	-0.279967	0.0246043	-0.0478622	0.903603
ENSG00000081019	RSBN1	0.280223	1.76651e-05	-0.116862	0.334934	-0.163362	0.105491
ENSG00000081026	MAGI3	0.0735994	0.345747	-0.161611	0.26098	0.0880117	0.321845
ENSG00000081041	CXCL2	-2.30567	1.15852e-22	-1.53752	2.02454e-13	3.84319	0
ENSG00000081051	AFP	-0.154603	0.950237	-0.204129	0.0637366	0.358732	1.99436e-27
ENSG00000081052	COL4A4	-0.0860574	0.997611	0.080284	0.763095	0.00577337	0.082169
ENSG00000081059	TCF7	-0.279897	6.46437e-05	0.182174	0.144542	0.0977231	0.119853
ENSG00000081087	OSTM1	-0.247797	0.000240047	0.390091	0.00115405	-0.142294	0.0732496
ENSG00000081138	CDH7	-0.0527065	1	-0.15586	1	0.208567	1.2102e-13
ENSG00000081154	PCNP	-0.18408	0.000485808	0.166934	0.0937801	0.0171458	0.865937
ENSG00000081177	EXD2	0.168595	0.0149579	-0.178278	0.1653	0.009683	0.826283
ENSG00000081181	ARG2	0.14389	0.00338902	0.327781	0.00191748	-0.47167	6.69127e-12
ENSG00000081189	MEF2C	-0.411362	8.26358e-12	1.88132	4.30839e-147	-1.46996	1.5109e-173
ENSG00000081277	PKP1	-0.0576014	0.336183	-0.187806	0.00555142	0.245407	7.11017e-09
ENSG00000081307	UBA5	-0.236952	0.000651411	0.368594	0.00240559	-0.131642	0.113375
ENSG00000081320	STK17B	-0.362989	0.0228939	-0.652603	3.39432e-06	1.01559	1.48828e-52
ENSG00000081377	CDC14B	0.443715	1.3759e-11	-0.226274	0.134703	-0.217441	0.0603734
ENSG00000081386	ZNF510	0.0652697	0.181477	-0.0674146	0.47986	0.00214495	0.935895
ENSG00000081479	LRP2	0.107934	2.48166e-05	-0.0631614	0.194279	-0.0447722	0.82713
ENSG00000081665	ZNF506	0.00383907	0.456499	-0.172455	0.0484586	0.168616	0.00476288
ENSG00000081692	JMJD4	-0.0673437	0.475746	-0.0221736	0.905587	0.0895172	0.335616
ENSG00000081721	DUSP12	-0.204184	0.00376924	0.154829	0.242616	0.0493546	0.586176
ENSG00000081760	AACS	0.220538	0.00218403	-0.264456	0.0492045	0.0439181	0.557936
ENSG00000081791	KIAA0141	0.113903	0.133111	0.00892618	0.970958	-0.122829	0.164615
ENSG00000081803	CADPS2	0.422211	9.38882e-12	-0.273274	0.0147777	-0.148936	0.64587
ENSG00000081870	HSPB11	0.0777293	0.219579	-0.294297	0.0131728	0.216568	0.00264244
ENSG00000081913	PHLPP1	-0.272229	2.17019e-08	0.275578	0.002581	-0.00334922	0.307355
ENSG00000081923	ATP8B1	-0.408539	3.65908e-20	0.3526	5.10178e-06	0.0559384	6.38906e-05
ENSG00000082014	SMARCD3	1.59213	2.1285e-134	-1.83162	1.29891e-46	0.239494	2.19555e-06
ENSG00000082068	WDR70	-0.328091	8.898e-07	0.361611	0.00299026	-0.0335199	0.922794
ENSG00000082146	STRADB	0.68768	1.28906e-23	-0.431243	0.00270935	-0.256437	0.0315793
ENSG00000082153	BZW1	-0.832104	7.92322e-60	0.605262	5.92725e-13	0.226842	2.23825e-06
ENSG00000082175	PGR	0.192216	2.90595e-06	-0.133671	0.0390152	-0.0585452	0.518912
ENSG00000082196	C1QTNF3	0.0772205	0.014753	-0.0773232	0.195138	0.000102717	0.622221
ENSG00000082212	ME2	0.148684	0.0429431	-0.0277562	0.918024	-0.120928	0.176874
ENSG00000082213	C5orf22	-0.0492823	0.656217	0.287014	0.00508983	-0.237731	0.000143967
ENSG00000082258	CCNT2	0.00766083	0.749387	0.226642	0.0884985	-0.234303	0.00218739
ENSG00000082269	FAM135A	-0.0551396	0.48376	0.0682319	0.654425	-0.0130923	0.926032
ENSG00000082293	COL19A1	0.042047	0.077191	-0.0543052	0.146872	0.0122582	0.296909
ENSG00000082397	EPB41L3	1.30432	6.54566e-74	-1.32917	2.26316e-24	0.0248502	5.45022e-05
ENSG00000082438	COBLL1	-0.244888	0.00488541	0.0237475	1	0.22114	0.000393554
ENSG00000082458	DLG3	0.485007	2.6856e-14	-0.552394	4.49271e-07	0.0673874	0.0263652
ENSG00000082497	SERTAD4	-0.191437	0.416808	-0.388315	0.000297341	0.579752	1.41207e-22
ENSG00000082512	TRAF5	-0.345423	0.00151981	-0.367397	0.0188873	0.71282	5.86896e-28
ENSG00000082515	MRPL22	-0.172796	0.00162231	0.562482	4.25683e-10	-0.389686	3.90368e-12
ENSG00000082516	GEMIN5	0.0740292	0.269962	0.00837394	0.943406	-0.0824031	0.283252
ENSG00000082556	OPRK1	0.0122975	1	-0.00868105	1	-0.00361647	1
ENSG00000082641	NFE2L1	0.907472	1.1707e-56	-0.707366	5.31172e-10	-0.200106	0.0335756
ENSG00000082684	SEMA5B	0.474267	2.30548e-12	-0.735551	1.1595e-09	0.261284	3.2888e-05
ENSG00000082701	GSK3B	-0.138827	0.0745151	0.142851	0.34941	-0.00402401	1
ENSG00000082781	ITGB5	-0.130387	0.0853069	-0.219296	0.0884029	0.349684	3.92545e-07
ENSG00000082805	ERC1	0.727274	1.30995e-28	-0.417836	0.00330193	-0.309438	0.00232976
ENSG00000082898	XPO1	0.17699	0.00781423	-0.137459	0.290081	-0.0395312	0.743513
ENSG00000082996	RNF13	-0.817446	1.31589e-36	0.731264	5.1502e-12	0.0861817	0.0683172
ENSG00000083067	TRPM3	-0.0091683	0.477282	-0.0597596	0.155129	0.0689279	0.0307643
ENSG00000083097	DOPEY1	0.0679516	0.15756	-0.0798022	0.315438	0.0118506	0.643566
ENSG00000083099	LYRM2	-0.163763	0.0204738	0.103454	0.487633	0.0603093	0.443019
ENSG00000083123	BCKDHB	0.34017	2.4355e-07	-0.246183	0.063243	-0.093987	0.585531
ENSG00000083168	KAT6A	-0.229443	0.000997885	0.452123	0.000152865	-0.222681	0.00357311
ENSG00000083223	ZCCHC6	-0.280083	4.75904e-05	0.317138	0.0130128	-0.0370548	0.895416
ENSG00000083290	ULK2	0.402698	2.45846e-08	-0.521963	6.42306e-05	0.119264	0.0781905
ENSG00000083312	TNPO1	-0.441194	1.3954e-14	0.567317	9.61061e-09	-0.126123	0.0927525
ENSG00000083444	PLOD1	-0.7934	1.65861e-31	0.0449971	0.619737	0.748403	8.61753e-42
ENSG00000083454	P2RX5	0.116871	2.19954e-05	-0.0582547	1	-0.0586162	1
ENSG00000083457	ITGAE	0.300997	1.22076e-08	-0.0709298	0.562946	-0.230067	0.000210593
ENSG00000083520	DIS3	-0.105898	0.154031	0.151733	0.276486	-0.0458354	0.654062
ENSG00000083535	PIBF1	-0.0188661	0.780001	-0.0701232	0.649546	0.0889893	0.229215
ENSG00000083544	TDRD3	0.547134	8.72573e-15	-0.456786	0.00072442	-0.0903476	0.854946
ENSG00000083635	NUFIP1	-0.25089	4.91042e-05	0.18797	0.121861	0.0629201	0.208292
ENSG00000083642	PDS5B	-0.16967	0.0174316	0.0944187	0.51804	0.0752514	0.355811
ENSG00000083720	OXCT1	1.53819	1.3439e-120	-1.49874	2.07226e-28	-0.0394534	0.137454
ENSG00000083750	RRAGB	0.0177431	0.779202	-0.119712	0.364451	0.101969	0.207403
ENSG00000083782	EPYC	0.000833387	1	-0.00300758	1	0.0021742	1
ENSG00000083799	CYLD	0.124556	0.0818513	-0.311072	0.0237858	0.186516	0.0270863
ENSG00000083807	SLC27A5	0.693513	8.56789e-23	-0.69402	1.13004e-07	0.000507493	0.347406
ENSG00000083812	ZNF324	-0.0205534	1	-0.146207	0.20935	0.16676	0.0144389
ENSG00000083814	ZNF671	0.106957	0.0187591	-0.0686527	0.395708	-0.0383048	0.786865
ENSG00000083817	ZNF416	-0.0351902	0.5562	0.0471512	0.686662	-0.0119609	0.911893
ENSG00000083828	ZNF586	-0.0379496	0.663743	-0.0406403	0.720553	0.07859	0.230978
ENSG00000083838	ZNF446	-0.0168321	1	-0.194385	0.123457	0.211218	0.00323727
ENSG00000083844	ZNF264	-0.178977	0.0125655	0.273159	0.0446956	-0.0941811	0.38895
ENSG00000083845	RPS5	-0.378556	4.1057e-102	-0.0770541	0.0297466	0.45561	7.44309e-123
ENSG00000083857	FAT1	0.787194	2.25149e-27	-0.87416	1.0323e-10	0.0869664	0.0521561
ENSG00000083896	YTHDC1	-0.128937	0.0273711	0.24539	0.0281497	-0.116453	0.133592
ENSG00000083937	CHMP2B	-0.507433	1.87197e-16	0.49429	3.80818e-06	0.0131429	0.750835
ENSG00000084070	SMAP2	-0.247656	0.000315265	0.3196	0.0126031	-0.0719442	0.575726
ENSG00000084072	PPIE	-0.152748	0.0526012	0.0962959	0.573961	0.056452	0.510069
ENSG00000084073	ZMPSTE24	-0.402835	3.27865e-09	0.378725	0.00198763	0.0241102	0.613474
ENSG00000084090	STARD7	0.43921	1.08157e-15	-0.020419	0.922874	-0.418791	5.81529e-09
ENSG00000084092	NOA1	-0.120542	0.23299	-0.289026	0.0399998	0.409569	4.95077e-08
ENSG00000084093	REST	-0.2803	1.34352e-06	0.642737	1.54589e-10	-0.362436	9.2954e-09
ENSG00000084112	SSH1	-0.713988	1.55264e-26	0.452051	4.397e-05	0.261937	5.60984e-06
ENSG00000084207	GSTP1	-0.388286	7.14121e-49	0.161852	0.00115144	0.226434	2.00755e-15
ENSG00000084234	APLP2	0.365412	1.08517e-18	0.242491	0.00219575	-0.607903	2.43757e-37
ENSG00000084463	WBP11	-0.205982	0.00118151	0.0688185	0.586206	0.137164	0.0491499
ENSG00000084623	EIF3I	-0.260526	2.92665e-09	0.321989	4.08633e-05	-0.0614625	0.27251
ENSG00000084636	COL16A1	1.58512	9.12067e-113	-1.65925	7.62079e-36	0.074134	3.83617e-07
ENSG00000084652	TXLNA	-0.36566	9.55137e-08	0.33681	0.00599245	0.0288498	0.653992
ENSG00000084674	APOB	-0.0940928	3.99834e-05	0.0908756	0.0047335	0.0032172	0.163195
ENSG00000084676	NCOA1	0.568207	2.11625e-16	-0.6017	3.39617e-06	0.033493	0.483673
ENSG00000084693	AGBL5	0.136603	0.0692875	-0.221265	0.127724	0.0846621	0.38581
ENSG00000084710	EFR3B	-0.189698	0.00443923	0.208468	0.0979764	-0.0187697	0.951369
ENSG00000084731	KIF3C	-0.712995	1.53186e-17	0.00785662	0.486138	0.705138	1.89117e-30
ENSG00000084733	RAB10	-0.255734	6.57467e-06	0.0818866	0.46932	0.173847	0.00429745
ENSG00000084754	HADHA	0.459675	1.0458e-23	-0.382224	1.08125e-05	-0.0774508	0.218267
ENSG00000084764	MAPRE3	0.211632	0.00382533	-0.539984	5.65454e-05	0.328353	2.7409e-05
ENSG00000084774	CAD	0.0416521	0.574336	-0.216975	0.102676	0.175323	0.0220708
ENSG00000085063	CD59	-1.88384	4.23539e-278	0.183589	0.0096928	1.70026	1.22045196095689e-312
ENSG00000085117	CD82	-0.603825	5.05319e-08	-0.111972	1	0.715797	2.47666e-38
ENSG00000085185	BCORL1	-0.0123106	0.911894	-0.0113567	0.674642	0.0236674	0.568313
ENSG00000085224	ATRX	0.328339	2.26654e-11	0.00736743	0.965712	-0.335707	3.83296e-09
ENSG00000085231	AK6	-0.283669	6.19016e-06	0.161556	0.18802	0.122113	0.0589501
ENSG00000085274	MYNN	-0.0372997	0.800271	-0.105359	0.441964	0.142659	0.0800036
ENSG00000085276	MECOM	-1.60727	6.84802e-127	0.742418	2.55506e-22	0.864848	7.26855e-83
ENSG00000085365	SCAMP1	0.302623	6.07188e-06	-0.0749878	0.642898	-0.227635	0.0094946
ENSG00000085377	PREP	0.650797	8.97903e-22	-0.363337	0.0151429	-0.28746	0.0253094
ENSG00000085382	HACE1	0.106427	0.0672622	0.0134594	0.927767	-0.119886	0.105046
ENSG00000085415	SEH1L	-0.0775273	0.571871	-0.00147396	0.791373	0.0790012	0.254091
ENSG00000085433	WDR47	-0.0186439	0.994624	-0.0179908	0.798335	0.0366347	0.606561
ENSG00000085449	WDFY1	-0.471457	8.05971e-12	0.308394	0.0106939	0.163064	0.00695235
ENSG00000085491	SLC25A24	-0.639053	4.13405e-21	0.426258	0.000222285	0.212795	0.000211447
ENSG00000085511	MAP3K4	0.162265	0.0122681	-0.124485	0.313606	-0.0377797	0.810051
ENSG00000085644	ZNF213	-0.0407446	0.545338	-0.0398733	0.816745	0.0806179	0.274047
ENSG00000085662	AKR1B1	0.942911	5.5323e-74	-0.449357	1.55038e-05	-0.493554	6.31554e-14
ENSG00000085719	CPNE3	0.32894	1.66091e-08	-0.0290701	0.847951	-0.29987	9.5326e-05
ENSG00000085721	RRN3	0.0148962	0.785578	-0.0301966	0.820273	0.0153005	0.902016
ENSG00000085733	CTTN	-1.32648	5.93301e-154	1.25006	5.25863e-57	0.0764187	0.0371664
ENSG00000085741	WNT11	0.461344	3.20828e-21	-0.302001	0.00139617	-0.159343	0.538252
ENSG00000085760	MTIF2	0.335766	4.01985e-06	-0.394687	0.0030787	0.0589209	0.373459
ENSG00000085788	DDHD2	0.0829679	0.169464	0.223694	0.0807019	-0.306662	5.43837e-05
ENSG00000085831	TTC39A	0.744267	8.05571e-30	-0.543845	1.17819e-05	-0.200422	0.479925
ENSG00000085832	EPS15	0.779713	6.75674e-35	-0.663433	9.88079e-08	-0.11628	0.441255
ENSG00000085840	ORC1	-0.0692049	0.0130228	0.0874104	0.134735	-0.0182055	0.963454
ENSG00000085871	MGST2	0.00773208	0.239377	1.2274	1.84247e-53	-1.23514	2.08471e-113
ENSG00000085872	CHERP	0.104131	0.152552	0.0438701	0.784319	-0.148001	0.0825597
ENSG00000085978	ATG16L1	-0.0848095	0.2896	0.149316	0.325681	-0.0645062	0.53774
ENSG00000085982	USP40	-0.261863	0.000283891	-0.0283335	0.985553	0.290196	1.86862e-05
ENSG00000085998	POMGNT1	0.356288	3.84913e-08	-0.189552	0.181141	-0.166736	0.0429348
ENSG00000085999	RAD54L	-0.00369112	0.489429	-0.0924621	0.0763942	0.0961532	0.00327763
ENSG00000086015	MAST2	1.04385	1.13866e-52	-0.818175	1.63407e-09	-0.22568	0.687141
ENSG00000086061	DNAJA1	-0.50398	1.9841e-27	0.940849	7.38964e-34	-0.436869	4.31461e-18
ENSG00000086062	B4GALT1	-1.22412	9.00448e-100	1.00823	6.44695e-29	0.215892	1.00447e-07
ENSG00000086065	CHMP5	-0.247894	7.19809e-07	0.652524	1.03832e-14	-0.40463	2.59048e-14
ENSG00000086102	NFX1	0.314505	1.72066e-05	-0.247427	0.0983725	-0.0670775	0.611041
ENSG00000086189	DIMT1	-0.369894	8.29637e-08	0.294593	0.0172305	0.0753014	0.30815
ENSG00000086200	IPO11	-1.45502	1.47826e-43	3.08809	2.61138022904071e-314	-1.63307	4.48534e-92
ENSG00000086232	EIF2AK1	-0.64544	2.43711e-20	0.310133	0.00693016	0.335307	5.46024e-08
ENSG00000086289	EPDR1	-0.0525749	1	-0.926334	2.3845e-14	0.978909	4.285e-50
ENSG00000086300	SNX10	-0.0958702	0.698064	-0.529366	2.59079e-05	0.625236	2.21962e-18
ENSG00000086475	SEPHS1	0.243966	0.000295402	-0.114832	0.453703	-0.129134	0.125908
ENSG00000086504	MRPL28	0.268705	7.39227e-07	-0.0296034	0.878908	-0.239102	0.000169257
ENSG00000086544	ITPKC	-0.114318	0.353654	-0.250221	0.0541598	0.364539	3.2412e-07
ENSG00000086589	RBM22	-0.348493	8.21894e-06	0.226922	0.149122	0.121571	0.0659187
ENSG00000086598	TMED2	-1.07563	1.08247e-108	0.652111	2.48821e-17	0.423514	2.7569e-22
ENSG00000086619	ERO1B	-0.0500859	0.497765	0.0692554	0.67702	-0.0191695	0.940029
ENSG00000086666	ZFAND6	-0.163945	0.00248484	0.690841	1.96377e-15	-0.526896	5.98593e-22
ENSG00000086696	HSD17B2	-0.00296438	1	-0.00862297	1	0.0115873	0.203785
ENSG00000086712	TXLNG	-0.0569581	0.537615	-0.0656682	0.674465	0.122626	0.143864
ENSG00000086758	HUWE1	-0.0384627	0.591877	0.109773	0.391197	-0.0713105	0.386884
ENSG00000086827	ZW10	-0.142412	0.0356001	0.142846	0.276397	-0.000434848	0.97078
ENSG00000086848	ALG9	0.202241	0.000589348	-0.1616	0.138067	-0.0406412	0.929884
ENSG00000086967	MYBPC2	0.136062	2.31157e-06	-0.0547828	0.271751	-0.0812791	0.969833
ENSG00000086991	NOX4	-0.713393	1.33718e-47	0.950428	3.14089e-25	-0.237035	0.0112457
ENSG00000087008	ACOX3	0.53236	3.07412e-17	-0.356144	0.00743313	-0.176217	0.267023
ENSG00000087053	MTMR2	-0.511505	1.35976e-14	0.506815	1.32166e-05	0.00469002	0.700337
ENSG00000087074	PPP1R15A	-0.633662	4.71305e-35	0.14166	0.12913	0.492001	1.10016e-23
ENSG00000087076	HSD17B14	-1.29346	2.48754e-108	1.37309	9.85922e-49	-0.0796252	0.0030277
ENSG00000087077	TRIP6	-0.189846	0.220475	-0.799485	9.43448e-10	0.989331	1.1458e-46
ENSG00000087085	ACHE	-0.00837156	0.324823	-0.133496	0.0570663	0.141868	0.00718248
ENSG00000087086	FTL	-2.2936	0	0.839367	5.61831e-65	1.45423	0
ENSG00000087087	SRRT	-0.165448	0.0231556	0.172421	0.221803	-0.00697286	1
ENSG00000087088	BAX	-1.37856	6.89308e-192	1.11452	6.75433e-54	0.264046	1.21716e-10
ENSG00000087095	NLK	0.157969	9.99488e-05	0.414983	6.30586e-05	-0.572952	6.6403e-17
ENSG00000087111	PIGS	0.754689	4.2809e-32	-0.452729	0.000954624	-0.30196	0.00206474
ENSG00000087116	ADAMTS2	-0.248303	1	-0.286365	0.0319453	0.534668	1.4846e-33
ENSG00000087152	ATXN7L3	-0.047809	0.627943	0.00810381	1	0.0397052	0.680818
ENSG00000087157	PGS1	-0.515002	1.48867e-13	0.993918	1.04819e-18	-0.478915	1.57986e-09
ENSG00000087191	PSMC5	-0.327829	3.99862e-13	0.66406	5.61932e-18	-0.336231	6.50431e-12
ENSG00000087206	UIMC1	0.373829	2.43421e-07	-0.424003	0.00157908	0.0501747	0.38347
ENSG00000087237	CETP	-0.903066	1	1.77458	2.04725e-71	-0.871514	3.63883e-07
ENSG00000087245	MMP2	-2.15834	1.26864e-172	0.336587	2.90994e-08	1.82176	0
ENSG00000087250	MT3	0.176458	1.11749e-07	-0.0764134	1	-0.100045	1
ENSG00000087253	LPCAT2	-0.209661	0.00203901	0.0512272	0.675549	0.158434	0.0163104
ENSG00000087258	GNAO1	0.106696	0.000462716	-0.216238	0.00174237	0.109542	0.017169
ENSG00000087263	OGFOD1	-0.289733	5.47283e-05	0.144575	0.263047	0.145158	0.0451782
ENSG00000087266	SH3BP2	-0.662299	2.51391e-25	0.686038	1.62921e-10	-0.0237395	0.952821
ENSG00000087269	NOP14	-0.322699	8.57398e-06	0.277862	0.0425657	0.0448368	0.369634
ENSG00000087274	ADD1	0.444531	1.14921e-15	-0.288736	0.0100803	-0.155795	0.0308509
ENSG00000087301	TXNDC16	-0.0069374	0.970387	-0.12001	0.416184	0.126948	0.113747
ENSG00000087302	C14orf166	-0.557858	8.37347e-54	0.119263	0.0801801	0.438595	4.89265e-33
ENSG00000087303	NID2	-0.149389	0.06091	-0.322581	0.0144678	0.471969	8.37798e-12
ENSG00000087338	GMCL1	-0.00531434	0.978426	0.0254081	0.911885	-0.0200937	0.889285
ENSG00000087365	SF3B2	-0.456454	1.29256e-19	0.50663	5.92585e-09	-0.0501756	0.501337
ENSG00000087448	KLHL42	0.250723	9.14134e-05	-0.233633	0.0587527	-0.0170904	0.937391
ENSG00000087460	GNAS	0.488831	4.30751e-65	0.283139	2.53786e-08	-0.77197	6.70888e-138
ENSG00000087470	DNM1L	0.296371	8.7545e-06	-0.131077	0.375723	-0.165293	0.0550205
ENSG00000087494	PTHLH	-0.445974	0.000746131	-0.402567	0.184693	0.848542	6.76015e-46
ENSG00000087495	PHACTR3	0.813782	6.0853e-47	-0.43286	0.00142247	-0.380922	0.815236
ENSG00000087502	ERGIC2	-0.164585	0.0130593	0.0158534	0.936145	0.148732	0.0346768
ENSG00000087586	AURKA	0.420604	1.15549e-09	-0.274973	0.110819	-0.145631	0.0991568
ENSG00000087842	PIR	-0.876992	1.35315e-60	0.570578	5.33344e-11	0.306414	5.42214e-10
ENSG00000087884	AAMDC	0.290701	3.13632e-07	-0.350884	0.000876459	0.0601828	0.370034
ENSG00000087903	RFX2	-0.221459	3.61014e-05	0.296733	0.00868435	-0.0752737	0.884243
ENSG00000087995	METTL2A	0.216032	0.00169383	-0.147815	0.245546	-0.0682174	0.741809
ENSG00000088035	ALG6	-0.318085	3.29497e-07	0.276483	0.0159401	0.0416015	0.263961
ENSG00000088038	CNOT3	-0.142649	0.0602926	0.227693	0.100241	-0.0850434	0.386561
ENSG00000088179	PTPN4	-0.205081	0.0410827	0.847181	1.53448e-13	-0.6421	3.17605e-19
ENSG00000088205	DDX18	-0.347109	8.25593e-10	0.626301	1.44772e-10	-0.279192	1.91633e-05
ENSG00000088247	KHSRP	-0.121799	0.0905121	0.200633	0.111842	-0.078835	0.328045
ENSG00000088256	GNA11	0.196774	0.000927106	0.197173	0.0979735	-0.393947	6.43367e-08
ENSG00000088280	ASAP3	0.493044	4.10953e-14	-0.523547	3.83243e-06	0.0305029	0.0946464
ENSG00000088298	EDEM2	-0.431484	3.72342e-10	0.598937	8.39396e-07	-0.167453	0.0998408
ENSG00000088305	DNMT3B	-0.033604	0.373625	0.0301439	0.710634	0.00346012	0.907329
ENSG00000088325	TPX2	0.111968	0.348126	-0.2433	0.170723	0.131332	0.169225
ENSG00000088356	PDRG1	0.100797	0.121384	0.181955	0.266993	-0.282752	0.00116466
ENSG00000088367	EPB41L1	0.305926	3.03314e-07	-0.158731	0.259866	-0.147194	0.198214
ENSG00000088387	DOCK9	0.168527	9.12083e-06	0.451443	8.23299e-06	-0.61997	1.94929e-20
ENSG00000088448	ANKRD10	-0.149251	0.0411879	-0.0606516	0.666384	0.209903	0.00328427
ENSG00000088451	TGDS	-0.1317	0.0333802	0.0443609	0.772359	0.0873391	0.137598
ENSG00000088543	C3orf18	0.441177	7.00111e-12	-0.558115	4.6835e-07	0.116938	0.00452858
ENSG00000088682	COQ9	0.463721	1.74485e-13	-0.258791	0.0593389	-0.20493	0.0119932
ENSG00000088726	TMEM40	0.357625	1.02476e-19	-0.185503	0.274526	-0.172122	1
ENSG00000088727	KIF9	-0.359845	6.15162e-07	0.776649	2.49968e-11	-0.416804	2.46594e-08
ENSG00000088756	ARHGAP28	-0.669418	3.65841e-28	1.10295	1.90564e-23	-0.43353	0.0207697
ENSG00000088766	CRLS1	0.351839	7.62706e-09	-0.247125	0.0415493	-0.104715	0.251096
ENSG00000088808	PPP1R13B	0.732109	2.90333e-45	0.114617	0.0176462	-0.846726	1.74056e-25
ENSG00000088812	ATRN	-0.0975565	0.348449	-0.0309012	0.73585	0.128458	0.0860009
ENSG00000088826	SMOX	-1.26243	5.31288e-98	1.16345	7.26609e-36	0.0989762	1.15295e-08
ENSG00000088832	FKBP1A	-2.14725	0	2.54001	0	-0.392768	7.26986e-36
ENSG00000088833	NSFL1C	-0.210977	0.000111395	0.449547	1.93704e-06	-0.23857	5.79751e-05
ENSG00000088854	C20orf194	0.432719	1.16396e-11	-0.0716033	0.679283	-0.361115	1.90295e-05
ENSG00000088876	ZNF343	-0.0193513	0.861977	-0.0832808	0.388612	0.102632	0.0492142
ENSG00000088881	EBF4	-0.127467	0.166987	-0.115189	0.283549	0.242656	8.00972e-07
ENSG00000088882	CPXM1	-0.685508	4.80214e-29	0.213098	1.66635e-05	0.472409	3.27667e-26
ENSG00000088888	MAVS	0.117775	0.0429922	0.321196	0.0103341	-0.438971	3.44205e-09
ENSG00000088899	RP5-1187M17.10	0.176052	0.000983701	-0.211625	0.0390509	0.0355725	0.504221
ENSG00000088930	XRN2	-0.35218	8.24822e-09	0.246363	0.0346197	0.105817	0.0833382
ENSG00000088970	KIZ	0.166366	0.0149214	-0.256565	0.0363829	0.0901991	0.199003
ENSG00000088986	DYNLL1	-0.41403	1.31752e-46	0.293292	1.595e-08	0.120738	0.000180297
ENSG00000088992	TESC	2.9012	0	-1.17225	0.000155872	-1.72895	1.69343e-25
ENSG00000089006	SNX5	-0.0787176	0.351885	0.153936	0.334685	-0.0752181	0.481365
ENSG00000089009	RPL6	-0.47042	3.1697e-174	-0.0605212	0.0775666	0.530941	1.37299e-179
ENSG00000089022	MAPKAPK5	-0.179663	0.00767023	0.138716	0.258334	0.040947	0.687141
ENSG00000089041	P2RX7	-0.136636	0.793472	-0.231719	0.0164751	0.368355	8.62706e-13
ENSG00000089048	ESF1	-0.458326	1.19624e-12	0.644979	7.12635e-09	-0.186653	0.0238151
ENSG00000089050	RBBP9	0.143578	0.0252752	0.0218591	0.869174	-0.165437	0.0346945
ENSG00000089053	ANAPC5	-0.609228	2.85252e-29	0.423863	3.20443e-06	0.185366	0.000519745
ENSG00000089057	SLC23A2	-0.349982	6.35377e-09	0.372008	0.000616277	-0.0220256	0.873269
ENSG00000089060	SLC8B1	-0.177521	0.000786271	0.0985391	0.26962	0.0789816	0.151719
ENSG00000089063	TMEM230	-0.637716	4.08496e-51	0.515024	8.03644e-13	0.122692	0.00547466
ENSG00000089094	KDM2B	0.0208721	0.790548	-0.178236	0.19229	0.157364	0.0454578
ENSG00000089123	TASP1	-0.0838991	0.187961	0.0594156	0.653091	0.0244835	0.746717
ENSG00000089127	OAS1	-0.0291335	1	-0.00427351	1	0.033407	0.0724632
ENSG00000089154	GCN1	0.00979288	0.933161	-0.0531451	0.772573	0.0433522	0.713416
ENSG00000089157	RPLP0	-0.47892	3.38353e-146	-0.125325	0.000472371	0.604246	2.86669e-189
ENSG00000089159	PXN	-0.484592	1.99964e-13	1.15433	2.17079e-30	-0.669734	7.50607e-23
ENSG00000089177	KIF16B	-0.156859	0.0264923	0.124106	0.387933	0.0327534	0.635764
ENSG00000089195	TRMT6	0.068605	0.352981	0.100997	0.419407	-0.169602	0.0277613
ENSG00000089199	CHGB	0.000568289	0.519354	0.0132456	0.793635	-0.0138139	0.93906
ENSG00000089220	PEBP1	0.76126	3.51268e-86	-1.02989	7.84053e-48	0.268628	1.63608e-10
ENSG00000089225	TBX5	1.63854	3.29699e-173	-0.775628	0.00125033	-0.862911	1
ENSG00000089234	BRAP	0.00933022	0.845702	-0.0321534	0.814691	0.0228232	0.848723
ENSG00000089248	ERP29	-0.513845	5.76637e-29	0.109213	0.214214	0.404632	5.56437e-19
ENSG00000089280	FUS	-0.26281	1.97743e-08	0.299434	0.000387648	-0.0366244	0.571454
ENSG00000089289	IGBP1	0.243884	9.59157e-06	-0.446015	8.51964e-06	0.202131	0.0007633
ENSG00000089327	FXYD5	-3.37434	0	2.55687	0	0.817478	7.01364e-167
ENSG00000089335	ZNF302	1.08876	1.17629e-64	-0.648442	2.813e-06	-0.440318	0.000333403
ENSG00000089351	GRAMD1A	-1.12008	3.66614e-104	1.39024	3.98893e-64	-0.270165	7.08444e-05
ENSG00000089472	HEPH	1.87751	8.5694e-188	-1.34927	7.09794e-20	-0.528245	0.239365
ENSG00000089486	CDIP1	0.356292	7.75685e-08	-0.239713	0.079598	-0.116579	0.214859
ENSG00000089597	GANAB	-0.43624	1.3586e-10	-0.0631255	0.653894	0.499365	6.74804e-17
ENSG00000089682	RBM41	0.0625406	0.437656	0.00023212	1	-0.0627727	0.523191
ENSG00000089685	BIRC5	-0.313005	1.53689e-06	0.267246	0.0341063	0.0457595	0.488108
ENSG00000089692	LAG3	-0.00580614	0.911535	-0.00997964	0.661037	0.0157858	0.321153
ENSG00000089693	MLF2	-0.174384	0.000201455	-0.0426904	0.68011	0.217074	6.69341e-06
ENSG00000089723	OTUB2	-0.011464	0.984288	-0.00132304	1	0.012787	1
ENSG00000089737	DDX24	0.0249272	0.729099	0.0641951	0.582787	-0.0891223	0.181683
ENSG00000089775	ZBTB25	0.457518	6.53961e-11	-0.345445	0.013566	-0.112073	0.471907
ENSG00000089818	NECAP1	0.0751939	0.253943	-0.0359946	0.73236	-0.0391993	0.816968
ENSG00000089820	ARHGAP4	-0.0530347	0.302504	0.464809	0.000725508	-0.411774	1.84225e-08
ENSG00000089876	DHX32	-0.242784	0.00112366	0.611046	3.90297e-07	-0.368262	1.51567e-06
ENSG00000089902	RCOR1	0.0137868	0.881791	-0.0986894	0.488467	0.0849025	0.319939
ENSG00000089916	GPATCH2L	-0.214131	0.00144279	0.179247	0.161576	0.0348839	0.683202
ENSG00000090006	LTBP4	-0.155768	0.983859	-1.47734	3.78482e-31	1.6331	7.87949e-134
ENSG00000090013	BLVRB	-0.210222	0.000180294	0.00212996	1	0.208092	0.000386949
ENSG00000090020	SLC9A1	-0.378323	9.49355e-08	0.362353	0.00782534	0.0159708	0.402062
ENSG00000090054	SPTLC1	-0.365372	3.50114e-09	0.477388	2.701e-05	-0.112016	0.519405
ENSG00000090060	PAPOLA	-0.183219	7.21579e-05	0.330719	5.21661e-05	-0.1475	0.00433836
ENSG00000090061	CCNK	0.0294631	0.659092	-0.0519917	0.615972	0.0225285	0.700476
ENSG00000090097	PCBP4	0.472526	8.46681e-14	-0.317592	0.0164249	-0.154934	0.0679093
ENSG00000090104	RGS1	-0.181596	0.956709	-0.252031	0.0243833	0.433627	1.07326e-20
ENSG00000090238	YPEL3	-0.156428	0.00888365	-0.184058	0.114945	0.340485	8.66243e-09
ENSG00000090263	MRPS33	0.238099	7.20207e-06	-0.304082	0.00213931	0.0659831	0.320058
ENSG00000090266	NDUFB2	0.507082	2.73895e-67	-0.238482	1.1484e-05	-0.2686	2.90334e-17
ENSG00000090273	NUDC	0.00507759	0.951785	0.152375	0.138717	-0.157453	0.00857464
ENSG00000090316	MAEA	0.102917	0.154725	0.0381064	0.812924	-0.141024	0.089401
ENSG00000090339	ICAM1	-1.13228	5.8759e-67	0.506466	7.51467e-11	0.625816	3.24393e-36
ENSG00000090372	STRN4	-0.234064	0.00493025	0.896048	1.37492e-16	-0.661983	2.18546e-21
ENSG00000090376	IRAK3	-0.253032	1.8999e-07	-0.0488011	0.370092	0.301833	5.62297e-15
ENSG00000090432	MUL1	0.143359	0.042178	-0.0142728	0.909208	-0.129086	0.19552
ENSG00000090470	PDCD7	-0.126136	0.227977	0.10215	0.773472	0.0239854	0.642972
ENSG00000090487	SPG21	-0.648689	3.16057e-41	0.472176	9.5564e-09	0.176513	0.000304354
ENSG00000090520	DNAJB11	-0.413798	1.62379e-15	0.67688	1.28365e-14	-0.263081	4.12717e-06
ENSG00000090530	P3H2	1.34788	5.40983e-94	-0.620048	0.000337133	-0.72783	0.000551562
ENSG00000090539	CHRD	-0.0196933	0.508612	-0.0824798	0.094998	0.102173	0.00162009
ENSG00000090554	FLT3LG	-0.146733	0.0124188	-0.0480591	0.901053	0.194792	4.08024e-07
ENSG00000090581	GNPTG	-0.616457	6.68884e-19	0.163038	0.150074	0.453419	2.07353e-13
ENSG00000090612	ZNF268	-0.127933	0.108023	0.281131	0.0309043	-0.153199	0.0570484
ENSG00000090615	GOLGA3	-0.286081	8.36746e-05	0.0697398	0.692494	0.216342	0.00219363
ENSG00000090621	PABPC4	0.388511	6.15676e-12	-0.480629	4.08526e-06	0.0921177	0.169289
ENSG00000090661	CERS4	-0.192362	0.010557	0.255527	0.0593389	-0.0631647	0.492312
ENSG00000090674	MCOLN1	-0.567335	6.34902e-17	0.831305	1.86051e-12	-0.26397	0.00435327
ENSG00000090686	USP48	-0.144983	0.0460911	0.213646	0.115465	-0.0686636	0.480574
ENSG00000090776	EFNB1	-0.29758	0.000388324	-0.233756	0.120143	0.531336	2.26739e-13
ENSG00000090857	PDPR	0.171929	0.0177498	-0.177946	0.201038	0.00601696	0.911292
ENSG00000090861	AARS	0.302139	8.5589e-06	-0.179868	0.187531	-0.122272	0.230454
ENSG00000090863	GLG1	-0.00721229	0.978151	-0.30217	0.00367764	0.309382	1.67138e-07
ENSG00000090889	KIF4A	-0.0663841	0.231574	0.0500644	0.694432	0.0163197	0.738078
ENSG00000090905	TNRC6A	0.0443105	0.498507	0.119353	0.41587	-0.163663	0.0405057
ENSG00000090924	PLEKHG2	-0.231152	0.000662955	0.154772	0.2303	0.0763798	0.2932
ENSG00000090932	DLL3	0.319852	1.23654e-09	-0.372585	6.47437e-06	0.0527325	0.0055094
ENSG00000090971	NAT14	0.0369877	0.26052	-0.849391	3.66987e-11	0.812403	1.43975e-29
ENSG00000090975	PITPNM2	0.0939124	4.03538e-05	0.215509	0.00501098	-0.309421	2.27216e-09
ENSG00000090989	EXOC1	-0.140739	0.0579984	0.149605	0.315	-0.00886634	1
ENSG00000091009	RBM27	-0.00969327	0.952591	0.0787341	0.755497	-0.0690408	0.538275
ENSG00000091039	OSBPL8	-0.0671994	0.292824	0.118483	0.311108	-0.0512837	0.522731
ENSG00000091073	DTX2	-0.12088	0.062958	0.102542	0.41552	0.0183373	0.815236
ENSG00000091127	PUS7	-0.165226	0.00433997	0.111019	0.316077	0.0542066	0.339736
ENSG00000091129	NRCAM	-0.385863	0.126927	0.897777	9.19449e-27	-0.511914	1.70021e-18
ENSG00000091136	LAMB1	0.0407991	0.459702	-0.606657	2.6415e-08	0.565858	7.9095e-20
ENSG00000091140	DLD	0.777725	2.45297e-46	-0.151425	0.368179	-0.6263	8.34972e-18
ENSG00000091157	WDR7	0.0233754	0.696676	-0.0105831	0.924668	-0.0127923	0.932022
ENSG00000091164	TXNL1	-0.477057	1.6077e-23	0.223911	0.00998153	0.253145	1.75842e-07
ENSG00000091262	ABCC6	0.267922	2.55542e-08	-0.315067	4.75255e-05	0.0471452	0.0135913
ENSG00000091317	CMTM6	-0.995915	1.76722e-54	0.407035	2.7954e-05	0.58888	7.32406e-30
ENSG00000091409	ITGA6	-1.37686	1.02247e-106	2.51925	1.56523e-172	-1.14239	4.08845e-54
ENSG00000091428	RAPGEF4	-0.338933	6.89769e-06	0.773997	1.3691e-13	-0.435064	6.65176e-10
ENSG00000091436	AC013461.1	3.07435	0	-2.22315	2.08884e-91	-0.851192	1.16742e-10
ENSG00000091482	SMPX	4.52648	0	-2.22291	1.8468e-40	-2.30356	4.71256e-19
ENSG00000091483	FH	0.774811	1.10125e-36	-0.378078	0.00546753	-0.396732	9.28597e-06
ENSG00000091490	SEL1L3	-0.504515	1.7397e-33	0.491577	1.79364e-11	0.0129379	3.03384e-07
ENSG00000091527	CDV3	0.051834	0.329401	0.175091	0.165249	-0.226925	0.000877018
ENSG00000091542	ALKBH5	0.23826	9.83632e-06	0.0791173	0.567051	-0.317377	2.11157e-06
ENSG00000091592	NLRP1	-0.564235	1.79184e-07	-0.59023	8.25157e-05	1.15447	7.71903e-70
ENSG00000091622	PITPNM3	0.0558362	0.0563358	-0.0806726	0.167902	0.0248364	0.453007
ENSG00000091640	SPAG7	0.840642	9.55978e-75	-0.33197	0.000366707	-0.508672	4.38316e-19
ENSG00000091651	ORC6	0.409125	4.10737e-09	-0.261764	0.108733	-0.147361	0.116491
ENSG00000091656	ZFHX4	-0.0181526	0.891136	-0.138361	0.159417	0.156514	3.80232e-05
ENSG00000091732	ZC3HC1	0.260774	5.58368e-05	-0.0272618	0.972767	-0.233512	0.00482866
ENSG00000091844	RGS17	-0.173311	0.0118724	0.0276064	0.943078	0.145705	0.0179945
ENSG00000091879	ANGPT2	-2.5393	0	2.11545	1.04853e-188	0.423848	1.02349e-74
ENSG00000091947	TMEM101	-0.352284	6.60783e-07	0.121574	0.379712	0.23071	0.000736325
ENSG00000091972	CD200	-0.54656	2.35851e-32	0.774269	7.53828e-20	-0.227709	0.695683
ENSG00000091986	CCDC80	-0.634157	0.0145799	-1.86298	1.16932e-40	2.49713	2.41643e-279
ENSG00000092010	PSME1	0.112294	0.0395222	-0.274669	0.0054853	0.162375	0.00627694
ENSG00000092020	PPP2R3C	-0.132887	0.0442529	0.167574	0.154732	-0.0346872	0.667293
ENSG00000092036	HAUS4	0.111937	0.0333251	-0.335575	0.00462226	0.223639	0.00290868
ENSG00000092054	MYH7	6.20912	0	-3.3044	6.90878e-99	-2.90472	1.02225e-30
ENSG00000092068	SLC7A8	0.233739	0.000130988	-0.137288	0.336776	-0.096452	0.278886
ENSG00000092094	OSGEP	-0.263054	0.000181446	0.312361	0.0154085	-0.0493074	0.685357
ENSG00000092096	SLC22A17	1.06002	1.1998e-51	-1.12425	6.46431e-17	0.0642322	0.0475076
ENSG00000092108	SCFD1	0.087834	0.183386	-0.000616142	0.926563	-0.0872179	0.412909
ENSG00000092140	G2E3	0.0166549	0.915831	-0.0885897	0.59219	0.0719348	0.440438
ENSG00000092148	HECTD1	-0.156228	0.00635486	0.457708	2.6391e-06	-0.30148	9.41938e-07
ENSG00000092199	HNRNPC	-0.52559	1.08334e-38	0.33735	2.01344e-06	0.188241	9.35538e-06
ENSG00000092201	SUPT16H	-0.14488	0.0317785	0.0821211	0.494271	0.0627588	0.525754
ENSG00000092203	TOX4	0.0108333	0.920774	0.236904	0.0526296	-0.247738	0.000689551
ENSG00000092208	GEMIN2	0.207018	0.00219636	-0.171525	0.17313	-0.0354926	0.950559
ENSG00000092330	TINF2	-0.526853	2.27659e-15	0.459387	7.38826e-05	0.0674661	0.24725
ENSG00000092421	SEMA6A	-0.946062	4.17899e-59	1.28111	5.15091e-39	-0.335045	0.00913088
ENSG00000092439	TRPM7	0.302507	1.21226e-05	-0.253768	0.0438072	-0.0487389	0.901789
ENSG00000092445	TYRO3	-0.356077	3.29546e-07	0.247303	0.0604626	0.108774	0.107382
ENSG00000092470	WDR76	0.0698071	0.215189	0.0684061	0.622947	-0.138213	0.0614853
ENSG00000092529	CAPN3	0.50805	1.40841e-23	-0.251158	0.121934	-0.256892	0.0344162
ENSG00000092531	SNAP23	-0.946091	1.06699e-56	1.32407	1.96128e-41	-0.377979	6.64676e-07
ENSG00000092607	TBX15	-0.361866	0.00334882	0.724572	1.12912e-19	-0.362706	0.000253408
ENSG00000092621	PHGDH	-0.155734	0.0968421	-1.91084	2.56469e-44	2.06657	4.78013e-197
ENSG00000092758	COL9A3	-1.10363	0.0431916	-1.34305	9.02533e-13	2.44668	0
ENSG00000092820	EZR	1.1466	6.93776e-135	0.388673	3.16592e-06	-1.53527	4.23101e-95
ENSG00000092841	MYL6	0.736015	2.62977e-217	-0.0371223	0.444768	-0.698893	8.14895e-202
ENSG00000092847	AGO1	0.0310015	0.544414	-0.194127	0.130304	0.163125	0.0371935
ENSG00000092853	CLSPN	-0.161269	0.00887793	0.102084	0.389676	0.0591859	0.391542
ENSG00000092871	RFFL	-0.08604	0.265305	-0.026445	0.915315	0.112485	0.163343
ENSG00000092929	UNC13D	0.919241	2.39991e-50	-0.376899	0.205863	-0.542343	2.45675e-06
ENSG00000092931	MFSD11	0.352328	1.19986e-07	-0.132053	0.391904	-0.220275	0.0105851
ENSG00000092964	DPYSL2	-1.58543	9.25492e-252	1.53998	2.00255e-103	0.0454436	0.0101223
ENSG00000092969	TGFB2	0.728986	7.31435e-24	-1.4947	2.82879e-29	0.765709	3.29477e-24
ENSG00000092978	GPATCH2	-0.108021	0.20807	-0.0397744	0.817464	0.147795	0.074735
ENSG00000093000	NUP50	-0.393693	5.07922e-09	0.25514	0.0380718	0.138553	0.0202579
ENSG00000093009	CDC45	-0.0229511	0.432447	-0.0547958	0.151672	0.0777469	0.0342286
ENSG00000093010	COMT	-0.532704	5.28677e-16	0.315726	0.0044286	0.216978	0.000775082
ENSG00000093072	CECR1	0.334262	2.42657e-06	-0.215046	0.147371	-0.119216	0.280091
ENSG00000093144	ECHDC1	-0.280934	4.24622e-05	0.262934	0.0365893	0.0179999	0.822299
ENSG00000093167	LRRFIP2	-0.262799	1.69052e-05	0.639488	2.45923e-10	-0.376689	4.11849e-09
ENSG00000093183	SEC22C	-0.397786	7.01171e-10	0.394194	0.000704523	0.00359157	0.844102
ENSG00000094631	HDAC6	0.163082	0.0169376	-0.269433	0.0333673	0.106351	0.177606
ENSG00000094804	CDC6	0.119823	0.0139917	-0.104745	0.528481	-0.0150781	0.498475
ENSG00000094841	UPRT	-0.164412	0.00772707	0.256635	0.0271064	-0.0922225	0.328199
ENSG00000094880	CDC23	0.133116	0.0762069	-0.0900924	0.54557	-0.0430239	0.752655
ENSG00000094914	AAAS	0.166879	0.018595	-0.291307	0.0266909	0.124428	0.114939
ENSG00000094916	CBX5	0.439816	2.1663e-14	-0.841114	6.18982e-16	0.401298	7.4323e-11
ENSG00000094963	FMO2	-0.000561694	1	-0.00613911	1	0.0067008	0.334915
ENSG00000094975	SUCO	0.39127	3.22073e-09	-0.196021	0.173686	-0.195249	0.0280022
ENSG00000095002	MSH2	0.0318774	0.416734	0.285042	0.0338995	-0.316919	3.86653e-05
ENSG00000095015	MAP3K1	-0.00940794	0.869726	-0.411437	0.00263142	0.420845	4.61713e-08
ENSG00000095059	DHPS	0.115993	0.069602	0.0704043	0.66931	-0.186397	0.0179478
ENSG00000095066	HOOK2	0.652457	7.40348e-22	-0.721487	1.80793e-08	0.0690301	0.267182
ENSG00000095139	ARCN1	-0.347061	3.2073e-08	0.297458	0.0112316	0.0496025	0.394491
ENSG00000095209	TMEM38B	0.0632588	0.401875	0.0634765	0.687732	-0.126735	0.137725
ENSG00000095261	PSMD5	-0.189964	0.00836919	0.198143	0.153022	-0.00817894	1
ENSG00000095319	NUP188	-0.0320231	0.745429	-0.0803277	0.604611	0.112351	0.188256
ENSG00000095321	CRAT	0.293037	1.0791e-05	-0.211638	0.126569	-0.0813999	0.361678
ENSG00000095370	SH2D3C	-0.960509	3.74307e-37	1.75446	9.98881e-87	-0.793947	0.00219363
ENSG00000095380	NANS	-0.315467	7.66189e-08	0.314545	0.00222223	0.000921727	1
ENSG00000095397	DFNB31	0.0111248	0.296951	-0.129785	0.0656089	0.118661	0.0131758
ENSG00000095485	CWF19L1	0.0724258	0.203383	-0.0997808	0.40178	0.027355	0.779988
ENSG00000095564	BTAF1	0.060905	0.358183	0.0609166	0.62059	-0.121822	0.0964102
ENSG00000095574	IKZF5	0.148226	0.024715	-0.154523	0.225293	0.00629709	0.886139
ENSG00000095587	TLL2	0.588421	1.27895e-39	-0.255322	0.26479	-0.333099	1
ENSG00000095596	CYP26A1	-0.00273715	1	-0.00254266	1	0.00527981	1
ENSG00000095637	SORBS1	0.491784	4.21517e-25	0.225832	0.000694799	-0.717616	1.09398e-23
ENSG00000095713	CRTAC1	-0.243833	0.90041	-0.249563	0.0688866	0.493396	1.13483e-21
ENSG00000095739	BAMBI	-0.112293	0.347382	-1.05689	3.38012e-21	1.16918	1.94315e-83
ENSG00000095752	IL11	-0.0518026	1	0.00139218	1	0.0504104	0.00596075
ENSG00000095787	WAC	-0.0768956	0.203859	0.284631	0.00546286	-0.207735	0.00120323
ENSG00000095794	CREM	-0.437381	1.68511e-18	1.09965	7.27536e-42	-0.662264	1.78677e-35
ENSG00000095906	NUBP2	0.0327869	0.630155	0.118317	0.28039	-0.151104	0.0169738
ENSG00000095951	HIVEP1	-0.158142	0.634185	-0.292935	0.0182469	0.451078	4.68216e-11
ENSG00000096060	FKBP5	-0.167739	0.0156917	0.410532	0.000186907	-0.242793	0.000823337
ENSG00000096063	SRPK1	-0.192721	0.00630928	0.33114	0.00817943	-0.138419	0.0998198
ENSG00000096070	BRPF3	0.0246483	0.701059	-0.0369866	0.934355	0.0123382	0.916059
ENSG00000096080	MRPS18A	-0.414339	9.50673e-10	0.308387	0.0119903	0.105952	0.117412
ENSG00000096092	TMEM14A	-0.854048	1.33283e-40	0.312071	0.00190127	0.541977	6.20373e-24
ENSG00000096093	EFHC1	-0.517789	3.67055e-12	0.00925686	0.865244	0.508532	6.95117e-15
ENSG00000096384	HSP90AB1	-0.493607	7.36357e-75	0.138594	0.00683015	0.355012	2.27128e-35
ENSG00000096401	CDC5L	-0.037687	0.717388	0.363798	0.00243066	-0.326111	9.40673e-06
ENSG00000096433	ITPR3	-0.386091	1.99122e-15	0.606543	2.42313e-13	-0.220452	0.286673
ENSG00000096696	DSP	1.06194	1.29065e-48	-1.5693	9.98819e-32	0.507363	4.27641e-13
ENSG00000096717	SIRT1	0.257947	0.000150384	-0.186415	0.16106	-0.0715316	0.611342
ENSG00000096746	HNRNPH3	-0.0569013	0.35651	0.114432	0.303131	-0.057531	0.418744
ENSG00000096872	IFT74	-0.0424251	0.651613	-0.0757181	0.606395	0.118143	0.128906
ENSG00000096968	JAK2	0.249012	1.94299e-05	-0.0949722	0.400445	-0.15404	0.128241
ENSG00000097007	ABL1	0.0388908	0.640376	-0.10118	0.470682	0.0622892	0.473776
ENSG00000097021	ACOT7	-0.72745	1.95116e-32	0.803853	4.45524e-15	-0.0764033	0.771464
ENSG00000097033	SH3GLB1	0.475185	2.90625e-35	0.238074	0.000971865	-0.713259	8.22847e-59
ENSG00000097046	CDC7	-0.00609103	0.995527	0.0062803	0.967532	-0.000189274	0.894102
ENSG00000097096	SYDE2	0.577806	1.75495e-27	-0.265989	0.0429672	-0.311817	0.0682899
ENSG00000099139	PCSK5	-0.295051	1	-0.23065	0.138957	0.525701	1.98571e-28
ENSG00000099194	SCD	-0.901424	1.5109e-34	0.151137	0.206321	0.750288	1.1374e-44
ENSG00000099203	TMED1	-0.107558	0.0945558	0.218449	0.0455076	-0.110891	0.0949499
ENSG00000099204	ABLIM1	1.36615	8.6617e-126	-0.519488	0.000521437	-0.846665	5.6993e-18
ENSG00000099219	ERMP1	0.0763673	0.165814	0.0623574	0.529041	-0.138725	0.0298704
ENSG00000099246	RAB18	-0.324642	4.80034e-10	0.468507	2.25779e-07	-0.143864	0.0168694
ENSG00000099250	NRP1	0.544669	9.47044e-49	1.46389	7.71935e-70	-2.00856	1.86096e-210
ENSG00000099256	PRTFDC1	-0.367851	0.000757473	-0.294708	0.0669217	0.662559	4.63753e-21
ENSG00000099260	PALMD	0.366334	5.92518e-10	-0.0619401	0.0654049	-0.304394	0.805241
ENSG00000099282	TSPAN15	-1.91762	7.82948e-268	2.86301	2.26146e-280	-0.945392	3.79664e-30
ENSG00000099284	H2AFY2	0.582907	8.52852e-16	-0.996875	3.78638e-14	0.413967	1.19379e-08
ENSG00000099290	FAM21A	-0.0356301	0.814095	0.124628	0.495523	-0.0889977	0.383479
ENSG00000099308	MAST3	0.0395675	0.524869	-0.0450576	0.699831	0.00549017	0.938431
ENSG00000099326	MZF1	-6.32037e-05	0.40417	-0.236215	0.024647	0.236278	0.000581533
ENSG00000099330	OCEL1	-0.35187	1.61269e-06	0.210864	0.114271	0.141007	0.0572618
ENSG00000099331	MYO9B	-0.299042	2.59168e-05	0.0259884	0.869102	0.273054	8.30542e-05
ENSG00000099337	KCNK6	0.235831	0.00107802	-0.452809	0.000553939	0.216978	0.00523715
ENSG00000099341	PSMD8	-0.485618	1.57351e-33	0.725731	2.09962e-26	-0.240114	5.84276e-08
ENSG00000099364	FBXL19	-0.0820943	0.290672	0.0831993	0.548931	-0.00110495	0.974251
ENSG00000099365	STX1B	0.185583	5.49145e-09	-0.114552	0.0994813	-0.0710316	0.824004
ENSG00000099377	HSD3B7	0.352784	7.24319e-09	-0.303171	0.00480684	-0.0496138	0.853477
ENSG00000099381	SETD1A	0.0110125	0.585034	0.139077	0.516191	-0.150089	0.111272
ENSG00000099385	BCL7C	-0.522222	2.85972e-22	0.0709354	0.49083	0.451286	5.2859e-18
ENSG00000099622	CIRBP	0.665778	2.92531e-80	-1.1988	6.35758e-78	0.533024	1.0405e-47
ENSG00000099624	ATP5D	0.991098	2.0669e-262	-0.754385	3.43961e-50	-0.236713	2.44619e-14
ENSG00000099783	HNRNPM	-0.314246	3.73772e-10	0.567182	5.77903e-11	-0.252936	4.80187e-06
ENSG00000099785	2002-03-01	1.02346	9.67835e-103	0.208823	0.0138664	-1.23228	2.28236e-67
ENSG00000099795	NDUFB7	0.211392	1.7411e-09	-0.0857365	0.238118	-0.125655	0.0016954
ENSG00000099797	TECR	0.0281259	0.557701	0.482136	2.15903e-07	-0.510262	9.26256e-19
ENSG00000099800	TIMM13	-0.13218	0.00054273	0.0991722	0.184042	0.0330078	0.507794
ENSG00000099804	CDC34	0.0910135	0.111176	-0.0124846	0.891552	-0.0785289	0.364376
ENSG00000099810	MTAP	-0.376505	7.17936e-08	0.406934	0.000994706	-0.0304284	0.901353
ENSG00000099814	CEP170B	0.024246	0.440053	-0.219538	0.0349892	0.195292	0.00348658
ENSG00000099817	POLR2E	0.00405935	0.965233	0.150869	0.118897	-0.154928	0.00563493
ENSG00000099821	POLRMT	-0.013511	0.983644	0.168724	0.192583	-0.155213	0.0421689
ENSG00000099840	IZUMO4	0.1022	0.0387322	-0.039208	0.914175	-0.0629924	0.235711
ENSG00000099849	RASSF7	0.323171	1.45024e-08	-0.0398041	0.98865	-0.283366	0.000375304
ENSG00000099860	GADD45B	-0.344182	0.000431636	-0.573988	1.39422e-05	0.91817	2.70838e-40
ENSG00000099864	PALM	0.237605	0.000335046	-0.110124	0.413316	-0.127481	0.158021
ENSG00000099866	MADCAM1	-0.237129	0.0811006	0.519286	0.00384243	-0.282156	0.00270469
ENSG00000099869	IGF2-AS	0.0470347	0.0478184	-0.0616671	0.314769	0.0146324	0.748251
ENSG00000099875	MKNK2	0.0417936	0.114827	0.662708	8.58709e-10	-0.704502	1.805e-24
ENSG00000099889	ARVCF	0.689712	2.59242e-30	-0.266268	0.206912	-0.423444	6.32594e-06
ENSG00000099899	TRMT2A	-0.285513	3.61546e-05	0.37764	0.00316759	-0.0921273	0.412418
ENSG00000099901	RANBP1	-0.588442	2.18157e-38	0.455703	5.2372e-09	0.132739	0.0059936
ENSG00000099904	ZDHHC8	0.0486738	0.521456	-0.0435802	0.75254	-0.0050936	1
ENSG00000099910	KLHL22	0.271571	0.000149032	-0.282157	0.043386	0.0105862	0.889236
ENSG00000099917	MED15	-0.167441	0.0182641	0.453605	9.94195e-05	-0.286164	8.60183e-05
ENSG00000099937	SERPIND1	-0.0652907	0.233326	0.138999	0.0300677	-0.0737088	0.068622
ENSG00000099940	SNAP29	-0.268278	5.58297e-05	0.198761	0.115541	0.069517	0.347034
ENSG00000099942	CRKL	0.257276	0.00028699	-0.2099	0.132697	-0.0473757	0.747609
ENSG00000099949	LZTR1	0.0654693	0.305373	-0.20279	0.0849791	0.13732	0.054961
ENSG00000099953	MMP11	-0.529692	2.87146e-09	-0.0924443	0.994217	0.622137	1.24743e-23
ENSG00000099954	CECR2	-0.241214	6.56735e-05	0.256805	0.028644	-0.0155916	0.844669
ENSG00000099956	SMARCB1	-0.701218	5.24003e-38	0.513747	8.15555e-09	0.187471	0.00039593
ENSG00000099957	P2RX6	-0.206246	0.335384	-0.329769	0.0077849	0.536015	1.05428e-18
ENSG00000099958	DERL3	0.216887	1.13896e-06	-0.125625	0.388035	-0.0912625	0.188647
ENSG00000099968	BCL2L13	0.0124255	0.667123	-0.347965	0.0085132	0.33554	1.36406e-05
ENSG00000099977	DDT	0.502024	1.207e-29	-0.330994	0.000100231	-0.17103	0.00159777
ENSG00000099991	CABIN1	0.833143	2.02866e-38	-0.513991	0.000110391	-0.319152	0.00302904
ENSG00000099992	TBC1D10A	-0.259034	0.00121773	-0.124164	0.469252	0.383197	3.67262e-09
ENSG00000099994	SUSD2	0.397008	1.56342e-23	-0.198002	0.0710477	-0.199006	0.930121
ENSG00000099995	SF3A1	-0.0305302	0.855694	0.330139	0.0101738	-0.299609	8.57605e-05
ENSG00000099998	GGT5	-0.358291	6.49061e-19	0.307031	8.66174e-06	0.0512607	9.81006e-08
ENSG00000099999	RNF215	-0.111577	0.0224286	0.120788	0.253739	-0.00921083	0.796564
ENSG00000100003	SEC14L2	-0.251846	1	-0.272501	0.0548886	0.524348	1.03599e-30
ENSG00000100014	SPECC1L	0.392339	1.09746e-08	-0.298783	0.0269976	-0.0935558	0.470608
ENSG00000100023	PPIL2	-0.00562846	1	0.0411545	0.848526	-0.0355261	0.765133
ENSG00000100027	YPEL1	0.443634	1.05461e-12	0.00482383	0.835403	-0.448458	6.35084e-08
ENSG00000100028	SNRPD3	-0.462508	1.40401e-19	0.440856	6.73525e-07	0.0216521	0.737016
ENSG00000100029	PES1	-0.450049	1.36797e-10	0.406909	0.00147606	0.0431396	0.353062
ENSG00000100030	MAPK1	0.326875	7.52362e-09	-0.104457	0.404566	-0.222418	0.00152149
ENSG00000100031	GGT1	0.0332874	0.111904	-0.0904219	0.078191	0.0571345	0.114758
ENSG00000100034	PPM1F	-1.07229	7.13802e-65	1.9669	3.03582e-102	-0.894607	3.93877e-32
ENSG00000100036	SLC35E4	-0.595323	5.35493e-21	0.942953	2.75433e-18	-0.347629	0.000615656
ENSG00000100038	TOP3B	0.0855626	0.148266	-0.0192148	0.925528	-0.0663478	0.389951
ENSG00000100056	DGCR14	-0.100183	0.244548	0.106648	0.588117	-0.00646434	0.981018
ENSG00000100060	MFNG	-1.58072	1.43126e-10	3.21148	0	-1.63076	1.06427e-27
ENSG00000100065	CARD10	-0.355363	2.25489e-21	0.531692	1.64528e-14	-0.176329	0.487164
ENSG00000100075	SLC25A1	-0.722804	6.02548e-24	0.0894641	0.394715	0.63334	6.37978e-28
ENSG00000100077	ADRBK2	0.281738	2.13711e-08	-0.265823	0.0036526	-0.0159156	0.357624
ENSG00000100079	LGALS2	-0.00162775	1	-0.0118228	1	0.0134506	0.191818
ENSG00000100083	GGA1	-0.444541	5.04139e-13	1.0415	2.46472e-25	-0.596954	9.11448e-20
ENSG00000100084	HIRA	0.0758045	0.216329	-0.0675152	0.538826	-0.00828927	1
ENSG00000100092	SH3BP1	-0.246882	0.000140536	-0.00607646	0.857671	0.252958	3.70569e-07
ENSG00000100097	LGALS1	-1.26813	4.13672e-205	0.0953311	0.260696	1.1728	2.29992e-139
ENSG00000100099	HPS4	-0.439392	3.0864e-10	0.203815	0.109335	0.235577	0.000360847
ENSG00000100100	PIK3IP1	0.0446186	0.158108	-0.540918	3.29091e-05	0.496299	1.60176e-10
ENSG00000100104	SRRD	-0.460163	2.24771e-12	0.556695	1.80311e-06	-0.0965323	0.5417
ENSG00000100105	PATZ1	0.110135	0.112767	0.0806375	0.556821	-0.190772	0.018622
ENSG00000100106	TRIOBP	0.239675	7.00144e-10	0.971511	1.03948e-31	-1.21119	6.26064e-99
ENSG00000100109	TFIP11	-0.169112	0.0322923	0.389956	0.00229397	-0.220844	0.00464489
ENSG00000100116	GCAT	1.58259	9.62695e-120	-1.14706	2.22192e-15	-0.43553	0.315683
ENSG00000100122	CRYBB1	-0.636455	1	-0.359949	0.759672	0.996404	0.00140067
ENSG00000100124	ANKRD54	-0.107729	0.190389	0.0556115	0.814156	0.0521176	0.504436
ENSG00000100129	EIF3L	-0.0607919	0.106683	-0.195247	0.00296395	0.256038	3.07185e-12
ENSG00000100138	SNU13	-0.129394	0.00223672	0.105362	0.201734	0.0240317	0.68094
ENSG00000100139	MICALL1	-0.254843	0.000548275	0.575812	7.25845e-08	-0.320969	6.6847e-06
ENSG00000100142	POLR2F	-0.279957	1.1259e-09	0.0943444	0.3029	0.185612	0.000149702
ENSG00000100146	SOX10	-0.213591	0.870718	-0.248675	0.0438452	0.462266	3.63651e-20
ENSG00000100147	CCDC134	0.0112389	0.150067	-0.0979373	0.0379098	0.0866984	0.0109092
ENSG00000100150	DEPDC5	0.0169276	0.600642	-0.0616882	0.456074	0.0447606	0.445855
ENSG00000100151	PICK1	0.404063	6.07929e-09	-0.347719	0.00613148	-0.0563437	0.904257
ENSG00000100154	TTC28	0.131985	0.065786	-0.115558	0.425401	-0.0164271	0.899888
ENSG00000100156	SLC16A8	0.0898384	0.00792464	-0.119104	0.021855	0.0292658	0.0910004
ENSG00000100162	CENPM	0.0786543	0.543864	-0.219467	0.189008	0.140813	0.115297
ENSG00000100167	2003-09-01	-0.0229278	0.926801	0.0229371	0.819213	-9.3084e-06	0.6483
ENSG00000100196	KDELR3	-0.0564246	0.603646	-1.02976	2.64322e-14	1.08619	2.28149e-49
ENSG00000100201	DDX17	0.0932664	0.066704	-0.00240521	1	-0.0908612	0.123
ENSG00000100206	DMC1	0.219213	1.49943e-09	-0.154244	0.0289291	-0.0649686	0.628932
ENSG00000100207	TCF20	-0.164849	0.0155652	0.113094	0.404137	0.0517545	0.47903
ENSG00000100209	HSCB	-0.180135	0.0143422	0.141561	0.340387	0.0385741	0.625798
ENSG00000100211	CBY1	0.180762	0.00856046	-0.33384	0.00920232	0.153078	0.0558493
ENSG00000100216	TOMM22	-0.159031	0.00234676	0.302132	0.000826433	-0.1431	0.0105117
ENSG00000100218	RSPH14	0.0211764	0.267551	-0.057089	0.129845	0.0359126	0.0810798
ENSG00000100219	XBP1	-0.0718905	0.347619	-0.356929	0.000951381	0.428819	1.04008e-12
ENSG00000100220	RTCB	-0.215476	0.000481231	0.353761	0.00114089	-0.138285	0.0534151
ENSG00000100221	JOSD1	-0.469558	1.4203e-13	0.512423	3.64825e-06	-0.042864	0.8311
ENSG00000100225	FBXO7	-0.463177	1.96492e-15	0.36645	0.000289771	0.096727	0.117328
ENSG00000100226	GTPBP1	0.323264	5.35556e-06	-0.22041	0.130304	-0.102854	0.423486
ENSG00000100227	POLDIP3	-0.00161901	1	-0.104475	0.486593	0.106094	0.227232
ENSG00000100228	RAB36	-0.0731159	0.815456	-0.117454	0.0943289	0.19057	3.3589e-06
ENSG00000100234	TIMP3	0.700541	2.397e-63	1.16749	5.4644e-53	-1.86803	2.37209e-235
ENSG00000100239	PPP6R2	0.124962	0.0725701	-0.0214311	0.925049	-0.103531	0.227713
ENSG00000100241	SBF1	0.50411	1.70428e-12	-0.491804	0.000293717	-0.0123055	0.868435
ENSG00000100242	SUN2	-0.412753	8.2832e-10	0.266603	0.0293189	0.14615	0.0147406
ENSG00000100243	CYB5R3	0.319367	1.93123e-17	0.202482	0.00429126	-0.521849	3.33106e-35
ENSG00000100246	DNAL4	-0.426667	8.66664e-09	0.277723	0.035256	0.148943	0.0169726
ENSG00000100249	C22orf31	0.023495	0.0152287	-0.0140843	1	-0.00941067	1
ENSG00000100258	LMF2	-0.272012	8.66656e-05	0.130956	0.366743	0.141056	0.0390086
ENSG00000100263	RHBDD3	-0.180982	0.0121566	0.241513	0.0672743	-0.0605317	0.516054
ENSG00000100266	PACSIN2	0.45364	2.24011e-11	-0.207381	0.16413	-0.246259	0.0160701
ENSG00000100271	TTLL1	0.185775	0.0125193	-0.265149	0.0593389	0.0793734	0.373155
ENSG00000100280	AP1B1	-0.247563	0.00106924	0.81485	5.12836e-14	-0.567287	6.34869e-16
ENSG00000100281	HMGXB4	-0.329184	2.90568e-06	0.0910531	0.502248	0.238131	0.000619789
ENSG00000100284	TOM1	0.00266325	0.953608	0.0944556	0.559316	-0.0971188	0.285639
ENSG00000100285	NEFH	-0.115938	2.10446e-07	0.145912	0.000694167	-0.0299746	0.106238
ENSG00000100288	CHKB	-0.00892251	1	0.0620704	0.713754	-0.0531479	0.53774
ENSG00000100290	BIK	0.172939	2.83099e-06	-0.11999	0.0718002	-0.0529486	0.77011
ENSG00000100292	HMOX1	-0.451544	4.29404e-17	0.322541	0.000858307	0.129003	2.79784e-05
ENSG00000100294	MCAT	0.134879	0.0583121	-0.103518	0.459363	-0.0313618	0.821945
ENSG00000100296	THOC5	-0.126136	0.0969488	0.130756	0.332144	-0.00461996	0.945055
ENSG00000100297	MCM5	0.0150613	0.650096	0.118701	0.408975	-0.133762	0.0729294
ENSG00000100299	ARSA	-0.0819975	0.333778	-0.111121	0.428082	0.193118	0.0115561
ENSG00000100300	TSPO	-0.567063	1.83127e-34	-0.439673	3.59287e-08	1.00674	3.11524e-119
ENSG00000100302	RASD2	0.243415	6.22874e-10	-0.130626	0.128737	-0.11279	0.876855
ENSG00000100304	TTLL12	-0.260321	0.000226865	0.274891	0.0486522	-0.0145697	0.885519
ENSG00000100307	CBX7	0.318862	9.25726e-10	-0.145096	0.284525	-0.173766	0.0477321
ENSG00000100311	PDGFB	-1.23734	2.26327e-05	2.42661	1.11652e-184	-1.18927	3.52503e-08
ENSG00000100316	RPL3	-0.230402	1.53948e-47	-0.42898	2.55502e-47	0.659382	8.3498e-287
ENSG00000100319	ZMAT5	0.03102	0.663743	0.11837	0.41048	-0.14939	0.0622848
ENSG00000100320	RBFOX2	0.622855	3.70043e-31	-0.393491	0.000203416	-0.229364	0.0009253
ENSG00000100321	SYNGR1	0.422725	3.57819e-11	-1.18274	5.7912e-20	0.76001	1.2609e-23
ENSG00000100324	TAB1	0.261731	0.000104277	-0.275125	0.0260749	0.0133942	0.667707
ENSG00000100325	ASCC2	-0.432876	3.37876e-10	0.52759	1.51105e-05	-0.094714	0.429454
ENSG00000100330	MTMR3	0.235154	0.000762286	-0.209012	0.13286	-0.0261421	0.910005
ENSG00000100335	MIEF1	0.108951	0.131473	-0.0969123	0.536489	-0.0120384	0.890515
ENSG00000100342	APOL1	-0.0611382	0.623953	-0.13502	0.0327648	0.196158	1.1214e-08
ENSG00000100344	PNPLA3	-0.378124	1.77739e-08	-0.0358222	0.278556	0.413946	3.58451e-24
ENSG00000100345	MYH9	-1.603	6.22979e-241	1.35549	3.93584e-78	0.24751	1.52608e-10
ENSG00000100347	SAMM50	0.178083	0.00373781	-0.0221258	0.91673	-0.155957	0.0360893
ENSG00000100348	TXN2	-0.203383	3.40938e-05	0.244943	0.00639004	-0.0415599	0.528535
ENSG00000100350	FOXRED2	0.0944748	0.0322099	-0.439171	0.000119038	0.344696	1.01321e-06
ENSG00000100353	EIF3D	-0.516745	2.39558e-26	0.226816	0.0096928	0.289929	2.40863e-09
ENSG00000100354	TNRC6B	0.437987	3.91094e-15	-0.278482	0.011745	-0.159505	0.0259122
ENSG00000100359	SGSM3	-0.222726	0.00174921	0.221503	0.0873586	0.00122292	1
ENSG00000100360	IFT27	-0.305012	1.51838e-06	0.201077	0.0870208	0.103935	0.138982
ENSG00000100362	PVALB	0.00593884	0.632623	-0.0203506	0.481126	0.0144118	0.419054
ENSG00000100364	KIAA0930	-0.900879	5.63753e-36	0.227865	0.00831318	0.673014	2.94077e-33
ENSG00000100372	SLC25A17	-0.072065	0.364333	-0.0465485	0.719635	0.118614	0.0991994
ENSG00000100376	FAM118A	-0.364606	1.40578e-05	-0.197985	0.31609	0.562591	1.83609e-15
ENSG00000100379	KCTD17	0.5272	8.92975e-15	-0.491989	0.000233797	-0.0352114	0.937164
ENSG00000100380	ST13	-0.479827	2.13765e-39	0.226963	0.000610395	0.252864	2.7222e-11
ENSG00000100387	RBX1	0.369225	2.16525e-22	-0.115963	0.144752	-0.253263	2.98184e-09
ENSG00000100393	EP300	-0.0276537	0.842882	0.297191	0.023873	-0.269538	0.000586395
ENSG00000100395	L3MBTL2	-0.224261	0.0011277	0.257473	0.0428568	-0.033212	0.823968
ENSG00000100399	CHADL	0.314122	7.94849e-11	0.206542	0.0273035	-0.520665	1.15289e-12
ENSG00000100401	RANGAP1	0.059592	0.224516	0.351481	0.00372336	-0.411073	2.75135e-08
ENSG00000100403	ZC3H7B	0.119374	0.0794279	0.132277	0.311456	-0.25165	0.00119719
ENSG00000100410	PHF5A	-0.658164	5.49704e-21	0.517972	1.07908e-05	0.140192	0.0205155
ENSG00000100412	ACO2	1.22277	3.28446e-124	-0.373681	0.0020241	-0.849086	2.48345e-29
ENSG00000100413	POLR3H	-0.481072	4.95311e-12	0.24446	0.0587328	0.236612	0.000146081
ENSG00000100416	TRMU	0.296688	2.31222e-05	-0.0444637	0.888714	-0.252224	0.00420862
ENSG00000100417	PMM1	1.07162	6.06383e-51	-1.63848	5.84907e-36	0.566854	2.45803e-15
ENSG00000100418	DESI1	-0.400942	9.45422e-11	0.614107	4.56283e-09	-0.213166	0.00270565
ENSG00000100422	CERK	0.155744	0.00925713	0.289462	0.0206123	-0.445206	4.15928e-09
ENSG00000100425	BRD1	0.150652	0.0274107	-0.130878	0.308806	-0.0197743	0.978049
ENSG00000100426	ZBED4	-0.0913067	0.206223	0.0606191	0.728698	0.0306877	0.666938
ENSG00000100427	MLC1	-0.0586547	1	-0.0696337	1	0.128288	5.81976e-09
ENSG00000100429	HDAC10	-0.0881093	0.183096	0.0647563	0.66088	0.023353	0.716061
ENSG00000100439	ABHD4	-0.642017	5.91346e-23	0.586502	1.43613e-07	0.0555146	0.0614688
ENSG00000100441	KHNYN	-0.116154	0.156257	0.292138	0.0248436	-0.175984	0.0287272
ENSG00000100442	FKBP3	0.527434	3.55947e-29	-0.000703801	0.991048	-0.52673	3.4109e-21
ENSG00000100445	SDR39U1	0.48208	1.72197e-13	-0.562788	5.33624e-06	0.080708	0.287597
ENSG00000100461	RBM23	-0.27947	2.39857e-05	0.213392	0.0844667	0.0660781	0.381382
ENSG00000100462	PRMT5	0.206013	0.00219012	0.0113926	0.965469	-0.217406	0.00965186
ENSG00000100473	COCH	-0.0048575	0.752299	-0.028422	0.463603	0.0332795	0.215532
ENSG00000100478	AP4S1	0.145354	0.0110581	-0.193493	0.0404489	0.0481397	0.196653
ENSG00000100479	POLE2	0.0355078	0.222314	-0.0444505	0.325123	0.00894267	0.606437
ENSG00000100483	VCPKMT	-0.0869124	0.390988	0.0444	1	0.0425123	0.456291
ENSG00000100485	SOS2	-0.134267	0.0675795	0.238731	0.0651978	-0.104465	0.20748
ENSG00000100503	NIN	-0.439483	1.93578e-11	0.784313	2.4886e-12	-0.34483	1.07186e-05
ENSG00000100504	PYGL	-0.283819	0.00104576	-0.0632209	0.700632	0.34704	1.03642e-06
ENSG00000100505	TRIM9	-0.131593	0.381449	-0.290053	0.000634051	0.421646	9.44725e-18
ENSG00000100519	PSMC6	-0.130818	0.026643	0.284695	0.00580852	-0.153877	0.0163154
ENSG00000100522	GNPNAT1	-0.554852	4.87685e-16	0.349984	0.00241012	0.204869	0.000276324
ENSG00000100523	DDHD1	0.0117286	0.858934	0.00652905	0.986682	-0.0182576	0.963821
ENSG00000100526	CDKN3	0.241191	0.00427639	-0.219151	0.214538	-0.0220403	0.901952
ENSG00000100528	CNIH1	-0.274202	1.85672e-07	0.153022	0.134562	0.12118	0.0328898
ENSG00000100532	CGRRF1	0.00942218	0.967412	-0.0371836	0.870251	0.0277615	0.83068
ENSG00000100554	ATP6V1D	0.135516	0.0204813	0.0766966	0.575267	-0.212212	0.00229994
ENSG00000100558	PLEK2	-0.743797	9.31619e-30	1.30824	8.56476e-51	-0.564445	0.111729
ENSG00000100564	PIGH	-0.367235	1.16957e-07	0.526167	1.35765e-05	-0.158932	0.079346
ENSG00000100567	PSMA3	-0.541354	2.91978e-27	0.524874	9.86978e-10	0.0164795	0.762619
ENSG00000100568	VTI1B	-0.401851	5.05636e-15	0.339481	0.000195423	0.0623701	0.292464
ENSG00000100575	TIMM9	0.381291	3.11885e-10	-0.634205	9.04766e-09	0.252914	0.000172514
ENSG00000100577	GSTZ1	0.0468805	0.495005	-0.261722	0.0482414	0.214842	0.00691151
ENSG00000100578	KIAA0586	0.0417906	0.540268	-0.0177604	0.847045	-0.0240303	0.917394
ENSG00000100580	TMED8	-0.0186656	0.83392	-0.122047	0.436631	0.140713	0.0952393
ENSG00000100591	AHSA1	-0.196754	0.00174461	0.303645	0.00517119	-0.106891	0.116825
ENSG00000100592	DAAM1	-0.581946	6.86743e-22	-0.259485	0.0212749	0.841431	6.52199e-54
ENSG00000100596	SPTLC2	-0.357548	1.75006e-07	0.681547	1.64843e-09	-0.324	4.62036e-05
ENSG00000100599	RIN3	-0.494681	9.60331e-19	0.593297	1.56573e-08	-0.0986159	0.462334
ENSG00000100600	LGMN	-0.221538	0.00100652	0.155825	0.215561	0.0657132	0.441722
ENSG00000100601	ALKBH1	-0.0629642	0.323835	0.0634036	0.645407	-0.000439333	0.964499
ENSG00000100603	SNW1	-0.452462	7.03983e-12	0.410322	0.00038767	0.0421404	0.552874
ENSG00000100605	ITPK1	0.355323	3.66645e-07	-0.293765	0.0298225	-0.0615577	0.820791
ENSG00000100612	DHRS7	-0.209311	0.00100335	0.31554	0.00556351	-0.106229	0.158085
ENSG00000100614	PPM1A	0.237819	0.00016672	0.0285435	0.819504	-0.266363	0.00037197
ENSG00000100626	GALNT16	0.516633	1.47671e-26	-0.28803	0.0150312	-0.228603	0.952796
ENSG00000100628	ASB2	2.48809	0	-1.4067	7.15142e-14	-1.08139	0.960862
ENSG00000100632	ERH	-0.440964	1.35864e-24	0.258462	0.000935279	0.182502	4.70147e-05
ENSG00000100644	HIF1A	-0.155878	0.00555936	0.566611	2.49947e-10	-0.410733	2.86689e-13
ENSG00000100647	SUSD6	-0.0328805	0.983859	0.381381	0.00362214	-0.3485	5.09599e-06
ENSG00000100650	SRSF5	-0.501266	1.60635e-22	0.433233	1.36691e-06	0.0680335	0.249194
ENSG00000100664	EIF5	-0.570274	1.21918e-26	0.363073	0.00010902	0.207201	8.76904e-05
ENSG00000100697	DICER1	-0.164926	0.0231555	-0.00256027	1	0.167486	0.0222538
ENSG00000100711	ZFYVE21	0.149952	0.00792132	-0.0785115	0.508279	-0.0714405	0.328199
ENSG00000100714	MTHFD1	0.149722	0.0395701	-0.0302155	0.963734	-0.119507	0.138143
ENSG00000100722	ZC3H14	0.0909708	0.175143	0.111759	0.394339	-0.202729	0.0071596
ENSG00000100726	TELO2	0.386935	1.50012e-08	-0.247423	0.0745839	-0.139512	0.301535
ENSG00000100731	PCNX	0.394918	4.93992e-08	-0.576537	1.56973e-05	0.18162	0.0203247
ENSG00000100744	GSKIP	-0.211177	0.014606	0.649939	9.03912e-08	-0.438762	2.87872e-09
ENSG00000100749	VRK1	-0.0270794	0.797691	0.101108	0.485018	-0.0740282	0.389517
ENSG00000100764	PSMC1	-0.22513	1.259e-06	0.699764	1.93207e-19	-0.474634	4.29957e-22
ENSG00000100767	PAPLN	-0.0448805	0.916649	-0.0687191	0.248662	0.1136	1.64124e-06
ENSG00000100784	RPS6KA5	-0.133759	0.0491771	0.17987	0.20361	-0.0461104	0.820256
ENSG00000100796	PPP4R3A	0.0713579	0.30927	0.116729	0.386118	-0.188087	0.0151285
ENSG00000100802	C14orf93	0.0396156	0.47921	-0.190524	0.126619	0.150908	0.0442591
ENSG00000100804	PSMB5	-0.552071	9.54939e-63	0.55551	9.02242e-23	-0.00343929	1
ENSG00000100811	YY1	-0.0592856	0.34771	0.0882657	0.485822	-0.0289802	0.782525
ENSG00000100813	ACIN1	-0.129989	0.0553293	0.256095	0.0385169	-0.126107	0.119682
ENSG00000100814	CCNB1IP1	0.746526	4.99499e-36	-0.779061	3.17095e-12	0.032535	0.515963
ENSG00000100815	TRIP11	-0.196547	0.00543638	0.146799	0.288621	0.0497481	0.537864
ENSG00000100823	APEX1	-0.46998	9.33494e-23	0.126254	0.1636	0.343726	7.58682e-13
ENSG00000100836	PABPN1	0.0392884	0.533426	-0.0525637	0.66088	0.0132753	0.887509
ENSG00000100842	EFS	-0.139263	0.178681	-0.572149	2.55206e-07	0.711412	6.66945e-28
ENSG00000100852	ARHGAP5	0.300782	6.58739e-07	-0.0298822	0.865677	-0.270899	0.000346261
ENSG00000100865	CINP	-0.134175	0.0531498	0.146631	0.261757	-0.0124566	0.933723
ENSG00000100883	SRP54	-0.161372	0.0355977	-0.0622662	0.700021	0.223638	0.00258438
ENSG00000100888	CHD8	-0.0962804	0.228078	0.203401	0.138281	-0.10712	0.211928
ENSG00000100889	PCK2	-0.0268829	0.963492	-0.0992908	0.331322	0.126174	0.036003
ENSG00000100897	DCAF11	0.252973	0.000208915	-0.135924	0.346077	-0.117049	0.204602
ENSG00000100902	PSMA6	-0.146987	0.141867	0.101731	0.736806	0.0452556	0.51246
ENSG00000100906	NFKBIA	-1.73841	9.41257e-191	0.518885	4.07803e-10	1.21953	8.48319e-129
ENSG00000100908	EMC9	0.399853	1.28728e-09	-0.180797	0.230419	-0.219056	0.00864893
ENSG00000100911	PSME2	0.249968	6.65896e-06	-0.154168	0.166942	-0.0958004	0.177864
ENSG00000100916	BRMS1L	0.338235	3.64912e-07	-0.128812	0.470286	-0.209422	0.0136023
ENSG00000100918	REC8	0.116591	0.0018591	-0.0565802	0.302578	-0.0600107	0.880013
ENSG00000100926	TM9SF1	-0.291022	3.05387e-07	0.326217	0.00218582	-0.0351952	0.910847
ENSG00000100934	SEC23A	-0.0257627	0.743556	-0.0841463	0.51056	0.109909	0.124527
ENSG00000100938	GMPR2	-0.149186	0.0470039	0.359672	0.00569441	-0.210486	0.00928446
ENSG00000100941	PNN	-0.152135	0.0147103	0.296768	0.00831318	-0.144633	0.0387668
ENSG00000100949	RABGGTA	-0.111496	0.16186	0.154962	0.35011	-0.0434665	0.803094
ENSG00000100968	NFATC4	0.0452189	0.00683311	-0.818404	2.0018e-11	0.773185	7.52696e-26
ENSG00000100979	PLTP	-0.68904	0.0426615	-1.13833	1.37618e-13	1.82737	9.14857e-167
ENSG00000100982	PCIF1	0.108979	0.122021	0.0882872	0.549609	-0.197266	0.0156001
ENSG00000100983	GSS	-0.00405877	0.821438	0.41268	0.000543503	-0.408621	2.15404e-08
ENSG00000100985	MMP9	-1.007	6.10208e-76	1.45968	4.91746e-71	-0.452685	0.0268364
ENSG00000100991	TRPC4AP	-0.0951515	0.215975	0.141058	0.295616	-0.0459066	0.593504
ENSG00000100994	PYGB	1.71866	8.81109e-188	-1.12904	1.46285e-17	-0.589614	8.5228e-06
ENSG00000100997	ABHD12	-0.140755	0.0840122	0.190515	0.235102	-0.0497598	0.718971
ENSG00000101000	PROCR	-1.60668	1.23449e-163	2.20854	7.30623e-123	-0.601855	0.00706726
ENSG00000101003	GINS1	0.175759	0.000686037	-0.0369473	0.993562	-0.138812	0.0301304
ENSG00000101004	NINL	0.367765	1.15166e-07	-0.347385	0.0066962	-0.02038	0.792599
ENSG00000101017	CD40	-2.08746	7.18651e-307	2.71694	3.2822e-229	-0.629485	0.000904511
ENSG00000101019	UQCC1	0.346343	6.19931e-07	-0.244876	0.0854521	-0.101468	0.401361
ENSG00000101040	ZMYND8	0.203866	0.00357933	-0.107499	0.455732	-0.0963669	0.325416
ENSG00000101052	IFT52	-0.850047	1.22918e-28	0.241699	0.0231928	0.608348	6.87991e-24
ENSG00000101057	MYBL2	0.0417217	0.562722	-0.400251	0.00257552	0.358529	1.34999e-06
ENSG00000101079	NDRG3	0.146012	0.0257238	0.108903	0.42272	-0.254915	0.000880633
ENSG00000101084	C20orf24	-0.879067	3.43838e-77	1.43563	2.50935e-78	-0.556558	2.80157e-27
ENSG00000101096	NFATC2	0.719632	2.53856e-26	-0.695546	9.09494e-09	-0.0240857	0.123768
ENSG00000101098	RIMS4	0.32414	1.01633e-16	-0.175362	0.064474	-0.148778	0.886427
ENSG00000101104	PABPC1L	0.0478929	0.084853	-0.117207	0.0693373	0.0693144	0.109682
ENSG00000101109	STK4	-0.532857	2.83129e-15	0.367322	0.00157323	0.165535	0.00559857
ENSG00000101126	ADNP	-0.0287952	0.688117	0.0855787	0.525827	-0.0567835	0.527688
ENSG00000101132	PFDN4	-0.806425	6.3215e-62	0.825838	7.75763e-25	-0.0194131	1
ENSG00000101134	DOK5	-1.67312	6.46386e-193	2.09909	1.88712e-135	-0.425968	0.0656439
ENSG00000101138	CSTF1	0.039769	0.617775	0.0390947	0.869658	-0.0788637	0.447893
ENSG00000101144	BMP7	1.13494	6.48226e-94	-0.615292	0.00192835	-0.519649	0.933316
ENSG00000101146	RAE1	-0.0398621	0.701104	0.203086	0.134704	-0.163224	0.0426156
ENSG00000101150	TPD52L2	0.03166	0.569289	0.169791	0.184386	-0.201451	0.00435857
ENSG00000101152	DNAJC5	0.0464867	0.468372	0.20677	0.0974044	-0.253256	0.000644637
ENSG00000101158	NELFCD	-0.127862	0.0942642	0.192339	0.190698	-0.0644776	0.537957
ENSG00000101160	CTSZ	-0.0725175	0.21944	0.0399451	0.743713	0.0325723	0.776313
ENSG00000101161	PRPF6	-0.130987	0.0683966	-0.0402087	0.847045	0.171196	0.0253166
ENSG00000101166	PRELID3B	0.145069	0.0294572	-0.114801	0.362551	-0.030268	0.842911
ENSG00000101181	MTG2	-0.137131	0.0556693	0.249454	0.0503826	-0.112322	0.171301
ENSG00000101182	PSMA7	-0.951863	1.48383e-268	1.00804	3.25597e-112	-0.0561762	0.108457
ENSG00000101189	MRGBP	-0.619122	2.33085e-20	0.462762	7.52333e-05	0.156361	0.00218892
ENSG00000101190	TCFL5	-0.023042	1	-0.139341	0.137969	0.162383	0.00315488
ENSG00000101191	DIDO1	0.170734	0.0195035	-0.0307	0.941115	-0.140034	0.095372
ENSG00000101193	GID8	-0.121621	0.0627416	0.101939	0.411558	0.0196821	0.866427
ENSG00000101194	SLC17A9	-0.174814	0.000135006	0.151478	0.118704	0.0233359	0.0013757
ENSG00000101198	NKAIN4	-0.00151642	1	-0.0126461	1	0.0141626	0.27998
[truncated: 11,959 more rows]

## Sheet: ADCY genes
ensembl	GeneName	logFC.cms	p.adj.cms	logFC.ec	p.adj.ec	logFC.fbs	p.adj.fbs
ENSG00000078295	ADCY2	-0.000583638	0.578399	-0.031316	0.299293	0.0318996	0.136469
ENSG00000121281	ADCY7	-0.360936	2.47491e-17	0.373108	2.45181e-06	-0.0121715	0.0205856
ENSG00000129467	ADCY4	-0.858516	1.49999e-19	1.6434	2.24899e-67	-0.784887	0.000761574
ENSG00000138031	ADCY3	-0.342315	4.37755e-09	0.0352279	0.239975	0.307088	2.01766e-15
ENSG00000162104	ADCY9	0.557393	6.62109e-18	-0.458811	0.000324902	-0.0985825	0.957334
ENSG00000164742	ADCY1	0.139625	1.66462e-05	0.12397	0.0235111	-0.263595	9.55173e-09
ENSG00000173175	ADCY5	2.74491	0	-1.51845	1.46516e-15	-1.22646	0.97259
ENSG00000174233	ADCY6	1.12808	4.80653e-60	-0.873419	4.23268e-10	-0.254663	0.732232

## Sheet: genes for Figure 6
ensembl	GeneName	logFC.cms	p.adj.cms	logFC.ec	p.adj.ec	logFC.fbs	p.adj.fbs
ENSG00000164742	ADCY1	0.139625	1.66462e-05	0.12397	0.0235111	-0.263595	9.55173e-09
ENSG00000078295	ADCY2	-0.000583638	0.578399	-0.031316	0.299293	0.0318996	0.136469
ENSG00000138031	ADCY3	-0.342315	4.37755e-09	0.0352279	0.239975	0.307088	2.01766e-15
ENSG00000129467	ADCY4	-0.858516	1.49999e-19	1.6434	2.24899e-67	-0.784887	0.000761574
ENSG00000173175	ADCY5	2.74491	0	-1.51845	1.46516e-15	-1.22646	0.97259
ENSG00000174233	ADCY6	1.12808	4.80653e-60	-0.873419	4.23268e-10	-0.254663	0.732232
ENSG00000121281	ADCY7	-0.360936	2.47491e-17	0.373108	2.45181e-06	-0.0121715	0.0205856
ENSG00000162104	ADCY9	0.557393	6.62109e-18	-0.458811	0.000324902	-0.0985825	0.957334
ENSG00000164116	GUCY1A3	0.163994	4.0368e-05	-2.53118	3.14985e-71	2.36718	3.48252e-237
ENSG00000078401	EDN1	-1.39443	8.40556e-43	1.43369	4.06258e-15	-0.0392535	1.11521e-13
ENSG00000151617	EDNRA	1.48642	4.00876e-100	-1.67689	2.46909e-35	0.190477	3.54758e-06
ENSG00000136160	EDNRB	-0.380433	0.000155119	-0.256736	0.188215	0.63717	1.76563e-33
ENSG00000162772	ATF3	0.288021	4.69742e-05	-1.54895	1.5843e-26	1.26093	3.24497e-56
ENSG00000120738	EGR1	0.992001	2.06421e-40	-2.84253	1.39813e-97	1.85052	4.66756e-144
ENSG00000043591	ADRB1	0.120782	8.32616e-06	-0.0600598	0.227214	-0.0607225	0.86914
ENSG00000169252	ADRB2	0.370279	2.00592e-19	-0.19584	0.0340851	-0.174439	0.847416
ENSG00000172572	PDE3A	0.541318	3.41416e-16	-0.971879	7.74907e-16	0.430561	4.98321e-11
ENSG00000065989	PDE4A	-0.394557	4.15941e-07	-0.101061	0.871122	0.495618	2.0839e-15
